# Supplementary material for: Standardization and harmonization of distributed multi-center proteotype analysis supporting precision medicine studies
Source: Nat Commun. 2020 Oct 16;11:5248. doi: 10.1038/s41467-020-18904-9 (PMC7568553; doi:10.1038/s41467-020-18904-9)
Supplement: Supplementary file 5 — Supplementary Data 2 [file 41467_2020_18904_MOESM5_ESM.xlsx]

## Sheet: Quant_Controlled-Samples_MultiS
Supplementary Data 2: MultiSite proteins quantification results of controlled samples (Log2 ratio protein abundance (Sample A / Sample B) at different labs and different days.
Column1	ProteinID	Species	Lab_2_Day_1.log2Ratio	Lab_2_Day_3.log2Ratio	Lab_2_Day_5.log2Ratio	Lab_2_Day_7.log2Ratio	Lab_6_Day_1.log2Ratio	Lab_6_Day_3.log2Ratio	Lab_6_Day_5.log2Ratio	Lab_6_Day_7.log2Ratio	Lab_9_Day_1.log2Ratio	Lab_9_Day_3.log2Ratio	Lab_9_Day_5.log2Ratio	Lab_9_Day_7.log2Ratio	Lab_5_Day_1.log2Ratio	Lab_5_Day_3.log2Ratio	Lab_5_Day_5.log2Ratio	Lab_5_Day_9.log2Ratio	Lab_3_Day_1.log2Ratio	Lab_3_Day_3.log2Ratio	Lab_3_Day_5.log2Ratio	Lab_3_Day_7.log2Ratio	Lab_7_Day_1.log2Ratio	Lab_7_Day_3.log2Ratio	Lab_7_Day_5.log2Ratio	Lab_7_Day_7.log2Ratio	Lab_1_Day_1.log2Ratio	Lab_1_Day_3.log2Ratio	Lab_1_Day_5.log2Ratio	Lab_1_Day_7.log2Ratio	Lab_11_Day_1.log2Ratio	Lab_11_Day_3.log2Ratio	Lab_11_Day_5.log2Ratio	Lab_11_Day_7.log2Ratio	Lab_8_Day_1.log2Ratio	Lab_8_Day_3.log2Ratio	Lab_8_Day_5.log2Ratio	Lab_8_Day_7.log2Ratio	Lab_4_Day_1.log2Ratio	Lab_4_Day_3.log2Ratio	Lab_4_Day_5.log2Ratio	Lab_4_Day_7.log2Ratio
1	A0AVT1	HUMAN	0.0455168	0.0384514	0.057809	-0.00365452	0.0413832	-0.000846331	-0.000846331	0.14481	0.242329	0.117036	0.210653	0.161647	0.219531	0.211431	0.148334	0.157213	0.0790082	0.184752	0.296593	0.151513	0.146917	0.149947	0.0170742	0.196289	0.0762631	0.0686939	0.213703	0.30736	0.200102	0.143553	0.0687559	0.089369	-0.0201022	0.169569	0.231163	0.223886	0.209039	0.1925	0.0927942	0.11445
2	A0FGR8	HUMAN	-0.0115409	0.0427351	0.0839551	-0.0266723	0.0788346	0.021162	0.021162	0.187118	0.301775	0.280776	0.153908	0.155402	0.186595	0.129813	0.176344	0.0965452	0.00985972	0.151329	0.115469	0.122269	0.164934	0.195572	-0.205305	0.0524184	0.1802	0.20253	0.253461	0.239907	0.213025	0.0835629	0.183893	0.115359	0.179973	0.210961	0.24991	0.0784514	0.186235	0.213086	0.162262	0.166287
3	A0JLT2	HUMAN	-1.13263	-0.802101	-0.775027	-1.09557	0.340814	0.048839	0.048839	NA	-0.845015	NA	NA	NA	NA	0.178429	0.392703	NA	-0.991206	NA	0.28935	-0.939745	NA	NA	NA	NA	-1.00893	-0.641236	-0.803881	-0.365283	-0.777882	NA	-0.856234	NA	-0.730497	-1.00931	-0.565763	NA	-2.66494	-0.433101	-0.631591	NA
4	A0JNW5	HUMAN	NA	NA	NA	NA	NA	NA	NA	1.09758	NA	NA	NA	NA	NA	NA	NA	NA	NA	NA	NA	NA	NA	NA	NA	NA	NA	NA	-1.04737	NA	NA	1.73616	NA	NA	NA	NA	NA	NA	0	NA	NA	NA
5	A0PJW6	HUMAN	0.0373572	0.116358	-0.146925	NA	0.189508	0.208884	0.208884	NA	0.545466	NA	0.150223	0.287836	NA	NA	NA	NA	0.230181	0.398449	0.344207	NA	0.497355	0.61155	0.746666	0.496238	0.304978	0.223687	0.189112	0.309134	NA	NA	NA	-0.0605216	0.380022	0.0825603	0.0991531	NA	0.722935	-0.0204164	NA	0.264886
6	A1L0T0	HUMAN	0.00386553	0.134484	0.0602292	-0.0443674	0.157219	0.138008	0.138008	0.159619	0.0587257	0.248556	0.125557	0.190393	0.202751	0.124308	0.266271	0.321667	0.115685	0.198011	0.214091	0.203476	0.012511	0.138547	0.0529452	0.207924	0.211385	0.151116	0.266516	0.383496	0.273542	0.181865	0.151216	0.13514	0.182124	0.210943	0.261754	0.25584	0.194946	0.181828	0.198504	0.125597
7	A1L390	HUMAN	NA	NA	NA	NA	NA	NA	NA	NA	NA	NA	NA	NA	NA	NA	NA	NA	NA	NA	NA	NA	0.783356	-2.0386	NA	NA	NA	NA	NA	0.141608	NA	NA	NA	NA	NA	NA	NA	NA	NA	NA	NA	NA
8	A2RRP1	HUMAN	-0.211773	0.33458	-0.0967935	0.181319	0.202517	0.262086	0.262086	0.124969	0.468724	0.0989803	-0.00403438	-0.148453	0.310224	-0.120625	0.193847	NA	-0.0248983	0.69145	0.167081	0.196322	0.195401	0.11119	-0.0325874	0.0753336	-0.0147331	0.392955	0.393158	0.493046	-0.00970055	NA	NA	NA	0.313444	0.346275	0.066839	0.426738	0.364452	0.0997598	0.046152	0.32289
9	A3KMH1	HUMAN	0.0690021	-0.022998	0.208718	0.00676171	0.318658	0.272144	0.272144	-0.00617532	0.194709	-0.231798	0.0787488	-0.13509	-0.308455	0.0190068	0.232817	-0.135302	0.257336	0.112918	0.307169	-0.0410266	-0.0407488	0.33083	-0.229784	0.190882	0.0749504	0.422095	0.315898	0.15036	-0.0515466	0.252793	0.225977	-0.251412	0.116024	0.41035	0.335342	0.124167	0.240845	0.0558608	0.101137	0.453975
10	A3KN83	HUMAN	NA	0.288757	0.877739	NA	-0.32706	-0.358435	-0.358435	-0.826612	NA	NA	NA	NA	NA	NA	NA	NA	0.931867	NA	NA	NA	1.01027	0.0535143	0.332607	0.446666	0.245996	1.05244	1.12507	0.540728	-0.351712	0.49217	NA	NA	0.580205	NA	0.188212	0.227414	0.312805	-0.062169	0.116081	NA
11	A4D1E9	HUMAN	0.215597	0.171927	0.0685831	0.0675235	-0.0452299	0.259923	0.259923	0.387997	0.0149638	-0.298835	0.171451	-0.0188107	0.0988966	0.0662312	0.236656	0.332326	0.220683	0.308271	0.247378	0.187487	-0.188344	0.505155	NA	0.531143	0.117457	0.257463	0.361905	0.190742	-0.566005	0.129337	0.0794228	NA	0.242013	0.299698	0.0579786	0.490129	0.246268	-0.0628039	-0.0207088	0.146228
12	A4D1P6	HUMAN	NA	NA	NA	NA	NA	NA	NA	NA	NA	NA	NA	NA	NA	NA	NA	0.218082	NA	NA	NA	NA	NA	NA	NA	NA	NA	NA	NA	NA	NA	NA	NA	NA	NA	NA	NA	NA	NA	NA	NA	NA
13	A5YKK6	HUMAN	-0.0174165	0.169905	0.114181	0.0584588	0.122327	0.0621086	0.0621086	0.113844	0.164929	0.127788	0.0631148	0.117272	0.27546	0.0840983	0.150959	0.174016	0.140466	0.227486	0.154318	0.0689981	0.137036	0.162374	0.113588	0.12978	0.318513	0.170433	0.28038	0.206421	0.162118	0.125779	0.180869	0.168808	0.165026	0.219792	0.251321	0.24108	0.231263	0.219986	0.210198	0.150299
14	A5YM69	HUMAN	NA	NA	NA	NA	NA	NA	NA	NA	NA	NA	NA	NA	NA	NA	NA	NA	NA	NA	NA	NA	NA	NA	NA	NA	NA	NA	NA	NA	NA	NA	NA	NA	NA	NA	NA	NA	NA	NA	NA	NA
15	A6NCE7;Q9GZQ8	HUMAN	0.275241	0.135131	0.365524	0.127713	0.149832	0.242931	0.242931	0.0283393	0.208141	NA	0.0650057	0.169657	0.531619	NA	NA	0.19533	NA	0.466844	0.209624	0.114488	-0.927545	-0.124487	NA	-0.0952807	0.164867	0.322502	0.165206	NA	-0.0552626	0.182849	0.226174	0.124379	0.161685	0.259446	0.253252	0.401087	0.0660983	0.381092	0.1264	0.168503
16	A6NDG6	HUMAN	0.0442092	0.0363282	0.155358	-0.0133297	-0.0950842	0.0994643	0.0994643	0.0689955	0.199654	0.0828121	0.161376	0.157846	0.119759	0.0522547	0.225353	0.213403	0.0235069	0.125973	-0.026556	0.0116243	0.224861	0.0483633	0.0534945	0.219652	0.0227376	0.188265	0.177324	0.132258	0.135509	0.13589	0.158787	0.0419407	0.0269138	0.156939	0.230501	0.227107	0.127775	0.114619	0.0840609	0.0362915
17	A6NDU8	HUMAN	0.190856	0.0643429	0.0484449	0.0720189	0.15105	-0.0725933	-0.0725933	-0.260312	0.128827	0.319448	0.128189	0.0911152	-0.0506459	0.20853	0.0501714	0.283718	0.214199	0.267926	0.342134	0.0453575	0.00405883	0.0592977	-0.0276277	0.240428	0.44426	0.0777578	0.236108	0.322691	0.228534	0.0383063	0.248628	-0.0118042	0.210322	0.166965	0.0468193	0.22332	0.132566	0.0241919	0.0692075	0.0795315
18	A6NED2	HUMAN	NA	NA	NA	NA	NA	NA	NA	NA	NA	NA	NA	NA	NA	NA	NA	NA	NA	NA	NA	NA	NA	0.0314501	0.25643	0.809028	NA	-0.330405	NA	NA	NA	NA	NA	NA	-0.518045	NA	NA	NA	NA	NA	NA	NA
19	A6NHQ2	HUMAN	0.0138737	-0.100659	-0.00738504	0.0852675	0.284629	0.0289948	0.0289948	0.133201	0.276716	0.107376	0.184501	0.104753	0.234695	0.075958	0.222082	0.110725	0.164331	0.166001	0.258841	0.242343	0.163214	-0.00228803	0.132949	0.17263	0.298294	0.178483	0.281964	0.271931	0.311877	0.148902	0.203368	0.165973	0.142976	0.185697	0.361097	0.349739	0.0926918	0.227458	0.385041	0.127705
20	A6NHR9	HUMAN	0.0288358	0.133819	0.0443469	-0.0144525	-0.0312016	0.043493	0.043493	0.124957	0.236792	0.118678	0.281257	0.245696	0.209192	0.172934	0.0874082	0.196129	0.141747	0.144195	0.320172	0.235256	0.302193	0.101631	0.0699789	0.147326	0.251447	0.297046	0.28608	0.190415	0.246463	0.220143	0.128769	0.0824426	0.184729	0.22329	0.289891	0.0763069	0.143636	0.15025	0.23709	0.209105
21	A6NHX0	HUMAN	NA	NA	NA	NA	NA	NA	NA	NA	NA	NA	NA	NA	NA	NA	NA	NA	NA	NA	NA	NA	NA	NA	NA	NA	NA	NA	NA	NA	NA	NA	NA	NA	NA	NA	-0.280061	NA	NA	NA	NA	NA
22	A6NIH7	HUMAN	0.0343281	0.242905	NA	0.237057	NA	NA	NA	NA	NA	-0.0938145	-0.206832	0.0133292	NA	-0.12585	-0.274646	NA	0.0134663	NA	NA	NA	NA	0.551977	-0.132399	0.569307	NA	NA	NA	NA	NA	0.0927217	NA	NA	0.275317	NA	NA	0.120616	0.0370743	NA	-0.441631	0.0699474
23	A6NJ78	HUMAN	NA	NA	NA	NA	0.727106	NA	NA	NA	0.106306	NA	NA	0.565312	NA	NA	NA	NA	0.139663	1.24991	NA	NA	NA	0.552219	NA	NA	3.43529	0.598529	0.87495	-0.694481	NA	NA	NA	NA	-0.209928	NA	0.295117	NA	0.354031	NA	NA	NA
24	A6NKF1	HUMAN	0.23691	0.249533	-0.205374	-0.503242	0.102153	0.469306	0.469306	NA	-0.207786	-0.249004	0.0308802	-0.040381	-0.112884	0.391892	NA	0.0538334	-0.409344	-0.204568	-0.274576	0.166407	NA	0.142153	0.215221	NA	-0.0664993	0.514537	1.54175	NA	-0.83408	-0.0326298	0.143255	NA	-0.252648	0.187714	-0.552126	-0.0853657	0.281422	-0.0902341	0.363465	0.392346
25	A6NNY8;Q9UPT9	HUMAN	NA	1.00623	0.0432323	NA	0.545877	NA	NA	NA	NA	NA	NA	NA	NA	NA	NA	NA	NA	NA	1.11602	NA	NA	NA	NA	0.0311454	NA	NA	0.616519	0.612098	NA	0.0855068	0.223631	NA	NA	NA	0.119565	NA	NA	NA	NA	NA
26	A7E2V4	HUMAN	NA	NA	NA	NA	0.471735	NA	NA	NA	-0.104973	2.04092	NA	NA	NA	0.804898	NA	NA	NA	NA	NA	NA	NA	NA	NA	NA	NA	NA	NA	0.346628	NA	NA	NA	NA	NA	0.93033	0.883094	0.707643	NA	NA	NA	NA
27	A8CG34	HUMAN	0.193477	-0.0858803	-0.144041	-0.116375	0.18848	-0.0196495	-0.0196495	0.0926771	0.314986	0.0591325	0.447104	0.0994156	NA	-0.124128	0.0556046	NA	NA	NA	0.203151	-0.0782148	0.964449	NA	NA	-0.00870846	NA	0.254826	0.323446	0.193963	NA	0.046007	NA	NA	0.195361	0.302811	0.251636	0.541783	NA	-0.0979437	0.191691	0.0297087
28	A8MPP1	HUMAN	NA	NA	NA	NA	NA	NA	NA	0.317629	NA	NA	NA	NA	NA	NA	NA	NA	NA	NA	NA	NA	0.523811	NA	NA	NA	NA	NA	NA	NA	NA	NA	NA	NA	0.11831	NA	NA	NA	NA	NA	NA	NA
29	A8MWD9;P62308	HUMAN	0.00841492	0.111738	0.143334	-0.0328837	-0.0541418	0.112895	0.112895	0.0194132	0.298393	0.194176	0.230838	0.214516	0.211935	0.218932	0.2324	0.274426	0.137221	0.0663365	0.277027	0.164456	0.105363	0.0905256	0.221265	0.244793	0.200263	0.128004	0.117269	0.142789	0.0638468	0.186397	0.159995	-0.0788261	0.232175	0.132593	0.332992	0.156087	0.141676	0.145608	-0.00409997	0.0759149
30	A8MXV4	HUMAN	-0.189179	0.204124	0.0880831	0.0436862	-0.344433	NA	NA	0.118148	0.311805	0.52988	-0.300861	0.178625	-0.521178	NA	-0.791063	0.397922	1.34056	0.0912866	0.610669	0.338952	NA	NA	NA	NA	0.646098	0.391727	0.522798	0.635951	-0.256359	0.0916563	-0.662362	NA	0.282941	0.0276774	0.382128	0.298494	NA	0.00877038	0.243441	0.329455
31	B0I1T2	HUMAN	-0.0106904	0.0486792	0.128544	0.0169665	0.124186	0.0921866	0.0921866	0.0935817	0.234111	0.133507	0.170248	0.176593	0.216823	0.102644	0.183401	0.205569	0.218224	0.181754	0.225489	0.194287	0.200697	0.214029	0.14237	0.110019	0.194172	0.279961	0.233131	0.198436	0.202068	0.129408	0.155565	0.122128	0.103226	0.196942	0.206643	0.194558	0.20918	0.213627	0.202145	0.144148
32	B7ZAQ6;P0CG08	HUMAN	NA	0.285266	0.0367887	-0.0857446	0.0940167	0.0946284	0.0946284	-0.459364	NA	NA	0.424655	-0.346975	0.287185	NA	NA	-0.223174	NA	0.0740326	0.372647	0.203613	NA	-0.0352015	NA	NA	0.288896	0.0902664	0.321343	0.332648	0.247666	0.122821	0.495119	0.209176	0.287114	0.00596869	0.223699	0.447009	0.421327	0.0155858	0.0685775	0.120215
33	C4AMC7;Q6VEQ5	HUMAN	-0.586631	-0.328898	-0.317281	-0.587106	-0.483156	-0.692042	-0.692042	0.0315966	NA	-0.0365103	0.177076	NA	-0.445899	-0.315583	-0.373499	-0.294679	-0.581907	-0.456078	-0.592092	NA	0.412293	0.328148	0.0334245	0.123545	-0.604476	-0.435022	-0.587049	-0.520018	0.0496787	-0.603103	0.0856456	0.0692937	0.227538	0.145782	-0.371241	-0.212134	-0.39125	-0.497662	-0.560467	-0.270729
34	E9PAV3;Q13765	HUMAN	0.0310841	0.0811265	0.0586281	-0.0632417	0.189603	0.198523	0.198523	0.126402	0.127966	0.150811	0.150955	0.129639	0.103379	0.100593	0.126175	0.159288	0.343054	0.234799	0.150005	0.105961	0.2599	0.107331	0.140978	0.0591367	0.151503	0.176145	0.280815	0.138257	0.234589	0.196157	0.201334	0.167036	0.057537	0.155609	0.157992	0.236976	0.243336	0.119035	0.193314	0.184831
35	O00116	HUMAN	-0.000393905	0.126607	0.0779299	0.0654673	0.161364	0.102664	0.102664	0.129265	0.245848	0.0884188	0.149629	0.117851	0.245536	0.142944	0.213206	0.163733	0.255743	0.245874	0.288087	0.161616	0.0189755	0.0425342	0.0460759	0.157486	0.286571	0.275514	0.255612	0.290496	0.205661	0.122764	0.124975	0.0841469	0.145647	0.213692	0.21748	0.196135	0.169725	0.229789	0.109844	0.13376
36	O00139	HUMAN	0.120644	0.141188	0.202106	-0.0523869	0.0488398	0.0685652	0.0685652	0.0572602	0.0831504	0.143623	0.145512	0.244015	0.351863	0.18046	0.318034	0.10579	0.296334	0.234731	0.344911	0.115389	0.107075	0.194025	0.126906	0.200491	0.374198	0.158871	0.316021	0.366693	0.195758	0.226382	0.110125	0.175978	0.205331	0.26536	0.412457	0.361481	0.167229	0.260573	0.192001	0.348906
37	O00148	HUMAN	0.0361907	0.0895089	0.118536	-0.0295019	0.116514	0.0653456	0.0653456	0.0646477	0.199258	0.191029	0.178069	0.203671	0.23808	0.186054	0.199519	0.187402	0.169431	0.123206	0.23861	0.146542	0.173297	0.294105	-0.0295891	0.216914	0.254135	0.20903	0.185181	0.216761	0.125169	0.146016	0.266399	0.0510017	0.0735663	0.144186	0.155437	0.159361	0.152377	0.150688	0.0460623	0.0815515
38	O00151	HUMAN	0.151778	0.200146	0.226934	0.0927389	-0.10589	0.041889	0.041889	0.190135	0.21249	0.122292	-0.198824	0.179323	0.458898	0.105298	0.298473	0.176484	0.097735	0.226656	0.233427	0.48382	0.32613	-0.0334688	-0.151024	0.214904	0.335106	0.163033	-0.0694728	0.157954	0.171636	0.215977	0.290975	0.266587	0.146031	0.225626	0.203575	0.491989	0.106549	0.465533	0.263854	0.245093
39	O00154	HUMAN	0.0784107	0.074063	0.0735201	0.0087853	0.090127	0.095043	0.095043	0.0776071	0.155553	0.0494069	0.0976397	0.103887	0.196186	0.0461822	0.0827352	0.100923	0.162751	0.153633	0.152298	0.0775331	0.216338	0.0858377	0.149701	0.20398	0.209596	0.223264	0.273375	0.25675	0.156455	0.153723	0.120156	0.0898678	0.188567	0.246321	0.201278	0.133155	0.155759	0.19738	0.150082	0.166285
40	O00159	HUMAN	0.0471988	0.123955	0.0642583	-0.0225262	0.14261	0.0831311	0.0831311	0.146791	0.128979	0.0407706	0.177173	0.14466	0.153221	0.0954072	0.0857358	0.175788	0.118131	0.164703	0.176053	0.109087	0.0309342	0.174833	0.120095	0.210858	0.152998	0.121861	0.127592	0.172358	0.103556	0.0918821	0.122316	0.14531	0.121094	0.167443	0.215321	0.253644	0.13662	0.153772	0.17797	0.166533
41	O00161	HUMAN	0.113414	0.55436	0.474377	0.170029	0.126441	-0.077068	-0.077068	0.701294	0.223034	0.294991	0.477306	0.289742	0.0831119	0.182553	0.257371	0.0596215	0.292269	0.38556	0.34529	0.120831	-0.121069	0.14104	0.0466297	-0.0356213	-0.158631	0.237204	0.0845823	0.30805	0.26343	0.180249	0.0834034	0.352848	0.0611467	0.03759	0.441725	0.461866	0.626091	0.52704	0.218742	0.396979
42	O00165	HUMAN	-0.0800049	0.0705658	0.159588	0.238975	0.133294	0.300957	0.300957	0.0811985	0.313839	0.207654	0.267899	0.219424	0.680287	0.255097	0.186583	0.503295	0.168151	0.291013	0.367906	0.258266	-0.00273688	0.318954	0.0289491	0.308572	0.612595	0.493354	0.306683	0.406107	0.156212	0.0491164	0.393522	0.178281	0.0771923	0.301885	0.458299	0.379257	0.358253	0.273838	0.165095	0.24346
43	O00170	HUMAN	0.10049	0.159201	0.0741911	0.114231	0.115464	0.152513	0.152513	0.0483585	0.193764	0.103924	0.108233	0.183025	0.195483	0.016837	0.147211	0.177838	0.181973	0.242679	0.166834	0.188843	0.105955	0.0438722	-0.0172818	0.145158	0.191899	0.149691	0.263367	0.280362	0.180291	0.155617	0.145024	0.00506956	0.132628	0.18953	0.287841	0.146217	0.21605	0.10577	0.190963	0.12385
44	O00178	HUMAN	0.0804441	0.0833368	0.0871327	0.0299149	0.16264	0.107858	0.107858	0.0971165	0.199269	0.118902	0.137366	0.289429	0.165902	0.0939966	0.236359	0.194503	-0.104077	0.0807024	0.104349	0.326354	-0.0059255	0.312169	0.254279	0.058464	0.1953	0.137297	0.183047	0.177492	0.16928	0.132008	0.00905529	-0.00307945	0.169308	0.00374256	0.102673	0.15767	0.101076	0.00532011	0.0684683	0.0563863
45	O00186	HUMAN	-0.0842562	0.0295674	0.0638034	-0.015951	0.10325	0.126579	0.126579	0.0179785	0.272506	0.0639057	0.264975	0.247212	0.00705265	0.20882	0.252231	0.180821	0.126477	0.120715	0.326286	0.139736	-0.00570302	0.0688669	0.0353842	0.173547	0.266691	0.360034	0.11448	0.310532	0.230927	0.137889	0.227001	0.204046	0.111952	0.158053	0.0676995	0.218836	0.172305	0.267802	0.114958	0.215239
46	O00189	HUMAN	NA	NA	0.184469	NA	0.91458	NA	NA	NA	1.942	3.18132	1.39172	2.01074	NA	NA	1.88888	-0.0684357	-0.0692986	NA	-0.12	NA	NA	NA	NA	NA	NA	NA	-0.0411447	-0.323038	NA	NA	NA	NA	0.45576	NA	0.298225	NA	-0.157093	0.275883	0.45157	NA
47	O00193	HUMAN	0.136281	0.285331	0.186177	0.0767216	0.340651	0.145258	0.145258	0.188532	0.372871	0.258179	0.148082	0.23541	0.275081	0.0875724	0.148921	0.218402	0.325335	0.376903	0.127412	0.252994	0.139424	0.19199	0.0264711	0.0923217	0.160549	0.296285	0.219173	0.220467	0.219045	0.184651	0.116199	0.0517223	0.0446173	0.269186	0.280901	0.216239	0.186275	0.297036	0.3166	0.205578
48	O00194	HUMAN	0.150985	-0.0247299	0.0356805	-0.132639	0.0652163	0.0870864	0.0870864	0.105525	0.349516	-0.027185	0.349879	0.182535	0.497499	0.220055	-0.00651919	0.127472	0.283697	0.542442	0.0639427	0.0329427	0.133839	0.970943	0.654517	NA	0.256465	0.263126	0.200192	0.330487	0.254958	-0.363318	0.32136	0.286282	0.0982929	0.185993	0.26743	0.357972	0.390328	0.167447	0.196233	-0.136839
49	O00203	HUMAN	-0.0800272	0.068249	0.0731934	-0.0364414	-0.0511828	0.0876226	0.0876226	0.190945	0.302926	0.0286321	0.22548	0.15178	0.245033	0.223787	0.226106	0.114465	0.137392	-0.00150594	0.030246	0.124752	0.0799006	-0.0408279	0.0270314	0.188207	0.220287	0.17756	0.23518	0.217453	0.114519	0.0525197	0.0565546	-0.108394	0.227513	0.26262	0.10987	0.180894	0.112862	0.0217837	0.116604	0.151671
50	O00217	HUMAN	-0.00792453	0.0110294	0.0647972	0.071131	0.180624	0.0307077	0.0307077	0.127095	0.218072	0.126149	0.145149	0.172775	0.258503	0.0129066	0.117811	0.154229	0.20873	0.106046	0.305138	0.153183	0.333652	0.170942	0.161647	0.167893	0.125233	0.0871748	0.172791	0.253877	0.110823	0.14369	0.0437158	0.0556185	0.0582171	0.177818	0.303977	0.224379	0.115889	0.112362	0.124487	0.119683
51	O00220	HUMAN	NA	NA	NA	NA	NA	NA	NA	0.106434	NA	NA	NA	NA	NA	NA	NA	NA	NA	NA	NA	NA	NA	NA	NA	NA	NA	NA	NA	NA	NA	NA	NA	NA	NA	NA	NA	NA	NA	NA	NA	NA
52	O00231	HUMAN	-0.0514352	0.0572175	0.052774	-0.0391509	0.0595346	0.0881118	0.0881118	0.0329063	0.129213	0.147154	0.120368	0.182828	0.202532	0.0456866	0.0749221	0.117711	0.131602	0.106374	0.183373	0.0986305	0.143182	0.0862706	0.0634164	0.101356	0.21785	0.213449	0.188286	0.166528	0.0508946	0.213798	0.144015	0.0504471	0.11375	0.145529	0.182735	0.20776	0.209733	0.203236	0.132757	0.131278
53	O00232	HUMAN	0.0360765	0.0670983	0.102867	-0.0162838	0.0469797	0.090639	0.090639	0.0179366	0.226916	0.178934	0.174793	0.12892	0.176917	0.0770476	0.0845677	0.108535	0.184445	0.221927	0.195552	0.0798883	0.0929164	0.132342	0.023557	0.0355323	0.19383	0.219788	0.300148	0.23749	0.206407	0.131609	0.13496	0.0490588	0.177572	0.179647	0.21082	0.210228	0.165664	0.154381	0.128524	0.0764948
54	O00233	HUMAN	0.0315265	0.0198367	0.0548654	-0.0902328	0.176364	0.123335	0.123335	0.108087	0.13015	0.0724354	0.0262227	0.0017431	0.221289	0.0505004	0.0288964	0.0707036	-0.0231413	0.133407	0.0957521	0.133426	0.194643	0.204272	0.00712977	0.123522	0.117572	0.138273	0.225977	0.163584	0.213924	0.159297	0.0951083	0.0259413	0.0905311	0.22548	0.147627	0.161203	0.0610632	0.163391	0.0979607	0.143388
55	O00244	HUMAN	-0.0854516	0.0279308	-0.00471317	-0.0425285	0.0948174	0.113336	0.113336	0.0450618	0.271904	0.123193	0.101805	0.0651176	0.201942	0.0561208	0.146377	0.0815926	0.0848715	0.150997	0.122363	0.0189068	0.468365	0.0919822	0.168538	0.212057	0.247343	0.149831	0.182976	0.203348	-0.0800846	0.115005	0.0586224	0.097449	0.25614	0.265295	0.257796	0.120468	0.173722	0.163411	0.231352	0.221845
56	O00255	HUMAN	NA	NA	NA	NA	NA	0.0568716	0.0568716	NA	NA	NA	NA	NA	NA	NA	NA	NA	NA	NA	NA	NA	-0.44954	NA	NA	NA	NA	NA	NA	NA	NA	NA	NA	NA	NA	NA	-1.18815	NA	NA	NA	0.0854535	-0.202805
57	O00257	HUMAN	NA	NA	NA	NA	NA	NA	NA	NA	NA	NA	NA	NA	NA	NA	NA	NA	NA	NA	NA	NA	NA	NA	NA	NA	NA	0.137685	NA	0.350489	NA	0.264529	0.843506	NA	NA	0.299641	0.569261	0.202721	NA	NA	NA	NA
58	O00264	HUMAN	0.00844507	0.0874395	0.0868524	-0.029096	0.0629972	0.117168	0.117168	0.122241	0.120212	0.132233	0.0896715	0.213261	0.27508	0.143137	0.100267	0.187391	0.104331	0.0241964	0.111573	0.270175	0.0531034	0.0475792	-0.133522	0.095565	0.196275	0.196632	0.226014	0.29697	0.180327	0.136712	0.140207	0.0213204	0.115393	0.172782	0.157658	0.169598	0.194489	0.145108	0.203675	0.119918
59	O00267	HUMAN	0.0656461	0.0533627	0.0928254	-0.00561432	0.0288534	0.080713	0.080713	0.105181	0.101393	0.0731174	0.0920689	0.0977621	0.127158	0.0285799	0.0568782	0.104338	0.109393	0.104488	0.0892478	0.0984138	0.123121	0.182019	0.030083	0.11141	0.156538	0.11559	0.179967	0.217713	0.167556	0.0794921	0.136691	0.103078	0.0847348	0.190354	0.210933	0.183385	0.202848	0.125578	0.18341	0.0818459
60	O00268	HUMAN	NA	NA	NA	NA	0.1047	-0.122448	-0.122448	-0.322453	0.0443596	0.0707585	-0.120914	0.0251808	NA	0.147655	0.153097	0.430595	NA	0.384186	0	-0.0976744	NA	-0.741545	NA	-1.01265	NA	0.24006	0.71381	0.24534	NA	NA	NA	NA	1.56006	0.160431	0.0844115	0.447984	NA	0.324361	0.254964	0.312058
61	O00273	HUMAN	-0.162895	0.109153	0.209442	-0.128885	-0.122609	-0.139043	-0.139043	-0.0136753	0.209749	0.114877	0.1414	0.103797	0.37495	-0.0314394	0.178055	0.208941	0.235787	0.104189	0.32624	0.200979	0.0885449	0.110778	0.063322	0.099031	0.10215	0.190404	0.299566	0.222407	-0.102607	0.0327223	-0.0904019	-0.130761	0.113368	0.0927832	0.0318527	0.140146	0.142342	0.146464	0.0894747	0.118478
62	O00287	HUMAN	-1.60657	0.139174	-0.126733	0.413725	NA	1.31583	1.31583	0.604335	0.260465	-1.16173	0.890978	-0.022592	0.0639765	-0.224479	0.126228	0.103227	NA	1.7976	-0.452394	-2.3209	-0.229677	-0.284214	-0.47943	0.0381703	NA	0.219174	NA	1.56148	0.65496	0.450197	-0.0433976	-2.03823	-0.55978	0.349343	-0.104717	0.1893	-11.7129	-0.304563	-0.357688	0.244043
63	O00291	HUMAN	0.276313	0.373212	0.309418	0.484055	-0.0247361	0.129038	0.129038	0.259847	0.234202	-0.0462723	0.0770483	-0.343971	0.189342	0.118444	0.299807	0.407565	0.130409	-0.225542	0.584276	0.220309	0.504453	0.283176	-0.257387	-0.0374739	-0.0397138	NA	0.0312802	0.149589	-0.000246563	-0.00253336	0.208386	-0.571275	0.31367	0.430156	0.0615039	-0.228457	-0.260849	0.0626544	0.272504	0.134339
64	O00299	HUMAN	0.0585035	0.135804	0.137989	0.0595708	0.123717	0.114122	0.114122	0.129062	0.222454	0.170923	0.14484	0.167099	0.216711	0.174714	0.181649	0.229506	0.173811	0.221271	0.259679	0.219735	0.243677	0.20089	0.126112	0.148466	0.193715	0.262122	0.257306	0.273475	0.213929	0.177256	0.203728	0.0694397	0.164981	0.24204	0.240959	0.251019	0.243592	0.247031	0.202867	0.180927
65	O00303	HUMAN	-0.0421334	0.0502042	0.0769535	-0.00720829	0.114823	0.115457	0.115457	0.116856	0.200017	0.062234	0.0886453	0.187875	0.176111	0.109646	0.137724	0.144889	0.181223	0.145317	0.235517	0.0469188	0.205466	0.0422446	-0.00329551	0.172412	0.153686	0.219992	0.23952	0.223841	0.164297	0.177816	0.147431	0.0966484	0.162537	0.181681	0.182404	0.091966	0.18204	0.184539	0.152208	0.149603
66	O00330	HUMAN	0.279962	0.341	0.20751	0.159908	0.284475	0.265008	0.265008	0.126681	0.157849	0.115651	0.168939	0.245877	0.368098	0.209747	0.466515	0.395795	0.352421	0.370797	0.514399	0.297761	-0.109971	-0.197732	0.221234	-0.0541738	0.296871	0.284846	0.370298	0.556166	-0.0249832	0.29244	0.230005	0.112582	0.144805	0.405439	0.544396	0.258799	0.247125	0.438717	0.175621	0.185761
67	O00391	HUMAN	NA	NA	NA	NA	NA	NA	NA	NA	NA	NA	NA	NA	NA	NA	NA	NA	NA	NA	NA	NA	NA	NA	0.108368	0.18434	NA	0.587428	NA	NA	NA	NA	NA	NA	NA	NA	NA	NA	NA	NA	NA	NA
68	O00399	HUMAN	0.138075	-0.141212	NA	-0.29456	NA	-0.209541	-0.209541	-0.193412	-0.103011	NA	NA	NA	NA	NA	NA	NA	-0.105955	-0.71651	-0.242861	NA	NA	NA	NA	NA	0.218196	0.0882745	0.0974221	0.20371	-0.00596492	0.396632	0.00717659	0.262978	0.787077	0.0717729	0.278174	-0.247372	0.102816	-0.097658	-0.168827	-0.14102
69	O00400	HUMAN	0.126858	0.100063	-0.119533	-0.0527869	-0.606318	-0.392006	-0.392006	0.394148	-0.561486	0.167754	0	-0.0175043	0.0495595	0.127192	0.161586	0.129267	0.0423519	0.172299	0.184194	0.158272	-0.324572	-0.1339	-0.237254	0.00338685	0.148603	0.045311	0.1642	0.220721	0.263278	-0.111053	0.453085	NA	-0.273378	0.132213	0.0270954	-0.0613756	0.197388	-0.0115509	0.0863212	0.0573894
70	O00401	HUMAN	NA	0.0141249	-0.341257	-0.373296	NA	0.423119	0.423119	-0.0397186	-0.177558	0.230445	0.340942	-0.0805897	0.36105	0.0061143	NA	0.412331	-0.597525	-0.162139	0.092923	0.29465	0.116151	-0.354664	0.129643	NA	-0.0778064	-0.333398	-0.0566456	-0.143961	NA	-0.0246568	-0.0722898	-0.563939	-0.478618	-0.0418509	0.0133548	-0.146536	-0.216897	NA	-0.224378	0.0983638
71	O00410	HUMAN	-0.0309276	0.115854	0.0897213	-0.0197621	0.124299	0.0848775	0.0848775	0.094737	0.174747	0.152939	0.156055	0.149834	0.204693	0.119511	0.15158	0.209872	0.130954	0.128989	0.220005	0.175827	0.166184	0.100865	0.0170869	0.122441	0.174369	0.229445	0.223483	0.209663	0.199447	0.151613	0.125786	0.0561455	0.115925	0.186293	0.203647	0.23656	0.213784	0.170186	0.141086	0.147008
72	O00411	HUMAN	0.185805	0.172948	NA	NA	NA	NA	NA	NA	NA	NA	NA	NA	NA	NA	NA	NA	NA	NA	NA	NA	0.390064	-0.0226835	0.156922	-0.779879	NA	NA	NA	NA	0.814171	0.165798	NA	NA	NA	0.0753199	0.490252	0.283635	0.563634	-0.262199	NA	NA
73	O00418	HUMAN	NA	NA	NA	NA	NA	NA	NA	NA	NA	NA	NA	NA	NA	-0.465126	NA	NA	NA	NA	NA	NA	NA	NA	NA	NA	NA	NA	NA	NA	NA	NA	NA	NA	NA	0.0818635	-0.546946	0.0921948	NA	NA	NA	NA
74	O00422	HUMAN	0.229493	0.228803	0.261152	0.0498908	0.072975	0.0671981	0.0671981	-0.0521629	0.279916	0.250793	0.207913	0.216375	0.133497	0.0671751	0.179087	0.136582	0.211117	0.216128	0.280769	0.222431	0.168145	0.271802	0.126621	0.17695	0.102522	0.334143	0.342259	0.308294	0.145693	0.209286	0.179549	0.0605525	0.145951	0.222201	0.130456	0.202286	0.243915	0.258388	0.200824	0.267918
75	O00425	HUMAN	0.090222	0.129188	0.0882756	0.170989	0.1028	-0.00125624	-0.00125624	0.182009	0.286482	0.265273	0.157041	0.247255	0.28462	0.205728	0.243476	0.256569	0.0818358	0.135532	0.0865814	0.270525	0.294961	0.0911992	0.254761	0.192831	0.119073	0.365301	0.278846	0.286817	0.176993	0.234248	0.270577	0.164968	0.0843741	0.255463	0.0970292	0.0322129	0.206505	0.0863549	0.076949	0.183225
76	O00429	HUMAN	0.0453604	0.0708553	0.153658	-0.0244486	0.0887366	0.128204	0.128204	0.126215	0.117448	0.129288	0.155884	0.140223	0.213511	0.15402	0.150826	0.106782	0.145627	0.165782	0.265495	0.115623	0.136153	0.139769	0.0119419	0.193563	0.205747	0.226511	0.306083	0.238656	0.154669	0.192444	0.245114	0.108401	0.0323352	0.219814	0.170546	0.148331	0.239532	0.216773	0.152064	0.170938
77	O00442	HUMAN	0.156174	0.15334	0.0816784	0.0434279	0.217648	0.134395	0.134395	0.267479	0.11269	0.165681	0.142631	0.120784	0.317111	0.279964	0.250379	0.287113	0.223779	0.272917	0.132701	0.229315	0.0882898	0.303331	0.248059	0.0507671	-0.00798588	0.348486	0.112939	0.292012	0.143692	0.215137	0.28911	0.146296	0.17031	0.124894	0.159848	0.133389	0.20089	0.267162	0.13265	0.195843
78	O00443	HUMAN	-0.337375	0.0276824	-0.279277	0.161056	0.132054	0.101367	0.101367	0.109326	0.112257	NA	-0.21342	-0.759065	-0.0030877	0.264484	0.548849	0.151177	0.104525	0.157255	-0.318687	-0.166503	0.385379	0.0350899	0.275791	0.256503	-0.0735333	0.064674	-0.296984	0.262889	0.307559	NA	0.0448143	NA	0.180644	0.19593	0.383342	0.249074	0.189519	0.0279199	0.2728	0.134021
79	O00458	HUMAN	NA	NA	NA	NA	0.0703859	0.101906	0.101906	NA	NA	NA	NA	NA	NA	NA	NA	NA	NA	NA	-0.12063	NA	0.414822	-0.0333308	NA	0.572214	NA	NA	NA	NA	0.442384	NA	NA	NA	NA	NA	NA	NA	NA	-0.0313292	NA	NA
80	O00459	HUMAN	NA	0.616362	NA	NA	-0.0596316	0.397859	0.397859	NA	NA	NA	NA	NA	NA	NA	NA	NA	NA	NA	NA	NA	NA	0.563395	0.0239746	0.935386	NA	NA	NA	0.682793	NA	0.14199	NA	NA	0.402302	0.154759	0.337198	0.712005	NA	-0.189888	-0.22805	0.108771
81	O00461	HUMAN	0.175545	0.0339537	-0.180226	0.100101	0.476197	0.239618	0.239618	0.250347	-0.614222	NA	NA	NA	0.318586	0.194987	0.0244925	0.0487336	0.210982	0.366749	-0.281354	-0.0339834	0.189008	-0.0437855	-0.112616	0.221907	0.382172	0.129001	NA	NA	-0.0217235	0.344421	0.193593	-0.28057	0.445371	0.050376	-0.024221	NA	0.0491141	0.121454	0.333253	0.188496
82	O00468	HUMAN	-0.525256	-0.458976	-0.194658	NA	-0.487968	-0.253863	-0.253863	0.196632	-0.178773	-0.432327	-0.404561	-0.5319	NA	-0.326476	-0.344431	NA	-0.451231	-0.790166	-0.303005	-0.334309	-0.291947	-0.415708	-0.0613518	-0.176779	-0.477256	-0.326501	-0.672387	-0.584924	-0.447049	-0.674861	-0.552555	-0.470387	-0.328752	-0.559507	-0.344504	NA	-0.71386	-0.681909	-0.368058	NA
83	O00471	HUMAN	0.276417	0.0705295	0.118569	0.027603	0.376601	0.417846	0.417846	0.344413	0.176853	0.265014	0.179838	-0.0171571	0.167543	NA	0.662947	0.161913	0.160483	0.253911	0.496705	0.218614	-0.60301	0.33548	-0.0125865	0.180587	0.178212	0.362911	0.268218	0.26956	-0.159724	0.289273	0.220188	0.203802	0.387355	0.326375	0.288713	0.133515	0.463974	0.373431	0.503621	0.661187
84	O00483	HUMAN	0.080292	0.100299	0.0969726	0.0087517	-0.177517	-0.313518	-0.313518	-0.0317849	0.264034	0.262017	0.110555	0.1006	0.237323	0.153898	0.20751	0.347783	0.105771	0.0757208	0.218408	0.175297	0.304908	0.130092	0.0321262	0.199354	0.290788	0.229568	0.303612	0.240915	0.204817	0.13895	0.161156	0.129669	0.0802817	0.156735	0.244661	0.162636	0.195301	0.137308	0.18448	0.213558
85	O00487	HUMAN	-0.220028	-0.225647	-0.228146	-0.245634	-0.221174	-0.257787	-0.257787	-0.251668	-0.0430441	-0.0471042	-0.0689361	0.0509785	0.0613502	-0.102042	-0.148288	-0.279129	-0.110143	-0.140453	-0.00188213	-0.103315	-0.141463	0.0465727	-0.176347	-0.112213	-0.27335	-0.204855	-0.113984	-0.130526	0.060635	-0.0485708	-0.13708	-0.28297	-0.288368	-0.151216	-0.20589	-0.112229	0.0407365	-0.0755015	-0.0396015	-0.056545
86	O00488	HUMAN	0.0694068	0.242996	0.173436	NA	NA	0.0137533	0.0137533	0.306768	NA	NA	NA	0.199013	0.113232	0.329259	0.411645	0.174032	0.355563	1.14284	1.01515	1.6027	0.179647	0.00890005	0.466669	NA	0.230916	NA	NA	0.779595	NA	NA	0.485895	NA	0.312851	0.284397	-0.29005	0.579591	0.235446	0.617171	0.206578	0.409009
87	O00499	HUMAN	0.00377569	-0.0299849	0.153321	0.20959	0.329987	0.326969	0.326969	0.207097	0.42154	0.105314	0.91844	-0.0925567	0.342131	0.139722	0.285641	0.103417	0.09751	0.186382	0.314852	0.266646	0.213503	0.0861607	0.14274	-0.0265934	0.287017	0.229053	0.262012	0.238502	0.443397	0.142612	0.185685	0.0344817	0.213844	0.404753	0.0966609	0.0887029	-0.082791	0.187496	0.246574	0.152324
88	O00505	HUMAN	0.00716895	0.101162	0.127183	-0.026155	0.118285	0.178526	0.178526	0.0967333	0.0616162	0.00526887	0.207842	0.221441	0.254074	0.128366	0.236504	0.168972	0.0969714	0.130603	0.410921	0.14314	0.203941	0.0928083	0.0884933	0.326549	0.327127	0.195591	0.255766	0.307848	0.0902853	0.143074	0.0812571	0.0292906	-0.0137656	0.177168	0.195487	0.34078	0.1405	0.195599	0.41038	0.171373
89	O00506	HUMAN	NA	NA	NA	NA	NA	NA	NA	NA	2.68953	NA	NA	0.145682	0.26751	NA	NA	NA	-0.0534719	0.0525062	-0.133807	0.252638	NA	NA	NA	NA	-0.142936	0.317215	0.26413	0.139416	0.08072	0.185595	0.154027	-0.0829334	0.946477	0.239328	NA	NA	1.03065	NA	NA	NA
90	O00507	HUMAN	NA	NA	NA	NA	0.17462	NA	NA	NA	0.0906814	-0.207104	0.139377	0.767035	NA	NA	NA	NA	0.157719	0.391366	1.05051	NA	NA	NA	NA	NA	0.546355	0.597245	0.363796	0.370968	NA	NA	NA	NA	NA	NA	NA	NA	-0.230984	NA	NA	NA
91	O00534	HUMAN	NA	NA	NA	NA	NA	NA	NA	NA	0.51768	0.334858	NA	NA	NA	NA	NA	NA	NA	NA	NA	NA	NA	NA	NA	NA	NA	NA	NA	NA	NA	NA	NA	NA	NA	NA	NA	NA	NA	0.286927	0.00351145	NA
92	O00541	HUMAN	0.087784	0.064962	0.17978	0.0829214	0.0192916	0.137169	0.137169	0.166518	0.190642	0.202616	0.125225	0.216248	0.282029	0.220324	0.181044	0.235693	0.287422	0.215301	0.229773	0.246828	0.178727	0.131071	0.109353	0.170751	0.304501	0.257118	0.358229	0.285294	0.0932664	0.181765	0.0525776	0.126408	0.159335	0.16607	0.19	0.238829	0.27436	0.262172	0.219161	0.166723
93	O00559	HUMAN	NA	NA	NA	NA	NA	NA	NA	-1.67944	NA	NA	NA	NA	NA	NA	NA	NA	NA	NA	NA	NA	NA	-0.232811	0.638058	-0.969734	NA	NA	-0.926334	NA	NA	NA	NA	NA	NA	0.406825	0.552074	0.544158	NA	NA	NA	NA
94	O00560	HUMAN	NA	NA	-0.0620915	NA	NA	NA	NA	NA	NA	-0.269253	-0.293262	-0.107344	NA	0.0691733	-0.596647	0.229275	0.0218299	-0.28992	-0.015417	0.256976	NA	NA	NA	NA	0.200603	0.338774	0.445541	0.311862	NA	NA	-0.698818	NA	NA	NA	NA	NA	-0.82097	-0.580651	NA	NA
95	O00562	HUMAN	0.253965	NA	NA	NA	NA	-2.69165	-2.69165	-0.529452	0.00898629	NA	NA	NA	NA	NA	NA	NA	NA	NA	NA	NA	NA	0.411792	NA	NA	NA	NA	NA	NA	NA	NA	NA	NA	0.353363	0.412875	0.903504	0.0227903	0.510998	-0.41058	0.109733	0.198378
96	O00566	HUMAN	-0.003491	0.0977899	0.214671	0.00785565	0.127691	0.0995186	0.0995186	0.0955627	0.15788	0.142853	0.0877508	0.206543	0.272526	0.311395	0.216166	0.21501	0.18975	0.17766	0.113373	0.179791	0.128928	0.168957	0.079869	0.156653	0.251522	0.319103	0.212452	0.374335	0.245562	0.136824	0.13132	0.0193664	0.178096	0.151232	0.325009	0.295456	0.245806	0.201782	0.152965	0.216435
97	O00567	HUMAN	0.00449718	0.0967071	0.0785217	0.0151148	0.0772831	0.0799401	0.0799401	0.0293889	0.213463	0.210696	0.139548	0.211559	0.137095	-0.0124947	0.112256	0.118416	0.0474638	0.159969	0.150745	0.11978	0.0760872	0.0375429	0.0730245	0.138675	0.0554815	0.179198	0.226924	0.211129	0.207504	0.0889197	0.137202	0.0754588	0.0841998	0.149762	0.218707	0.18225	0.205817	0.121924	0.173265	0.105484
98	O00571	HUMAN	0.193973	0.137919	0.178379	0.00829559	0.195841	0.0766698	0.0766698	0.122024	0.273777	0.114176	0.192656	0.180686	0.210227	-0.00279467	0.13469	0.21797	0.178978	0.215911	0.26402	0.158706	0.197455	-0.0665268	0.15872	0.071712	-0.0196133	0.308781	0.258893	0.344167	0.227568	0.0163716	0.165646	0.135281	0.163342	0.229796	0.258601	0.193514	0.126793	0.233951	0.0605548	0.110557
99	O00584	HUMAN	-0.107603	0.250349	0.396756	NA	0.109756	0.140729	0.140729	-0.115253	0.441674	0.0580493	0.408261	0.124221	NA	NA	-0.267836	0.127706	NA	NA	NA	-0.056106	-0.0599132	0.0383585	0.111229	0.249721	NA	NA	0.461227	NA	-0.345577	-0.0655924	NA	NA	0.337824	0.225307	-0.132199	NA	-0.135069	0.0716299	-0.111301	-0.0790546
100	O00625	HUMAN	0.0507168	0.107592	0.0796832	0.162447	0.0513257	0.0744204	0.0744204	0.0646656	0.107082	0.262451	0.176016	0.105922	0.152951	0.107386	0.219147	0.126162	0.268765	0.124852	0.305845	0.279916	0.0367739	0.0749362	0.0940021	0.221287	0.239253	0.207299	0.124571	0.172889	0.323943	0.177231	0.150715	0.0573441	0.184567	0.15428	0.218345	0.287923	0.220532	0.23714	0.111522	0.211458
101	O00629	HUMAN	-0.00357922	0.17638	0.134964	0.0205913	0.154443	0.192295	0.192295	0.0543215	0.199382	0.139678	0.175091	0.166867	0.2745	0.12713	0.106541	0.212828	0.177595	0.145714	0.24377	0.243308	0.193028	0.176111	-0.0754795	0.171597	0.230227	0.221803	0.1969	0.274949	0.220721	0.17948	0.172611	-0.00326738	0.134956	0.200351	0.214575	0.27375	0.147339	0.163596	0.150459	0.104763
102	O00635	HUMAN	NA	NA	NA	NA	NA	NA	NA	NA	NA	NA	NA	NA	NA	NA	NA	NA	NA	NA	NA	NA	NA	NA	NA	0.296739	NA	NA	NA	NA	NA	0.902128	NA	NA	NA	NA	NA	NA	NA	NA	NA	NA
103	O00743	HUMAN	-0.0717517	0.120737	0.0290266	0.0250178	0.102235	0.0902443	0.0902443	0.118447	0.228425	0.153686	0.161248	0.120881	0.0963301	0.0746169	0.207213	0.129979	-0.0390396	0.154876	0.235436	0.0774641	-0.0262348	0.0291272	-0.123593	-0.0674607	0.418711	0.153578	0.195139	0.170201	0.0530593	0.132871	0.157105	-0.0355512	0.0664057	0.132451	0.179019	0.248161	0.14448	0.130812	0.100319	0.148575
104	O00750	HUMAN	NA	NA	NA	NA	NA	NA	NA	NA	NA	NA	NA	NA	NA	NA	NA	NA	NA	NA	NA	NA	NA	NA	NA	NA	NA	NA	NA	NA	NA	NA	NA	NA	NA	NA	NA	NA	NA	NA	NA	NA
105	O00754	HUMAN	NA	0.0982426	-0.115525	NA	0.331182	NA	NA	0.460357	0.371801	0.620983	-0.148555	0.554569	0.073259	NA	NA	0.0487617	0.060596	0.404087	0.909455	NA	-0.392156	NA	0.0654747	-0.357605	0.554278	0.0519828	0.125025	0.200905	NA	NA	-0.238202	NA	0.0386096	NA	0.251945	-0.339161	-0.117222	-0.0111626	-0.0877802	0.166255
106	O00762	HUMAN	0.847027	NA	NA	NA	-0.250971	0.194664	0.194664	0.208416	0.210879	0.39571	-0.0248064	0.0597853	-0.53411	-0.0139774	0.421246	-0.156315	NA	NA	0.0840487	-0.308514	-0.221862	NA	NA	NA	NA	0.55413	-0.23859	0.289159	NA	0.493334	NA	NA	0.212269	0.42963	0.465244	0.332456	0.486004	-0.0171922	0.169806	-0.870966
107	O00764	HUMAN	-0.00360165	0.0841659	0.0967077	0.0488303	0.124771	0.194988	0.194988	0.118488	0.199709	0.159214	0.201899	0.17318	0.12339	0.0636614	0.195247	0.147785	0.0930085	0.152875	0.131297	0.184404	0.0653572	0.150602	0.0381312	0.2505	0.193131	0.179484	0.194256	0.237613	0.331974	0.190633	0.124276	-0.0509729	0.175682	0.221056	0.255158	0.342025	0.187427	0.134706	0.252979	0.155679
108	O00767	HUMAN	-0.0538694	0.154955	0.141015	-0.0720912	0.161752	0.125993	0.125993	0.0735247	0.260381	0.182236	0.171644	0.237511	0.33166	0.148725	0.107704	0.157476	-0.00148973	0.166101	0.669078	0.241179	-0.542712	-0.0820435	0.118987	0.27616	0.392702	0.345505	-0.0706796	0.357104	0.323764	0.143241	0.102233	0.192939	0.248128	0.273718	0.174682	0.313453	0.314911	0.197479	0.218535	0.257255
109	O13297	YEAST	NA	0.134631	0.0745655	NA	-0.675602	-0.560537	-0.560537	-1.41983	-1.20266	0.00945622	-0.787923	0.117803	-0.559641	-1.38271	NA	0.182509	-0.221201	-0.561457	-0.480586	-0.618865	0.421012	-0.851454	0.405985	-1.28267	-0.641535	-0.507328	-0.849275	0.0369495	-0.698262	-0.233373	-0.336495	NA	-0.474614	-0.0866386	-0.644645	-0.375557	-0.672348	-0.624547	-0.571583	-0.802554
110	O13329	YEAST	NA	NA	NA	NA	NA	NA	NA	NA	NA	NA	NA	NA	NA	NA	NA	NA	NA	NA	NA	NA	NA	NA	NA	NA	NA	NA	NA	NA	NA	NA	NA	NA	NA	NA	NA	NA	1.17904	0.238258	NA	NA
111	O13525	YEAST	NA	NA	NA	NA	NA	NA	NA	NA	NA	NA	NA	NA	NA	NA	NA	NA	NA	NA	NA	NA	NA	NA	NA	NA	NA	NA	NA	NA	NA	NA	NA	NA	NA	NA	NA	NA	NA	-0.0150746	-0.252377	NA
112	O13539	YEAST	NA	NA	NA	NA	NA	NA	NA	NA	NA	NA	NA	NA	NA	NA	NA	NA	NA	NA	NA	NA	NA	NA	NA	NA	NA	NA	NA	NA	NA	NA	NA	NA	NA	NA	NA	NA	NA	NA	NA	NA
113	O13547	YEAST	-1.14138	-1.16231	-1.14997	-1.55761	-1.45316	-0.876716	-0.876716	-0.948793	-1.29971	-0.829887	-1.18134	-0.859933	-0.890532	-0.724963	-1.45185	-1.12396	-0.809917	-1.01037	-0.993358	-0.872399	-1.16506	-1.17356	-1.01039	-1.13365	-0.919407	-0.996229	-0.909947	-1.08113	-0.805007	-0.829911	-0.959123	-0.853176	-1.07601	-0.700881	-0.918042	-0.795841	-0.941676	-0.734527	-0.607281	-0.945677
114	O13563	YEAST	-0.903364	-1.02952	-0.974702	-0.95956	-0.659471	-0.894331	-0.894331	-0.930849	-0.939669	-0.796344	-0.749267	-0.933889	-0.789048	-0.868457	-0.829631	-0.769008	-0.715052	-0.834722	-0.731368	-0.907072	-0.765393	-0.893188	-0.691639	-0.841834	-0.958337	-0.923212	-0.883951	-0.852765	-0.613636	-0.742733	-0.597825	-0.823953	-0.910125	-0.891898	-0.839736	-0.898078	-0.72003	-0.741448	-0.699416	-0.734071
115	O13585	YEAST	NA	-1.28609	NA	NA	NA	-0.438559	-0.438559	-0.994314	-0.706479	NA	NA	NA	-0.765533	-0.908902	-0.245662	-0.628703	NA	-0.799963	-0.627135	-0.443477	-2.38956	NA	-1.30286	-1.08202	0.0871201	NA	-0.874153	NA	NA	-0.647388	NA	NA	-1.19862	-0.712933	NA	-0.5711	-0.598899	-0.598447	-0.666155	-0.389275
116	O14455	YEAST	-0.944411	-0.982575	NA	-0.939464	-1.11432	-0.7443	-0.7443	NA	-0.720135	-0.815121	-0.716282	-0.821919	-0.758467	-0.961888	-0.891494	-0.827645	-0.923724	-0.781178	-0.819106	-0.864465	-0.835391	-0.841092	-0.988858	-1.13116	-0.75845	0.085096	-0.796075	-0.854119	-0.799538	-0.735595	-0.89948	-1.14354	-0.817437	-0.900115	NA	-0.785796	-0.708367	-0.755182	-0.795541	-0.786602
117	O14467	YEAST	-0.908976	-0.735523	-0.804502	-0.830411	-0.839847	-0.719985	-0.719985	-0.732804	-0.822785	-0.767724	-0.731705	-0.816501	-0.783092	-0.816772	-0.722595	-0.72842	-0.803355	-0.780185	-0.818213	-0.768934	-0.831131	-0.901848	-0.911049	-0.90541	-0.847395	-0.819373	-0.748333	-0.766257	-0.744658	-0.781994	-0.795986	-0.876381	-0.832046	-0.81199	-0.7927	-0.798354	-0.673985	-0.705082	-0.774189	-0.7162
118	O14468	YEAST	NA	NA	NA	NA	NA	NA	NA	NA	NA	NA	NA	NA	NA	NA	NA	NA	NA	0	NA	NA	NA	NA	NA	NA	NA	NA	NA	NA	NA	NA	NA	NA	NA	NA	NA	NA	NA	NA	NA	NA
119	O14497	HUMAN	0.0289989	0.310508	0.0471748	-0.369325	0.728937	0.162373	0.162373	0.0785566	0.200366	0.417627	-0.022526	0.272588	0	0.220519	0.176701	0	0.788435	0.0674525	-0.245826	0.444598	0.222534	0.0680124	-0.0599562	0.308272	0.164639	0.529982	0.44103	0.16439	0.0456623	-0.010312	0.329892	0.188071	0.707144	0.297145	0.219249	-0.114291	0.723697	0.388786	0.258714	0
120	O14519	HUMAN	NA	NA	NA	NA	NA	NA	NA	NA	NA	NA	NA	NA	NA	NA	NA	NA	NA	NA	NA	NA	NA	NA	NA	NA	NA	NA	NA	NA	NA	NA	NA	NA	NA	NA	NA	NA	NA	NA	NA	NA
121	O14521	HUMAN	NA	0.0630129	-0.266886	-0.0893884	0.0314952	0.00307523	0.00307523	0.0916184	0.181545	-0.137884	0.0889282	0.0232506	NA	0.263132	NA	0.354051	0.0816624	0.294901	NA	0.260454	NA	NA	NA	NA	0.625228	0.0647442	NA	0.165031	0.124623	0.193122	0.245173	0.123769	NA	-0.320181	0.24135	0.124741	NA	0.37097	0.141406	0.210922
122	O14524	HUMAN	NA	NA	NA	NA	NA	NA	NA	NA	NA	NA	NA	NA	NA	NA	NA	NA	NA	NA	NA	NA	NA	NA	NA	NA	NA	NA	NA	NA	NA	NA	NA	NA	NA	NA	NA	NA	NA	NA	NA	NA
123	O14526	HUMAN	NA	NA	NA	NA	NA	NA	NA	NA	NA	NA	NA	-1.024	NA	NA	NA	-1.11927	NA	NA	-0.878863	NA	NA	NA	NA	NA	NA	NA	NA	NA	NA	NA	NA	NA	NA	NA	NA	NA	NA	NA	NA	NA
124	O14530	HUMAN	0.524986	0.246162	0.0332812	0.0394666	0.15644	-0.0114934	-0.0114934	-0.0765304	0.185738	0.124211	0.155222	0.37868	0.1192	-0.235237	0.173999	0.0840328	-0.290901	0.151703	0.228655	-0.110878	0.073362	0.210905	0.142069	-0.0330158	0.055219	0.34426	0.144902	0.381884	-0.0333541	0.119467	0.178136	-0.0452246	-0.088459	0.0784037	0.191126	0.175346	0.0951278	0.121165	0.215246	0.19059
125	O14545	HUMAN	NA	NA	NA	NA	NA	NA	NA	NA	NA	NA	NA	NA	NA	NA	NA	NA	NA	NA	NA	0.954005	NA	0.00488568	0.202757	0.0390157	NA	NA	NA	NA	NA	0.968902	NA	NA	NA	NA	NA	NA	NA	0.754094	1.10759	1.04851
126	O14548	HUMAN	0.110086	0.120468	-0.0284964	0.0285642	0.00350676	0.222641	0.222641	0.126291	0.182246	0.528586	0.107712	0.2453	0.235052	0.0413403	0.374694	0.384372	0.230213	0.24976	0.588593	-0.199273	-0.0588604	0.00404086	0.00811091	0.0217006	0.33601	0.275027	0.276425	0.349732	0.258276	0.257207	0.22519	0.000811985	0.180718	0.251276	0.0880521	0.203651	0.0941378	0.217321	0.0418223	0.0326758
127	O14561	HUMAN	0.0598172	0.204846	0.0761558	0.00962473	0.102963	0.0765139	0.0765139	0.0721365	0.18811	0.118497	0.109893	0.109787	0.280278	0.12811	0.345346	0.239545	0.0811397	0.248411	0.122981	0.209283	0.191569	0.379578	-0.0999734	0.206976	0.27511	0.0228713	0.0478504	0.0530123	0.173272	0.175985	0.241086	-0.0387789	0.132432	0.251667	0.348805	0.244865	0.194086	0.215851	0.201328	0.124816
128	O14562	HUMAN	0.0152676	0.109427	0.089284	0.00286317	0.321642	0.122344	0.122344	-0.0113618	0.275407	0.17155	-0.172841	0.0640188	0.226554	0.001642	0.0850117	0.0807297	0.324541	0.0494459	0.0867748	0.0659823	0.206661	0.0746624	-0.17081	0.0456448	0.249159	0.215686	0.294084	0.335385	-0.0354174	-0.000111633	0.0568227	-0.0343769	0.298771	0.197892	0.239825	0.0511763	0.249761	0.0647921	0.05047	0.156267
129	O14579	HUMAN	-0.0484216	0.0883163	-0.0186346	-0.0642717	-0.0340097	0.0304781	0.0304781	0.0926234	0.0582611	0.241367	0.143819	0.131729	0.177027	0.151401	0.110025	0.131691	0.112217	0.141783	0.131837	0.0702753	-0.0111261	0.153731	-0.0152293	0.0357831	0.211612	0.262629	0.268262	0.190553	0.0478855	0.146763	0.069295	0.016551	0.160066	0.176658	0.229638	0.32055	0.220452	0.198332	0.14594	0.0253132
130	O14593	HUMAN	NA	NA	NA	NA	NA	NA	NA	NA	NA	NA	NA	NA	NA	NA	NA	NA	NA	NA	NA	NA	NA	NA	NA	NA	NA	NA	NA	NA	NA	NA	NA	NA	NA	NA	NA	NA	NA	NA	NA	NA
131	O14617	HUMAN	0.209142	0.110256	0.100931	0.0628406	-0.0313215	0.0132857	0.0132857	0.0186063	0.213398	0.0721859	0.0866168	0.112376	-0.0117035	0.0911039	0.102662	0.0655975	0.0873477	0.0676835	0.0947192	0.131839	0.0943967	0.0353544	0.120312	0.36044	0.188535	0.289514	0.255439	0.17973	0.140554	0.119003	0.107258	0.202013	0.0978007	0.0993465	0.161675	0.154415	-0.140411	0.0818442	0.0309622	0.10187
132	O14618	HUMAN	-0.0342943	0.126008	0.0481551	-0.0396331	-0.0513731	-0.0787242	-0.0787242	0.142319	0.367077	-0.0822492	0.159049	0.173842	0.299789	0.302151	0.356866	0.27583	0.202463	0.62841	0.350262	0.122228	0.0752874	0.176945	0.0799088	0.258547	0.0703259	0.428199	0.173539	0.206714	-0.00338472	0.016714	0.393408	0.106662	-0.196143	-0.129559	0.171446	0.10373	0.129368	0.0844498	0.200636	0.256052
133	O14639	HUMAN	0.082163	0.252101	NA	0.18343	NA	NA	NA	NA	0.234645	0.0690284	0.413609	0.294677	0.325764	-0.0983508	NA	0.606313	0.375086	NA	0.52531	0.345101	0.059977	0.461386	-0.155723	0.375243	0.432351	0.495576	0.321119	0.518288	NA	NA	NA	NA	-0.0122715	0.225987	NA	0.153328	0.330059	0.133842	0.39145	NA
134	O14646	HUMAN	-0.0426275	0.0163754	0.169655	0.0599695	-0.0991087	-0.00326635	-0.00326635	0.372068	0.356958	-0.00287298	0.163859	0.154489	0.087521	0.033747	0.0907541	0.479754	0.0998269	-0.134512	0.297864	0.37175	0.189086	0.336066	0.250487	0.101754	0.0556124	0.200517	0.620557	0.378789	0.0482416	0.254871	0.220784	0.415264	-0.0767522	0.076149	0.540271	0.267469	0.334098	0.0580926	0.255654	0.253624
135	O14647	HUMAN	0.125363	-0.206218	0.293228	0.257693	-0.0456937	0.23529	0.23529	-0.386475	0.0541573	-0.0656998	0.146939	0.0844117	0.830495	0.215683	0.413859	0.651758	NA	0.195118	0.295115	0.146107	-0.0484314	0.27143	-0.194873	0.167206	0.128084	0.453624	0.245282	0.828867	0.460813	-0.194722	0.0349048	0.538562	0.35788	0.15263	0.151129	0.5397	0.347922	0.127619	-0.0394264	0.305383
136	O14653	HUMAN	0.115524	0.153628	0.262447	0.370909	0.0129132	NA	NA	NA	0.0305696	0.524411	-0.037795	-0.345535	NA	NA	NA	NA	NA	-0.056287	0.45816	-0.115237	NA	NA	NA	NA	-0.557019	0.328617	0.444087	1.15136	NA	NA	NA	NA	NA	-0.104853	0.0288964	-0.451151	NA	-0.66141	NA	-0.347192
137	O14656	HUMAN	0.132368	0.310108	0.0900918	0.118416	0.0883094	-0.0140979	-0.0140979	0.110225	0.189877	0.179363	0.311491	0.188384	-0.00764006	0.179069	0.170975	0.243561	0.192229	0.273241	0.127833	0.169741	0.162116	0.213483	0.112067	0.436554	0.143213	0.179156	0.258874	0.215467	0.456748	0.00431239	0.0133761	-0.222096	0.130218	0.0899023	0.181914	0.234387	0.183696	0.260878	0.330438	0.218055
138	O14657	HUMAN	-0.0971481	0.040905	0.160931	0.198104	0.152647	0.264745	0.264745	0.0584338	0.65915	0.321282	0.337954	0.0279461	0.176437	0.151215	0.151617	0.362607	-0.116745	0.324126	0.0601264	0.153309	0.11203	0.25603	-0.0228676	0.140435	0.613065	0.261325	-0.0327971	0.0210101	0.381412	0.295344	0.199448	0.298851	0.113246	0.228742	0.161624	0.494	-0.0514018	0.494548	0.216354	-0.0214282
139	O14662	HUMAN	-0.363963	-0.0128881	-0.171125	-0.15367	-0.0959796	-0.0489437	-0.0489437	0.0455822	-0.269663	-0.125367	-0.212457	-0.286489	-0.257726	-0.231245	-0.368443	-0.0468515	-0.513154	-0.215161	-0.110098	-0.281416	0.512872	-0.395515	-0.0511728	0.0810848	-0.231811	0.079166	0.0654782	0.0710854	0.324921	-0.0183986	0.197215	-0.048084	0.0838147	0.131488	0.154424	0.000310354	0.100695	-0.126725	-0.164194	-0.285694
140	O14672	HUMAN	-0.00386496	0.163168	0.0856437	0.0302936	0.267473	0.213455	0.213455	0.377473	0.426557	0.0194533	0.402796	0.0922505	0.0523783	0.199381	0.249646	0.193529	-0.0630326	0.174998	0.521883	-0.0153359	-0.0717783	0.227242	0.229894	0.0415013	-0.451544	0.512179	0.132475	0	0.188368	0.139571	0.0482037	0.000125863	0.281212	0.0447467	0.13658	0.112781	0.357529	0.152825	0.249327	0.204363
141	O14681	HUMAN	NA	NA	NA	NA	0.133655	0.155921	0.155921	-0.103284	NA	NA	NA	NA	NA	NA	NA	NA	NA	NA	NA	-0.110304	NA	-1.29493	-0.350847	0.219301	NA	NA	NA	0.0649662	NA	NA	NA	NA	0.783689	-1.62734	-0.597389	NA	0.0559293	0.552484	NA	NA
142	O14686	HUMAN	NA	NA	NA	NA	NA	NA	NA	NA	NA	NA	NA	NA	NA	NA	NA	NA	NA	NA	NA	NA	NA	NA	NA	NA	NA	NA	NA	NA	NA	NA	NA	NA	NA	NA	NA	NA	NA	NA	NA	NA
143	O14727	HUMAN	NA	NA	NA	NA	NA	NA	NA	NA	NA	NA	NA	NA	NA	NA	NA	NA	NA	NA	NA	NA	NA	NA	NA	NA	NA	NA	NA	NA	NA	NA	NA	NA	-0.0850704	NA	NA	NA	NA	NA	NA	NA
144	O14730	HUMAN	NA	NA	NA	NA	NA	NA	NA	NA	NA	NA	NA	NA	NA	NA	NA	NA	NA	0.185739	-0.256709	0.188165	NA	NA	NA	NA	NA	0.266807	0.32431	0.526383	NA	NA	NA	NA	NA	NA	NA	NA	NA	0.574029	NA	NA
145	O14733	HUMAN	NA	-0.098534	-0.217744	NA	NA	NA	NA	NA	0.0310494	0.0667466	-0.144007	-0.0346435	NA	NA	NA	NA	NA	-0.088914	-0.344905	0.0142641	NA	NA	NA	NA	NA	0.564264	0.316808	NA	NA	NA	NA	NA	NA	-0.393653	0.224464	NA	NA	NA	-0.0117938	0.0887597
146	O14734	HUMAN	-0.239904	-0.394116	-0.392199	NA	0.17003	0.236042	0.236042	0.113439	0.46244	-0.812458	NA	NA	NA	NA	NA	NA	NA	0.219528	0.0885886	0.281015	NA	NA	NA	NA	NA	NA	-0.685373	-0.619025	NA	NA	NA	NA	NA	-0.675848	-0.33523	NA	0.18625	NA	-0.08331	0.0187614
147	O14735	HUMAN	0.143279	0.0304369	0.0619204	0.0584235	0.0672254	0.222218	0.222218	0.0441058	NA	0.0871844	0.199014	0.155263	0.198942	0.10771	NA	0.225769	0.0706299	0.140226	NA	0.19768	0.217004	0.080748	0.0167127	0.038124	-0.230917	0.182106	0.298238	0.354126	0.242128	0.110404	0.168443	-0.0380147	NA	0.20474	0.23073	0.187776	NA	0.244615	0.19752	0.228672
148	O14737	HUMAN	0.0134439	0.164769	0.111958	-0.0554656	0.117411	0.132059	0.132059	0.122464	0.213286	0.153548	0.17256	0.205273	0.378436	0.111343	0.0943213	0.105902	0.0732007	0.287872	0.333077	0.221659	0.129906	0.208835	0.0540164	0.0888134	0.307553	0.229654	0.320677	0.340245	0.107138	0.204183	0.160379	0.168959	0.211702	0.293562	0.237621	0.184231	0.270792	0.17839	0.192082	0.2021
149	O14744	HUMAN	0.0561295	0.111694	0.12405	0.053011	0.104548	0.0905421	0.0905421	0.110794	0.178451	0.117636	0.12073	0.16913	0.235321	0.112355	0.218921	0.156465	0.148539	0.17503	0.169994	0.22513	0.258809	0.138195	0.108447	0.141397	0.178344	0.168563	0.20496	0.21349	0.266052	0.12695	0.192539	0.0504607	0.216558	0.236479	0.193209	0.194151	0.212281	0.163475	0.110565	0.202687
150	O14745	HUMAN	0.110119	0.180837	0.0981263	0.0455371	0.233383	-0.00517809	-0.00517809	0.098326	0.262125	0.196252	0.277322	0.148054	0.182845	0.112401	0.172428	0.0942402	0.142617	0.147557	0.222401	0.205801	0.184232	0.105643	0.0868495	0.244647	0.205038	0.188283	0.234678	0.216061	0.176451	0.171146	0.176881	0.0862077	0.208097	0.218003	0.142532	0.201849	0.206159	0.225207	0.153095	0.209451
151	O14773	HUMAN	0.0547955	0.110889	0.147945	0.0134098	-0.0255069	0.165104	0.165104	0.143971	0.181899	0.0884439	0.174493	0.189952	0.154074	0.0616433	0.232976	0.271748	0.156079	0.221867	0.207785	0.140597	0.333358	0.248489	-0.013764	0.265998	0.201643	0.237881	0.209134	0.151492	0.251511	0.191176	0.0892193	-0.109116	0.175732	0.302557	0.211569	0.211256	0.178238	0.220548	0.236391	0.242542
152	O14776	HUMAN	0.0813246	0.0636889	0.0664729	-0.0419349	0.0802192	0.0850561	0.0850561	0.0884844	0.173056	0.0936984	0.178101	0.146491	0.104768	0.117427	0.0965713	0.0720277	0.115279	0.277488	0.195132	0.0718252	0.219839	0.09355	0.0843875	0.173417	0.112793	0.177042	0.124429	0.184731	0.110601	0.0605204	0.144315	0.048562	0.195897	0.104841	0.136872	0.270912	0.0718385	0.144501	0.0166739	0.108134
153	O14777	HUMAN	NA	NA	NA	NA	-0.0894241	NA	NA	-0.353646	NA	NA	NA	NA	NA	NA	NA	NA	NA	NA	NA	NA	NA	0.35817	-0.37231	-0.11598	NA	NA	NA	NA	NA	NA	NA	NA	NA	NA	0.542391	NA	-0.186672	0.22172	0.461764	NA
154	O14787	HUMAN	0.107487	0.20847	0.288576	-0.152074	0.0976198	-0.0615614	-0.0615614	-0.0391007	0.231847	0.181981	0.212396	0.0562798	0.357624	-0.0433863	0.0206651	0.28234	0.0524682	0.100338	0.236128	0.0658452	0.429574	0.28223	0.282208	0.565996	0.228373	0.130567	0.239133	0.39862	0.251987	0.361328	0.287259	-0.295364	-0.0139423	0.218464	0.360606	0.170505	0.0429566	0.162009	0.10313	0.0363047
155	O14802	HUMAN	0.131043	0.137906	0.24526	0.0242794	0.254754	0.24448	0.24448	0.349366	0.377189	0.422732	0.272067	-0.0932957	NA	-1.05497	0.340167	NA	-0.494426	0.18037	0.180891	0.330365	1.74242	0.156721	0.217364	0.219325	-0.747335	0.244366	-0.0567802	0.622958	0.124223	0.0409939	0.0367264	-0.0585419	0.329703	0.163065	0.129297	0.0725053	0.022831	0.155816	0.0161419	0.375792
156	O14818	HUMAN	0.0659158	0.0906388	0.131277	0.0320669	0.0936068	0.0916814	0.0916814	0.123997	0.247007	0.173244	0.145414	0.154331	0.198855	0.135754	0.168979	0.177726	0.147079	0.216072	0.204353	0.178488	0.16514	0.111699	0.0218782	0.178837	0.236461	0.26101	0.199445	0.245219	0.200153	0.158543	0.123686	0.160048	0.165302	0.20992	0.241402	0.23187	0.226174	0.207192	0.216315	0.205944
157	O14828	HUMAN	-0.0643967	0.0153989	0.0160836	-0.0776228	0.130103	0.154539	0.154539	0.106806	0.070487	0.0439309	0.0124078	0.107919	0.170826	0.110932	0.160854	0.116507	0.131534	0.18881	-0.0235898	0.162439	0.0672627	0.0730376	-0.0266778	0.0459762	0.366001	0.159212	0.175583	0.26413	0.105189	0.0941066	0.0330229	-0.0312689	0.0953816	0.243592	0.225001	0.182125	0.279058	0.22689	0.190008	0.123757
158	O14874	HUMAN	0.11603	0.0251364	-0.0824287	0.072852	-0.0289205	-0.171786	-0.171786	NA	0.296948	0.115812	NA	0.09412	0.192403	-0.147941	0.11078	0.316199	0.046557	0.302317	0.391717	0.237533	0.497573	0.271729	0.423858	0.597649	0.318498	0.0447391	0.552111	0.393586	0.279769	-0.227483	-0.0569741	NA	0.310348	0.110526	0.244529	0.384496	0.0534377	-0.0246893	0.177137	0.16241
159	O14879	HUMAN	NA	-1.15968	-0.913523	-0.761596	NA	-0.967673	-0.967673	0.782498	0.370625	0.0706495	-0.0535982	0.251092	-0.0248403	0.0704809	0.148089	-1.00911	NA	-0.57162	1.55196	0.754156	-0.0143053	0.540716	NA	NA	-0.441951	NA	NA	NA	-0.307974	0.411996	-0.907688	-1.5565	0.044187	NA	NA	0.534021	0.104532	-0.543568	NA	-0.682796
160	O14880	HUMAN	-0.0251922	0.0837307	0.0852703	0.00320334	0.211684	0.181487	0.181487	0.131625	0.188379	0.219206	0.176749	0.0738512	0.179316	0.135219	0.137763	0.234852	0.325172	0.26893	0.209175	0.183777	0.112999	0.221445	-0.17277	-0.0445262	0.320518	0.121086	0.234061	0.363705	0.245205	0.14432	0.177054	0.047948	0.0362291	0.25434	0.240189	0.268392	0.0919542	0.130162	0.216841	0.10575
161	O14893	HUMAN	0.462608	-0.0232391	0.216268	0.0958709	0.306148	-0.0323688	-0.0323688	0.255837	-0.14816	0.220902	0.509884	-0.0353284	0.261161	0.192669	0.282964	0.576776	0.791276	0.149294	-0.112038	1.28855	0.222238	0.135463	0.04502	0.326666	0.424541	0.557176	0.178039	0.272077	0.257757	0.301431	0.152704	0.188226	0.381095	0.564884	0.0632782	0.159565	0.210458	0.0289017	0.129343	0.0420396
162	O14907	HUMAN	-0.226446	-0.428952	-0.465408	-0.495431	-0.00902566	-0.416698	-0.416698	-0.234202	-0.754503	-0.623381	-0.597728	-0.730127	-0.872818	-0.681451	-0.876424	-0.0988711	-0.717038	-0.756501	-0.64152	-0.639728	0.340185	0.184884	0.0169919	0.257495	-0.879667	-0.607149	-0.552175	-0.647086	0.175939	0.202898	0.152978	0.148474	-0.248951	-0.358419	-0.484857	-0.555127	NA	NA	-0.409729	-0.277834
163	O14908	HUMAN	-0.00788278	-0.0638074	0.0170649	-0.0480832	0.12203	0.012913	0.012913	0.0625561	0.146687	0.106135	0.152131	0.147989	0.113273	0.0743702	-0.0761256	0.17877	0.340571	-0.0790533	0.203139	0.122936	0.0461936	0.19363	0.147332	0.283189	0.0256838	0.141198	0.104261	0.0117051	0.243648	0.0803612	0.143254	-0.00383302	-0.0860678	0.138874	0.280083	0.0793465	0.107356	0.230351	0.204679	0.166967
164	O14920	HUMAN	0	-0.0126547	0.396163	0.0916333	0.210496	0.299097	0.299097	0.547596	0	-0.416809	0	-0.0737165	0.152333	0.095258	0	0.505274	0.541593	0.274245	0	0.130342	0.289084	-0.474192	0.240151	0.489758	0.979766	0.251297	0.212596	0.330566	-0.0901299	0.234805	0.227273	NA	0.728674	0.210724	0.571038	0.276604	0	0.559378	-0.068984	-0.437303
165	O14925;Q5SRD1	HUMAN	0.108796	0.183276	0.0540693	0.10947	-0.0586478	0.0514984	0.0514984	-0.0970463	0.139854	0.0811164	0.387787	0.0187791	0.398343	0.240196	0.286501	0.332347	-0.0196458	0.105616	-0.0939775	0.0204966	0.0994602	0.364447	0.0656661	0.181761	0.261797	-0.439066	-0.079425	-0.0747998	0.0477135	-0.0886587	0.173195	-0.268891	0.163608	0.10672	0.359562	0.140789	0.264272	0.16052	0.0560453	-0.0110094
166	O14929	HUMAN	0.0140998	0.112975	0.0827392	-0.00116615	0.237791	0.144887	0.144887	0.123267	0.165242	0.159638	0.0725774	0.0836913	0.206468	0.207026	0.118795	0.239992	0.0277284	0.188575	0.175671	0.180129	0.213642	0.149986	0.0958141	0.198339	0.170981	0.157286	0.233127	0.252627	0.281238	0.094716	0.175093	0.0402842	0.099094	0.172548	0.245788	0.136646	0.206521	0.146632	0.156454	0.0687478
167	O14936	HUMAN	0.374968	0.116636	0.282418	0.145529	0.0998307	0.0809941	0.0809941	0.073545	0.305323	0.211146	0.165307	0.401275	0.0149307	-0.00116108	1.1185	0.152723	0.167699	0.753603	0.463816	0.496089	0.198382	0.00532268	0.0304311	-0.0808065	0.113256	0.261313	0.302214	0.413298	0.226601	0.508845	0.367433	-0.282292	0.170419	0.411645	0.233821	0.306142	0.260369	0.489769	0.297186	0.375896
168	O14949	HUMAN	-0.12318	0.101932	0.124473	-0.0083605	-0.0135868	-0.349752	-0.349752	-0.086829	0.187399	0.101112	0.084397	0.132033	-0.134313	0.158812	0.176965	0.117032	0.111296	0.31037	0.114405	0.132	0.251195	0.1388	0.101074	0.273058	0.157371	0.0852092	0.090737	0.240065	0.162584	0.240877	0.288972	0.0377051	0.0967666	0.345742	0.195942	0.13868	0.125796	0.406649	0.131197	0.0042234
169	O14950;P19105	HUMAN	0.0583354	0.0994383	0.134118	0.0742854	0.109252	0.11609	0.11609	0.135456	0.169839	0.171361	0.127987	0.190419	0.240673	0.189569	0.269206	0.210388	0.154538	0.124248	0.199048	0.154482	0.175944	0.0934498	0.067286	0.200748	0.180788	0.285811	0.21865	0.270785	0.196617	0.179727	0.196212	0.0438965	0.13258	0.222292	0.237822	0.287185	0.229653	0.245805	0.179961	0.226875
170	O14964	HUMAN	0.0515091	0.0897135	-0.260897	-0.166247	0.0329582	0.0157924	0.0157924	-0.232847	-0.394656	0.14476	-0.00582389	0.173029	-0.419755	0.174282	0.0913599	-0.109148	0.24981	-0.153658	0.0612734	0.117181	0.116558	0.18032	0.243472	0.205578	0.240246	0.0781031	0.350309	-0.0607246	0.237664	0.211012	0.18675	0.207603	0.226228	0.262385	0.183007	0.0292408	0.1756	-0.186187	0.273906	-0.0131022
171	O14965	HUMAN	NA	NA	NA	NA	0.161089	0.0389031	0.0389031	NA	NA	NA	NA	0.0960798	NA	NA	NA	NA	NA	NA	NA	NA	1.42946	0.111294	NA	0.553602	NA	NA	NA	NA	NA	NA	NA	NA	NA	NA	NA	NA	0.0702381	NA	0.912032	NA
172	O14972	HUMAN	NA	NA	NA	NA	NA	0.24845	0.24845	NA	0.0402725	NA	0.107349	0.164045	NA	NA	NA	NA	NA	NA	-0.412922	0.359019	NA	NA	NA	NA	NA	0.0058902	NA	NA	NA	NA	NA	NA	NA	NA	NA	NA	NA	-0.125447	NA	NA
173	O14974	HUMAN	0.000161252	0.0910362	0.129412	-0.0393822	0.13158	0.21417	0.21417	0.15484	0.338976	0.264468	0.142825	0.167367	0.200954	0.158561	0.278819	0.158133	0.216289	0.357829	0.235546	0.3163	0.0967374	0.0971817	0.0803224	0.271355	0.258261	0.242204	0.346264	0.212442	0.14689	0.144637	0.274185	0.113513	0.174317	0.287535	0.266138	0.231709	0.158752	0.265369	0.181713	0.180485
174	O14975	HUMAN	0.0890703	0.0823352	0.103168	0.0231058	0.129974	0.141259	0.141259	0.136193	0.221897	0.213829	0.200652	0.171412	0.247069	0.0924193	0.152216	0.162781	0.123906	0.162972	0.164612	0.188506	0.0751924	0.182105	0.0280449	0.172509	0.145151	0.234218	0.235149	0.278687	0.251366	0.152314	0.158531	0.0599474	0.102892	0.241053	0.233534	0.221775	0.263876	0.235943	0.167446	0.120364
175	O14976	HUMAN	-0.0741042	0.0580294	-0.419076	0.0919848	-0.0866545	-0.459964	-0.459964	-0.197949	NA	NA	NA	NA	-0.196883	-0.132914	-0.118774	-0.380573	NA	-0.0319533	NA	-1.15371	0.193229	0.229225	0.147542	0.120989	NA	0.342077	-0.347417	-0.075746	-0.10265	0.209264	0.0332454	0.0136397	0.0963739	0.236641	0.187118	0.205614	0.256304	0.111355	-0.0700445	-0.00102016
176	O14979	HUMAN	0.0417325	0.12128	0.113363	0.0606683	0.212831	0.169115	0.169115	0.209099	0.233006	0.220141	0.177391	0.151809	0.265125	0.157514	0.238179	0.229177	0.191164	0.214555	0.309305	0.189615	0.114563	0.15663	0.0353648	0.186791	0.210871	0.218197	0.266752	0.309899	0.311485	0.153194	0.134639	0.0623231	0.14495	0.2113	0.272973	0.252661	0.1823	0.235672	0.2324	0.243659
177	O14980	HUMAN	0.0159064	0.128964	0.109572	0.0218046	0.104086	0.112327	0.112327	0.146816	0.211098	0.101756	0.149596	0.156615	0.236652	0.116659	0.154076	0.216726	0.211114	0.200002	0.291643	0.165127	0.16628	0.0883334	0.012751	0.117853	0.188257	0.184185	0.2088	0.265051	0.177623	0.140968	0.143359	0.0820572	0.156532	0.178105	0.180729	0.173971	0.180439	0.154325	0.124876	0.0929191
178	O14981	HUMAN	-0.140151	0.178868	-0.012482	-0.0150697	-0.0369876	-0.135537	-0.135537	-0.0411342	0.130116	-0.0392857	-0.21236	0.102901	0.0537642	-0.00118716	0.221254	-0.0535424	0.0269802	0.286554	0.162893	0.118839	-0.202549	-0.130703	0.203532	0.220466	0.0177157	-0.0162068	0.327819	0.186263	0.298963	0.063715	0.0893893	-0.19559	0.166128	0.142305	0.10871	0.177392	0.0930043	0.179157	0.00496117	0.152217
179	O15013	HUMAN	NA	2.08484	NA	NA	NA	0	0	NA	NA	NA	NA	NA	NA	0.284356	NA	NA	NA	NA	NA	NA	NA	NA	NA	NA	NA	NA	NA	0.114189	NA	NA	NA	NA	NA	NA	0.364877	NA	0.38059	0.121404	0	0.374179
180	O15027	HUMAN	0.0767957	0.131886	0.128303	0.107368	0.123766	0.185433	0.185433	0.0482701	0.163915	0.135304	0.201945	0.148575	0.182648	0.177742	0.199896	0.218496	0.0230643	0.185608	0.317594	0.185763	0.132225	0.185454	0.111947	0.178632	0.258191	0.232036	0.193491	0.232636	0.22111	0.160987	0.218468	0.133035	0.100864	0.196463	0.251127	0.188091	0.177491	0.190917	0.190186	0.198879
181	O15031	HUMAN	0.10886	0.0406674	0.254196	0.0788071	0.201929	0.320996	0.320996	0.120157	0.267266	0.022733	0.329183	0.213937	0.135981	0.105001	0.199358	0.061156	-0.105194	0.228033	0.0342939	0.454479	0.0629085	0.216812	0.289392	0.197754	0.423815	0.161025	0.47045	0.0841238	0.298753	0.0699743	0.119389	0.0419167	0.29969	0.244709	0.191467	0.333599	0.0018846	0.180671	0.220509	0.091513
182	O15042	HUMAN	0.0680596	0.0683687	0.141963	0.133667	0.0749805	0.131956	0.131956	0.0800072	0.0616165	0.0836219	0.0735266	0.189382	0.273915	0.160475	0.24057	0.0819011	0.0800621	0.196278	0.205645	0.178991	0.162433	0.0398391	0.277474	0.252001	0.200443	0.141321	0.22453	0.348635	0.102647	0.110357	0.0920359	0.0302287	0.0997155	0.24724	0.181914	0.353589	0.0664482	0.0968542	0.171579	0.173399
183	O15047	HUMAN	0.0688724	0.532739	1.87481	0.737932	NA	NA	NA	0.0139684	0.60722	-0.351902	1.18481	-0.530147	2.24745	-0.000863638	-0.00790115	0.0886801	-0.0861204	1.18904	1.76642	-0.972108	1.63835	0.013374	-0.128989	-1.17674	0.487352	-0.420244	0.450151	0.301529	NA	-0.680059	-0.445854	0.723207	-0.081242	-0.389357	0.194815	0.809676	0.484389	0.690038	0.35388	2.16657
184	O15050	HUMAN	NA	NA	0.265653	0.276999	NA	0.0669906	0.0669906	0.14598	NA	0.443673	NA	NA	0.302415	NA	NA	0.558849	NA	0.274876	NA	NA	-0.896974	0.538734	NA	-0.758383	NA	NA	NA	NA	NA	0.405097	0.511668	NA	NA	NA	-0.0412256	0.24108	NA	0.135299	0.666483	0.816859
185	O15066	HUMAN	NA	NA	-0.178349	NA	NA	NA	NA	0.068526	NA	NA	NA	NA	NA	NA	NA	NA	NA	NA	NA	0.891231	NA	-0.314093	NA	NA	-0.721468	-0.00161683	0.326531	0.272488	NA	NA	NA	NA	NA	NA	NA	NA	NA	NA	NA	NA
186	O15067	HUMAN	0.0109541	0.0908862	0.0761257	0.022818	0.0851813	0.111693	0.111693	0.0721625	0.205123	0.149047	0.120009	0.119464	0.201266	0.100142	0.105443	0.161495	0.135674	0.146413	0.168349	0.215955	0.198173	0.167306	0.0134481	0.15797	0.140298	0.169955	0.226651	0.25228	0.137682	0.115478	0.11189	0.0937504	0.103058	0.200966	0.218176	0.236036	0.142625	0.166206	0.17271	0.142551
187	O15078	HUMAN	0.221176	0.0754342	0.287547	0.200082	0.607382	0.050476	0.050476	-0.0406287	-0.384689	0.0154781	0.237435	-0.0130985	0.247359	0.185563	-0.067683	0.138447	0.305964	0.0314177	0.281845	0.127439	0.181206	0.0737227	-0.0957265	-0.112001	0.0350895	NA	0.29862	0.182124	0.0582951	0.241975	0.0969036	0.106374	0.225793	0.160872	0.224799	0.257354	0.111656	0.161806	0.228389	0.19025
188	O15084	HUMAN	-0.116024	-0.013052	0.0992146	-0.0804999	0.0740411	0.327104	0.327104	0.402018	0.0498461	-0.10971	0.109791	0.283429	-0.181919	0.1679	0.404219	0.180248	-0.117403	-0.212865	0.131017	0.177901	-0.107396	0.110315	0.245419	0.463362	-0.120202	-0.140084	0.0452216	-0.0457297	-0.425781	0.12769	0.105609	-0.132584	0.203132	0.0842878	-0.0637101	0.319041	0.474973	-0.0717593	0.110055	0.0176128
189	O15091	HUMAN	0.510786	0.210598	0.414545	-0.334768	0.252802	0.235382	0.235382	0.945733	0.160942	-0.166135	0.322213	0.424267	0.337719	NA	NA	NA	0.311446	-0.206031	0.183224	-0.133799	0.248978	0.240778	0.116306	-0.276254	0.107607	0.388671	0.164087	1.42653	-0.52472	NA	0.223427	NA	0.10018	0.409999	0.312754	0.427014	-0.0201729	0.222929	-0.0507959	0.0695356
190	O15111	HUMAN	0.48015	0.167987	0.298402	-0.251157	0.0584522	0.0422699	0.0422699	0.16193	-0.283498	0.0178249	0.973538	0.237816	0.18459	0.255338	0.327366	0.419951	0.301966	0.204177	0.281158	0.137108	-0.234754	0.0217685	0.259461	0.0418026	0.304195	0.187014	0.490482	NA	0.168902	0.518645	0.319377	1.30028	0.0845842	0.0897833	1.37097	0.369894	0.624985	0.622734	0.395208	0.110223
191	O15116	HUMAN	-0.216588	-0.297283	0.210788	-0.241441	-0.785026	-0.239731	-0.239731	-0.0771728	NA	NA	NA	-0.596858	NA	NA	NA	-0.701277	-0.443134	0.0378444	0.166277	0.287558	-0.778273	-0.438356	-0.493059	-0.982963	0.0975462	0.106006	-0.711806	0.0367954	-0.171387	-0.0354336	-0.42581	-0.257498	0.164283	0.227248	0.570417	-0.526734	0.313062	0.185961	0.145375	0.00167562
192	O15118	HUMAN	-0.295112	-0.00126989	-0.117953	0.0634424	-0.105882	-0.0729523	-0.0729523	0.243645	0.120115	0.0327105	0.186303	0.174281	-0.16584	0.0850173	0.0388163	0.241696	0.053839	0.0420906	0.275241	0.0292274	0.296018	0.208326	0.024546	0.43332	0.0630904	0.220195	0.0551943	0.349863	0.391177	0.556524	0.212051	NA	-0.0704108	0.204391	0.329347	0.378961	0.322219	0.193199	0.111404	0.081405
193	O15120	HUMAN	0.33504	0.593976	0.684981	0.682631	NA	0.216771	0.216771	0.588885	0.787893	NA	NA	NA	0.186051	NA	0.196842	0.884449	NA	NA	0.208024	NA	-0.007033	0.154647	0.308944	0.0630513	NA	NA	0.394452	0.619551	NA	0.0937508	NA	NA	0.239335	NA	0.560184	0.78573	0.481507	0.524052	0.643771	-0.078702
194	O15121	HUMAN	NA	NA	NA	NA	NA	0.296984	0.296984	NA	0.260203	0.310375	0.0248729	-0.0221846	NA	NA	NA	NA	NA	0.108126	NA	-0.160828	NA	0.109592	0.0620074	-0.0527609	NA	NA	NA	NA	0.531736	0.153797	0.278108	0.381177	-0.133451	0.380181	-0.0154855	0.3987	0.334256	0.383435	0.401392	-0.0786594
195	O15126	HUMAN	0.0265511	0.144133	-0.018276	0.0404648	0.16212	0.150464	0.150464	-0.0065718	0.0167002	0.0429107	0.183548	-0.074445	0.505874	-0.0692836	0.148545	-0.111199	0.206056	0.231064	0.257484	0.102422	0.263882	0.268797	0.00538458	0.226966	0.15021	0.209259	0.206414	0.138796	0.0797001	0.0687386	0.0712511	0.19093	-0.162383	0.149048	0.341344	0.140926	0.0963593	0.165805	0.0608381	0.106824
196	O15127	HUMAN	0.267718	-0.130368	0.176406	-0.186482	0.144353	-0.0244906	-0.0244906	-0.258274	0.203759	-0.0770665	0.217719	0.148282	1.24054	-0.0784469	-0.0768505	-0.10901	0.281639	0.000730182	-0.0146504	0.00745534	0.0435751	-0.0511261	-0.112713	-0.0583559	-0.139749	0.0643386	0.449435	0.456628	0.413935	0.124137	0.0590822	0.160336	-0.071315	0.236482	0.167421	-0.0229379	0.239186	0.220542	-0.0751817	0.0708426
197	O15143	HUMAN	0.0323528	0.0732514	0.131083	0.066778	0.148415	0.239015	0.239015	0.156836	0.174134	0.129462	0.200017	0.14617	0.273705	0.155861	0.152741	0.251541	0.191655	0.166795	0.268587	0.120611	0.127565	0.156312	-0.0638855	0.0873661	0.169388	0.194467	0.262067	0.20527	0.195225	0.224857	0.0654299	0.150939	0.0880444	0.225628	0.269759	0.215403	0.254652	0.199769	0.195278	0.206679
198	O15144	HUMAN	0.0540227	0.127732	0.172475	0.0741398	0.186963	0.142805	0.142805	0.118448	0.238014	0.124456	0.165667	0.214297	0.266763	0.102031	0.142175	0.135403	0.267047	0.217381	0.228335	0.235162	0.246861	0.163416	0.082598	0.118879	0.150814	0.252857	0.276907	0.264566	0.212057	0.185419	0.165026	0.0985097	0.152194	0.192213	0.256568	0.192515	0.167245	0.279141	0.221826	0.212662
199	O15145	HUMAN	-0.0344608	0.168601	0.076095	-0.0296453	0.0261014	0.0782488	0.0782488	0.178099	0.18022	0.0988444	0.138895	0.173011	0.00399177	0.150017	0.21331	0.209284	0.139491	0.272842	0.250716	0.192588	0.140081	0.020153	0.196072	0.304363	0.220342	0.231403	-0.270461	0.303988	0.0895225	0.0076615	-0.0053603	0.00571673	0.0413397	0.146495	0.225793	0.224805	0.177257	0.120042	0.0438881	0.136784
200	O15155	HUMAN	NA	NA	NA	NA	NA	NA	NA	NA	0.218827	0.0278211	0.276676	0.226776	NA	NA	-0.549032	NA	NA	NA	0.508081	0.0925047	NA	NA	NA	NA	NA	NA	0.278853	NA	0.139734	0.0752253	-0.152002	-0.28049	NA	NA	NA	NA	NA	NA	NA	NA
201	O15160	HUMAN	0.169024	0.137696	0.175742	0.177234	0.236667	0.195545	0.195545	0.192182	0.265211	0.244506	0.251474	0.136664	0.164967	0.0938858	0.173498	0.269324	0.182452	0.201147	0.185539	0.123605	0.26759	0.0297105	0.0462409	0.15597	0.217572	0.279855	0.28847	0.307588	0.219797	0.201008	0.33331	0.145395	0.230051	0.241405	0.268634	0.259063	0.288481	0.284832	0.257128	0.165783
202	O15162	HUMAN	NA	NA	NA	NA	0.0648276	NA	NA	NA	NA	0.662401	NA	NA	-0.0324438	-0.221164	-0.225113	-0.798939	NA	-0.554894	-1.02187	-1.33464	NA	NA	NA	NA	0.114067	-0.260992	-0.317685	-0.0641429	NA	0.200272	NA	NA	NA	NA	NA	NA	NA	NA	NA	NA
203	O15164	HUMAN	0.172853	0.594298	0.404158	0.25737	1.38123	0.569586	0.569586	0.279844	0.407957	NA	0.694851	-0.322525	0.109336	0.104372	0.403874	0.23713	NA	NA	0.174451	-0.529081	0.679482	0.181534	0.258674	0.2748	-0.761981	-0.371083	NA	-0.656937	0.224931	0.898519	0.948808	1.28981	-0.205166	0.122674	0.747182	0.265958	0.194509	-0.112366	0.0705647	0.320274
204	O15173	HUMAN	-0.064767	0.052658	0.00295042	-0.0469463	0.0823005	0.0678135	0.0678135	0.0853182	0.147187	0.120301	0.128548	0.0930552	0.186776	0.104991	0.0495972	0.036976	0.106589	0.168332	0.127983	0.0283709	0.236739	0.00939278	0.0343265	0.204557	0.216179	0.231126	0.236733	0.105002	0.153982	0.0848283	0.0930635	-0.0520441	0.111415	0.182711	0.175453	0.177907	0.161827	0.194846	0.127285	0.079991
205	O15212	HUMAN	0.0558857	0.0819677	0.124133	0.046056	0.138683	0.122487	0.122487	0.109943	0.130421	0.174349	0.124406	0.183921	0.161115	0.11042	0.184147	0.134576	0.147454	0.221655	0.139285	0.18493	0.110908	0.174975	0.00762089	0.173886	0.215419	0.220385	0.240346	0.242221	0.182075	0.164291	0.204147	0.17925	0.23375	0.233861	0.285486	0.143528	0.232761	0.228146	0.159732	0.217106
206	O15213	HUMAN	0.0385474	0.321084	0.328224	0.339049	0.322606	0.199854	0.199854	0.165078	0.339249	0.586702	0.462564	0.809548	0.69115	0.311585	0.251235	0.552244	0.337069	0.419391	0.358961	0.464036	0.0964831	0.280934	0.0528951	0.275129	0.424226	0.164748	0.211463	0.121356	0.31224	0.144329	0.407101	0.163877	0.374156	0.272153	0.381086	0.474365	0.222584	0.203195	0.362982	0.408899
207	O15226	HUMAN	-0.164583	0.0134803	0.0514707	0.0239122	0.133943	0.012355	0.012355	0.113487	0	0.156954	0.053692	0.0653235	0.227518	-0.101756	-0.0918419	0.0770719	0.309817	0.105362	0.109212	-0.0502954	0.0439214	0.0396254	0.0096341	0.0367533	0.11456	0.256515	0.249647	0.239509	0.304763	0.142952	0.0448778	-0.130587	0.13568	0.152455	0.219022	0.0380671	0.075262	0.207956	0	0.0120288
208	O15228	HUMAN	NA	0.194128	0.353308	NA	1.50007	2.04979	2.04979	0.280746	NA	NA	0.0513755	NA	NA	NA	NA	NA	0.00724098	0.749619	0.576061	-0.0940627	0.591194	0.501319	-0.0502634	0.0441117	0.252574	0.185763	0.0626009	0.479259	NA	-0.000146344	NA	0.0931441	0.279446	0.788652	NA	0.425588	0.215836	NA	0.176791	NA
209	O15234	HUMAN	0.0438681	0.217519	-0.0203664	-0.0442958	NA	NA	NA	0.377059	0.10471	0.45948	0.381804	0.17691	0.217194	0.123591	-0.0103092	0.293059	0.407647	NA	-0.344058	1.35074	0.58261	0.408064	NA	NA	-0.12031	-0.10719	0.0698545	0.201046	-0.0744347	0.226395	0.0364065	NA	0.543308	-0.0646577	-0.0778843	-0.189694	0.102908	-0.69237	NA	0.00912821
210	O15235	HUMAN	NA	NA	NA	NA	NA	NA	NA	NA	NA	NA	NA	NA	NA	NA	NA	NA	NA	NA	NA	NA	NA	NA	NA	NA	NA	NA	NA	-1.01359	NA	NA	NA	NA	NA	NA	NA	NA	NA	NA	NA	NA
211	O15258	HUMAN	0.25372	0.276959	0.230799	0.15473	0.199205	0.16241	0.16241	0.184701	0.363035	0.262554	0.2103	0.273774	0.195025	0.0671441	0.178729	0.181399	0.303341	0.250485	0.0706433	0.132658	0.0825577	-0.110516	0.0238288	0.0652409	0.0284858	0.28211	0.329026	0.399691	0.383573	0.326756	0.377849	0.275303	0.279779	0.33897	0.315703	0.435621	0.307854	0.254164	0.273729	0.139521
212	O15260	HUMAN	0.0185172	0.0303906	0.0723033	-0.0144803	0.0436116	0.0847361	0.0847361	0.0758904	0.253093	0.135745	0.125885	0.144967	0.212612	0.0506901	0.176287	0.177649	0.154448	0.15565	0.17888	0.156502	0.229136	0.110437	0.00140342	0.0159804	0.169862	0.194295	0.172341	0.26243	0.19193	0.0855494	0.0749339	-0.026246	-0.122606	0.0416637	0.124364	0.159864	0.0528079	0.127817	0.104962	0.164109
213	O15269	HUMAN	-0.0190711	0.246685	NA	NA	0.477614	-0.205838	-0.205838	0.181256	NA	0.351506	0.0893416	0.527994	NA	0.205059	NA	0.152046	0.0358472	-0.109972	0.137784	0.363816	0.597165	0.058071	-0.393876	-0.28314	0.383032	-0.376112	0.0140115	0.485769	0.121769	0.263846	0.351194	0.204042	0.345466	0.239973	0.248243	0.282206	0.367235	0.312077	0.227694	0.260787
214	O15270	HUMAN	0.0279642	-0.12432	0.122817	-0.0222709	0.000155167	-0.119292	-0.119292	0.155585	0.00639009	0.0430055	-0.0216389	0.288006	0.158839	0.0374704	0.172983	0.0349099	-0.144599	-0.00648547	0.265099	0.125667	0.732392	0.101952	0.0279997	0.179542	0.247677	0.211462	0.296643	0.479152	-0.00694705	0.0191503	0.194001	0.0875948	-0.0592847	0.140032	0.108189	0.22249	0.0927144	0.095885	0.0104559	0.0668737
215	O15287	HUMAN	NA	NA	NA	NA	0.5148	NA	NA	NA	NA	NA	NA	NA	NA	NA	NA	NA	NA	NA	NA	NA	NA	NA	NA	0.131415	NA	NA	NA	NA	NA	NA	NA	NA	NA	NA	NA	NA	NA	NA	NA	NA
216	O15294	HUMAN	-0.0145347	0.00499943	0.135461	0.0743964	0.101814	0.0712422	0.0712422	0.22115	0.106453	0.0942027	0.190755	0.258746	0.178531	0.111345	0.277772	0.195759	0.10472	0.207407	0.12796	0.137554	0.231332	0.157206	0.0869994	0.194946	0.259923	0.144193	0.126125	0.179517	0.209032	0.138622	0.23774	0.0947577	0.14191	0.149047	0.162008	0.224985	0.195267	0.250201	0.113936	0.103424
217	O15305	HUMAN	0.109611	0.177405	0.0442711	0.248542	0.0949757	0.0802262	0.0802262	0.179744	0.274577	0.308843	0.126391	0.153314	0.197277	0.184726	0.229195	0.203399	0.181472	0.220287	0.263511	0.201779	-0.317165	0.0334807	0.151942	0.144907	0.29273	0.244382	0.219499	0.0965263	0.264836	0.116896	0.18875	0.0261527	0.145227	0.208637	0.233169	0.233615	0.177247	0.19944	0.204932	0.196331
218	O15318	HUMAN	NA	NA	NA	NA	NA	NA	NA	NA	NA	NA	NA	NA	NA	NA	NA	NA	NA	NA	NA	NA	NA	NA	NA	NA	NA	NA	NA	NA	NA	NA	NA	NA	NA	NA	NA	NA	NA	NA	NA	NA
219	O15320	HUMAN	-0.129579	-0.0382465	0.104581	0.159658	-0.012788	0.154619	0.154619	0.00952152	0.356266	-0.0039179	0.22194	0.226219	0.236451	-0.000834748	-0.097009	-0.0681776	0.244773	0.246721	0.163803	0.288637	0.0907626	0.250796	0.261624	0.230489	-0.143759	0.214656	-0.153078	0.00759798	0.0419945	0.129349	0.139643	0.155903	0.0208038	0.204158	0.0163208	0.0809297	0.137695	0.346507	0.117767	0.15884
220	O15321	HUMAN	-0.185383	-0.111789	0.107379	-0.221264	0.0127562	-0.17029	-0.17029	0.159133	0.0542961	-0.194093	-0.552461	-0.00232108	-0.129097	0.0301131	0.0124472	0.0502312	0.0111327	-0.0710838	0.04707	0.0255481	0.0545829	-0.0315408	0.0832757	0.353541	0.204888	0.377386	0.255073	0.29251	-0.134591	-0.0231289	0.137582	0.0311323	-0.476719	0.0179359	0.336272	0.0126987	0.29477	0.0387638	-0.255495	-0.00300866
221	O15347	HUMAN	-0.0447129	0.0982927	0.112252	0.102137	0.156738	0.120371	0.120371	0.121874	0.221096	0.195335	0.197472	0.183518	0.161995	0.0776219	0.138065	0.174833	0.116545	0.158872	0.191181	0.207684	0.184976	0.108741	-0.0161867	0.165685	0.242087	0.272895	0.225284	0.213041	0.158135	0.197784	0.143136	0.140612	0.108424	0.218434	0.227736	0.208314	0.178609	0.230643	0.205801	0.180098
222	O15355	HUMAN	0.148629	0.0700046	0.11786	0.0909541	0.102916	0.131233	0.131233	0.183319	0.249727	0.198251	0.175753	0.193086	0.214138	0.154343	0.188465	0.206654	0.2015	0.23689	0.205102	0.249179	0.12771	0.132206	0.159234	0.166356	0.256583	0.200874	0.206085	0.187217	0.260851	0.224318	0.18412	0.0924186	0.141187	0.24574	0.227504	0.231139	0.277965	0.324338	0.205134	0.212224
223	O15357	HUMAN	0.0255458	0.127381	0.0649849	-0.0183392	0.194132	0.0911556	0.0911556	0.150198	0.231842	0.124053	0.176417	0.105017	0.23034	0.123925	0.175234	0.172231	0.0663739	0.06134	0.309765	0.164769	-0.00311054	-0.0610293	-0.0331793	0.151494	0.303649	0.259919	0.216227	0.266567	0.179314	-0.00372304	0.207497	0.225913	0.0244415	0.246505	0.131459	0.0966216	0.141088	0.0820841	0.140334	0.0595874
224	O15360	HUMAN	NA	NA	NA	NA	NA	NA	NA	NA	NA	NA	NA	NA	NA	NA	NA	NA	NA	NA	NA	NA	NA	NA	NA	NA	NA	NA	NA	NA	NA	NA	NA	NA	NA	NA	NA	NA	NA	NA	NA	NA
225	O15371	HUMAN	-0.0318034	0.115862	0.056828	0.00669555	0.105541	0.106623	0.106623	0.148165	0.218883	0.17217	0.149118	0.140268	0.180053	0.134683	0.185692	0.192056	0.135258	0.244563	0.264182	0.224863	0.181287	0.226152	0.0666533	0.185791	0.226495	0.166613	0.263722	0.352421	0.226162	0.152366	0.156969	0.0901351	0.112746	0.192618	0.208389	0.247726	0.185561	0.188062	0.18333	0.180287
226	O15372	HUMAN	-0.0305099	0.0221214	0.162233	0.0241682	0.12322	0.143059	0.143059	0.108243	0.229896	0.236262	0.112777	0.150443	0.304708	0.166195	0.18266	0.169797	0.284945	0.252684	0.25239	0.22505	0.15381	0.243305	0.207711	0.182983	0.159925	0.27197	0.218733	0.27507	0.107833	0.141423	0.1857	0.0580936	0.136863	0.152363	0.249336	0.231197	0.157577	0.323948	0.200639	0.208206
227	O15379	HUMAN	NA	NA	NA	NA	NA	0.300127	0.300127	0.183788	0.163936	0.333766	NA	0.446597	NA	NA	NA	NA	NA	NA	NA	NA	NA	NA	NA	NA	-0.0181669	0.193251	0.414551	0.431217	NA	NA	NA	NA	NA	0.214166	-0.0624132	NA	0.542999	0.405702	0.177552	-0.00062239
228	O15381	HUMAN	0.165324	0.10139	0.175388	0.201355	-0.0201248	0.133496	0.133496	-0.042604	0.14305	0.177334	0.267892	0.0840545	0.0608825	0.38865	0.458895	0.206404	0.0983395	0.119813	0.127498	0.0556851	-0.0687952	0.0839215	0.237387	0.17601	0.317603	0.179768	0.574923	0.274537	0.237227	0.238382	0.0125128	0.0414037	0.148936	0.26039	0.262341	0.264673	0.193011	0.231889	0.0134739	0.203219
229	O15382	HUMAN	0.0337073	0.037097	0.0840401	0.0164502	0.10671	0.13947	0.13947	0.145774	0.263692	0.107023	0.155446	0.128951	0.265383	0.13076	0.133771	0.174565	0.206725	0.235538	0.237639	0.172043	-0.000275398	0.222743	-0.00702276	0.0644118	0.20357	0.152067	0.206535	0.315307	0.138674	0.0596494	0.111634	0.0332686	0.172326	0.185227	0.285778	0.24499	0.209604	0.0942633	0.164719	0.067495
230	O15392	HUMAN	NA	NA	NA	NA	NA	NA	NA	NA	NA	NA	NA	NA	NA	NA	NA	NA	NA	NA	NA	NA	NA	NA	NA	NA	NA	NA	0.741365	-0.0647498	NA	NA	NA	NA	NA	NA	NA	NA	NA	NA	NA	NA
231	O15397	HUMAN	0.0703605	0.164145	0.104295	0.00818208	0.322741	0.121488	0.121488	0.16509	0.266998	0.235238	0.161591	0.145683	0.111446	0.111403	0.210575	0.128588	0.200127	0.164746	0.288515	0.152924	-0.124736	0.0753915	0.265236	0.309828	0.211549	0.294365	0.179779	0.387898	0.208386	0.231141	0.0910318	0.0361353	0.16902	0.231027	0.231007	0.304428	0.280685	0.370067	0.125083	0.0713161
232	O15400	HUMAN	-0.166831	0.254461	0.118965	0.228561	0.244093	-0.261229	-0.261229	0.471866	NA	NA	NA	NA	0.00815127	NA	NA	NA	0.412834	NA	NA	0.178339	-0.492124	NA	NA	0.39462	NA	0.357105	NA	NA	0.0907728	0.356133	NA	NA	-0.146371	0.39171	0.114145	0.0477824	-0.613537	-0.124319	0.11491	-0.189314
233	O15427	HUMAN	-0.0571706	0.0781704	0.199151	0.112073	-0.0599841	0.0401803	0.0401803	0.0459514	0.246805	0.137629	0.201315	0.218362	0.17147	0.149159	0.280414	0.193163	0.195237	0.232987	0.0939409	0.213687	0.622747	0.423416	0.239186	0.318629	0.198641	0.278943	0.205199	0.226623	0.153062	0.158711	0.280216	0.061025	0.116187	0.151719	0.132446	0.196075	0.0890492	0.141764	0.186999	0.102771
234	O15431	HUMAN	-0.144715	-0.186138	-0.148897	-0.272433	-0.127615	0.180471	0.180471	0.110925	0.135796	-0.156029	-0.288627	-0.319014	-0.0685584	-0.570137	-0.258784	-0.111918	0.152356	-0.0931506	0.056427	-0.472272	NA	-1.12005	0.18011	-0.235929	0.123516	0.00765599	-0.023787	0.198129	0.280928	NA	0.151579	-0.34878	0.166728	0.153375	-0.0883717	-0.199262	NA	0.174469	-0.209483	-0.325427
235	O15439	HUMAN	NA	NA	NA	NA	NA	NA	NA	-0.411122	NA	NA	NA	NA	NA	NA	NA	NA	0.558939	NA	NA	NA	NA	NA	NA	NA	-0.286512	NA	NA	NA	NA	NA	NA	NA	0.526687	0.0888809	NA	NA	NA	NA	NA	NA
236	O15440	HUMAN	NA	NA	NA	NA	NA	NA	NA	NA	0.578467	NA	0.00607672	0.373074	NA	NA	NA	0.128309	NA	NA	NA	NA	NA	NA	NA	NA	NA	NA	NA	NA	NA	NA	NA	NA	NA	NA	NA	NA	NA	NA	NA	NA
237	O15446	HUMAN	0.00534854	0.0748602	0.273521	0.0282409	0.0970046	0.132986	0.132986	0.152614	0.178869	0.117876	0.100949	0.191891	0.266832	0.152703	0.26306	0.19284	0.479084	0.07325	0.49997	0.399149	0.133148	0.123005	-0.0668303	0.284584	0.159198	0.29048	0.162848	0.399026	0.256088	0.159089	0.11852	0.0497261	0.196864	0.206948	0.196225	0.221176	0.279976	0.202372	0.112764	0.118119
238	O15498	HUMAN	-0.0054412	0.0696253	0.102389	-0.00751985	0.0953275	0.183984	0.183984	0.148979	0.264764	0.352327	0.382246	0.324503	0.188479	0.222583	0.227437	0.151905	0.0164219	0.156002	0.199194	0.177622	0.167578	0.157406	-0.00383522	0.184413	-0.00825266	0.0818205	0.219793	0.292542	0.248051	0.238744	0.160273	0.400621	0.211046	0.212627	0.219725	0.209704	0.16567	0.253879	0.365217	0.171907
239	O15504	HUMAN	0.155176	0.0734249	0.168988	-0.0206054	0.0313047	0.195248	0.195248	NA	0.162039	0.207741	0.313416	0.21602	0.377142	0.211295	0.173979	0.245006	0.18711	0.187283	0.132028	0.0132509	-0.267115	-0.0649093	0.256306	0.217423	0.419228	0.248025	0.328434	0.155991	0.0877849	-0.020688	0.0433388	0.402482	0.288513	0.191005	0.150993	0.0692182	0.262884	0.181048	0.116645	0.200917
240	O15511	HUMAN	0.082253	0.134019	0.111152	0.0582471	0.0643432	0.0178516	0.0178516	0.175311	0.173967	0.296979	0.158463	0.129276	0.205043	0.191115	0.127293	0.25062	0.304602	0.232474	0.219424	0.155488	-0.26574	-0.0395366	0.00600659	-0.129425	0.131221	0.219169	0.239422	0.205673	0.10202	0.111593	0.244421	0.0895299	0.17944	0.198573	0.182145	0.260837	0.398518	0.324792	0.233074	0.202665
241	O15514	HUMAN	-0.428756	0.0899654	-0.381245	-0.169574	-0.207648	-0.0571054	-0.0571054	-1.00951	0.150976	-0.202946	0.13815	0.126054	-0.0127243	-0.373785	-0.024435	0.193924	-0.0796826	-0.394491	-0.311529	0.0857246	0.115482	0.10135	0.137028	-0.0973908	0.361113	-0.55259	-0.218928	-0.239199	0.122983	0.19414	0.0926777	-0.167166	-0.0471809	0.153228	0.380748	0.136762	0.164963	0.0174953	-0.0772535	0.156301
242	O15523	HUMAN	0.0377099	0.118311	0.10375	0.0570423	0.0584254	0.110169	0.110169	0.0395032	0.167021	0.182427	0.152782	0.131102	0.21032	0.118358	0.205099	0.0923589	0.141574	0.154654	0.20619	0.177715	0.144579	0.154993	0.0713732	0.124128	0.182161	0.208081	0.217066	0.192889	0.0768955	0.13295	0.122861	0.0444849	0.135402	0.165662	0.130032	0.169795	0.210564	0.137961	0.169961	0.118488
243	O15533	HUMAN	0.079918	0.116682	0.13528	0.0244446	-0.0558077	0.0208643	0.0208643	-0.0631919	0.0579452	0.135943	0.0441261	0.0983621	0.100426	0.265297	0.143077	0.222227	0.15676	0.231352	0.187157	0.234888	0.150531	0.153713	-0.0418019	0.153227	0.249314	0.108501	0.307825	0.355994	0.131758	0.0755448	0.0109406	0.201258	0.170252	0.329767	0.182742	0.412737	0.168775	0.290764	0.16179	0.342308
244	O15541	HUMAN	0.764394	0.143872	0.137866	0.285041	NA	NA	NA	-0.779964	NA	-0.108598	NA	NA	0.348754	NA	NA	NA	0.421284	NA	NA	-0.0465475	0.16616	-0.074864	NA	0.0251958	NA	0.510444	0.290547	0.000731301	0.337016	0.140032	0.162324	0.0342735	-0.0163204	0.106144	0.174519	0.136702	NA	NA	NA	NA
245	O43137	YEAST	-0.999337	-0.890916	-0.894326	-1.00553	-0.765594	-0.649902	-0.649902	-0.79306	-0.788328	-0.771104	-0.79837	-0.833533	-0.73209	-0.734544	-0.673173	-0.768814	-0.784283	-0.769594	-0.759551	-0.728394	-1.05683	-0.766477	-1.04154	-0.899091	-0.635417	-0.793562	-0.794795	-0.711769	-0.641024	-0.776075	-0.75376	-0.837315	-0.692314	-0.731081	-0.720654	-0.736103	-0.676168	-0.760707	-0.743984	-0.749014
246	O43143	HUMAN	0.00203395	0.0813897	0.100166	0.0361072	0.123231	0.0963166	0.0963166	0.108021	0.188199	0.145455	0.160164	0.169904	0.221118	0.107214	0.170279	0.16787	0.199564	0.186354	0.214699	0.170969	0.157989	0.0638725	0.0257197	0.139385	0.207591	0.176282	0.167764	0.234311	0.193221	0.182076	0.1871	0.125732	0.111394	0.166434	0.239153	0.187536	0.18926	0.192946	0.152749	0.153815
247	O43148	HUMAN	-0.0780237	0.141272	0.237667	0.218829	0.161825	0.164978	0.164978	0.18216	0.26219	0.215708	0.16947	0.200541	0.191564	0.287845	0.484186	0.385485	0.162788	0.0771095	0.498528	0.188535	0.0138356	0.192832	-0.142481	0.135461	0.202036	0.101809	0.224643	0.15803	0.178832	0.310359	0.25413	0.0778705	0.200525	0.25023	0.331289	0.224227	0.338156	0.237564	0.097338	0.382524
248	O43149	HUMAN	NA	NA	NA	NA	NA	NA	NA	NA	NA	NA	NA	NA	NA	NA	NA	NA	NA	NA	NA	NA	NA	-0.287445	NA	NA	NA	NA	NA	NA	-0.00525933	NA	NA	NA	-1.15435	-0.0158153	NA	NA	NA	NA	NA	NA
249	O43156	HUMAN	0.00723511	0.150778	0.400146	0.174286	0.445103	0.2153	0.2153	0.110197	0.408154	0.121426	0.0203704	0.419252	0.300549	0.886917	0.374959	1.10491	-0.0723756	0.0459724	0.187939	0.259232	0.427454	0.0867758	0.193927	0.488083	0.129453	0.157724	0.0506439	0.024542	0.177796	0.107141	-0.0605502	-0.04553	0.00526371	0.290839	0.193459	0.225042	0.181249	0.460329	0.222848	0.525328
250	O43159	HUMAN	-0.0689945	0.0428095	-0.116269	0.0082116	-0.0265261	-0.168866	-0.168866	-0.0324323	-0.017087	0.0984821	0.158883	0.243399	0.0671156	0.0813777	0.198277	0.219401	0.0755964	0.022052	0.155946	-0.00488091	0.185853	0.133568	0.0755288	0.16714	0.235527	0.144965	0.210558	0.147791	0.288459	0.124335	0.150496	0.137682	0.195178	0.257459	0.214088	0.0331782	0.258611	0.214164	0.0844151	0.0556728
251	O43169	HUMAN	-0.0482772	0.0747235	0.073145	0.0317076	0.103331	0.139847	0.139847	0.10922	0.197947	0.219148	0.071086	0.167611	0.207943	0.119215	0.146888	0.125705	0.165612	0.289728	0.264542	0.176299	-0.0673263	-0.0457258	0.0485081	0.0603823	0.201659	0.111255	0.202226	0.232742	0.187757	0.127708	0.250114	-0.0230821	0.173741	0.203035	0.239894	0.265224	0.208315	0.17556	0.204431	0.162412
252	O43172	HUMAN	0.0164097	0.106198	0.154496	0.0252778	0.150628	0.171653	0.171653	0.0990965	0.134674	0.146175	0.0817729	0.174234	0.123824	0.130944	0.0915999	0.187998	0.183648	0.233436	0.227214	0.174445	0.0994799	0.251777	0.0713295	0.154488	0.319502	0.211776	0.232723	0.24481	0.192578	0.176092	0.162622	0.0441431	0.199851	0.174749	0.290441	0.255125	0.182368	0.260545	0.234115	0.224184
253	O43175	HUMAN	0.0104078	0.111498	0.126775	0.0430565	0.100007	0.123697	0.123697	0.135293	0.193639	0.114553	0.188278	0.169484	0.255973	0.0819321	0.152406	0.178312	0.162321	0.150915	0.244474	0.181735	0.157764	0.0776582	0.0593228	0.195362	0.135331	0.186731	0.224755	0.228483	0.15129	0.144692	0.165045	0.0863227	0.144047	0.219982	0.24707	0.208158	0.243794	0.21131	0.184124	0.162996
254	O43181	HUMAN	-0.0312637	0.125367	0.133913	-0.0871858	0.0393791	0.107337	0.107337	0.206406	0.191198	0.0459079	0.0968665	0.235649	0.130035	-0.0700795	-0.171895	0.0954974	0.131154	0.192312	0.334262	0.207306	0.229677	0.19203	0.189741	0.197502	0.268704	0.132565	0.23397	0.109024	0.0471715	0.246196	0.180852	0.40709	-0.0966722	0.146632	0.289765	0.0729901	0.310907	0.256185	-0.0468331	0.197427
255	O43237	HUMAN	0.167029	0.227382	0.0475818	0.069976	0.207048	0.170783	0.170783	0.164416	0.254091	0.0833474	0.324118	0.33535	0.313552	0.107534	0.327235	0.2557	0.180983	0.243252	0.375642	0.145244	0.13656	0.139565	0.157255	0.136573	0.203066	-0.224099	0.122144	0.26962	-0.000469385	0.109266	0.0519488	-0.00781706	0.141267	0.222801	0.292574	0.222537	0.184806	0.200245	0.321268	0.137777
256	O43242	HUMAN	-0.0198295	0.0605271	0.0540269	0.030793	0.0921296	0.0944485	0.0944485	0.0875562	0.227148	0.147187	0.197198	0.173458	0.203529	0.116279	0.239612	0.211925	0.165242	0.173342	0.238192	0.100415	0.207867	0.139166	0.0694912	0.192892	0.176899	0.153701	0.170276	0.208453	0.176095	0.164765	0.146786	0.0993926	0.123854	0.179938	0.208873	0.207974	0.147899	0.235741	0.194261	0.14463
257	O43251	HUMAN	-0.213344	-0.136718	0.269059	0.0669931	0.145128	0.148488	0.148488	0.0714296	-0.0831644	0.379663	0.0610254	0.0577287	-0.0195663	0.000634021	0.241176	0.139728	0.347232	0.108042	0.487203	-0.286203	0.651354	-0.0512872	NA	-0.00182086	0.311587	0.0829438	-0.158896	0.444089	0.252195	0.140636	0.307617	0.221979	0.169623	0.610389	0.250361	0.0877121	0.43177	0.376285	0.474375	-0.0343336
258	O43252	HUMAN	-0.0629321	0.135392	0.189085	0.136285	0.137447	-0.000621998	-0.000621998	0.0932966	0.367465	0.101804	0.263709	-0.781181	0.272881	0.217061	0.141239	0.286208	0.232323	0.381343	0.603677	0.296778	0.399424	0.0726269	0.384842	0.165844	-0.0614056	0.127618	0.199839	0.610107	0.220843	0.142016	0.0968888	0.0713021	0.200644	0.212376	0.261209	0.302027	0.0354432	0.240219	0.234509	0.213629
259	O43264	HUMAN	-0.0139013	0.161397	0.0645162	-0.051865	-0.0578501	-0.0498685	-0.0498685	0.122062	0.202713	0.00043	0.0303432	0.0499662	0.147022	0.11963	0.440718	0.295453	0.149231	0.0269106	0.318978	0.128841	0.0307537	0.276272	0.0303697	0.200729	0.219316	0.167682	0.20882	0.233556	0.133244	0.115429	0.080779	0.0383483	0.0903279	0.109626	0.24429	0.304894	0.242088	0.209479	0.151128	0.173199
260	O43290	HUMAN	0.0390371	0.066272	0.124783	0.107615	0.076463	0.122723	0.122723	0.0656907	0.27742	0.212176	0.118649	0.17442	0.190384	0.0883892	0.137964	0.250363	0.083247	0.113592	0.189576	0.184509	0.0796241	0.155282	0.0610804	0.130459	0.0452455	0.232012	0.173558	0.273067	0.187122	0.166498	0.22832	0.152404	0.105405	0.146407	0.191149	0.216205	0.199113	0.224884	0.212713	0.234317
261	O43292	HUMAN	-0.292914	0.195568	0.12345	0.132548	-0.263546	-0.415623	-0.415623	0.421515	-0.0759928	0.775507	-0.0976392	0.133642	0.273457	-0.168841	0.33014	-0.129583	0.0917673	-0.00528909	0.0504536	0.0723393	0.242944	0.0978545	0.386021	0.208233	0.129031	-0.0246962	0.148159	0	0.064714	0.2181	0.209689	0.341124	0.0342326	-0.0799156	0.21753	0.99928	0.0221444	0.0621748	0.17954	0.0935336
262	O43298	HUMAN	NA	NA	NA	NA	NA	NA	NA	0.0349312	NA	NA	NA	NA	NA	NA	-0.773872	NA	NA	NA	NA	NA	NA	NA	NA	NA	NA	-0.916048	NA	NA	0.500202	NA	NA	-0.176068	-1.13951	-1.27238	-0.677525	-0.727651	-0.1295	NA	NA	NA
263	O43299	HUMAN	NA	NA	NA	NA	NA	NA	NA	-1.36491	NA	NA	NA	NA	NA	NA	NA	NA	NA	0.639003	NA	NA	0.208118	NA	NA	NA	NA	NA	NA	NA	NA	NA	NA	NA	-0.199906	NA	NA	0.730316	NA	NA	NA	NA
264	O43314	HUMAN	0.30525	-0.0188387	0.438344	0.612255	0.0444564	0.160941	0.160941	-0.00693822	0.332069	0.345214	0.376461	0.0351745	0.344522	-0.0164822	0.0834875	0.409917	0.146547	0.193584	0.533262	0.716513	0.199764	0.231695	0.475768	0.213355	0.449846	0.0593625	-0.0465064	0.362557	NA	0.159641	0.24226	NA	0.259032	0.228949	0.424943	0.136999	0	0.241631	-0.0338146	0.0682929
265	O43318	HUMAN	NA	NA	NA	NA	NA	NA	NA	NA	-0.292155	-0.0207602	0.720777	0.621262	-0.134162	NA	NA	NA	NA	NA	NA	NA	-1.01022	NA	NA	NA	-0.254282	NA	NA	-0.911166	NA	NA	NA	NA	1.01317	NA	NA	NA	-0.384284	NA	NA	NA
266	O43324	HUMAN	0.0162254	0.106428	0.127355	0.068933	0.0410416	0.1137	0.1137	0.104582	0.208365	0.189273	0.240354	0.19809	0.243063	0.15784	0.196856	0.206164	0.114749	0.224682	0.208189	0.179848	0.288897	0.135015	0.14154	0.208737	0.0917316	0.271745	0.267767	0.181059	0.254454	0.234527	0.16971	0.0948809	0.111717	0.209093	0.21357	0.204421	0.12851	0.219648	0.216964	0.190995
267	O43353	HUMAN	NA	NA	NA	NA	NA	NA	NA	NA	NA	NA	NA	NA	NA	NA	NA	NA	0.127586	NA	NA	NA	NA	NA	0.139505	NA	NA	NA	NA	NA	NA	NA	NA	NA	-0.838437	NA	NA	NA	NA	NA	NA	NA
268	O43379	HUMAN	NA	NA	NA	NA	NA	NA	NA	-0.439111	NA	NA	NA	NA	NA	NA	NA	NA	-0.328575	NA	-1.76093	NA	NA	NA	NA	NA	NA	-0.868687	-0.422032	-1.11356	NA	NA	NA	NA	0.127701	NA	NA	NA	0.596877	0.0598986	NA	-0.698066
269	O43390	HUMAN	-0.054557	0.109174	0.122911	0.026295	0.133488	0.0929485	0.0929485	0.101416	0.232305	0.179897	0.178549	0.167872	0.216766	0.162013	0.192989	0.206146	0.183794	0.198373	0.290154	0.174496	0.20621	0.146606	0.00478765	0.187126	0.186849	0.218227	0.218397	0.258466	0.228668	0.149116	0.165366	0.0876136	0.124047	0.217502	0.21649	0.252276	0.17643	0.209827	0.142436	0.148161
270	O43395	HUMAN	0.0779569	0.079158	0.068739	-0.0468966	-0.0404744	0.0185748	0.0185748	0.253017	0.193905	0.166187	0.132857	0.199332	0.105433	0.0997898	0.303633	0.219683	0.196415	0.0626459	0.15051	0.0894545	0.106572	0.115087	0.070362	0.020156	0.00934496	0.16053	0.203739	0.116194	0.0586281	0.118785	0.138816	-0.0848233	0.15605	0.248987	0.113786	0.149901	0.162366	0.171996	0.076289	0.01649
271	O43396	HUMAN	0.0373981	0.138803	0.104929	0.0399294	0.111851	0.126798	0.126798	0.102549	0.214707	0.141499	0.145133	0.182586	0.260834	0.0966055	0.150603	0.217851	0.15202	0.177373	0.222681	0.200502	0.138875	0.125292	0.119396	0.210686	0.19244	0.212519	0.212534	0.252167	0.225334	0.170475	0.162514	0.0715869	0.124287	0.181454	0.276308	0.245636	0.225649	0.162399	0.192354	0.206253
272	O43399	HUMAN	0.0113444	0.0775833	0.170729	0.0236623	0.183691	0.0946796	0.0946796	0.0475423	0.18494	0.136531	0.173806	0.131565	0.214956	0.107292	0.112257	0.206886	0.186071	0.202778	0.241942	0.218342	0.0949119	0.119545	0.120156	0.208466	0.186651	0.144785	0.196899	0.274027	0.154662	0.178938	0.118469	0.119416	0.122559	0.214031	0.254772	0.208733	0.269486	0.18512	0.242764	0.191842
273	O43402	HUMAN	0.0518811	0.0972388	-0.0352514	0.0468073	-0.80814	0.050485	0.050485	0.124987	0.344756	0.189043	0.145064	0.159204	0.00855964	-0.215918	0.142108	0.228492	0.0616954	0.318392	0.0750608	0.351471	0.376277	0.118659	0.0935017	0.240329	-0.133716	0.312863	0.329715	0.321301	0.291007	0.0165889	-0.201465	0.137659	0.222657	0.191628	0.244741	0.177783	0.325767	0.32849	0.241079	0.183338
274	O43414	HUMAN	0.127185	0.198822	0.0583769	0.0931857	0.120679	-0.189809	-0.189809	0.170134	0.142156	0.0817642	-0.140213	0.155101	0.153145	-0.00563588	0.100577	0.105123	0.0198141	-0.230294	0.158253	0.0211303	-0.526145	0.0626868	0.159521	0.119519	0.156039	0.115318	0.106648	0.178939	0.211775	-0.06703	-0.0201397	-0.147111	0.132598	0.150425	0.147099	0.249485	-0.0254613	0.0682081	0.0216101	-0.151153
275	O43422	HUMAN	NA	0.104562	NA	-0.355465	NA	NA	NA	NA	-0.062568	-0.162563	0.00144508	NA	NA	NA	NA	NA	-0.639363	0.107725	-0.0181597	0.164301	NA	NA	NA	NA	0.195622	-0.0353006	-0.179086	-0.14617	NA	NA	NA	NA	-0.137642	-0.1568	-0.330815	-0.604451	NA	-0.268022	NA	NA
276	O43426	HUMAN	NA	NA	NA	NA	0.372629	0.0841341	0.0841341	0.600808	NA	NA	NA	NA	NA	NA	NA	NA	NA	NA	NA	NA	NA	-0.535167	-0.48583	0.0700284	NA	NA	-0.691511	0.0563109	NA	0.224298	NA	NA	0.12306	0.101244	0.662249	0.277503	NA	-0.212001	-0.045453	0
277	O43427	HUMAN	-0.960015	-0.919038	-0.872893	-0.730131	0.298706	-0.242503	-0.242503	-0.211114	0.519861	0.150339	-0.446952	-0.427919	-0.696792	-0.952221	-0.759503	-0.761318	0.0516333	-0.296455	-0.619758	-0.791045	-0.341128	0.0679586	-0.113235	-0.161895	-0.405423	-0.347734	-0.106514	-0.663842	-0.855213	-0.71323	-0.834763	-0.724097	NA	0.452328	-0.490735	-0.675792	0.248338	0.342094	-0.0317763	-0.317651
278	O43432	HUMAN	0.0787079	0.0257421	0.070728	0.048543	0.104688	0.148934	0.148934	0.131656	0.201628	0.190349	0.160833	0.103643	0.220167	0.115106	0.137535	0.171653	0.234889	0.0631745	0.247196	0.154285	0.143915	0.0414966	0.0917105	0.221532	0.224661	0.362689	0.258673	0.237282	0.186216	0.165404	0.0700919	0.0377511	0.042345	0.183326	0.260261	0.171459	0.220588	0.176186	0.211844	0.164597
279	O43447	HUMAN	0.0427495	0.0756653	0.151684	0.0439609	0.10915	0.0980916	0.0980916	0.0924373	0.149635	0.0845554	0.0785132	0.147171	0.2116	0.0871846	0.149597	0.122939	0.0603283	0.132575	0.177353	0.121367	0.159703	0.0871485	-0.0315979	0.0688501	0.188585	0.187973	0.238254	0.216553	0.217993	0.148679	0.137238	0.124886	0.174961	0.232902	0.180189	0.235973	0.232172	0.16057	0.097465	0.0870669
280	O43464	HUMAN	-0.556982	0.294801	0.169304	NA	0.189893	-0.0465319	-0.0465319	0.159515	0.119249	-0.0943759	0.296964	0.63788	0.289486	0.67341	0.299717	0.167797	0.146733	0.291877	0.408237	0.568231	0.226824	0.583357	0.342828	-0.105281	0.21583	0.317449	0.213394	-0.312812	0.137633	0.0638396	0.0794308	-0.186374	0.00703592	0.0971719	0.0948038	-0.0081332	0.290935	0.383211	0.286471	0.392037
281	O43488	HUMAN	0.141737	0.181867	0.164624	0.109798	0.170782	0.0744382	0.0744382	0.104296	0.168447	0.211962	0.199229	0.169896	0.242913	0.121141	0.189017	0.301076	0.168164	0.285975	0.237741	0.218461	-0.00330005	-0.0348201	0.109378	0.100317	0.285383	0.176185	0.225296	0.227378	0.27807	0.15845	0.123855	0.137245	0.0627494	0.0530476	0.296947	0.256204	0.397755	0.0820657	0.124019	0.266167
282	O43491	HUMAN	0.0457404	0.0437319	0.0220709	0.0518497	0.175009	0.0158806	0.0158806	0.0038182	0.095979	0.119677	-0.00192965	0.148696	-0.0406922	0.147669	0.198421	0.231977	0.0724921	0.0868963	0.177597	0.171284	0.176123	0.172425	-0.0204937	0.142459	0.184998	0.171927	0.128415	0.27493	0.175597	0.140849	0.156745	0.279795	0.0802763	0.135935	0.142116	0.00354706	0.168774	0.225381	0.186532	0.117409
283	O43493	HUMAN	NA	NA	NA	NA	NA	NA	NA	NA	NA	NA	NA	NA	NA	NA	NA	NA	0.251394	NA	NA	NA	NA	NA	NA	NA	NA	NA	NA	NA	NA	NA	NA	NA	NA	NA	NA	NA	NA	NA	NA	NA
284	O43504	HUMAN	-0.0188494	0.112378	0.020741	-0.0630998	0.326153	-0.163418	-0.163418	0.141391	0.27093	0.309393	-0.02073	-0.0691989	0.228275	-0.0557201	0.0666197	0.0766284	0.0459504	0.00199025	0.392945	0.253234	0.125143	0.318305	0.054268	0.107927	1.70182	-0.0170042	0.295811	0.341604	0.191526	0.127033	0.0751805	0.180308	0.0877328	0.156811	0.172447	0.355737	-0.102534	0.16897	0.244857	0.0919829
285	O43567	HUMAN	NA	NA	NA	NA	NA	NA	NA	NA	NA	NA	NA	NA	NA	NA	NA	NA	NA	NA	NA	NA	NA	NA	NA	NA	NA	NA	NA	NA	NA	NA	NA	NA	NA	NA	NA	-0.396972	NA	NA	NA	NA
286	O43583	HUMAN	0.0782606	0.111142	0.0177049	-0.0182827	0.00517463	0.0604939	0.0604939	0.0028333	0.096646	-0.0343727	0.0245424	0.055448	0.10609	0.112686	0.0915542	0.232264	0.13597	0.202193	0.0463568	0.297531	0.00548702	0.251791	0.145615	0.211479	0.0854294	0.102464	0.196648	0.197481	0.219527	0.0820408	0.111799	-0.116721	0.160539	0.212804	0.162565	0.18513	0.133012	0.134265	0.105903	0.109321
287	O43592	HUMAN	0.045371	0.128191	0.121014	0.0550534	0.113362	0.117664	0.117664	0.154464	0.180214	0.122731	0.147476	0.15225	0.243493	0.184983	0.155943	0.247774	0.0795411	0.143985	0.244144	0.210478	0.127968	0.127213	0.0392214	0.107085	0.225584	0.215632	0.243749	0.228638	0.242027	0.207909	0.220616	0.178968	0.123512	0.234883	0.25064	0.182619	0.246599	0.156142	0.167629	0.133819
288	O43598	HUMAN	0.0549284	0.0649362	0.123536	0.0180474	0.116625	0.0703838	0.0703838	0.0662106	0.262457	0.31136	0.304452	0.20931	0.283299	0.225375	0.19342	0.150864	0.240078	0.256525	0.195316	0.278466	0.327465	0.0712531	0.200975	0.125365	0.278519	0.192851	0.241803	0.256211	0.130136	0.185067	0.141572	0.0995354	-0.0337944	0.201617	0.161777	0.353881	0.180217	0.248051	0.195936	0.182045
289	O43615	HUMAN	0.0216457	0.0549754	0.0636762	-0.0532013	0.144789	0.112431	0.112431	0.120645	0.258032	0.0850224	0.157524	0.200651	0.261784	0.165759	0.135425	0.230482	0.0475895	0.24023	0.215757	0.116561	0.336293	0.158	0.0443294	0.154909	0.264383	0.200685	0.223183	0.251414	0.225956	0.164264	0.209148	0.165238	0.101282	0.217033	0.243611	0.304562	0.162132	0.116523	0.154901	0.127282
290	O43617	HUMAN	-0.0514413	-0.0267088	-0.158631	-0.203491	-0.0205171	-0.144765	-0.144765	-0.139125	-0.0477717	-0.165556	-0.0980316	-1.10244	-0.0644101	-0.162405	-0.0345487	-0.0842756	-0.317784	-0.137285	-0.0362045	-0.0376137	0.314543	0.158664	0.154692	0.335642	-0.088566	-0.29606	-0.146908	-0.0605741	0.00705392	-0.00491313	-0.122105	-0.236825	-0.153794	-0.0926872	-0.0647782	-0.117043	-0.0270952	-0.101852	-0.0687009	0.0660276
291	O43633	HUMAN	-0.229846	0.200962	0.23163	0.0367062	-0.346834	-0.173331	-0.173331	-0.240702	-0.338361	NA	0.86883	0.536011	0.154053	0.19884	0.229372	0.21877	0.0211868	-0.156363	0.105888	0.344851	0.23921	0.297461	0.160036	0.183257	-0.233175	0.241515	0.129228	0.37054	0.133192	-0.00916645	0.0549782	0.154622	-0.223884	-0.404868	0.277383	0.531891	-0.0900262	-0.496139	0.328143	-0.0473184
292	O43639	HUMAN	NA	-0.136494	NA	NA	NA	-0.414439	-0.414439	0.242316	0.151996	0.133599	0.187744	0.324163	NA	NA	-0.0130144	NA	NA	NA	NA	0.0111745	0.659072	0.355917	0.106001	0.196569	-0.885993	NA	NA	NA	NA	NA	NA	NA	-1.0746	0.443628	0.260178	NA	NA	-0.0809154	0.276971	NA
293	O43660	HUMAN	0.098817	0.183796	0.074012	0.0168264	0.130236	0.0393622	0.0393622	0.139472	0.125823	0.189426	0.106953	0.169249	0.117258	0.111761	0.131285	0.193355	0.238505	0.230086	0.0455014	0.0993759	0.020736	0.14499	0.095168	0.232085	0.149651	0.262328	0.221518	0.212396	0.233591	0.145379	0.114171	0.10299	0.128014	0.310126	0.260438	0.185245	0.151384	0.165874	0.142557	0.124895
294	O43663	HUMAN	0.00760272	0.34042	0.377102	0.316505	0.42849	0.039186	0.039186	NA	0.553241	0.596091	0.415834	0.452629	0.0851463	NA	NA	NA	0.797328	1.00156	0.922429	0.536675	-0.525241	0.265312	0.221131	0.409814	0.482781	0.236347	0.366739	0.256768	0.532046	NA	0.108726	NA	0.359074	0.309315	0.279517	0.524549	0.304388	0.249929	0.43625	0.53496
295	O43665	HUMAN	NA	NA	NA	NA	NA	NA	NA	NA	NA	NA	NA	NA	0.211068	NA	NA	NA	NA	NA	NA	NA	NA	NA	NA	NA	NA	NA	NA	NA	NA	NA	NA	NA	NA	NA	-0.202818	NA	NA	NA	NA	NA
296	O43670	HUMAN	0.050921	0.0919105	0.0614676	0.0914771	0.0158067	0.0704203	0.0704203	0.109736	0.184049	0.171006	0.121382	0.132638	0.204141	0.0907444	0.144892	0.152887	0.0800715	0.0933842	0.171198	0.239957	0.173593	0.0894433	-0.0256395	0.117231	0.200254	0.113243	0.161447	0.206923	0.178812	0.127198	0.18104	0.0454896	0.017897	0.0533273	0.169036	0.214683	0.129462	0.222697	0.142489	0.13049
297	O43674	HUMAN	-0.0704838	0.0607259	0.0440987	0.0775282	0.110101	0.150261	0.150261	0.101011	0.0794987	0.13251	-0.0165544	0.141794	0.119927	0.236136	0.185673	0.0726712	0.10863	0.0254466	0.192583	0.0425973	0.170655	0.143399	0.0450747	0.157332	0.197695	0.0994806	0.0925679	0.268566	0.357372	0.111544	0.177164	0.0579897	0.0895628	0.120655	0.10242	0.0647065	0.115899	0.197204	0.101396	0.173814
298	O43676	HUMAN	0.102969	0.0422452	0.0932042	0.0215679	0.0665458	0.199921	0.199921	0.144488	0.115811	0.0769242	0.0878804	0.199244	0.137675	0.214932	0.356387	0.1938	0.189044	0.177412	0.139296	0.165404	0.26697	0.281663	0.0896953	0.0534732	0.312742	0.265951	0.302356	0.31194	0.188626	0.204803	0.148203	0.0934586	0.0380652	0.251998	0.211759	0.227723	0.224827	0.275128	0.201103	0.295385
299	O43677	HUMAN	NA	NA	NA	NA	NA	NA	NA	NA	NA	NA	NA	NA	NA	NA	NA	NA	NA	NA	NA	NA	NA	1.51704	NA	NA	NA	NA	NA	NA	NA	NA	NA	NA	NA	NA	NA	NA	NA	NA	NA	NA
300	O43678	HUMAN	-0.228738	0.0840707	0.154337	0.0620293	0.12145	0.214081	0.214081	0.21779	0.172872	0.199473	-0.0824022	0.0837656	0.219214	0.530631	0.302188	0.259894	-1.15552	0.123704	0.270115	0.120581	0.0827634	0.385862	0.153297	0.213377	0.135678	0.203706	0.100746	0.0907042	-0.0204184	0.208905	0.150988	0.934082	0.177752	0.206987	-0.227905	0.523534	0.225338	1.06927	0.260348	0.456512
301	O43681	HUMAN	-0.0651671	0.115923	0.124761	-0.0612808	0.0364574	-0.0158595	-0.0158595	0.150249	0.212944	0.163989	0.186245	0.163027	0.187537	0.113639	0.191002	0.211708	0.0807832	0.164797	0.202509	0.17408	-0.124896	0.209288	0.0372065	0.0807383	0.256964	0.257853	0.249702	0.252144	0.152996	0.141455	0.13071	0.0245973	0.0834702	0.20836	0.233722	0.196622	0.16642	0.286258	0.151286	0.108683
302	O43684	HUMAN	0.104185	0.099631	0.0590947	0.0629342	0.0699139	0.152528	0.152528	0.0915865	0.250336	0.218012	0.231751	0.201698	0.206182	0.194267	0.179019	0.157309	0.148513	0.143027	0.208754	0.209701	0.130095	0.172431	0.0274484	0.153045	0.156544	0.184738	0.231797	0.221594	0.249408	0.229396	0.128795	0.153098	0.146103	0.268209	0.197329	0.226795	0.245501	0.281566	0.195114	0.19157
303	O43707	HUMAN	-0.00814156	0.0835577	0.0883278	0.00395753	0.0875852	0.0830705	0.0830705	0.0861137	0.213145	0.152214	0.150974	0.163412	0.193373	0.120489	0.147295	0.144617	0.136527	0.174931	0.143543	0.131602	0.139648	0.13248	0.063137	0.171464	0.176405	0.190825	0.193575	0.186245	0.204391	0.145892	0.124977	0.0182036	0.154814	0.182757	0.188514	0.171329	0.217985	0.207673	0.179278	0.142965
304	O43708	HUMAN	0.0158558	0.102376	0.0568457	-0.0681439	0.176697	0.178233	0.178233	-0.0163734	0.481417	-0.054939	0.0224531	-0.0708025	-0.120593	0.230288	0.283831	0.192347	0.456671	0.0846731	0.274294	0.280236	NA	NA	NA	0.174026	0.0754595	0.176486	0.0692994	0.0385635	0.222275	0.0086173	0.0429443	0.0711931	0.1998	0.115047	-0.276197	-0.126566	0.370666	0.147288	-0.0289187	0.0640709
305	O43709	HUMAN	-0.011665	-0.0289637	0.353288	-0.00784622	-0.00474606	0.0217857	0.0217857	NA	0.105779	0.105795	0.120363	0.347628	0.903216	0.275452	0.316568	0.158125	0.699595	0.490116	0.987848	0.246534	NA	0.530996	NA	NA	0.337828	0.149972	0.23374	0.201151	0.186593	0.3585	-0.0415832	NA	-0.0561259	0.0574463	0.18137	0.194764	NA	NA	NA	0.385854
306	O43715	HUMAN	0.042642	0.0406444	-0.0189948	-0.103209	-0.00880655	-0.0378574	-0.0378574	0.0185163	NA	NA	NA	NA	-0.0168651	0.0658561	0.110275	-0.0995464	-0.394914	-0.262394	-0.0880463	0.193464	0.284662	0.180927	0.0649478	0.182524	NA	NA	-0.0725068	0.512109	0.0103387	0.381945	0.160093	NA	0.30852	0.0551613	0.376491	0.268407	0.245083	0.273788	0.202406	0.168578
307	O43719	HUMAN	-0.00569975	0.0496015	0.155469	0.0583803	0.100014	0.144814	0.144814	0.0700646	0.155512	0.310701	0.232237	0.208873	0.178628	0.0948642	0.198412	0.12569	0.300049	0.21478	0.25762	0.178588	0.0711004	0.175199	0.065557	0.139624	0.252884	0.138514	0.30597	0.335575	0.235079	0.140122	0.145579	0.0234451	0.000943706	0.132501	0.22398	0.274157	0.322865	0.0863114	0.2012	0.117652
308	O43747	HUMAN	0.00280603	0.146592	0.0436645	-0.0614804	0.0915519	0.156861	0.156861	0.169437	0.125446	0.153757	0.170037	0.130559	0.201072	0.200069	0.282334	0.301146	0.169339	0.219886	0.435736	0.30197	0.216486	0.226949	0.0150361	0.169545	0.176613	0.240168	0.250222	0.335349	0.323201	0.164046	0.148218	-0.0309617	0.10748	0.190512	0.284867	0.292481	0.205253	0.134247	0.131098	0.101423
309	O43752	HUMAN	NA	-0.149942	NA	NA	NA	NA	NA	-0.119632	0.138742	0.564505	-0.0828355	0.682144	NA	0.0738023	NA	NA	0.332376	0.120928	-0.0212064	-0.223946	-1.3511	0.38418	0.420883	2.02415	0.255181	0.470212	0.574601	0.328955	0.11901	NA	NA	NA	-0.499743	0.0693275	-0.0750364	-0.00262827	-0.321998	0.180644	-0.0277451	0.165613
310	O43760	HUMAN	0.474727	NA	NA	0.0839181	NA	NA	NA	0.147188	0.0853002	-0.33285	-0.0668874	0.115989	NA	0.00448265	-0.0384466	0.240069	-0.403368	NA	0.294079	0.180371	0.628733	0.361789	0.151314	0.169055	0.0654346	-0.291328	0.10443	NA	-0.0743634	0.108343	-0.0315939	0.0899101	-0.389	0.0451858	0.0555005	0.159125	-0.164416	0.23388	0.314695	0.19285
311	O43765	HUMAN	-0.05259	-0.0118181	0.054928	0.0619614	0.0152675	-0.056761	-0.056761	0.0180559	0.0661396	0.108516	0.167419	0.149597	0.144046	0.148261	0.120569	0.0152165	-0.0189996	0.160595	0.0143253	0.158143	0.20329	-0.0630803	0.119488	0.221804	0.089841	0.0704055	0.224084	0.119116	0.099284	0.169351	0.147422	0.123707	0.182491	0.0554739	0.154791	-0.0429857	0.194859	0.00858622	0.10572	0.156497
312	O43768	HUMAN	0.189364	0.0891735	0.137597	0.0582122	0.0717445	0.149195	0.149195	0.128911	0.114523	0.156254	0.184347	0.0989504	0.297584	0.0609907	0.225481	0.164028	0.156157	0.150363	0.20241	0.0512225	0.185654	0.141896	0.1944	0.129787	0.197573	0.207554	0.3415	0.262245	0.0729137	0.245418	0.128582	0.0230141	0.128453	0.239511	0.261869	0.173453	0.25187	0.257065	0.234193	0.223583
313	O43772	HUMAN	0.01962	0.209766	0.0860526	0.00763893	0.220619	0.256738	0.256738	0.0723561	0.469843	0.307941	0.277169	0.309521	0.314457	0.179136	0.341789	0.338132	0.247615	0.0275453	0.350276	0.237679	0.167369	0.526526	0.21893	-0.0983952	0.692946	0.25662	0.204691	0.400352	0.102868	0.166748	0.334156	0.02069	0.24199	0.353442	0.208855	0.295354	0.21766	0.17039	0.264604	-0.159929
314	O43776	HUMAN	0.00561772	0.0948569	0.0944877	0.009262	0.129189	0.11545	0.11545	0.127499	0.191164	0.171744	0.160729	0.153233	0.22881	0.153401	0.174883	0.205371	0.1726	0.184016	0.234644	0.174325	0.0650622	0.127376	0.0586384	0.182053	0.175764	0.219291	0.253566	0.245921	0.245531	0.170312	0.156005	0.135687	0.0967796	0.198764	0.216313	0.222731	0.216903	0.182668	0.18597	0.170011
315	O43790;Q14533	HUMAN	-0.666427	-0.331925	NA	NA	-0.600061	-0.0568119	-0.0568119	-0.288504	-0.0313417	0.197238	NA	NA	NA	NA	NA	NA	0.830409	0.204606	-0.102022	-0.131429	NA	-0.0410667	NA	-0.109157	NA	0.337302	NA	NA	0.195044	0.647357	NA	NA	1.55736	-0.0703813	-0.213736	0.667305	-0.164634	0.210336	-0.0738115	NA
316	O43795	HUMAN	NA	-0.393651	-0.00819299	-0.011419	0.42194	NA	NA	-0.121956	-0.0396589	-0.0747441	0.0613768	0.174112	0.276533	-0.278652	NA	NA	0.553288	1.12442	-0.419938	NA	0.651437	0.356972	0.18891	0.718149	-0.600064	0.147337	0.123729	0.266079	NA	-0.155114	0.0745134	NA	0.0214035	-0.0572137	0.0816424	0.181002	0.17159	0.363246	0.088121	0.262032
317	O43808	HUMAN	0.248387	0.129742	0.0327316	-0.0870769	0.29118	-0.0494644	-0.0494644	0.606125	0.459741	0.105457	0.143817	0.262589	0.449251	0.184167	0.39966	0.165909	0.225851	0.132359	0.306675	0.318653	NA	NA	NA	1.32319	-0.0496146	0.53113	0.414621	0.364922	0.0421594	0.262819	0.207709	NA	0.204677	0.24233	0.115262	0.239109	-0.0053954	-0.0311918	0.242459	0.038719
318	O43809	HUMAN	-0.00774395	0.0630354	0.0809485	0.068714	0.16364	0.154206	0.154206	0.120308	0.215232	0.144063	0.204564	0.170762	0.237939	0.162516	0.130631	0.188397	0.0185672	0.094809	0.205804	0.209058	0.0696207	0.165366	0.111374	0.149143	0.158191	0.123974	0.13522	0.219111	0.069668	0.0900245	0.00462861	0.0224043	0.011367	0.101697	0.137494	0.166615	0.24839	0.215598	0.208849	0.103408
319	O43813	HUMAN	-0.038757	0.00688352	-0.0232313	-0.00863871	-0.0031421	0.0521939	0.0521939	-0.0376046	0.10416	0.193256	0.138364	0.106607	0.216967	0.118606	0.145599	0.115663	0.139056	0.192797	0.152501	0.0880917	-0.0660118	0.142593	0.0246854	0.0414178	0.141904	0.247353	0.224505	0.227796	0.134151	0.00661763	0.0947186	-0.0466966	0.119897	0.206014	0.14626	0.163756	0.129177	0.20051	0.104232	0.201585
320	O43815	HUMAN	-0.0172945	0.134183	-0.0219542	-0.0986026	0.16893	0.0138751	0.0138751	0.0130798	0.0641337	0.0202618	0.195045	0.342783	0.121929	0.168903	0.168012	0.293293	0.154458	0.0801237	0.0394445	-0.0236129	0.231804	0.0814249	0.10223	0.316331	0.33427	0.0570607	0.31446	0.263355	0.183043	0.0284988	0.329643	0.156516	0.0168019	0.158971	0.319474	0.156314	0.349746	0.103753	0.101319	0.177345
321	O43818	HUMAN	0.123105	0.115241	0.236873	0.0130053	0.0870851	0.157362	0.157362	0.122675	0.128348	0.0880867	0.097792	0.143327	0.22185	0.147206	0.134515	0.210812	0.0324474	0.196215	0.230828	0.0625211	0.162742	0.0840596	0.135274	0.248654	0.116127	0.129463	0.166582	0.191248	0.212322	0.154286	0.246244	0.183935	0.197159	0.340978	0.341088	0.191249	0.113224	0.199831	0.0541454	0.246748
322	O43819	HUMAN	0.220612	0.193449	0.147746	0.10064	0.0527478	0.434175	0.434175	NA	0.198029	0.0689744	0.227038	0.462378	0.2829	0.0315603	0.290384	0.506817	-0.0417262	0.172018	-0.183166	0.0500182	-0.179484	0.157759	-0.226699	0.138473	-0.129944	0.325085	0.0991424	0.426844	0.51681	0.324182	0.126092	0.530858	0.102999	0.266526	0.445326	0.362536	0.215961	0.0302364	0.0675427	-0.132545
323	O43823	HUMAN	0.168132	0.090512	0.0166857	0.100008	-0.00632136	-0.00527135	-0.00527135	0.00193604	0.130045	0.125828	0.0961104	-0.0727187	0.319562	0.1936	0.254726	0.003535	0.147144	0.159427	0.230672	0.248847	0.0531009	0.179237	0.0400636	0.148473	0.00141566	0.121355	0.208087	0.353633	0.203679	0.166213	0.274137	0.0536981	-0.0225064	0.0830572	0.208683	0.147846	0.000979107	0.151073	0.337419	0.159355
324	O43824	HUMAN	NA	0.856115	-0.049598	0.552369	-0.367908	0.851364	0.851364	-0.237519	0.376297	0.485901	0.909325	0.385421	-0.273242	-0.198355	-0.245411	NA	0.19294	0.195219	1.17162	2.68146	-0.144096	-0.698156	-0.802472	-0.972157	0.610988	-1.25288	0.49207	-0.0765507	0.781864	0.330734	0.725639	-0.0152871	0.167303	0.388095	0.721756	0.340441	1.09803	-0.469866	-0.310926	-0.387084
325	O43826	HUMAN	NA	NA	NA	NA	NA	NA	NA	NA	NA	NA	NA	NA	NA	NA	NA	NA	NA	NA	NA	NA	NA	NA	NA	NA	NA	NA	NA	NA	NA	NA	NA	NA	NA	NA	NA	NA	NA	NA	NA	NA
326	O43837	HUMAN	0.0109666	0.0388831	0.127839	-0.0280967	0.0965224	0.114887	0.114887	0.0630096	0.24119	0.0670889	0.16418	0.136046	0.212722	0.0193428	0.133526	0.183912	0.0977159	0.167158	0.126252	0.137096	0.154793	0.212165	0.0515154	0.17191	0.0336535	0.193116	0.145748	0.202415	0.20517	0.105183	0.134224	0.105002	0.136493	0.192796	0.186556	0.184183	0.106865	0.0664112	0.15537	0.100544
327	O43847	HUMAN	-0.0935777	0.0726521	0.0941	0.00106138	0.0425527	0.0889141	0.0889141	0.151977	0.171277	0.0892631	0.207748	0.226374	0.249837	0.127764	0.121674	0.183055	0.116381	0.237572	0.22207	0.13321	0.256791	0.104731	0.13029	0.221247	0.0329821	0.0921342	0.12795	0.192346	0.171354	0.129106	0.143067	0.0949127	0.153031	0.111285	0.173676	0.273283	0.101368	0.231806	0.279764	0.162211
328	O43852	HUMAN	0.0568546	0.0859547	0.0884474	0.0149973	0.0599001	0.0981359	0.0981359	0.0780385	0.148918	0.178296	0.145001	0.10884	0.184225	0.0485464	0.169297	0.107326	0.17257	0.111154	0.131118	0.205358	0.122396	0.118052	0.0405674	0.16007	0.144532	0.252091	0.240149	0.192731	0.210735	0.170229	0.203897	0.134718	0.0832032	0.194485	0.208265	0.162643	0.203421	0.190355	0.166583	0.157664
329	O43865	HUMAN	-0.031088	0.115666	0.191229	0.0711985	-0.0343235	0.242092	0.242092	0.0292357	0.207064	0.031188	0.159079	0.117225	0.126773	0.169934	0.0899085	0.188749	0.196694	0.147549	0.291166	0.246172	0.211258	0.0324466	-0.0733788	0.172569	0.152859	0.139231	0.171594	0.25547	0.065233	0.275698	0.182914	0.117501	0.0547896	0.172563	0.124287	0.245791	0.197265	0.186342	0.222878	0.27776
330	O43896	HUMAN	0.255138	NA	0.175859	NA	0.0448315	-0.218952	-0.218952	NA	0.146072	0.398139	0.00904675	0.237198	-0.303873	-0.134313	NA	NA	0.216796	0.28599	0.0255617	0.101783	NA	0.351747	NA	NA	0.105497	0.396414	0.0356261	0.235988	NA	NA	NA	NA	0.279062	0.105112	0.368601	0.286675	0.269029	NA	-0.211407	-0.462822
331	O43913	HUMAN	-0.0323677	0.238777	0.315493	-0.0264529	0.0452108	0.258593	0.258593	0.127557	0.121342	-0.0307391	0.0351753	-0.158293	0.344507	0.311051	0.15011	0.287589	0.164655	0.389638	0.213474	0.0994573	-0.398256	0.0457136	0.331885	0.0976091	0.205181	0.241199	0.445946	0.742147	0.433358	0.246506	0.121261	0.439726	0.446113	0.193145	0.28172	-0.0653949	0.410779	0.174695	0.0992235	0.482645
332	O43920	HUMAN	-0.0786817	0.0945818	-0.0164184	0.0093181	0.1548	0.0825272	0.0825272	0.0484893	0.216875	0.0733369	0.153556	0.0465038	0.0231671	0.0240542	0.278027	0.0594784	-0.0466299	0.0829684	0.234023	-0.0264757	0.0713674	0.0678742	0.12617	0.0691275	0.126993	0.102059	0.231308	0.290856	0.0305743	0.247142	0.128325	0.15443	0.0016113	0.0972055	0.0943707	0.471431	0.19529	0.227452	0.16341	0.198676
333	O43924	HUMAN	NA	0.440514	0.560979	0.178788	0.105918	-0.280799	-0.280799	-0.205078	NA	NA	NA	NA	NA	NA	NA	NA	NA	-0.576944	NA	NA	NA	0.17741	0.133998	0.429551	0.851039	-0.282689	0.905686	NA	0.00248771	NA	NA	NA	-0.153428	-0.0765203	0.195675	0.0363502	-0.0990789	0.620911	0.73739	0.632196
334	O43929	HUMAN	0.0743464	0.482426	0.0634153	0.0449765	-0.147641	-0.153752	-0.153752	0.105543	0.213988	-0.0115542	0.211322	0.0379323	0.260226	0.106925	0.031097	0.472512	0.080308	0.0240538	0.432364	0.275809	0.123316	0.184308	0.389103	0.479197	0.45739	0.338643	0.294814	0.443918	-0.00664366	-0.00369677	-0.0322415	0.0937955	-0.0302036	0.212892	0.171972	0.249838	0.0886852	0.178731	0.0829147	0.0262962
335	O60200	YEAST	NA	NA	NA	-1.43988	-1.23711	NA	NA	-1.23329	-1.07543	-1.10897	NA	NA	NA	NA	NA	NA	-1.1702	NA	NA	NA	-1.44892	NA	-0.880251	NA	-0.926124	NA	-1.3973	NA	-0.766998	-0.782383	-1.26419	-1.59239	-1.05342	NA	NA	NA	-0.795096	-0.974876	-0.907962	-1.29814
336	O60216	HUMAN	-0.0219778	0.0566393	0.0953935	0.0279936	0.113146	0.162517	0.162517	0.160459	0.189904	0.110078	0.0623732	0.119988	0.214194	0.0999911	0.227805	0.196	0.195026	0.1139	0.218537	0.223224	0.158975	0.236145	0.191337	0.220393	0.225199	0.159825	0.189004	0.215062	0.180897	0.232471	0.154673	0.144865	0.182262	0.204158	0.295817	0.25267	0.147346	0.204436	0.178722	0.126225
337	O60220	HUMAN	0.0193758	0.266556	0.0884395	0.0163511	1.69693	-1.22044	-1.22044	0.302241	0.254181	-0.0910459	-0.0168007	0.725794	0.115076	0.213059	0.0959736	0.0326855	0.135328	-0.141278	0.139032	0.110368	0.137058	-0.00338031	0.134035	0.0583915	-0.10368	0.358504	0.226641	0.16234	NA	0.102685	0.00783659	NA	-0.0359217	-0.16962	0.0722546	0.22748	0.135734	0.230721	-0.0580666	0.0142052
338	O60231	HUMAN	0.255487	0.095211	0.214186	0.027099	0.164159	0.269861	0.269861	0.114399	0.238311	0.205951	0.1265	0.133639	0.322398	0.270466	0.296238	0.237012	0.202998	0.193604	0.392502	0.2366	0.207307	-0.0121694	0.16486	0.126151	0.311695	0.276841	0.333607	0.331449	0.0758759	0.242409	0.253434	0.158892	0.297356	0.189614	0.129765	0.307269	0.248698	0.269827	0.226926	0.177086
339	O60232	HUMAN	0.0190668	0.0628917	0.0975262	0.107749	0.187856	0.13957	0.13957	0.0702041	0.326234	0.102441	0.0645207	0.0833223	0.165656	0.197987	0.175915	0.257103	0.265715	0.208994	0.207035	0.166506	0.0989723	0.0501114	0.00817931	0.0985757	0.271476	0.0548369	0.427237	0.412995	0.175139	0.230421	0.0630915	0.0742152	0.181776	0.209834	0.159314	0.192905	0.185389	0.325212	0.237259	0.182074
340	O60234	HUMAN	0.149401	0.142028	0.105045	0.161286	-0.123731	0.0529716	0.0529716	0.222529	0.236677	0.223026	0.324562	0.241029	NA	0.169243	0.334239	0.28209	0.0236367	0.332787	0.286171	0.17979	0.496342	0.149685	0.0626269	0.217213	0.2527	0.12151	0.180714	0.371759	0.078924	0.226284	0.253088	-0.0240942	-0.0914311	0.281063	NA	NA	0.0934429	0.237423	0.0553312	0.236544
341	O60244	HUMAN	NA	NA	0.0851485	0.258325	0.520051	0.18507	0.18507	0.774023	-0.0314629	NA	0.462231	NA	NA	-0.00114219	NA	0.178832	NA	NA	0.56034	-0.0303809	NA	NA	NA	NA	NA	NA	NA	NA	NA	1.08342	0.460031	NA	0.847722	-0.0112096	0.409196	0.445318	0.625567	NA	NA	0.268904
342	O60256	HUMAN	0.0199599	0.0867343	0.151658	-0.0220639	0.108143	-0.0352065	-0.0352065	-0.0293724	-0.129032	-0.212385	-0.0098416	-0.0656316	0.0589801	0.0620199	0.254621	-0.0675949	0.101257	0.205507	0.166926	-0.164883	0.931689	0.305508	-0.0296632	0.359638	0.246122	0.10393	0.026777	0.00867376	-0.00647833	-0.0246455	0.256466	0.241103	-0.165197	0.0110119	0.127389	0.199473	0.340368	0.118065	0.134423	-0.0261176
343	O60264	HUMAN	0.0434673	0.0745688	0.103446	-0.023153	0.0887307	0.122332	0.122332	0.125821	0.160532	0.050597	0.156035	0.07779	0.164993	0.09497	0.130255	0.108122	0.132498	0.198493	0.20346	0.152728	0.114675	0.10867	0.0415086	0.116073	0.205827	0.23696	0.21202	0.240579	0.16659	0.165894	0.0922525	0.104585	0.114134	0.227288	0.231264	0.184112	0.222657	0.214294	0.109167	0.1213
344	O60271	HUMAN	-0.0667454	0.143972	0.213858	0.0580895	0.121468	0.0801476	0.0801476	0.157158	0.0557374	0.0849761	0.0830381	0	0.289124	0.0904127	0.0510424	0.203146	0.36198	0.518715	0.166553	0.182554	0.179155	0.0664209	0.032505	0.182135	0.10202	0.1718	0.295302	0.31706	0.254902	0.153494	0.316362	0.294945	0.137991	0.18265	0.263899	0.260711	0.270632	0.257212	0.137191	0.144265
345	O60287	HUMAN	-0.132108	0.0901353	0.108872	0.0549683	0.132251	0.0973403	0.0973403	0.0957657	0.168931	0.120119	0.0975148	0.275618	0.245397	0.0830706	0.28217	0.38513	0.0963203	0.109175	0.229244	0.215774	-0.0412824	0.0787999	0.25456	0.138834	0.174976	0.174146	0.205664	0.301841	0.0796807	0.190925	0.0912973	0.140869	0.0956354	0.216756	0.143875	0.183171	0.085803	0.132783	0.210541	0.0427709
346	O60293	HUMAN	NA	NA	NA	NA	-0.0324474	0.76708	0.76708	NA	0.418209	NA	0.149323	0.283876	-0.63237	-0.300764	NA	NA	0.260729	0.353275	NA	0.312998	NA	NA	NA	-0.0977989	-1.88414	0.639179	NA	1.22924	NA	NA	NA	NA	0.527851	0.287336	0.294432	0.234414	-0.00729001	0.433888	0.406987	0.0831491
347	O60306	HUMAN	0.0706126	0.1565	0.165018	0.192486	0.2346	0.328867	0.328867	0.226779	0.146168	0.172677	0.31151	0.386866	0.301726	0.151455	0.425091	0.197116	0.226299	0.189962	0.156087	0.111802	0.0701553	0.0227635	-0.0178012	0.206855	0.312116	0.250755	0.309511	0.303786	0.323328	0.136219	0.276297	0.129662	0.235932	0.195248	0.220874	0.271517	0.145604	0.175052	0.255539	0.217408
348	O60308	HUMAN	-0.0433897	0.153132	0.445524	-0.0128205	NA	NA	NA	NA	NA	NA	NA	0.161464	NA	NA	NA	NA	NA	0.101151	-0.0979364	NA	0.35994	0.245234	0.316659	0.372762	NA	0.657232	0.242098	0.543077	NA	0.385612	0.0524587	NA	0.690028	0.321322	NA	-0.108053	NA	0.254627	0.427541	0.514139
349	O60313	HUMAN	-0.0235497	0.0966905	0.0836773	-0.0405211	-0.00888126	0.144754	0.144754	0.156652	0.190065	0.168838	0.103243	0.109966	0.193112	0.0353087	0.142175	0.115075	0.132343	0.132334	0.116995	0.165914	0.283309	0.118373	0.0435204	0.226549	0.309038	0.236919	0.228073	0.232746	0.135437	0.160295	0.115574	-0.00766441	0.0546857	0.174821	0.195866	0.185663	0.224444	0.147922	0.123072	0.073653
350	O60318	HUMAN	0.0645139	-0.359737	-0.0410289	-0.240456	-0.0757998	-0.0901573	-0.0901573	0.0462674	-0.0126475	0.349312	0.275242	-0.300395	-0.0146325	-0.0728354	0.0490314	0.551109	-0.236284	0.564067	0.0307261	0.669971	0.534301	-0.106124	0.276845	0.252435	0.186262	0.121529	0.187308	0.413568	0.305746	0.0755371	0.331341	0.816126	0.457005	0.275294	0.463096	0.344551	0.102058	0.220808	-0.216586	0.489849
351	O60333	HUMAN	0.00278224	0.0457523	0.123328	0.500827	0.104371	0.227986	0.227986	0	0.11426	0.0533777	1.09756	0.901895	0.0943171	0.31458	0	0.438083	0.250555	0.377325	0.6243	0.407494	0.201186	-0.0268619	-0.14355	0.0490196	0.197642	0.210159	0.224191	-0.278341	0.102389	0.0861445	0.188298	NA	-0.224997	0.344916	0.572088	0.303494	0	0.634706	0.695931	-0.58325
352	O60341	HUMAN	0.137401	0.0413096	-0.0409573	0.00394249	0.165355	0.214305	0.214305	0.02602	0.104358	0.140101	0.0905185	0.0565336	0.116059	0.0670547	0.121255	0.257622	0.133547	0.0352674	0.0923243	0.146241	-0.44587	0.0773722	-0.00410957	0.252178	0.128147	0.0552606	0.136724	0.228653	0.391038	0.0714647	0.0348834	0.119405	0.142434	0.183406	0.151653	0.13949	0.241913	0.0986516	0.0468966	0.035303
353	O60343	HUMAN	0.0191564	0.0286534	-0.0788344	0.15327	0.196569	-0.00698385	-0.00698385	0.187554	-0.298177	0.146183	0.0450998	0.118339	0.232479	0.121027	0.0492414	0.281144	-0.250343	-0.182004	-0.291613	-0.131439	-0.169581	0.0583825	0.0734873	0.0998916	-0.538013	-0.178924	0.265942	0.149767	-0.285239	-0.0808698	0.303963	0.276554	-0.24248	0.044999	0.191986	0.306697	-0.272001	-0.0365328	0.105342	0.179867
354	O60344	HUMAN	NA	NA	NA	-0.669322	NA	0.784855	0.784855	NA	-0.569852	0.292844	0.994051	0.0240591	NA	NA	NA	NA	-0.407356	0.625435	0.259248	0.51285	NA	0.25093	-0.0233095	0.258474	0.0357849	0.290255	0.306102	0.492229	NA	NA	NA	NA	0.221661	0.0721165	-0.04467	0.920269	NA	0.191442	0.165555	NA
355	O60427	HUMAN	-0.112886	0.226003	-0.0614987	0.0805632	0.0477709	0.109536	0.109536	0.0227729	0.111985	0.195763	0.741053	0.114177	0.132449	0.955054	-0.493747	0.263273	0.294783	0.373002	0.438271	0.248558	-0.00532002	0.296792	-0.18411	0.0719644	0.0810972	0.384775	0.272473	0.207918	-0.0149762	0.0353575	0.0812996	-0.0650121	0.113321	0.258128	0.097605	0.123973	0.0927932	0.273346	0.136876	0.358874
356	O60443	HUMAN	-0.0743629	0.0387256	0.13527	-0.241163	0.0189803	0.145082	0.145082	0.198306	0.103092	-0.136188	0.046109	-0.045249	0.164461	0.000732298	0.067724	NA	0.121922	0.336932	0.687325	-0.0847594	-0.134036	0.143399	-0.054587	0.164414	0.225676	0.193168	0.506857	NA	-0.201179	0.190823	0.0687866	NA	0.0640193	0.0132622	0.13221	0.14921	0.253305	0.105768	0.0384558	0.0124556
357	O60488	HUMAN	-0.0159652	0.0324527	0.0544069	0.00432041	0.163604	0.157338	0.157338	0.136109	0.147197	0.144321	0.0781965	0.153231	0.156683	0.23972	0.158729	0.158995	-0.0263354	0.210185	0.129204	0.136271	0.16419	0.071404	-0.0119052	0.0186166	0.155408	0.127524	0.220101	0.300396	0.227275	0.156214	0.140857	0.176068	0.122407	0.135819	0.163818	0.125206	0.185728	0.218238	0.157547	0.182714
358	O60493	HUMAN	-0.00647533	0.0557991	0.0952899	0.0534258	0.0436924	0.0969996	0.0969996	0.166387	0.0786915	0.0282095	0.11153	0.0351437	0.0796797	0.0812118	0.091773	0.185799	0.0551386	0.142282	0.103309	0.124286	0.200792	0.190372	0.0714101	0.187228	0.158908	0.2586	0.244887	0.189952	0.218828	0.179462	0.166093	0.106805	0.122393	0.10145	0.15718	0.240676	0.125098	0.178783	0.158949	0.142422
359	O60499	HUMAN	0.0374258	0.116909	0.128256	0.0822011	0.288727	0.110452	0.110452	0.0894196	0.227178	0.234497	0.229854	0.248413	0.320239	-0.161937	0.145473	0.252286	0.0775831	0.020881	0.439553	0.18652	0.561336	0.358015	0.0182361	0.189841	0.229436	0.0731928	0.361757	0.511296	0.389096	0.258202	0.234171	0.0970618	0.111323	0.201795	0.271506	0.34975	0.282172	0.160856	0.230844	0.214366
360	O60502	HUMAN	-0.0175016	0.106262	0.17998	0.0735844	0.0600414	0.0411411	0.0411411	0.203728	0.162957	0.0368296	0.12719	0.224087	0.154294	0.137097	0.185993	0.22006	0.176186	0.289918	0.264538	0.249576	0.344479	0.306473	0.269639	0.431361	0.138536	0.227153	0.387133	0.243902	0.144867	0.131694	0.20953	0.155838	0.331224	0.117595	0.0931948	0.0816849	0.177261	0.236983	0.136872	0.0420756
361	O60504	HUMAN	0.0366814	0.117705	0.111331	0.128552	0.297926	0.061515	0.061515	0.120964	0.493637	0.328693	0.210115	0.239456	0.0193278	0.034331	-0.00590466	0.211874	-0.0671668	0.241423	0.35841	0.319551	0.145173	0.125318	-0.0152979	0.428412	0.201113	0.310602	0.164639	-0.0150017	0.18682	0.190088	0.321989	0.195296	0.193588	0.287406	0.122771	0.143149	0.270927	0.33288	0.14499	0.189789
362	O60506	HUMAN	-0.0301743	0.0933402	0.119237	0.0475125	0.129787	0.107148	0.107148	0.0975065	0.176574	0.176558	0.166048	0.159295	0.219693	0.157536	0.200631	0.198938	0.183818	0.234274	0.243798	0.202436	0.18994	0.115747	0.0775434	0.214164	0.148102	0.225193	0.242346	0.26093	0.247275	0.170313	0.146167	0.0898332	0.145897	0.193036	0.23079	0.178385	0.226863	0.228846	0.18145	0.183153
363	O60508	HUMAN	-0.316857	0.0188703	-0.087682	-0.276995	0.745054	0.0652271	0.0652271	0.194624	0.198157	0.172279	0.088824	0.216779	0.317829	0.0527323	0.436617	-0.363094	-0.149602	-0.165712	0.275757	-0.0128066	-0.519763	0.106971	0.0709161	-0.0549178	0.266656	0.343468	-0.331697	0.131218	-0.217913	0.0724876	0.071243	0.124837	-0.0950065	0.0415311	0.090616	0.181806	0.0337671	0.208298	0.00638162	0.0681939
364	O60518	HUMAN	0.128681	0.113009	0.14488	0.126711	0.114668	0.184249	0.184249	0.16934	0.151217	0.0157101	0.191622	0.170783	0.332975	0.182705	0.267027	0.166401	0.236167	0.395089	0.128547	0.156284	0.249332	-0.021595	0.0620085	0.245567	0.128565	0.191844	0.207669	0.237654	0.19791	0.147359	0.144187	0.144468	0.197399	0.121672	-0.106027	0.17926	0.21455	0.197718	0.133574	0.142745
365	O60524	HUMAN	0.00873627	0.110923	0.207414	0.0455892	-0.161988	0.0904554	0.0904554	0.234903	-0.159443	0.053501	-0.0730372	0.0531015	-0.0442765	-0.118133	0.0289321	0.0108784	0.187916	0.0984535	-0.167806	-0.0900024	0.303219	0.128915	-0.123875	0.0207272	0.159687	0.156113	0.0529237	-0.208188	0.0913891	0.231255	0.141783	0.0680578	0.155544	0.129757	0.292194	0.198223	0.0796059	0.119015	0.274984	0.0519854
366	O60547	HUMAN	0.0128897	0.245438	0.146985	0.134548	0.219051	0.201444	0.201444	0.0329616	0.249847	0.217904	0.117369	0.22229	0.144331	0.141152	0.172626	0.341259	0.164377	0.0701293	0.271543	0.149826	0.163482	0.206869	0.0853925	0.263285	0.264571	0.26543	0.210241	0.294608	0.227067	0.244164	0.0534986	0.180296	0.0793018	0.18821	0.338348	0.334585	0.228525	0.221322	0.19241	0.145108
367	O60563	HUMAN	0.104677	0.235887	-0.0725893	0.237634	0.337194	0.0994336	0.0994336	0.109687	0.0857075	0.409445	0.157103	0.282244	0.16887	0.241037	-0.0409797	0.072463	0.566715	0.174128	0.156196	0.50046	0.301003	0.228517	0.131929	0.366882	NA	0.44681	0.435293	0.13663	-0.0482443	0.0899243	0.0458316	0.374737	-0.243038	0.111849	0.153708	0.0792341	0.195696	0.139801	0.184573	0.146176
368	O60566	HUMAN	NA	NA	NA	NA	NA	NA	NA	NA	NA	NA	NA	NA	NA	0.0197338	NA	0.0990323	NA	1.14817	NA	-0.371039	-0.270766	0	0.820916	0	NA	0.243285	NA	-0.315059	NA	NA	NA	NA	-0.151875	NA	0.272747	-0.206085	0.416557	0.175986	NA	0.525795
369	O60568	HUMAN	0.0462928	0.029125	0.0745455	-0.0145624	0.118916	0.100524	0.100524	0.0542991	0.154803	0.0758315	0.089596	0.116605	0.159442	0.100341	0.140121	0.116829	0.151514	0.203632	0.169664	0.128643	0.171427	0.142953	0.0676568	0.0959271	0.19481	0.183018	0.231861	0.251145	0.216873	0.141996	0.0423481	0.0611241	0.133476	0.155074	0.241473	0.226052	0.219995	0.146692	0.182968	0.131117
370	O60573	HUMAN	NA	NA	NA	0.0596002	0.153009	-0.0592903	-0.0592903	-0.157837	NA	-0.267368	0.167004	0.195829	NA	0.0981615	0.0602613	0.259061	-0.301651	NA	0.202739	0.330562	0.225638	0.297253	NA	NA	NA	0.0138294	0.116666	NA	NA	-0.00646806	0.230709	NA	-0.200638	0.0938992	0.444717	0.224184	0.20588	0.294623	NA	0.141614
371	O60610	HUMAN	-0.0551421	0.0382163	-0.0241234	-0.0516309	0.0139752	0.0107635	0.0107635	0.0302184	0.156541	0.104467	0.161994	0.111499	0.0642046	0.00840479	0.0778458	0.0938296	0.157069	0.127399	0.113566	0.100501	0.219656	0.10482	0.0647453	0.186163	0.114356	0.206944	0.208139	0.159067	0.0913947	0.142926	0.0649475	-0.017679	0.12626	0.12821	0.146593	0.145579	0.163212	0.154951	0.0518291	0.123033
372	O60613	HUMAN	0.342817	0.184473	-0.515306	-0.0336616	0.0994181	-0.060475	-0.060475	-0.236743	-0.0471194	0.0873117	-0.870252	0.0565348	0.14923	-0.448789	0.0947115	0.279466	-0.0296985	0.211325	0.304862	0.225476	0.436492	0.266336	0.275297	0.273107	0.464637	0.119428	0.481879	0.234806	0.247859	0.186371	-0.338496	0.140243	0.43142	0.118503	0.425775	0.334416	0.161681	0.0907497	0.170486	-0.0456143
373	O60645	HUMAN	-0.392067	0.0154344	0.236619	-0.068735	-0.226394	NA	NA	-0.163638	NA	-0.0450639	NA	NA	0.192961	0.151367	NA	0.104854	-0.162866	0.225582	0.132495	NA	0.0121304	0.0490238	-0.0588251	0.0108987	-0.0540491	0.383468	-0.370064	-0.685944	0.194202	-0.0761694	0.148354	0.488318	0.0303056	-0.236775	-0.0833151	0.0570616	-0.51033	-0.201569	-0.640092	NA
374	O60658	HUMAN	NA	-0.544524	NA	NA	-0.0928416	-0.48489	-0.48489	-0.00940984	NA	NA	NA	NA	NA	NA	NA	NA	NA	NA	NA	NA	NA	NA	NA	NA	NA	0.070962	NA	0.474267	NA	NA	NA	NA	0.547852	0.626074	0.00888401	NA	NA	NA	NA	NA
375	O60664	HUMAN	0.0391331	0.107865	0.126418	0.0665576	0.0820867	0.140393	0.140393	0.0882107	0.171596	0.177333	0.131792	0.163481	0.202716	0.145494	0.206134	0.184172	0.154245	0.207096	0.206856	0.195327	0.128421	0.0861462	0.0863444	0.17648	0.158359	0.200832	0.258262	0.259906	0.216284	0.17715	0.190072	0.107394	0.15951	0.205718	0.212405	0.183218	0.211181	0.226682	0.154159	0.15738
376	O60669	HUMAN	NA	NA	NA	NA	NA	NA	NA	NA	NA	NA	NA	NA	NA	NA	NA	NA	NA	NA	NA	NA	NA	-0.240136	NA	NA	NA	-1.92617	NA	NA	NA	NA	NA	NA	NA	NA	NA	NA	NA	NA	NA	NA
377	O60671	HUMAN	-0.752875	0.146413	0.201491	0.530507	-11.529	0.367804	0.367804	0.581553	0.969419	1.2545	0.365395	0.463475	NA	0.290168	0.37986	0.75782	0.117953	0.641693	1.40041	2.06604	0.262275	0.127364	0.146868	0.283211	-0.116595	NA	NA	NA	0.810845	-0.0949273	-0.856941	-0.746454	0.0353301	0.196928	0.584258	-0.0517012	NA	0.580354	0.372578	0.0519863
378	O60675	HUMAN	NA	NA	NA	NA	NA	0.161045	0.161045	NA	NA	NA	NA	NA	NA	NA	NA	NA	NA	NA	NA	NA	NA	NA	NA	NA	NA	-0.430928	-0.13666	NA	NA	0.236591	NA	NA	NA	NA	NA	0.271509	0.456736	-0.0626301	0.542567	NA
379	O60678	HUMAN	-0.0367655	0.00336026	0.0860935	0.0662469	0.0326438	0.0894688	0.0894688	0.0743094	0.231505	0.18633	0.138224	0.241628	0.294237	0.0772517	0.146302	0.110043	0.141314	0.198648	0.301647	0.212227	0.160032	0.182531	0.119154	0.228941	0.179289	-0.0397739	0.0919516	0.268937	0.305267	0.182381	0.168849	-0.00227903	0.234879	0.117361	0.302981	0.112694	0.153643	0.2545	0.107533	0.158198
380	O60684	HUMAN	0.0702435	0.0376154	0.0148721	0.0503022	0.119654	0.0669619	0.0669619	0.0330177	0.174159	0.117328	0.211801	0.110862	0.240601	0.0972885	0.164643	0.122241	0.104932	0.192132	0.211543	0.113854	0.203774	-0.0313187	0.0758985	0.0841018	0.137297	0.22782	0.270716	0.261861	0.242525	0.170764	0.144545	0.072802	0.129986	0.168744	0.191548	0.126695	0.134071	0.171373	0.136253	0.0609027
381	O60701	HUMAN	0.0499761	0.0882183	0.0804868	-0.00695455	0.0993653	0.0498421	0.0498421	0.104303	0.171272	0.107537	0.116796	0.117283	0.286416	0.0937388	0.221716	0.214936	0.0855722	0.139133	0.256843	0.0969725	0.121487	0.105621	0.0872002	0.190746	0.134437	0.165656	0.168334	0.20233	0.182762	0.148236	0.12153	0.128649	0.0174147	0.214494	0.222635	0.255027	0.207222	0.255512	0.16334	0.127413
382	O60716	HUMAN	0.0779162	0.113834	0.192348	0.0138379	0.124331	0.125082	0.125082	0.22604	0.414459	0.272757	0.294216	0.158206	0.24868	0.0943727	0.272599	0.300991	0.00917847	0.292549	0.391087	0.288975	0.0980375	0.126574	0.0723952	-0.0945829	0.331387	0.361706	0.408835	0.250092	0.34242	0.270425	0.307911	0.369131	0.141166	0.125173	0.284593	0.214016	0.129386	0.244296	0.153739	0.21582
383	O60725	HUMAN	0.143457	0.145284	0.012951	0.16035	0.143951	0.214775	0.214775	NA	0.124452	0.0560067	0.153107	0.20984	0.372064	0.145627	0.196788	NA	0.0403978	0.210877	0.264705	0.143212	NA	NA	-0.0164276	NA	-0.0670029	0.336821	0.0964522	0.172206	0.153773	NA	0.286863	NA	-0.110077	0.207912	0.33227	0.212199	0.280362	0.231844	0.152754	0.194142
384	O60739	HUMAN	0.0263089	0.0359325	0.0830331	-0.0194694	0.12975	0.127814	0.127814	0.0853889	0.247928	0.182851	0.146954	0.131737	0.204718	0.06513	0.20378	0.23815	0.145781	0.124798	0.224268	0.24345	0.298248	0.142885	0.0949104	0.0981163	0.194493	0.167744	0.242689	0.244524	0.242838	0.110765	0.137773	0.0724269	0.122079	0.17076	0.249559	0.250952	0.164488	0.268368	0.160995	0.207029
385	O60749	HUMAN	0.0842637	0.135983	0.162984	0.0994168	0.108844	0.122247	0.122247	0.104359	0.292228	0.279418	0.182646	0.140313	0.2955	0.137488	0.196815	0.205844	0.240001	0.161814	0.252539	0.293406	0.134153	0.0267705	0.0919531	0.179186	0.146586	0.171094	0.247919	0.256638	0.124919	0.104504	0.0669976	0.0828605	0.166023	0.228133	0.255247	0.236746	0.213421	0.22479	0.204992	0.173345
386	O60762	HUMAN	-0.0880833	0.0868021	0.122942	-0.0180383	0.154603	0.113318	0.113318	0.100228	0.21512	0.0424727	0.0872522	0.182746	0.215629	0.163119	0.194096	0.105946	0.163562	0.063602	0.144156	0.220776	0.217392	0.129827	0.0673042	0.160606	0.165317	0.145783	0.247148	0.161177	0.124231	0.184591	0.0918387	0.0562633	0.0272042	0.119994	0.25491	0.164559	0.227201	0.147236	0.162434	0.0641057
387	O60763	HUMAN	0.0158482	0.139178	0.152353	0.0586424	0.044442	0.15706	0.15706	0.187259	0.180567	0.217604	0.174966	0.142999	0.190835	0.158601	0.205911	0.0828295	0.150763	0.241255	0.258205	0.184235	0.202254	0.148007	0.107693	0.145164	0.181603	0.26807	0.266072	0.312064	0.208257	0.179587	0.121036	0.0540548	0.190306	0.267222	0.23459	0.238985	0.277838	0.258069	0.237379	0.126003
388	O60783	HUMAN	-0.0166002	0.125577	0.26654	0.148743	0.155261	0.112427	0.112427	-0.0262493	0.0558841	-0.185702	-0.0702834	0.626043	0.0137087	0.0411716	0.230385	0.270454	0.149796	0.221401	0.14186	0.00931402	-1.56449	0.204631	-0.090689	0.294854	0.15697	0.31464	0.401117	0.417941	0.354067	0.151742	0.0854138	0.0631016	0.191228	0.0997016	0.295234	0.158193	0.122915	0.196929	0.468963	0.117922
389	O60784	HUMAN	-0.212682	0	-0.319919	-0.124168	0.0477835	0.103497	0.103497	-0.277491	-0.0790343	-0.158424	0.285358	0.336749	0.444214	0.173093	0.0475619	0.312186	-0.129669	0.307997	0.01481	0.213028	-0.100791	-0.319919	-0.0116734	0.257338	-0.133115	-0.0738823	0.131139	0.161681	0.345161	0.162206	0.249983	0.294354	0.120742	-0.0290831	0.00370606	0.215388	0.181074	0.205579	-0.0096995	0.0132799
390	O60814;P57053;P58876;P62807;Q5QNW6;Q93079;Q99877;Q99879;Q99880	HUMAN	0.0932613	0.125561	0.0974604	0.112238	0.00917609	0.167129	0.167129	0.10782	0.306267	0.180498	0.256486	0.217615	0.334024	0.216343	0.268333	0.232556	0.314624	0.0898154	0.292526	0.14673	0.248152	0.190948	0.0320769	0.204073	0.186592	0.206646	0.23919	0.316955	0.186647	0.170219	0.225707	-0.00167427	0.110941	0.248862	0.225728	0.226783	0.244057	0.260925	0.19659	0.206531
391	O60825	HUMAN	-0.0479573	0.11118	0.104317	0.0730311	0.0817156	0.0829494	0.0829494	0.106365	0.175306	0.281559	0.258578	0.549111	0.180238	-0.157239	NA	0.0118452	-0.185786	0.406866	0.308303	0.398282	0.124142	0.48467	0.31062	0.278599	0.102587	0.208655	0.408995	0.316172	0.400725	-0.242962	0.124561	0.180245	-0.0887224	0.199723	0.370135	0.197507	0.161257	0.340161	0.183276	0.320638
392	O60826	HUMAN	0.236786	0.533101	0.588125	0.131132	0.0518619	0.218364	0.218364	0.11077	0	0.419391	0	0	0.040797	0.110799	-0.767594	1.35708	0.166243	0.237907	-0.0595691	0.262346	0.151835	0.262468	0.181587	0.463933	0.388608	-0.169713	0.534005	0.699967	0.0609941	0.241616	0.310535	0.29369	0.318862	0.140262	0.463876	0.133689	0.237714	0.51208	0.160245	0.259991
393	O60828	HUMAN	0.226669	0.0139918	0.0949752	0.360757	0.553743	0.316556	0.316556	0.373656	0.393659	0.242741	0.282011	0.14485	2.11327	0.349829	-0.0441034	0.343314	0.537257	0.861024	0.352602	0.334845	0.433674	-0.0408847	1.96644	0.380192	0.111913	0.307494	0.374542	0.153222	0.27839	0.219733	0.291355	0.102259	0.165669	0.580444	0.262679	0.253852	0.0196573	0.288072	0.227756	0.501758
394	O60830	HUMAN	-0.0584146	0.0240107	0.0499238	-0.0705045	0.0143419	0.131929	0.131929	0.307679	-0.0367832	0.156101	0.253912	0.0320309	0.257148	0.192814	0.329569	0.277226	0.380124	0.106951	0.162902	0.544809	-0.0170343	0.154513	NA	0.0289576	0.503773	0.337459	0.315275	0.325182	0.349222	0.105433	0.20245	0.224935	0.316723	0.305912	0.207187	0.183129	0.363786	0.302551	0.187282	0.162637
395	O60832	HUMAN	0.0568698	0.123089	0.10835	0.0176085	0.0326797	0.134149	0.134149	0.025373	0.219282	0.197149	0.166097	0.211886	0.166183	0.166964	0.175873	0.181388	0.0550302	0.156452	0.166759	0.15733	0.213728	0.116515	0.19709	0.131505	0.226808	0.223504	0.164333	0.262575	0.166163	0.177375	0.132224	0.10177	0.0423711	0.192426	0.223289	0.205412	0.192986	0.117613	0.200957	0.148935
396	O60841	HUMAN	0.0377499	0.1434	0.114409	0.0614053	0.117815	0.156381	0.156381	0.127379	0.211726	0.144722	0.19425	0.191494	0.217015	0.164455	0.16089	0.197354	0.116296	0.173988	0.219285	0.19583	0.294412	0.158376	0.11371	0.152106	0.133923	0.213729	0.236161	0.236011	0.234233	0.196048	0.171505	0.0605917	0.178795	0.249844	0.219737	0.194148	0.204564	0.172979	0.194996	0.146221
397	O60858	HUMAN	NA	NA	NA	NA	NA	NA	NA	NA	NA	NA	NA	NA	NA	NA	NA	NA	NA	NA	NA	NA	NA	NA	NA	NA	NA	NA	NA	NA	NA	NA	NA	NA	NA	NA	NA	NA	NA	NA	NA	NA
398	O60869	HUMAN	-0.0486618	0.0936001	0.084672	0.135785	-0.6257	-0.212955	-0.212955	-0.280574	0.108895	-0.0137797	0.00379535	0.239543	-0.0357336	-0.1341	0.138057	0.0986937	0.0676314	0.0888765	0.0705969	0.0231487	0.292095	0.302415	0.0412158	0.129237	0.0271251	-0.194747	-0.139176	-0.27476	0.227109	0.180154	0.173089	0.0259787	0.0624339	0.0710022	0.0937627	0.0225716	-0.0541173	0.0182465	-0.117989	0.0550097
399	O60870	HUMAN	NA	NA	NA	-0.553288	-0.240749	-0.206668	-0.206668	0.237935	NA	-0.659723	-0.295268	-0.321444	0.232501	NA	NA	NA	NA	0.395582	-0.862551	-0.343164	0.0268962	0.355568	NA	0.607219	0.594221	0.505558	0.397636	0.372595	NA	NA	NA	NA	0.0911596	0.534632	0.169249	1.51737	0.262531	0.200692	0.0842607	-0.206662
400	O60879	HUMAN	0.132673	0.284301	0.203113	0.0867764	0.0894135	0.0706495	0.0706495	0.192617	0.43668	0.118949	0.387995	0.461428	0.381572	0.600407	0.220272	0.43786	-0.14222	0.13602	0.542376	0.0700958	0.478527	0.0673134	0.30969	-0.0765154	0.218189	0.198913	0.267012	0.305824	-0.107837	0.250008	0.0795821	0.0694267	0.160249	0.232225	0.35753	0.20998	0.119472	0.0774011	0.357156	0.259679
401	O60884	HUMAN	-0.0771565	0.160873	0.110392	0.00984685	0.142868	0.152003	0.152003	0.0466385	0.227171	0.196533	0.148538	0.18505	0.257973	0.0660906	0.161211	0.194954	0.0638381	0.178186	0.178574	0.18673	0.349076	0.20659	0.154703	0.208315	0.120181	0.138122	0.191484	0.255156	0.294212	0.242997	0.162829	0.081975	0.140966	0.159878	0.23327	0.188528	0.148382	0.168998	0.176591	0.164061
402	O60885	HUMAN	0.0981575	0.155845	0.0156466	0.170487	0.190287	0.146128	0.146128	0.279689	0.237694	0.432182	0.275724	0.484689	0.0592367	0.121863	0.159372	0.274673	0.0223449	0.39828	0.18287	0.253759	0.0610213	-0.00112386	0.0464854	0.151623	0.466192	-0.311166	0.329488	0.313509	0.248387	0.128996	0.0813492	0.21536	0.0577307	0.227611	0.220401	0.305484	0.0846466	0.265549	0.149289	0.190589
403	O60888	HUMAN	-0.0582691	0.134008	0.0776978	0.00602913	0.0942929	0.221086	0.221086	0.59722	0.165063	0.136618	-0.114088	0.0532781	0.234421	0.0506114	-0.517808	0.261618	0.176968	0.13995	0.128453	0.140308	0.232636	0.213443	0.078348	0.0354572	0.264393	0.178002	0.129773	0.2385	0.181644	0.158956	0.135009	0.145808	0.330148	0.238989	0.324577	0.336534	0.17362	0.210628	0.242318	0.134887
404	O60907	HUMAN	-0.0584767	-0.0587777	0.122386	-0.163595	0.186959	0.1055	0.1055	-0.0375314	0.0543837	0.177316	0.113492	0.150604	-0.0459527	0.17766	0.0409999	0.238909	0.129644	0.161058	0.222117	0.115274	0.071339	-0.00682792	-0.0303316	0.0475887	0.170343	0.230048	0.241041	0.210103	0.136233	0.109539	0.233348	0.238138	0.142504	0.0302263	0.151343	-0.0242809	0.0063912	0.113893	0.273024	0.0271294
405	O60921	HUMAN	-0.614815	NA	NA	0.11553	0.433024	NA	NA	-0.839747	0.1255	0.971924	0.346985	-0.0681066	NA	NA	NA	NA	-1.02553	-0.848963	NA	NA	NA	0.366876	0.214015	0.485058	-0.0941724	0.000208973	0.204365	-0.26734	0.0901779	-0.226397	NA	-0.303468	-0.062432	0.155786	0.219065	NA	-0.222771	0.093329	NA	NA
406	O60925	HUMAN	0.0419135	0.0815917	0.20802	0.0960167	-0.0380723	0.164996	0.164996	0.135121	0.236011	0.148641	0.154022	0.203847	0.129066	0.0965762	0.224459	0.10439	0.194927	0.150823	0.350355	0.17245	0.172325	0.017545	0.0729301	0.198134	0.502136	0.390355	0.302985	0.313621	0.178032	0.158001	0.13461	0.131463	0.254125	0.160189	0.114382	0.115187	0.206325	0.319721	0.203173	0.17809
407	O60927	HUMAN	NA	NA	NA	NA	0.158389	NA	NA	NA	NA	NA	NA	NA	NA	NA	NA	NA	NA	NA	NA	NA	NA	0.51166	-6.84644	10.9404	NA	NA	0.28634	-0.893481	-0.184861	NA	NA	NA	-0.165194	0.354905	NA	NA	NA	NA	NA	0.276182
408	O60934	HUMAN	0.0567208	-0.0208099	0.00126454	0.0996715	0.237932	0.0717332	0.0717332	-0.0108917	0.16049	0.217456	0.280125	0.154994	-0.0068477	0.00842698	0.218211	0.0835428	-0.06202	0.11422	0.221169	0.273359	0.245525	0.151655	0.0780529	0.293168	0.251404	0.130806	0.333387	-0.0294244	0.15423	0.191566	0.149423	0.159777	0.130362	0.136401	0.224562	0.158237	0.172306	0.215778	0.182989	0.300581
409	O60936	HUMAN	NA	-0.0428078	0.125516	0.131249	0.186585	0.132173	0.132173	0.097822	NA	NA	NA	NA	NA	NA	NA	0.0919625	-1.05811	NA	NA	0.394089	NA	NA	NA	NA	NA	0.340876	0.189009	0.169881	-0.179903	0.383383	0.231212	-0.159818	NA	0.5281	-0.0327007	0.137932	NA	0.280428	0.0651008	NA
410	O60942	HUMAN	0.0322685	-0.0206593	0.0693824	-0.0862856	0.0304739	0.236983	0.236983	0.345476	-0.124231	0.0260594	-0.199232	-0.0400545	0.326126	-0.03308	-0.0441438	0.355025	0.19874	0.316273	0.380401	-0.0185643	0.180025	0.0983375	0.149819	0.072345	0.659004	0.549777	0.233694	0.583623	0.10501	0.236207	0.363951	-0.0491963	0.291862	0.322138	0.458963	0.311283	0.207346	0.227667	0.301882	-0.0258584
411	O74700	YEAST	-1.064	-0.845269	-0.907215	-1.00478	-0.600128	-0.673155	-0.673155	-0.892866	-0.811653	-0.874928	-0.788619	-0.925606	-0.677358	-0.858207	-0.863541	-0.751102	-0.947319	-0.677466	-0.748163	-0.829159	-1.38752	-1.11268	-0.928684	-0.993465	-0.943051	-0.789165	-0.794938	-0.749805	-0.766719	-0.902343	-0.79318	-0.788733	-0.874418	-0.881097	-0.708291	-0.800225	-0.741018	-0.675549	-0.687623	-0.828047
412	O75027	HUMAN	-0.017995	0.0189727	0.0106632	-0.0163501	-0.0741507	0.0298884	0.0298884	0.10555	-0.0248799	0.00397151	-0.00620854	0.110826	0.0659601	-0.0962853	0.0146667	0.0428687	-0.0881946	0.146214	0.194136	0.1337	-0.0727898	0.101908	0.0408828	0.231297	0.16845	0.108233	0.111193	0.0895199	0.145329	0.200115	0.144221	0.149974	0.0152095	0.0380043	0.147841	0.0551464	0.0685473	-0.00313257	-0.0120925	0.0121887
413	O75044	HUMAN	NA	-0.776097	-0.409781	-0.627196	NA	NA	NA	NA	-0.342497	-0.871205	-0.658161	-0.669297	NA	-1.49383	NA	-0.860326	-0.159574	NA	-0.127996	-0.811334	NA	0.230168	0.0573548	NA	-1.18523	NA	0.27069	-0.275321	-0.145272	-0.284613	-0.558134	-0.00176585	NA	-0.26718	-0.918895	0.511005	NA	0.59105	-0.732208	-0.767542
414	O75083	HUMAN	0.0695088	0.0588364	0.0863734	0.0544268	0.141955	0.0898651	0.0898651	0.135916	0.21083	0.104799	0.0952946	0.15878	0.234668	0.198661	0.18313	0.194652	0.163616	0.18259	0.237678	0.203722	0.0950694	0.0647857	-0.0539321	0.147895	0.201058	0.130843	0.218706	0.254575	0.189363	0.162596	0.130684	0.115883	0.0681908	0.163752	0.231757	0.229886	0.228518	0.20385	0.207241	0.197577
415	O75116	HUMAN	0.152862	0.0870426	0.111453	0.0828918	0.0738139	0.213093	0.213093	0.0336035	0.152953	0.1	0.0811357	-0.00339727	0.0256234	0.0538011	0.313109	0.197452	0.136397	0.135373	0.218573	-0.00572044	0.149413	-0.0308355	0.0359087	0.151881	0.17562	0.322931	0.344364	0.25862	0.149231	0.1516	0.111845	0.134337	-0.01728	0.176035	0.210695	0.117502	0.234979	0.230501	0.119931	0.181003
416	O75122	HUMAN	0.0955883	0	-0.03957	0.0419997	0.148988	0.154859	0.154859	-0.00278873	0.117202	-0.0681434	0.137468	-0.205001	0.0730181	-0.00286482	-0.144781	0.27546	0.227079	0.0276862	-0.127885	0.158334	0.296926	0.269221	0.172639	0.281142	0.228041	0.199228	0.386518	0.2394	0.150089	-0.106688	0.0751898	0.269617	0.184599	0.226715	0.380691	0.121845	0.0884366	0.233825	0.222978	0.0432612
417	O75127	HUMAN	-0.232069	0.0581712	0.0189923	-0.112502	0.270656	-0.044733	-0.044733	-0.0156155	NA	0.227099	NA	NA	0.689239	NA	NA	0.620369	0.120852	NA	NA	0.212571	0.513987	0.176917	0.398081	0.294862	NA	NA	NA	NA	0.668979	0.00799432	0.503558	0.480609	0.695213	0.363803	0.378198	0.0320232	0.667859	NA	0.126928	0.187228
418	O75146	HUMAN	NA	-0.07476	0.266455	NA	-0.243307	-0.0693427	-0.0693427	-0.0981684	NA	NA	NA	NA	-0.119547	0.06863	NA	-0.951456	NA	-0.556341	0.0667133	NA	0.206027	-0.0775764	0.134718	-0.176642	NA	NA	NA	1.57294	NA	NA	NA	1.23165	-0.0467459	-0.256478	-0.208064	-0.0530862	NA	NA	-0.588446	-1.39072
419	O75150	HUMAN	-0.0177763	0.0105077	0.0965831	0.331714	-0.214341	-0.00775686	-0.00775686	0.0176956	-0.0071571	0.258059	0.139929	0.201296	-0.0289503	0.144711	-0.0555396	0.174242	0.126599	0.276659	-0.408113	0.0634417	0.282583	0.0373486	0.277218	0.180984	0.446501	0.311225	0.234802	0.066151	0.0540651	0.0087797	0.133737	-0.334093	0.229727	0.172954	-0.0214889	0.15084	0.256405	0.12261	0.000645481	-0.0393162
420	O75152	HUMAN	0.000122248	0.0650952	-0.0643718	-0.184634	0.346467	0.108744	0.108744	0.139333	-0.165718	0.175041	0.0434803	0.142847	0.0167396	-0.236587	0.0202069	0.115291	0.122002	0.0496502	0.250793	0.155364	-0.0507989	0.129359	0.207452	0.125525	0.269229	0.0625255	0.0228717	0.153247	-0.14046	0.193872	0.244576	0.241075	0.0971589	0.193727	0.120702	0.03601	0.0556186	0.00735407	-0.00851039	0.0213586
421	O75153	HUMAN	-0.0215619	0.139762	0.0447212	-0.124336	-0.00242199	0.158949	0.158949	0.097568	0.242365	0.00237215	0.0640384	0.164144	0.121263	-0.00126872	0.128136	0.171906	0.120024	0.146897	0.232915	0.0441338	0.259097	0.0240597	-0.0512311	-0.0282702	0.196385	0.166378	0.10839	0.208767	0.167901	0.139248	0.096448	0.0712858	0.158226	0.114673	0.170258	0.184214	0.197555	0.0867535	0.140361	0.0983268
422	O75157	HUMAN	NA	NA	NA	NA	NA	NA	NA	NA	NA	NA	NA	NA	NA	NA	NA	NA	NA	NA	NA	NA	NA	NA	NA	NA	NA	NA	NA	NA	NA	NA	NA	NA	NA	NA	NA	NA	NA	NA	NA	NA
423	O75165	HUMAN	0.208316	-0.036132	0.087455	-0.0110938	-0.0313862	0.0662216	0.0662216	0.026254	0.176906	0.045319	-0.0244214	0.160779	0.0319467	0	0.0659553	0.344124	0.236195	0.116794	0.180997	0.141575	-0.102837	0.0401257	0.314415	-0.0663355	0.367404	0.305102	0.150235	0.209082	-0.00323777	0.170485	0.135704	-0.0870919	-0.0627942	0.263343	0.12089	0.0498233	0.152887	-0.0350974	0.257389	-0.0185531
424	O75170	HUMAN	-1.19413	NA	NA	10.2985	NA	NA	NA	NA	-0.48761	-0.645567	-0.87716	-1.31352	NA	NA	NA	NA	0	0.413004	0.503794	0.384031	NA	NA	NA	NA	0.306575	NA	NA	0.639279	NA	NA	NA	NA	NA	NA	NA	NA	NA	NA	NA	NA
425	O75175	HUMAN	NA	-0.507649	-0.2743	0.0543105	0.232491	0.524911	0.524911	0.222832	-0.192672	0.645893	-0.00104301	-0.0476461	NA	NA	NA	-0.168282	-0.194942	0.247408	0.552508	NA	-0.074676	-0.0657652	NA	0.0391722	0.188789	0.0533595	0.113297	-0.17543	0.167179	0.181993	-0.0309972	0.344177	0.460405	-0.313639	-0.00929706	-0.232684	0.314735	0.427134	0.0125569	0.346165
426	O75179	HUMAN	-0.00146423	-0.0887796	-0.0086175	-0.53921	-0.139977	-0.464948	-0.464948	-0.207296	-0.0328346	-0.548277	-0.434936	0.469923	0.387078	-0.65069	0.378238	-0.0193785	0.26688	-0.348695	-0.734955	0.185077	-0.024161	0.199181	-0.257768	0.313689	0.716791	0.700699	-0.130821	-0.106088	-0.0406447	0.259592	0.618796	0.0220189	-0.129988	-0.107197	0.124327	0.52325	-0.0152435	-0.14134	0.0860836	-0.117748
427	O75190	HUMAN	NA	NA	NA	NA	NA	NA	NA	NA	NA	NA	NA	NA	NA	NA	NA	NA	-0.335228	NA	NA	NA	NA	NA	NA	NA	NA	NA	NA	NA	NA	NA	NA	NA	-0.599519	-0.527009	NA	NA	NA	NA	NA	NA
428	O75208	HUMAN	0.0736838	-0.0760407	0.160028	-0.126525	-0.112582	-0.15747	-0.15747	0.0516399	0.352848	0.173008	0.119457	0.270052	0.258135	0.270109	0.181402	0.1044	0.163047	0.0737301	0.213758	0.273222	0.0749979	0.0113435	0.173307	0.259072	0.136729	0.114729	0.161813	0.268069	0.0181673	0.108511	-0.014947	-0.0342119	-0.0807506	0.236	0.155074	0.118195	0.00185991	0.150701	0.0959999	0.112096
429	O75223	HUMAN	0.100579	0.0513549	0.0566521	-0.0312684	0.0457259	0.0924112	0.0924112	0.0707419	0.218079	0.188709	0.1716	0.153542	0.224636	0.0677497	0.108819	0.194839	0.18381	0.2151	0.17752	0.179051	0.232864	0.0317944	0.0216155	0.042011	0.219766	0.233863	0.230252	0.261194	0.192504	0.116019	0.162032	0.102829	0.17288	0.1864	0.198551	0.115823	0.23083	0.250414	0.255299	0.14552
430	O75251	HUMAN	-0.452506	0.0313005	0.0930542	-0.0135934	0.103293	0.0971287	0.0971287	0.10081	0.178054	0.134032	-0.107589	-0.00510301	-0.179171	-0.00208215	-0.290225	0.0256137	0.147658	-0.0974152	-0.128503	-0.264839	0.230578	0.160785	0.116527	0.218167	0.144437	0.104008	0.156921	0.247862	0.201858	0.103833	0.0982894	-0.0377655	0.100619	0.213337	0.167394	-0.205817	0.179573	0.05954	-0.0554203	-0.00266229
431	O75306	HUMAN	-0.0124773	0.136146	0.0128457	0.10918	0.106691	0.181467	0.181467	0.0999993	0.194369	0.129564	0.184135	0.133314	0.193995	0.121593	0.153909	0.232449	-0.00912068	0.207282	0.25027	0.231611	0.243668	0.183745	-0.0164128	0.152721	0.298409	0.247966	0.303616	0.189932	0.250781	0.182942	0.164546	0.0741198	0.140658	0.202206	0.224883	0.241104	0.229659	0.189636	0.177148	0.155235
432	O75312	HUMAN	-0.027505	0.167381	-0.0330002	0.167993	-0.155787	0.116049	0.116049	0.0171398	0.187496	0.43287	0.30697	0.316476	0.311831	0.120044	0.370465	0.0358445	0.191113	0.239468	0.0779105	0.221727	0.328432	0.189851	0.145737	0.0693859	-0.431512	0.202896	0.205202	0.393021	0.306374	0.128653	0.0426054	0.0564865	0.00936552	0.246097	0.326613	0.283815	0.266906	0.13861	0.27236	0.0481988
433	O75323	HUMAN	-0.169285	-0.0837104	0.296641	0.0106455	0.0540499	0.0614168	0.0614168	0.00214816	-0.421349	-0.118834	0.130062	0.159653	NA	0.0633321	0.366239	0.113551	-0.163406	0.0663569	0.561393	0.298547	0.719207	-0.211539	-0.525911	-0.0363175	-0.0364137	0.157588	0.107393	0.15702	0.327902	-0.00763669	-0.134899	0.0173226	0.0976528	-0.099674	0.210189	0.0795315	-0.206009	-0.196179	-0.0585423	-0.0147932
434	O75340	HUMAN	0.0112499	0.0876256	0.0896027	0.0749856	0.0951045	0.126987	0.126987	0.124118	0.204476	0.111922	0.156964	0.141357	0.159362	0.104563	0.202579	0.167229	0.176851	0.160213	0.238914	0.18276	0.147272	0.148478	0.0998736	0.179076	0.225277	0.218066	0.23026	0.23863	0.281744	0.131431	0.126824	0.0796532	0.102722	0.136211	0.242098	0.270579	0.207236	0.174992	0.217892	0.140228
435	O75347	HUMAN	0.0442538	0.12969	0.183236	0.150578	0.0791946	0.165478	0.165478	0.0488614	0.434399	0.143021	0.228938	0.239488	0.274559	0.213283	0.149126	0.204508	0.268977	0.20279	0.376677	0.16746	0.164768	0.0878079	0.112841	0.149925	0.210545	0.261558	0.242189	0.300465	0.192181	0.222079	0.184931	0.0964967	0.185651	0.232204	0.265963	0.275118	0.198887	0.277275	0.231037	0.245988
436	O75348	HUMAN	0.0230394	0.505431	NA	NA	-0.00433697	0.108026	0.108026	0.579062	0.0107137	0.16583	0.0262768	0.151332	NA	0.250629	0.0310773	NA	-1.01634	NA	NA	NA	NA	NA	NA	NA	0.0166336	-0.168244	-0.738425	0.15	NA	0.0161933	1.13243	NA	-0.238876	NA	NA	NA	NA	NA	0.183812	0.242024
437	O75351	HUMAN	-0.0369618	0.0937965	0.158461	-0.0332846	-0.105276	0.0871308	0.0871308	0.132913	0.136171	-0.00655481	0.0830163	0.1922	0.201441	0.0523023	0.189425	0.208751	0.0740581	0.148812	0.229024	0.153725	0.0915338	0.149315	-0.0476812	-0.14005	-0.0398673	0.190023	0.110051	0.335602	0.154685	0.0890802	0.145917	0.037499	0.18833	0.103767	0.20362	0.210586	0.150373	0.115009	0.153441	0.126043
438	O75352	HUMAN	-0.0110319	0.165138	-0.0297624	0.104366	0.0661497	0.157411	0.157411	0.166757	0.218222	0.010027	0.115401	0.168514	0.360991	0.129004	0.201693	0.206369	0.0798836	0.0480266	0.154658	0.222115	0.309885	-0.0338694	0.186753	0.049084	0.220113	0.132195	0.21833	0.396812	0.046507	0.121188	0.133451	0.0209067	0.194916	0.267522	0.217378	0.08236	0.209398	0.139942	0.0971221	0.128681
439	O75367	HUMAN	0.0599986	0.0749274	0.100546	0.0569563	0.117233	0.158544	0.158544	0.0793093	0.192972	0.129038	0.147989	0.168123	0.194887	0.143826	0.176484	0.151813	0.17248	0.209342	0.235099	0.161154	0.196967	0.103775	0.0887527	0.12889	0.207602	0.18967	0.250572	0.222674	0.209659	0.181174	0.168505	0.105564	0.122377	0.173237	0.152252	0.151664	0.160753	0.228836	0.151996	0.174899
440	O75368	HUMAN	0.0295484	0.0635081	0.0813417	0.0121273	0.0311692	0.15252	0.15252	0.187583	0.277345	0.385477	0.213426	0.170597	0.261534	0.154406	0.00438816	0.124086	0.13808	0.238037	0.106937	0.134241	0.348971	0.126688	0.259207	0.146251	0.195578	0.189671	0.182193	0.240879	0.210227	0.168337	0.218981	0.129223	0.158237	0.156866	0.222548	0.221105	0.195062	0.166698	0.297033	0.178913
441	O75369	HUMAN	0.062597	0.0972063	0.132749	0.0731394	0.0945056	0.113462	0.113462	0.103475	0.19498	0.165961	0.175296	0.181242	0.222573	0.124012	0.192945	0.189764	0.130104	0.196793	0.203882	0.19151	0.150513	0.144389	0.0753491	0.14027	0.18474	0.207576	0.236079	0.230664	0.241422	0.175503	0.17104	0.089905	0.160528	0.217715	0.229024	0.216349	0.206189	0.203877	0.191645	0.177858
442	O75376	HUMAN	0.115371	0.408502	0.12324	0.235711	-0.699334	-0.592913	-0.592913	0.350456	-1.89811	0.763461	-0.178911	-0.758956	0.176793	0.0997236	0.887211	0.264357	NA	NA	NA	NA	-0.234743	0.0685541	0.0224488	0.374416	-0.257308	-0.0335812	-0.782653	0.956829	0.0333284	-0.293151	0.155017	0.0605728	-0.262633	0.135855	0.409181	0.286996	-0.498793	0.0463666	-0.0268914	-0.288767
443	O75380	HUMAN	0.00748782	0.0444968	0.212752	0.0364076	0.136648	0.167886	0.167886	NA	NA	NA	NA	NA	NA	NA	NA	0.319442	-0.0727497	0.036496	0.0938872	-0.768091	0.329969	0.514943	NA	0.110634	NA	0.251974	NA	NA	NA	0.413173	0.210484	NA	0.154355	0.171926	0.0818824	0.229709	0.0683627	0.178369	0.107904	0.914642
444	O75381	HUMAN	0.297214	0.0480016	0.311817	0.354026	0.195071	0.162502	0.162502	0.156724	0.316948	0.308147	0.283358	0.0675002	0.00607801	0.0409354	0.123847	0.116266	0.0530098	0.0448672	0.00382421	-0.0527211	-0.0321209	-0.0240234	0.28846	0.249803	0.421491	0.304919	-0.0831906	0.186878	0.28353	0.289203	0.174176	0.111867	0.22716	0.24886	0.295564	0.111077	0.122076	0.259641	0.109072	-0.0109481
445	O75385	HUMAN	NA	NA	NA	-0.670205	0.521176	0.778561	0.778561	0.30221	NA	NA	NA	NA	NA	NA	NA	-0.604494	NA	NA	NA	NA	NA	-0.787158	-1.17779	-0.0803152	NA	NA	NA	NA	NA	NA	NA	NA	NA	NA	NA	NA	NA	NA	NA	NA
446	O75390	HUMAN	0.0688664	0.110869	0.110571	0.054999	0.0579737	0.0996926	0.0996926	0.117779	0.160658	0.11724	0.133717	0.10195	0.141719	0.0914347	0.1549	0.184265	0.042815	0.248031	0.221362	0.163165	0.251001	0.161793	0.135634	0.114438	0.141155	0.187453	0.172806	0.178834	0.109837	0.150854	0.164678	0.0688589	0.144271	0.217258	0.210242	0.211029	0.202307	0.203753	0.159877	0.180878
447	O75391	HUMAN	0.0359146	0.243089	0.196945	-0.132776	0.250548	0.245243	0.245243	0.0415633	-0.14768	0.0694722	0.0125004	-0.0059272	0.569369	0.409608	0.767952	0.232239	0.308914	-0.310721	0.394186	0.467468	-0.15238	0.104692	0.204452	0.253314	-0.0795747	0.137823	0.0676776	0.326705	0.523161	0.301879	0.211589	0.0511989	-0.0170542	0.316912	0.211233	0.0283347	0.121083	0.18232	0.23627	0.15231
448	O75394	HUMAN	0.706364	0.199112	NA	-0.106591	0.142013	0.391599	0.391599	NA	NA	0.0303283	NA	0.0540188	NA	NA	NA	NA	NA	NA	NA	NA	NA	0.094205	-0.00804976	NA	-0.197004	-0.195114	0.357779	-0.666849	0.193167	0.587401	NA	NA	0.0568993	0.743349	NA	0.555881	0.907373	NA	NA	0.444309
449	O75396	HUMAN	-0.0283028	0.0601973	0.0818767	-0.0514157	-0.0540201	-0.0238542	-0.0238542	0.0255281	0.0150955	-0.0175083	0.0181577	-0.153441	0.139231	0.108644	0.172833	0.0245974	0.0381525	0.00893678	0.190978	0.220466	0.140383	0.0829492	0.196106	0.0458135	0.074776	0.106747	0.212561	0.0494374	-0.00159671	0.125785	0.057637	-0.0649003	0.0916176	0.0901189	0.178776	0.178664	0.085498	0.136537	0.161813	0.00121105
450	O75400	HUMAN	-0.0186693	0.077914	0.00393096	0.0492531	0.0284955	0.0751934	0.0751934	-0.0141258	0.0411132	0.0813786	0.00325123	0.159544	0.0898596	-0.0867614	-0.0212198	0.0291327	0.119775	0.0851055	0.0683802	-0.0277987	0.341144	0.0840333	0.115901	0.19862	0.352161	0.163017	0.289746	0.232398	0.0511661	0.105982	-0.052576	-0.0832393	0.18615	0.136515	0.179867	0.1907	0.251667	0.189547	0.0758005	0.084585
451	O75410	HUMAN	NA	NA	NA	NA	0	-0.325126	-0.325126	0	NA	NA	NA	-15.4184	0	0	NA	NA	NA	NA	-7.29796	NA	0.790341	0	0.152659	0	NA	0.561777	NA	NA	NA	NA	-0.123415	NA	NA	0.673502	0.283028	-0.331082	-1.91437	-0.454559	1.38309	1.07083
452	O75414	HUMAN	NA	NA	0.629723	-0.0900471	NA	NA	NA	1.26917	0.273474	-0.159017	0.371672	0.162206	NA	NA	NA	-0.14247	NA	-0.250126	-0.182488	-0.201621	NA	0.810337	0.108422	0.330748	NA	0.249895	0.126489	NA	NA	0.205199	0.233873	-0.799819	-0.436715	NA	NA	NA	-0.714185	NA	-0.0673606	0.476971
453	O75419	HUMAN	NA	NA	NA	NA	NA	NA	NA	NA	0.164692	NA	NA	0.112278	NA	0.127004	0.180835	NA	NA	NA	NA	NA	NA	NA	NA	NA	NA	NA	NA	NA	0.56889	-0.0177463	0.561276	NA	0.512943	NA	NA	NA	0.0474942	NA	0.720707	NA
454	O75431	HUMAN	0.00529264	NA	-0.0179971	-0.0676298	0.0837469	0.071565	0.071565	NA	0.580496	0.00257949	0.367991	0.445769	NA	NA	0.206057	0.213733	0.104658	0.392918	0.530184	0.622029	-0.00143292	0.344518	0.260467	0.374771	0.365419	0.608881	0.465092	0.797652	0.616317	0.357944	0.492114	0.0868832	0.457519	0.38752	0.322877	0.380108	0.431344	0.294677	0.437003	0.448963
455	O75436	HUMAN	-0.00313345	0.113137	0.0974831	0.00679567	0.16775	0.139497	0.139497	0.159415	0.0770158	0.150208	0.105247	0.138377	0.232999	0.107819	0.270493	0.191965	0.206143	0.209165	0.0442055	0.126277	0.0726292	0.0891874	0.0790984	0.124851	0.129194	0.220513	0.216662	0.224947	0.355342	0.212441	0.243505	0.164368	0.168896	0.229805	0.231212	0.201886	0.241246	0.205546	0.193362	0.18811
456	O75438	HUMAN	0.201357	0.106833	0.0888604	0.0526935	0.0771743	0.116638	0.116638	0.2207	0.210851	0.134878	0.108036	0.143707	0.0800438	0.166907	0.116504	0.162842	-0.0669517	0.225661	0.228421	0.164447	0.575823	0.392285	0.00855572	0.108455	0.813208	0.172683	0.273083	0.170444	0.327122	0.104693	-0.0121702	0.0370202	-0.0442518	0.116976	-0.0138503	0.150583	0.0495455	0.255008	0.213464	0.259275
457	O75439	HUMAN	-0.0352346	0.0938088	0.102603	0.06831	0.110869	0.0107072	0.0107072	0.101128	0.323334	0.231624	0.198022	0.109288	0.2225	0.0840357	0.165587	0.210186	0.130015	-0.0124464	0.230106	0.139226	0.110764	0.0920246	0.143643	0.225257	0.0990996	0.168646	0.181438	0.237171	0.209211	0.160914	0.206887	0.18843	0.0710132	0.160558	0.410332	0.220164	0.204292	0.205611	0.115752	0.132167
458	O75446	HUMAN	NA	NA	NA	NA	NA	NA	NA	NA	NA	0.247469	NA	NA	NA	NA	NA	NA	NA	NA	NA	NA	NA	NA	NA	NA	NA	NA	NA	NA	NA	NA	NA	NA	NA	NA	NA	NA	NA	NA	NA	NA
459	O75448	HUMAN	0.0376646	-0.0826091	-0.13205	-0.645614	0.0947475	0.0323462	0.0323462	0.0387411	0.113996	0.0940607	0.0243198	0.0349696	0.162685	-0.0644047	0.103939	NA	0.235951	-0.175709	0.158639	0.282567	0.302177	0.1703	0.0970812	0.168488	0.266504	-0.0291269	0.21043	0.205886	-0.87714	NA	-0.00222616	NA	0.146785	0.293652	0.286746	NA	0.261261	0.18126	-0.264176	0.073739
460	O75449	HUMAN	NA	NA	NA	NA	NA	NA	NA	NA	NA	NA	NA	NA	NA	NA	NA	NA	NA	NA	NA	NA	NA	NA	NA	NA	NA	NA	NA	NA	NA	-0.157735	NA	NA	-0.895037	NA	-0.536703	NA	NA	NA	NA	NA
461	O75475	HUMAN	0.137636	0.121806	0.120336	-0.0266247	0.0252662	0.183128	0.183128	0.139355	0.209072	0.0964667	0.150186	0.141987	0.137429	0.123154	0.185328	0.257313	0.194425	0.173019	0.113941	0.177752	0.193484	0.123568	0.0649795	0.22741	0.148079	0.27201	0.241538	0.230683	0.209609	0.186939	0.22246	0.156671	0.130326	0.265878	0.239565	0.175839	0.197537	0.198474	0.134219	0.121534
462	O75477	HUMAN	0.00994407	0.0942652	0.0471296	0.0610226	0.179645	0.120922	0.120922	0.195417	0.206589	0.246037	0.0606676	0.057927	0.279716	0.195093	0.0822599	0.206365	0.0887609	0.177087	0.221293	0.197292	-0.286866	-0.0654804	-0.0658391	0.140383	0.253053	0.231381	0.236063	0.226103	0.262483	0.131911	0.195446	0.166872	0.0827328	0.127595	0.230144	0.0569938	0.160731	0.171078	0.116589	0.106081
463	O75478	HUMAN	0.0174935	NA	NA	NA	NA	0.0878488	0.0878488	NA	NA	NA	NA	NA	NA	NA	NA	NA	0.374224	0.258228	0.100876	NA	NA	NA	NA	NA	4.28446	NA	NA	NA	NA	NA	NA	NA	0.0678492	NA	NA	NA	0.25133	0.236442	0.0108515	NA
464	O75486	HUMAN	NA	NA	NA	NA	NA	NA	NA	NA	NA	NA	NA	NA	NA	NA	NA	NA	NA	NA	NA	NA	NA	NA	NA	NA	NA	-0.191258	NA	NA	NA	NA	NA	NA	NA	NA	NA	NA	NA	NA	NA	NA
465	O75489	HUMAN	0.0398142	0.113666	0.085197	0.0421764	0.156346	0.0423962	0.0423962	0.133794	0.189187	0.192533	0.206124	0.215734	0.190953	0.098282	0.193216	0.202367	0.159848	0.0985998	0.129239	0.140103	0.221761	0.166224	0.0829672	0.196395	0.231696	0.215044	0.246245	0.260432	0.268247	0.0770905	0.167795	-0.00617405	0.108264	0.184704	0.182382	0.234048	0.189204	0.145097	0.11295	0.158124
466	O75494	HUMAN	-0.054128	0.134654	0.00397281	0.0435169	0.107736	0.193285	0.193285	0.214159	0.277894	0.211603	0.217085	0.262828	0.207606	0.196502	0.154436	0.207516	0.100155	0.257546	0.201457	0.355303	-0.0709313	0.288673	0.147919	0.057883	0.17795	0.0867757	0.269445	0.23223	0.117507	0.109577	0.0858721	0.00350121	0.12893	0.153194	0.134866	0.18686	0.0770996	0.0971181	0.0398412	0.172866
467	O75506	HUMAN	NA	-0.0524068	-0.138376	-0.51468	0.18599	0.0774497	0.0774497	NA	-0.855702	0.0724229	-0.512529	0.145406	-0.0594203	-0.0131678	NA	0.236058	NA	NA	-0.0442524	0.556286	0.142637	0.361665	0.0219768	0.3069	NA	NA	0.762509	NA	0.434505	-0.0312883	-0.737187	-0.130974	0.170605	0.0744165	0.106163	0.0277204	0.136608	-0.172689	-0.135362	-0.0381006
468	O75521	HUMAN	-0.032969	0.058391	0.0561593	0.00829147	0.0229635	-0.00509738	-0.00509738	0.120709	0.0459636	0.172018	0.0862523	-0.00140528	0.179751	0.0871908	0.118263	0.2188	0.176046	0.143612	0.193744	0.0443888	0.212118	0.204143	0.0750198	0.125466	0.204907	0.145718	0.174784	0.290002	0.241922	0.17254	0.163813	0.116625	0.088811	0.132644	0.189355	0.256852	0.239374	0.155883	0.146553	0.239703
469	O75528	HUMAN	NA	NA	NA	NA	NA	NA	NA	NA	NA	NA	NA	NA	NA	NA	NA	NA	NA	NA	NA	NA	NA	NA	NA	NA	0.104559	NA	NA	NA	NA	NA	NA	NA	NA	NA	NA	NA	NA	NA	NA	NA
470	O75530	HUMAN	0.281066	-0.0433966	-0.0023365	-0.172184	0.119522	0.148249	0.148249	0.144806	0.166364	-0.220921	0.217107	0.053588	0.0387899	0.115923	0.249308	-0.0211029	0.540479	0.353414	0.0716349	0.335342	0.301488	0.165158	0.178347	0.208104	0.274741	0.542345	0.0749449	0.444607	0.0183759	0.0527468	0.0475875	0.0731494	-0.0694316	0.199256	0.285527	0.12117	0.297784	0.140993	-0.00905845	0.0611134
471	O75531	HUMAN	-0.0724937	0.0751902	0.121227	0.0347646	0.00738883	0.0259338	0.0259338	0.0775817	0.371748	0.146888	0.107531	0.207014	0.233548	0.15672	0.185663	0.202803	0.209213	0.241991	0.163782	0.178133	0.0539303	0.18616	0.1519	0.227343	0.135018	0.13229	0.168146	0.295658	0.162724	0.166087	0.0755378	0.0959153	0.116931	0.238293	0.258472	0.279602	0.176243	0.142644	0.21112	0.256761
472	O75533	HUMAN	0.0168599	0.0633474	0.107256	-0.0131184	0.0257297	0.123474	0.123474	0.112873	0.22546	0.175562	0.147654	0.133558	0.20787	0.134582	0.162357	0.190336	0.131494	0.143048	0.231348	0.17047	0.174115	0.125214	0.0790553	0.132448	0.167085	0.143018	0.222229	0.206404	0.181444	0.157049	0.101016	0.0485208	0.0986093	0.198029	0.189601	0.189882	0.15104	0.241761	0.197368	0.155572
473	O75534	HUMAN	0.0625163	0.107356	0.10971	0.100111	0.034938	0.141593	0.141593	0.116734	0.213421	0.168585	0.194764	0.151042	0.22931	0.155178	0.16381	0.148675	0.189082	0.180917	0.266246	0.22283	0.207412	0.135153	0.0714363	0.164553	0.199883	0.205075	0.239732	0.267608	0.208716	0.177949	0.146301	0.0773542	0.114818	0.202846	0.268301	0.212223	0.174015	0.186757	0.182414	0.149583
474	O75554	HUMAN	NA	0.0609735	0.0234552	0.00316136	NA	NA	NA	NA	NA	NA	NA	-0.636376	NA	-0.459201	NA	-0.299756	NA	NA	NA	NA	0.217691	NA	0.396271	0.287823	NA	NA	NA	NA	NA	0.248431	0.0380246	NA	NA	NA	0.297006	0.0709881	NA	-0.168805	NA	NA
475	O75569	HUMAN	0.226505	0.19619	0.246993	0.118084	0.16526	-0.0404922	-0.0404922	0.320486	-0.366788	0.112181	0.39968	0.080368	0.246011	0.31838	0.0273765	-0.0147177	-0.0727072	0.402598	0.330055	0.275281	0.322352	0.282935	-0.0168487	0.419745	0.00941859	0.351025	0.468698	0.428412	0.167734	0.075018	0.228582	0.0288464	0.130968	0.162034	0.438337	0.21661	-0.0669992	0.312986	0.0899914	0.0165835
476	O75575	HUMAN	NA	NA	NA	NA	NA	NA	NA	NA	NA	NA	NA	NA	NA	NA	NA	NA	NA	NA	NA	NA	NA	NA	NA	NA	NA	NA	NA	NA	NA	NA	NA	NA	NA	NA	NA	NA	NA	NA	NA	NA
477	O75582	HUMAN	-0.460687	-0.0116652	-0.270899	-0.235333	0.0465962	-0.0596606	-0.0596606	0.319599	-0.428421	-0.372622	-0.057886	-0.185243	NA	NA	NA	-0.0873867	0.0780566	NA	-0.226476	-0.205554	-0.0553543	0.0678062	-0.040208	0.0592287	-0.149803	-0.266971	-0.136118	-0.0351726	0.108852	-0.0302063	0.491866	NA	-0.0830782	0.442091	-0.332882	-0.258874	0.0647218	0.04554	-0.582395	-0.22695
478	O75586	HUMAN	-0.160739	0.0378754	0.43894	-0.506275	-0.103877	NA	NA	0.482046	0.298239	0.001367	0.673595	0.21935	NA	-0.0209662	NA	NA	NA	0.373142	0.56303	0.0749682	0.159192	-0.0772189	0.520705	-0.755363	NA	0.790209	1.04576	0.978454	NA	NA	NA	NA	NA	0.186702	0.39607	-0.401215	NA	NA	0.290594	0.205501
479	O75592	HUMAN	0.189616	0.0991178	-0.202793	-0.094307	0.0441979	0.676909	0.676909	-0.00500049	0.455696	-0.239356	-0.0472083	0.377556	0.446778	0.191565	0.130581	0.152769	0.0753773	-0.0382458	0.0354281	-0.122049	0.142546	0.157133	-0.257257	0.237195	0.247587	0.0993315	0.169609	0.20958	0.321628	0.279146	0.180832	NA	0.154501	0.321301	0.391558	0.123751	0.212842	0.196541	0.0864475	0.260248
480	O75607	HUMAN	-0.0340724	0.131879	0.108835	0.078805	0.135739	0.159546	0.159546	0.0547553	0.113747	0.195832	0.138785	0.144379	0.192083	0.125104	0.121503	0.158952	0.184143	0.165511	0.292103	0.260537	0.114548	-0.0633964	-0.147941	0.0587553	0.231005	0.175629	0.101289	0.209202	0.186785	0.0604312	0.115966	0.0475613	0.0992273	0.138571	0.213183	0.15382	0.266157	0.0383468	0.206698	0.134872
481	O75608	HUMAN	0.0838205	0.108668	0.132089	0.0286572	-0.0534288	0.11888	0.11888	0.0583322	0.13339	0.144106	0.157982	0.0662168	0.142155	0.183434	0.148947	0.145576	-0.0692288	0.152507	0.217738	0.213419	0.256618	0.430492	0.0089041	-0.040341	0.0331118	0.0513571	0.082173	0.216213	0.229666	0.178235	0.158411	-0.0248459	-0.117744	0.0944618	0.243046	0.269992	0.0660536	0.130487	0.193825	0.121226
482	O75616	HUMAN	0.0695622	0.210498	0.350517	0.126364	0.0118166	0.142525	0.142525	0.178469	0.286051	0.579346	0.293199	0.323861	0.323651	0.275791	0.303102	0.393901	0.184411	0.336328	0.216209	0.417007	0.227516	0.159237	-0.224819	-0.0770829	0.464166	0.342585	0.662426	0.285184	0.355271	0.218787	0.169152	0.168964	0.187732	0.244821	0.336546	0.339475	0.208877	0.165499	0.101237	0.231291
483	O75629	HUMAN	-0.116728	0.198913	0.0863264	0.0614388	-0.267867	0.408488	0.408488	NA	0.286794	0.112408	0.176033	0.107734	NA	0.534135	NA	NA	0.00671498	0.132108	0.793875	-0.0417503	NA	NA	NA	NA	0.400106	0.37212	0.123198	0.329837	NA	0.10096	0.117331	NA	NA	-0.0774268	-0.0827906	NA	0.0285378	0.0729491	-0.133338	0.0361101
484	O75643	HUMAN	-0.00836655	0.100202	0.113224	-0.0274092	0.110922	0.100937	0.100937	0.147441	0.193012	0.160967	0.13795	0.187756	0.191075	0.136948	0.117779	0.166004	0.143748	0.16835	0.242087	0.163993	0.238065	0.15172	0.0592546	0.19493	0.21114	0.203735	0.220299	0.214075	0.141248	0.137048	0.107458	0.0762019	0.11915	0.173365	0.223423	0.199935	0.165192	0.162893	0.172563	0.15266
485	O75648	HUMAN	NA	NA	NA	0.354792	NA	NA	NA	NA	NA	NA	NA	NA	NA	NA	NA	NA	NA	NA	NA	NA	NA	NA	NA	NA	NA	NA	NA	NA	NA	NA	NA	NA	NA	NA	0.050595	NA	NA	NA	NA	NA
486	O75663	HUMAN	0.0397447	0.153133	0.131146	0.00793571	0.0473057	0.093363	0.093363	0.19525	0.211204	0.0848343	0.000830004	0.0553747	0.0263651	0.19621	0.0462072	0.051684	0.0315103	0.16017	0.168216	0.103974	0.0747103	0.208485	0.223474	0.272496	0.263087	0.185733	0.26494	0.258677	0.298398	0.193219	0.14668	-0.0061458	0.154848	0.159342	0.187486	0.157276	0.119013	0.0934699	0.213998	0.116088
487	O75665	HUMAN	NA	0.0327172	0.0529848	-0.0337087	0.16225	0.243168	0.243168	0.123611	NA	NA	0.428647	NA	0.322623	0.265148	0.224192	0.308289	2.26446e-05	NA	0.430989	0.287732	0.213587	0.378218	0.25594	0.371653	0.237758	0.187034	NA	NA	0.0306014	0.116945	0.267963	0.0594378	0.0341912	0.28442	0.0346914	0.339093	0.164563	0.436449	NA	0.238284
488	O75676	HUMAN	-0.017304	-0.180163	NA	-0.376089	-0.546131	0.306503	0.306503	0.1216	0.191745	-0.0884504	-0.0237345	0.00519842	0.147855	0.278965	0.281035	0.430112	-0.446391	0.17578	0.0997879	0.231139	NA	NA	-0.906911	0.506749	NA	0.215663	NA	0.0582126	0.164179	0.053358	0.00870218	0.253736	0.102781	-0.344786	-0.288029	0.0762277	0.676504	-0.0429852	0.374753	0.501755
489	O75683	HUMAN	0.0263645	0.273091	0.159248	-0.0530945	0.324478	0.203843	0.203843	0.262982	0.304212	0.250251	0.263042	0.453348	0.238627	0.204555	0.233193	0.242873	0.245303	0.197909	0.281055	0.246415	-0.000307803	0.158832	0.0869767	0.114682	0.339688	0.132835	0.471067	0.439242	0.213066	0.119541	0.141237	0.184988	0.312941	0.222963	0.243571	0.243579	0.246977	0.192739	0.317299	0.150196
490	O75691	HUMAN	0.0762243	0.0823648	0.0740459	0.00992957	0.118815	0.119011	0.119011	0.157026	0.21212	0.164247	0.220254	0.101935	0.19119	0.0511082	0.230352	0.310608	0.109361	0.116617	0.17234	0.179379	0.202337	0.0421581	0.0979592	0.134837	0.0414295	0.240359	0.336789	0.341356	0.24768	0.14699	0.167538	0.111583	0.0524798	0.194496	0.187069	0.231637	0.171549	0.127767	0.182709	0.13593
491	O75694	HUMAN	-0.0431887	0.157926	0.0921	-0.0284736	0.0759974	0.174378	0.174378	0.0239635	0.171766	0.104015	0.100172	0.102068	0.0891998	0.120989	0.0670606	0.152164	0.125746	0.12159	0.215674	0.102155	0.15744	0.0872954	0.0881903	0.132597	0.124019	0.0959651	0.157859	0.147974	0.152102	0.167814	0.115776	0.0152297	0.124182	0.147675	0.144431	0.195442	0.160939	0.124699	0.129094	0.059594
492	O75695	HUMAN	-0.0326833	0.227924	0.128974	-0.0385565	0.0293669	0.0519063	0.0519063	0.0789109	0.197776	0.0856636	0.178729	0.405907	0.295943	0.362538	0.208758	0.14281	0.115139	0.242936	0.292679	0.23464	-0.12355	0.232578	0.0924704	0.216719	0.273176	0.349868	0.278224	0.205537	0.269718	0.111078	-0.0603767	0.00311466	0.012114	0.259647	0.171277	0.275723	0.223435	0.215625	0.168754	0.284466
493	O75717	HUMAN	0.0526687	0.162037	0.182038	0.0791766	0.1834	0.137224	0.137224	0.0441081	0.171181	0.315392	0.244002	0.182009	0.15136	0.14662	0.171917	0.218853	0.25325	0.319318	0.272096	0.266332	0.0992154	0.204368	-0.0470906	0.178659	0.323507	0.216036	0.241189	0.235204	0.171561	0.237828	0.150031	0.173514	0.183888	0.16222	0.314512	0.202226	0.170753	0.247044	0.197252	0.183366
494	O75718	HUMAN	0.00310014	0.0345645	-0.0155154	-0.00290869	0.0968656	0.114803	0.114803	0.0495752	0.230371	0.305323	0.182397	0.236465	0.111571	0.0453715	0.225515	0.132249	-0.0297448	0.199669	0.138043	0.148361	0.189368	0.214342	-0.0434461	0.0143508	0.211837	0.136059	0.248535	0.0392949	0.134776	0.137395	0.104725	0.0257782	0.0994973	0.142097	0.193712	0.201209	0.24485	0.172848	0.0801158	0.0428453
495	O75746	HUMAN	0.0689452	0.157616	0.174215	0.0622188	0.13213	0.0729435	0.0729435	0.227314	0.220104	0.220188	0.226537	0.162417	0.250407	0.182696	0.211665	0.266611	0.122726	0.207174	0.250133	0.210535	0.155226	0.0877737	0.190617	0.163958	0.202419	0.249951	0.280031	0.308722	0.110277	0.169273	0.167807	0.0655868	0.118042	0.161895	0.240543	0.337448	0.14992	0.155357	0.134738	0.184907
496	O75787	HUMAN	-0.0850265	0.116823	0.150416	-0.0360903	0.0319917	0.0295288	0.0295288	NA	0.113978	0.10649	-0.113565	-0.0387549	0.277993	0.309306	0.16153	0.194914	0.140579	0.341379	0.55857	0.0865389	0.0877196	0.194433	0.164164	0.473041	0.74832	0.251059	0.0894618	0.203227	0.286727	0.0893693	0.0697327	-0.0266957	0.233547	0.126755	0.35873	0.324739	0.228943	0.330436	0.179505	0.131455
497	O75792	HUMAN	-0.0238016	0.0937225	0.0869923	0.0104678	0.393727	0.0802752	0.0802752	-0.110071	0.138444	0.0783941	0.0857778	0.161539	0.214832	0.254902	0.178323	0.251663	0.28269	-0.209854	0.154212	0.127918	0.279412	0.102254	-0.00853169	0.0638263	-0.453501	0.0957503	0.0859736	0.173498	0.356121	0.249985	0.164439	0.0775932	-0.0411528	0.122866	0.151997	0.196569	-0.102123	0.0709107	0.122459	0.0300355
498	O75794	HUMAN	NA	-0.0178001	NA	-0.824468	-0.281733	0.31355	0.31355	0.141314	-0.262713	NA	NA	NA	0.184012	0.0523228	0.308572	0.250527	-0.905232	NA	NA	NA	0.37277	0.406836	-0.113626	-0.0332238	0.0235543	-0.859013	-1.00334	NA	0.235975	-0.0662295	0.0691091	0.95803	-0.382584	-0.166566	0.149231	0.201197	0.248318	0.220116	-0.436383	0.0120992
499	O75815	HUMAN	0.359404	NA	NA	NA	NA	NA	NA	NA	NA	NA	NA	NA	NA	NA	NA	NA	NA	-0.3491	NA	-0.815742	NA	NA	NA	NA	NA	NA	0.0154373	0.266607	0.612554	-0.641428	NA	NA	NA	1.68279	NA	NA	NA	NA	NA	NA
500	O75817	HUMAN	0.157751	0.410362	0.0396959	0.157532	0.421445	0.487324	0.487324	0.336308	0.283405	-0.0646071	0.35196	0.200303	0.384551	0.159388	0.238471	0.374309	0.718173	0.400024	0.445337	-0.0653252	0.0562032	0.253511	0.00864782	0.0129572	0.697898	0.70091	0.650338	0.71888	0.0657883	0.085657	-0.0317406	-0.492777	0.616701	0.759409	0.534078	0.303794	0.840264	0.24585	0.341149	0.162607
501	O75818	HUMAN	-0.00531071	-0.131003	-0.303443	-0.416395	0.00434301	0.254523	0.254523	0.287519	0.011538	-0.226019	-0.115532	-0.057958	-0.356031	0.540502	-0.194984	0.0203663	-0.243298	-0.609743	-0.196733	-0.0975691	-0.0491533	0.127894	0.147578	0.0470502	0.171059	-0.0323348	0.236412	0.33664	0.274688	0.24729	0.38758	0.53092	-0.144051	-0.155359	-0.0127953	-0.122701	0.281084	0.522239	-0.349153	-0.22816
502	O75821	HUMAN	0.00858667	0.0743633	0.074569	-0.0110144	0.115956	0.105141	0.105141	0.141018	0.236635	0.20863	0.139068	0.164805	0.213895	0.0584311	0.134131	0.153758	0.169759	0.158466	0.223963	0.161229	0.248801	0.202371	0.00130798	0.0740414	0.1483	0.159204	0.23298	0.256311	0.134276	0.180509	0.0744467	0.0439861	0.0892107	0.1774	0.216888	0.264173	0.120878	0.25905	0.172608	0.133729
503	O75822	HUMAN	0.0703391	0.126535	0.140928	0.103502	-0.0685616	0.0539392	0.0539392	0.124692	0.270804	0.210954	0.212663	0.176835	0.292762	0.207373	0.239682	0.155626	0.127249	0.170053	0.257955	0.182097	0.154216	0.0973095	0.0892989	0.125669	0.189281	0.176678	0.136726	0.208579	0.137621	0.144583	0.147255	0.0575688	0.195775	0.18745	0.188345	0.165419	0.16082	0.244013	0.205433	0.15404
504	O75832	HUMAN	0.110462	0.0917346	0.115754	0.0427161	0.202901	0.0786233	0.0786233	0.185604	0.454731	0.231958	0.244176	0.108192	0.334968	0.217006	0.159329	0.182107	0.193442	0.235923	0.418412	0.204225	0.112013	0.184373	0.140562	0.121819	0.217179	0.160175	0.268546	0.262719	0.232824	0.247192	0.187973	0.037438	0.144782	0.194485	0.254746	0.229777	0.168227	0.363393	0.299641	0.213798
505	O75843	HUMAN	NA	NA	0.781818	-0.157412	NA	NA	NA	NA	-0.0413045	-0.303525	0.428856	0.262272	NA	0.277472	NA	NA	NA	-0.106799	-0.0122384	0.0716882	0.112424	NA	NA	NA	NA	NA	NA	0.000905792	0.177752	NA	NA	-0.246397	NA	NA	NA	0.482611	-0.401363	-0.983189	0.294596	NA
506	O75844	HUMAN	-0.0520728	0.0833891	0.0555897	-0.0381711	0.103417	0.199902	0.199902	0.143359	0.233312	0.0954609	0.154632	0.114241	0.27061	0.111725	0.173965	0.176185	0.146014	0.189952	0.234593	0.148643	0.239737	0.204552	0.0658495	0.191262	0.213126	0.248717	0.205433	0.29797	0.143141	0.199047	0.0981714	0.0842803	0.162184	0.261235	0.30578	0.217294	0.181079	0.209231	0.0466341	0.176025
507	O75874	HUMAN	0.0115016	0.0955737	0.097678	0.0568346	0.133542	0.112176	0.112176	0.14029	0.257225	0.151209	0.153452	0.171109	0.216994	0.162751	0.220511	0.182071	0.176182	0.207156	0.261298	0.238971	0.164264	0.148209	0.0814754	0.144386	0.191779	0.188278	0.218681	0.273583	0.270499	0.149642	0.187998	0.11626	0.114715	0.208075	0.229957	0.187316	0.211489	0.203399	0.231011	0.198757
508	O75879	HUMAN	NA	NA	NA	NA	NA	NA	NA	NA	NA	NA	NA	NA	NA	0.0207443	NA	NA	NA	NA	NA	NA	NA	NA	NA	NA	NA	NA	NA	NA	NA	0.579903	NA	NA	NA	NA	-0.0491758	0.148846	NA	NA	NA	NA
509	O75880	HUMAN	0.0407569	NA	NA	NA	NA	NA	NA	NA	NA	NA	NA	NA	-0.0582042	NA	NA	0.42417	NA	NA	0.00487477	NA	NA	NA	NA	NA	NA	NA	NA	NA	0.187983	NA	NA	NA	-0.0371064	0.269701	0.200319	0.286748	NA	NA	NA	0.14246
510	O75884	HUMAN	0.00972403	-0.354238	0.0031746	0.194661	0.142922	0.074594	0.074594	-0.227301	0.125973	0.290656	-0.271104	-0.399701	-0.300786	NA	NA	NA	0.0627116	0.17088	0.372202	-0.0939661	-0.0423818	0.0622517	-0.0551458	0.236129	0.0432755	0.40183	0.484773	0.369011	0.149889	-0.145532	NA	NA	0.127295	0.251784	0.0738515	0.132503	0.103363	-0.119577	-0.000408601	-0.173469
511	O75907	HUMAN	-0.615052	-0.121274	-0.316462	-0.182172	NA	1.45214	1.45214	-0.0418872	-0.902549	-0.0109604	-0.152586	-0.441359	0.91757	-0.0944668	-0.524533	-0.42195	1.41425	-0.198368	0.280994	0.195272	2.59055	-0.544024	-0.992362	-0.923681	0.0268666	0.543397	-0.488927	-0.152304	0.546216	0.367377	0.564829	0.45527	0.525878	0.177402	0.426395	0.572609	0.626855	-0.096007	0.0551586	-0.216206
512	O75909	HUMAN	0.175361	0.0863844	0.0763339	0.0526035	0.0281956	0.197201	0.197201	0.201755	0.182586	0.209492	0.292781	0.296917	0.364011	0.177252	0.243444	0.31849	0.485088	0.609582	0.21477	0.637178	0.312391	-0.0918945	0.0992579	0.151584	0.928541	0.140559	0.351355	0.249929	0.170871	0.180633	0.149255	0.0362812	0.128918	0.115074	0.399538	0.0257125	0.284623	0.127066	0.168023	0.171482
513	O75915	HUMAN	-0.078451	0.157109	0.0417943	-0.0331622	-0.00320368	0.173714	0.173714	0.179082	0.245289	0.211406	0.0611584	0.143049	0.124985	0.143702	0.126414	0.308142	0.151163	0.168229	0.249891	0.167278	0.134107	0.13946	-0.308313	0.230551	0.162879	0.182481	0.208741	0.216452	0.12178	0.0829118	0.25102	0.1795	0.0552024	0.16885	0.160996	0.191671	0.194722	0.172303	0.0778191	0.116134
514	O75928	HUMAN	0.420032	NA	NA	NA	-0.327382	-0.619791	-0.619791	-0.67429	NA	NA	NA	NA	NA	NA	NA	NA	-1.45725	NA	NA	NA	NA	-0.0569809	NA	NA	NA	NA	-0.430029	-0.593152	NA	NA	NA	NA	-1.14249	-0.161735	NA	NA	-0.739747	NA	NA	NA
515	O75934	HUMAN	0.0458272	0.0951666	0.193583	0.0374669	0.124784	0.171502	0.171502	0.121209	-0.0256487	0.151913	0.11392	0.0939203	0.173116	0.0616038	0.0956111	0.194841	0.0988432	0.303394	0.22153	0.266085	0.217051	0.0849986	0.11838	0.211713	0.188325	0.2071	0.236412	0.31172	0.214089	0.144658	0.158345	0.111419	0.0639531	0.220608	0.227404	0.247506	0.207597	0.206529	0.220018	0.148614
516	O75935	HUMAN	-0.069489	0.167343	0.173579	-0.00392184	-0.0217139	-0.0280072	-0.0280072	0.0710867	0.17053	0.234884	0.137791	0.0985489	0.212138	0.0857854	0.144833	0.0602281	-0.0340967	0.0725759	0.100629	0.172063	-0.0338324	0.0350125	-0.0228939	0.0663493	0.215375	0.311666	0.222422	0.195839	-0.0222693	0.0799542	0.126419	0.150281	-0.00418088	0.184143	0.170795	0.143031	0.213728	0.173908	0.122639	0.114999
517	O75937	HUMAN	-0.267425	0.0871184	0.0449952	-0.0259931	0.15322	-0.0100136	-0.0100136	0.000809522	0.129084	0.0949748	0.17898	-0.022457	0.04657	-0.0919152	0.129613	0.116273	0.184312	0.0604148	0.115141	0.12657	0.214965	0.0691225	0.180341	0.142424	0.180705	0.154536	0.263656	0.229396	0.174873	0.0572379	0.145952	0.122815	0.1727	0.0480936	0.0728653	0.1773	0.142221	-0.019829	-0.142042	-0.052352
518	O75940	HUMAN	0.113846	0.302519	0.251874	0.164574	0.111938	0.197825	0.197825	0.0711189	0.137303	0.269139	0.128241	0.254493	0.348931	0.237535	0.176847	0.137173	0.0682148	0.175112	0.15012	0.146258	-0.267647	0.113048	0.0148778	0.0705025	-0.192437	0.240884	0.135326	0.139991	0.299456	0.205565	0.144597	0.202558	-0.00180579	0.104142	0.341461	0.201429	0.0851164	0.0555762	0.566899	0.311259
519	O75947	HUMAN	0.0320177	0.152158	0.148137	0.00867643	0.0896844	0.0835935	0.0835935	0.142755	0.243445	0.22777	0.167475	0.170711	0.225013	0.120111	0.207301	0.151236	0.284294	0.173201	0.203276	0.169775	0.0808349	0.0960298	-0.0762313	0.013327	0.36163	0.232527	0.295822	0.301937	0.30167	0.181279	0.184813	0.116146	0.225449	0.227348	0.259506	0.249552	0.265374	0.236619	0.192804	0.259886
520	O75955	HUMAN	0.0372771	0.0775033	0.0184104	-0.088926	0.0962814	0.210101	0.210101	-0.00945981	0.170665	0.124205	0.0626239	0.136774	0.197677	0.15604	0.137779	0.163426	0.039447	0.0973132	0.083383	0.133646	0.221318	0.0533542	0.142168	0.269757	0.113349	0.130486	0.178788	0.176446	-0.0115379	0.120192	0.129824	0.0547547	-0.0271878	0.12569	0.0952165	0.236746	0.0800371	0.192834	0.10698	0.143332
521	O75962	HUMAN	NA	NA	NA	NA	0.0676138	0.155893	0.155893	NA	1.00418	0.363662	NA	0.63479	0.343896	NA	NA	0.28505	0.178037	-0.0479136	-0.295584	0.276611	NA	NA	NA	NA	0.314502	0.258794	0.216508	0.0136885	0.0731869	-0.553708	0.238736	0.299302	-0.355846	0.352866	0.0409141	NA	0.0165845	0.305774	NA	0.586175
522	O75964	HUMAN	0.0478202	0.133732	0.158545	0.167471	0.106094	0.163141	0.163141	0.0459929	0.257588	0.283812	0.202301	0.20492	0.219436	0.234847	0.271519	0.255382	0.309912	0.151541	0.160632	0.198382	0.214069	0.0333473	0.0624169	0.142367	0.185496	0.177013	0.255792	0.236334	0.191617	0.189459	0.159156	0.0662502	0.106483	0.200476	0.217339	0.161035	0.128805	0.255778	0.181763	0.173732
523	O75976	HUMAN	NA	-1.09668	NA	NA	-0.0064472	0.324015	0.324015	0.31346	NA	NA	NA	NA	NA	0.0876628	NA	NA	NA	NA	NA	NA	0.417774	0.0028937	0.149622	0.244189	NA	0.316443	NA	0.122543	-0.0232048	0.29886	0.277024	NA	-0.0222595	0.105256	0.174041	0.344297	0.199772	0.415407	NA	NA
524	O76003	HUMAN	0.0297058	0.0611188	0.0355802	0.0601639	0.100283	0.0946483	0.0946483	0.108173	0.162953	0.0693123	0.138538	0.133119	0.147127	0.0512125	0.0657658	0.0878943	0.111097	0.153261	0.238824	0.0364981	0.13561	0.104586	0.0400924	0.166568	0.156208	0.184284	0.18801	0.292115	0.145147	0.105837	0.17695	0.096621	0.172786	0.165205	0.195488	0.157899	0.219587	0.212684	0.205149	0.154679
525	O76021	HUMAN	0.0131477	0.0840731	0.101952	-0.0102498	0.0337156	0.0627496	0.0627496	0.0516746	0.143173	0.142557	0.131499	0.130764	0.176731	0.121548	0.140219	0.182092	0.0738302	0.104176	0.21819	0.131823	0.178187	0.156906	0.0289929	0.166052	0.174005	0.174012	0.151783	0.178243	0.109305	0.136333	0.133774	0.141807	0.134851	0.150672	0.154477	0.12746	0.183828	0.0925896	0.127857	0.127685
526	O76024	HUMAN	NA	NA	NA	NA	NA	NA	NA	NA	NA	NA	NA	NA	NA	NA	NA	NA	NA	NA	NA	NA	1.21934	NA	NA	0.670566	NA	NA	NA	NA	NA	NA	NA	NA	NA	NA	NA	NA	NA	NA	NA	NA
527	O76031	HUMAN	-0.141086	-0.023803	0.0301496	0.0695057	0.0555155	0.0868334	0.0868334	0.112867	0.169205	0.101588	0.00225549	0.232922	0.0593413	-0.0706342	-0.0551104	-0.118102	-0.10083	-0.054839	-0.104504	-0.214901	0.279605	0.0130386	0.0451518	0.344982	0.0144607	0.130249	-0.056595	0.20432	-0.187353	-0.512454	-0.0219942	-0.168015	0.142376	0.0937396	0.0131361	0.190294	0.177914	0.0714062	-0.0901328	-0.00469907
528	O76071	HUMAN	0.0901519	0.159093	0.0909899	0.0727551	0.187776	0.144103	0.144103	0.116476	0.218986	0.283699	0.135926	0.280633	0.428281	0.402928	0.188201	0.507368	0.114147	0.404759	0.478005	0.515638	0.0516553	0.145686	0.0880866	0.116123	0.246466	0.290581	0.329726	0.394783	0.555508	0.262585	0.296802	0.489319	0.129755	0.358335	0.284373	0.315846	0.281205	0.269574	0.311231	0.214028
529	O76075	HUMAN	NA	NA	NA	NA	NA	NA	NA	0.510586	NA	NA	NA	NA	NA	NA	NA	NA	NA	NA	NA	NA	NA	NA	NA	NA	NA	NA	NA	NA	NA	NA	NA	NA	NA	NA	NA	NA	0.462047	NA	NA	NA
530	O76094	HUMAN	0.0794722	0.112134	0.165101	0.0584268	0.0379119	0.157027	0.157027	0.130303	0.244771	0.284371	0.0998452	0.151644	0.197824	0.0857858	0.128573	0.127387	0.20436	0.184197	0.206267	0.169746	0.261072	0.146773	0.0272657	0.129781	0.187531	0.163232	0.22857	0.379573	0.0816223	0.183285	0.078582	-0.0320363	0.0883724	0.150573	0.207847	0.269326	0.165114	0.280908	0.21016	0.224422
531	O94742	YEAST	NA	-1.00944	-0.935307	-0.927749	NA	-1.11067	-1.11067	NA	-0.615186	-0.85771	-0.979145	-0.923601	NA	NA	NA	-0.747733	-1.11972	-0.840075	NA	-0.938998	NA	NA	NA	NA	-0.878326	NA	NA	NA	-0.410618	NA	NA	NA	NA	NA	-0.581915	-0.701005	-0.822699	NA	NA	-0.700116
532	O94760	HUMAN	-0.181897	0.160878	0.207973	0.282172	0.0507757	0.099611	0.099611	0.0704579	0.254888	0.537022	-0.153527	-0.631499	0.378998	0.12607	0.257748	0.369286	0.105224	0.154615	0.316177	0.179251	0.150155	-0.094716	-0.456919	-0.348258	0.110257	-0.0505851	0.0596798	0.268722	0.0411976	0.559437	0.186392	-0.0198429	0.333244	0.0771832	0.310409	0.250539	0.187889	0.0648542	0.392995	0.2711
533	O94766	HUMAN	-0.0347745	0.211561	0.310063	0.0747948	0.153564	-0.00895447	-0.00895447	0.520097	0.196398	0.131528	-0.093395	-0.139644	NA	NA	NA	0.036494	NA	NA	0.989095	0.342458	NA	NA	NA	NA	NA	NA	0.569377	0.408782	NA	5.35703e-05	0.45217	-0.0264571	NA	NA	0.192444	NA	NA	NA	NA	NA
534	O94776	HUMAN	-0.00502175	0.186641	0.146733	0.0105749	0.0691598	0.132137	0.132137	0.0711416	0.186846	0.175137	0.157678	0.173793	0.219376	0.169798	0.141951	0.184344	0.154207	0.18152	0.240459	0.24254	0.056103	0.194653	0.203043	0.164922	0.107422	0.174094	0.248498	0.247822	0.165673	0.190556	0.150438	0.0222707	0.106659	0.173877	0.263074	0.225874	0.216724	0.203683	0.164908	0.217435
535	O94804	HUMAN	-0.274997	0.415499	-0.0266958	0.310784	10.9429	-0.31046	-0.31046	0.199564	NA	NA	NA	0.388218	NA	NA	NA	NA	0.0362446	0	NA	NA	-0.0728472	0.765049	-0.251535	10.2414	NA	0.195181	0	-0.162206	0.348883	-0.306243	NA	NA	-0.0732025	0.378461	-0.105073	-0.102651	-0.0594032	0.562923	11.2338	4.56831
536	O94808	HUMAN	0.0554044	0.0766351	-0.0160561	0.0545258	-0.041696	0.0937912	0.0937912	0.025738	0.312269	0.250992	0.0840408	0.176144	0.139001	0.295921	-0.0479605	0.0558299	0.205943	0.246587	0.311502	0.310071	0.0142511	0.0613067	0.0710875	0.0948839	0.263559	1.57897	0.421856	0.344027	0.112986	0.193454	0.175208	-0.143768	0.0516243	0.21549	0.254915	0.22325	0.269393	0.170107	0.18492	0.174298
537	O94822	HUMAN	-0.0371585	0.0761072	0.181956	0.0122802	0.154454	0.0760671	0.0760671	0.245037	-0.0349755	-0.0573761	0.160941	0.115117	0.019928	0.00127973	0.316049	0.480461	0.158961	0.199396	0.125055	-0.168523	-0.214931	0.164537	0.0834162	-0.0464527	0.0758142	0.109963	0.168013	0.303803	0.0637075	0.104999	0.142611	-0.0111327	0.0372846	0.178027	0.277265	0.193121	0.160668	0.18013	-0.0621799	-0.0437111
538	O94826	HUMAN	0.0467966	0.103142	0.123568	-0.00437267	0.192328	0.136139	0.136139	0.146406	0.165729	0.161672	0.115707	0.21778	0.228443	0.185355	0.227391	0.215057	0.0737839	0.207271	0.252116	0.257137	-0.0320171	0.157455	0.0717569	0.229034	0.194119	0.215873	0.264705	0.237417	0.175366	0.116608	0.177576	-0.00489532	0.257058	0.185901	0.20536	0.224141	0.185725	0.212178	0.126281	0.167039
539	O94829	HUMAN	NA	NA	NA	NA	0.210942	NA	NA	NA	NA	NA	NA	0.496028	NA	NA	NA	NA	0.00312974	NA	NA	-0.97677	NA	NA	NA	NA	NA	-1.36243	-0.383101	NA	-0.294096	NA	-0.15452	NA	0.0319173	NA	0.119173	NA	0.0522201	NA	NA	NA
540	O94842	HUMAN	-0.0322577	-0.0538499	0.0316072	0.0557788	0.0389952	-0.106756	-0.106756	0.146019	-0.129276	-0.37798	-0.0481227	-0.32542	0.0794224	-0.0664132	0.00962715	0.108133	0.0304059	0.334687	0.10948	-0.118665	0.188596	0.00957889	0.340108	0.575627	-0.0191715	0.372411	0.186589	0.0811638	-0.277378	0.238671	0.221016	0.111817	0.151952	0.116234	0.158038	0.280079	0.133525	0.142954	-0.152339	-0.00633289
541	O94854	HUMAN	NA	NA	NA	NA	NA	NA	NA	NA	NA	NA	NA	NA	NA	NA	NA	NA	NA	NA	NA	NA	NA	NA	NA	NA	NA	NA	NA	NA	NA	NA	NA	NA	NA	NA	NA	NA	-0.434365	NA	NA	NA
542	O94855	HUMAN	0.287213	0.1482	0.198063	0.202198	0.182765	0.31644	0.31644	0.154916	0.296219	0.384991	0.0930058	0.250429	0.247347	0.369871	0.913738	0.311136	0.0351915	0.30008	0.409001	0.2451	0.0383102	-0.186173	0.1846	-0.00679334	0.282269	0.341786	0.105252	0.113349	0.279452	0.226364	0.0619961	0.0679565	0.0395452	0.286693	0.352291	0.249053	0.155639	0.301899	0.189314	0.282395
543	O94874	HUMAN	-0.0675506	0.0620882	0.045981	-0.0280252	0.113833	0.12185	0.12185	0.258489	0.0955531	0.17233	0.0399852	0.256896	0.287871	0.130501	0.233474	0.0721105	0.138258	0.116233	0.218879	0.176761	0.138402	0.113897	0.0628517	0.199687	0.079822	0.16248	0.21491	0.202018	0.0758181	0.0826688	0.0287098	0.156914	0.115013	0.209242	0.131683	0.222826	0.190483	0.0137467	0.0668239	0.0600205
544	O94880	HUMAN	0.260601	-0.0477289	0.473033	-0.0923168	0.129572	0.187766	0.187766	0.275069	-0.463723	NA	NA	NA	0.674644	NA	NA	NA	-0.0354638	0.73357	0.220615	0.379262	0.318835	0.631866	-0.501262	0.116711	0.972139	0.218619	-0.107955	-0.0258739	NA	NA	NA	NA	0.566904	0.22058	0.596115	NA	0.0258077	0.218695	0.0951308	NA
545	O94888	HUMAN	-0.133655	0.00623231	-0.10533	0.172111	-0.220497	0.0478172	0.0478172	0.0602346	0.195197	0.0134391	0.382868	0.306545	0.0711974	0.0709468	0.09524	0.130773	0.165533	0.00291606	0.114393	0.259196	-0.0300228	-0.105258	-0.13927	-0.00200815	0.318048	0.0365733	-0.0301128	0.23886	0.397024	0.064769	0.185152	0.115223	0.0540497	0.0996682	0.00915361	0.272061	0.21256	0.100618	-0.0185326	-0.0265026
546	O94901	HUMAN	-0.135419	-0.030434	0.0930241	-0.136407	0.102799	0.138164	0.138164	0.0332778	0.0874822	-0.1752	-0.0276287	0.139095	0.0939386	0.0152051	0.198626	0.0224692	-0.112391	0.0111198	0.257787	-0.0308706	0.700406	0.166272	0.423087	0.103932	-0.0772907	0.333181	0.33358	0.195089	-0.197759	-0.103796	-0.126609	0.0575893	0.0453475	0.0616231	0.143184	-0.0817721	-0.225715	-0.122472	-0.178129	-0.0708816
547	O94903	HUMAN	-0.0491157	0.195333	0.121543	0.024435	0.279475	0.177814	0.177814	0.285972	0.341891	0.0640406	0.0530694	0.162954	0.349813	0.603715	-0.148784	0.265378	0.356246	0.0870242	0.791567	0.276997	-0.0472562	0.0534739	0.0763068	0.085056	0.212549	0.325267	0.286939	0.269929	0.152257	0.138213	0.265316	0.16616	0.115088	0.309911	0.293322	0.471562	0.732802	0.233314	0.0375992	0.12628
548	O94905	HUMAN	0.0980988	0.111716	0.125992	0.0313366	0.0786215	0.114309	0.114309	0.155131	0.193689	0.139425	0.185023	0.248105	0.239836	0.143016	0.175441	0.168623	0.17252	0.161132	0.186596	0.20376	0.144724	0.235058	0.0980364	0.0798584	0.189579	0.171953	0.211175	0.265692	0.167093	0.174519	0.152951	0.104363	0.152555	0.148881	0.219306	0.210896	0.190175	0.188026	0.153715	0.162078
549	O94906	HUMAN	0.0338228	0.125571	0.153647	0.0569106	0.105553	0.109341	0.109341	0.11642	0.213362	0.199167	0.165839	0.192964	0.226729	0.141301	0.177144	0.124406	0.203337	0.244825	0.192379	0.190513	0.171622	0.0696011	0.0916369	0.134755	0.163171	0.221929	0.227716	0.241108	0.183015	0.141219	0.160089	0.118871	0.153167	0.23334	0.194202	0.214339	0.116598	0.214025	0.218609	0.145845
550	O94913	HUMAN	-0.374825	-0.546402	-0.187917	0.316387	-0.111305	0.240273	0.240273	-0.269318	-0.0901355	0.10615	-0.170923	0.343012	0.332325	0.0814644	0.0837823	-0.345436	-0.283638	NA	-0.549624	-0.053814	0.156483	0.488795	0.136468	0.101304	-0.706496	-0.0073798	0	0.366269	0.176051	-0.0783051	-0.231725	-0.48384	-0.0265817	-0.208412	-0.401463	-0.440757	0.486207	-0.480726	-0.325684	-0.208808
551	O94915	HUMAN	-0.355792	-0.49821	-0.490854	-0.788676	-0.264707	-0.24124	-0.24124	-0.00562167	-0.0400227	0.805631	-0.503427	-0.61629	-0.908795	-0.154523	-0.262322	-0.377329	-0.244822	-0.467564	-0.682761	-0.389649	0.208572	-0.146835	0.879469	0.0839465	1.50522	-0.463495	-0.0406983	0.347094	NA	NA	NA	NA	0.0309908	-0.0607815	-0.465157	-1.15589	-0.450774	-0.171366	-0.0851995	-0.22104
552	O94916	HUMAN	NA	NA	NA	NA	NA	NA	NA	NA	NA	NA	NA	NA	NA	NA	NA	NA	NA	NA	NA	NA	NA	NA	NA	NA	NA	NA	NA	NA	NA	NA	NA	NA	NA	NA	NA	NA	NA	NA	NA	NA
553	O94925	HUMAN	0.0377044	0.140584	0.18147	0.100598	0.160671	0.185456	0.185456	-0.0180096	0.291133	0.224316	0.178519	0.206353	0.0396565	0.121132	0.278599	0.131871	0.129073	0.211352	0.211971	0.207225	0.379075	0.186018	0.0605804	0.12662	0.18584	0.375531	0.260191	0.25203	0.280939	0.123617	0.185029	0.0661874	0.0471478	0.13885	0.163583	0.337596	0.0632085	0.0620428	0.0906251	0.190282
554	O94927	HUMAN	0.603825	-0.11505	-0.0997966	0.424407	0.284473	0.205654	0.205654	0.11799	NA	NA	0.399788	0.0223118	-0.339614	0.546828	0.518032	0.959831	-0.0634468	NA	NA	-0.493985	0.480056	0.437699	NA	NA	0.558328	0.853717	0.779187	1.11531	NA	0.543328	0.950588	NA	0.332238	0.327288	0.288418	0.651315	-0.0573371	0.285392	0.156404	0.112679
555	O94964	HUMAN	NA	NA	NA	NA	NA	NA	NA	NA	NA	NA	NA	NA	NA	NA	NA	NA	NA	NA	NA	NA	NA	NA	NA	NA	NA	NA	NA	NA	NA	NA	NA	NA	NA	NA	NA	NA	NA	NA	NA	NA
556	O94966	HUMAN	0.275375	0.353429	0.285828	0.156282	0.414702	0.29383	0.29383	0.237974	0.551032	0.590857	0.465232	0.568871	0.236409	0.906042	0.408262	0.131152	-0.354628	0.668062	0.0692647	0.535215	0.145263	0.190502	0.27825	-0.0792533	0.471734	0.271985	0.573129	0.153609	0.434766	0.443625	0.167069	0.195941	0.223124	0.480648	0.3841	0.268868	0.528929	0.0763682	0.248691	0.268707
557	O94967	HUMAN	NA	NA	NA	0.178943	0.636664	NA	NA	0.214397	NA	NA	NA	NA	0.287495	NA	NA	NA	NA	NA	NA	NA	NA	NA	NA	0.775021	NA	NA	NA	NA	NA	NA	0.287697	NA	0.0153001	0.128887	0.326523	0.123598	NA	NA	NA	0.07645
558	O94973	HUMAN	0.12968	0.103678	0.0352892	0.0491262	0.165342	0.247169	0.247169	-0.0117025	0.106194	0.0930787	0.134416	0.186185	0.214867	0.189181	0.098947	0.23327	0.0151177	0.149114	0.202252	0.105507	-0.127516	0.331035	0.242493	0.146665	0.168918	0.0649134	0.120345	0.316298	0.131242	0.141463	0.112966	0.0233433	0.0872571	0.0137849	0.0764267	0.0627955	0.180351	0.168729	0.130828	0.0506946
559	O94979	HUMAN	0.0186127	0.122086	0.0843216	0.058664	0.104319	0.153794	0.153794	0.12481	0.132689	0.117131	0.171819	0.171001	0.200838	0.120812	0.244	0.181045	0.172001	0.200236	0.20627	0.177636	0.216596	0.123571	0.120969	0.208639	0.291247	0.186804	0.2888	0.277217	0.200227	0.158409	0.150238	0.099321	0.181741	0.14063	0.165339	0.241623	0.164627	0.209112	0.227923	0.147466
560	O94992	HUMAN	0.0350375	0.143887	0.0125653	0.132084	0.173414	0.242086	0.242086	0.127047	0.465594	0.0897558	0.227672	0.243091	0.238016	0.149443	0.157233	0.241103	0.263106	0.292845	0.486525	0.367969	0.0999945	0.0538163	-0.0839057	0.0848519	0.262505	0.0925577	0.370188	0.380853	0.183982	0.152475	0.12403	0.144063	0.136975	0.169202	0.257429	0.275787	0.32274	0.338285	0.238421	0.129262
561	O95059	HUMAN	0.0076157	0.103019	NA	0.0837637	-0.562615	-0.331426	-0.331426	NA	0.636391	0.621886	-0.419202	0.046781	0.901696	0.601962	0.513759	0.276336	0.306447	NA	NA	0.316764	NA	NA	NA	NA	0.1393	-0.380033	1.81676	0.282765	NA	NA	NA	NA	0.441233	0.139058	-1.03812	-0.0783508	0.221573	0.279141	-0.137462	NA
562	O95070	HUMAN	NA	NA	NA	NA	NA	NA	NA	0.0341477	NA	NA	NA	NA	NA	NA	NA	0.0838564	NA	NA	NA	0.00201348	-0.414735	NA	-0.0992453	0.190021	0.132274	NA	NA	NA	0.359216	0.415122	NA	0.201634	0.233	NA	NA	NA	NA	NA	NA	NA
563	O95071	HUMAN	0.129386	0.257475	0.145457	0.13675	0.116001	0.0446064	0.0446064	0.0873773	0.222638	0.234668	0.170163	0.148539	0.387885	0.121797	0.284966	0.356319	0.0453918	0.240299	0.184066	0.159938	-0.316342	0.118198	0.130959	0.180641	0.448014	0.348463	0.212307	0.329023	0.0857685	0.095865	0.37264	0.340541	0.322847	0.262154	0.262467	0.251038	0.281691	0.181181	0.326789	0.152471
564	O95081	HUMAN	NA	NA	NA	NA	NA	NA	NA	NA	NA	NA	NA	NA	NA	NA	NA	NA	NA	NA	NA	NA	NA	NA	NA	NA	NA	NA	NA	NA	NA	NA	NA	NA	NA	NA	NA	NA	NA	NA	NA	NA
565	O95104	HUMAN	0.103876	0.212312	0.155393	-0.0833322	0.00774885	-0.0523488	-0.0523488	0.375535	0.311513	0.00520977	0.137769	0.199855	0.288148	0.191464	0.129297	0.400308	0.0113767	0.135072	0.123635	0.350282	0.177115	0.0909111	0.0351131	0.0786494	0.232611	0.173951	0.367083	0.312762	0.279245	0.145116	0.0323001	0.0609501	0.097018	0.167982	0.219427	0.319143	0.0613214	0.0358837	0.197383	0.161985
566	O95139	HUMAN	0.0691038	0.140463	0.190929	0.096341	0.0234032	0.0812621	0.0812621	NA	0.243559	0.269922	0.200867	0.132935	0.156097	0.230311	0.208321	0.322831	0.113392	0.174366	0.163507	0.186431	0.219084	-0.115563	0.074975	0.232759	0.203461	0.204837	0.282314	0.308159	0.433486	NA	0.253536	1.86925	0.21003	0.229958	0.325623	0.268046	0.216051	0.193556	0.240125	0.188812
567	O95140	HUMAN	0.229525	0.322263	0.0275294	NA	NA	NA	NA	0.437691	0.178658	NA	NA	0.295426	-0.0155386	0.415456	-0.130144	0.555245	0.375077	0.591633	0.952253	-0.479343	0.992589	0.106824	0.0635631	-0.0942558	NA	0.263873	0.628083	0.406479	NA	NA	NA	NA	0.0777575	0.0661401	0.059285	0.429649	-0.216958	0.122453	0.517313	0.314521
568	O95149	HUMAN	NA	NA	NA	NA	NA	NA	NA	-0.133328	0.448117	NA	0.0819317	0.0637514	NA	NA	NA	NA	NA	NA	NA	NA	NA	NA	NA	NA	NA	NA	NA	NA	NA	NA	NA	NA	NA	NA	NA	NA	NA	NA	NA	NA
569	O95155	HUMAN	-0.0288905	0.0619842	0.167427	-0.0371836	0.11047	0.128801	0.128801	0.068658	0.129393	0.123219	0.185474	0.129031	0.190777	0.197682	0.169894	0.210382	0.0910204	0.180449	0.0572319	0.261441	0.0590711	0.248089	-0.0488337	0.10218	0.259364	-0.0340955	0.292537	0.363822	0.294843	0.115234	0.205438	0.0559813	0.197536	0.182365	0.294287	0.226451	0.175025	0.215641	0.207188	0.085221
570	O95159	HUMAN	-0.178639	0.0895992	-0.0798945	-0.0253178	NA	NA	NA	NA	0.135827	0.0617421	0.0593527	0.0342919	0.0290365	NA	0.06545	-0.121503	0.0580229	0.19822	0.133585	0.000973226	NA	NA	NA	NA	NA	NA	0.198085	0.115054	NA	-0.0241246	0.00750268	0.0495478	-0.0300351	-0.0801017	0.00279062	0.197376	0.373771	0.0782594	0.2295	0.124553
571	O95163	HUMAN	0.0440123	0.0296991	0.0239186	0.00550038	0.131413	0.187021	0.187021	0.102858	0.183475	0.151402	0.0302031	0.0945304	0.140181	0.0962593	0.095112	0.142734	0.111447	0.223096	0.249609	0.304843	0.243054	0.140955	0.0438186	0.202146	0.186425	0.0971248	0.269845	0.166683	0.205829	0.0895906	0.151188	-0.0210763	0.0697428	0.211243	0.183888	0.203693	0.169057	0.206136	0.161558	0.206769
572	O95167	HUMAN	0.161394	0.146767	0.105956	0.13269	-0.0436257	0.0576935	0.0576935	0.188251	0.20451	-5.58716e-05	0.0135741	0.146454	0.149113	0.10377	0.173724	0.214406	0.0853395	0.0922366	0.18318	0.173933	0.21448	0.264851	0.0577204	0.174773	0.321803	0.23975	0.0427136	NA	0.409833	0.233192	0.185401	0.0247015	0.191536	0.284768	0.114513	0.182264	-0.00689385	0.127967	0.0161804	0.223057
573	O95168	HUMAN	0.173352	0.0650228	0.317346	0.224629	0.527194	0.138983	0.138983	0.0986926	0.106097	0.283081	0.0720328	0.229086	0.24033	0.160269	0.149307	0.236082	0.198223	0.353685	0.19159	0.139354	0.0731434	0.150556	-0.0314489	-0.00904832	0.0505382	0.0999563	0.344985	0.273082	0.153613	0.290118	0.171533	0.144515	0.0473572	0.258841	0.200765	0.272806	0.3098	0.246866	0.4037	0.299626
574	O95169	HUMAN	-0.037526	0.148947	0.158564	0.0397435	0.222334	0.193676	0.193676	0.0909067	0.335734	0.291856	0.257143	0.314318	0.162494	0.114541	0.240666	0.277807	0.225698	0.00718139	0.289784	0.20577	0.129421	0.175092	0.160446	0.216122	0.264325	0.220143	0.265415	0.257905	0.43363	0.177897	0.216651	0.0602547	0.0685638	0.218936	0.298371	0.282057	0.318904	0.252907	0.215819	0.197853
575	O95182	HUMAN	0.0449559	0.0126978	0.215071	-0.023903	-0.269492	-0.244825	-0.244825	-0.130293	0.147361	0.0395876	-0.0298826	0.207323	-0.146486	0.0230745	NA	0.188481	0.191445	0.0456501	-0.0251129	0.0543579	0.146063	0.144493	0.281527	0.296205	-0.0618934	0.0193462	-0.0992705	0.0568776	0.178448	0.115398	0.0936846	-0.0364688	0.130707	-0.0920387	0.197744	0.161846	0.254828	0.136784	0.2194	-0.075442
576	O95197	HUMAN	0.115356	0.0654383	0.0945099	0.0650606	0.0250291	0.0205258	0.0205258	0.0338124	0.16247	0.231531	0.232721	0.252317	0.163556	-0.356227	0.0971197	-0.000352536	0.154979	0.195829	0.19152	0.126545	0.206274	-0.0663971	0.122559	0.0192415	0.217713	0.0790598	-0.100639	0.0607337	0.268543	0.162369	0.101874	0.0863071	0.149264	0.173565	0.120951	-0.113724	0.241402	0.341157	0.0349346	0.215928
577	O95202	HUMAN	0.00347692	0.0614348	0.103154	-0.0546097	0.0900886	0.108241	0.108241	0.0854873	0.186463	0.138057	0.173785	0.169128	0.182248	0.0748845	0.0875921	0.157593	0.0195797	0.0945506	0.226325	0.134974	0.0960045	0.156803	0.076515	0.178517	0.16829	0.0504408	0.11025	0.227928	0.147294	0.174963	0.209446	0.145243	0.0994904	0.216834	0.208184	0.236842	0.0389085	0.211773	0.0687973	0.149011
578	O95218	HUMAN	0.0730987	0.0402276	0.0815042	0.0161096	-0.0214289	0.224984	0.224984	-0.00714192	0.277854	0.270824	0.195345	0.214986	0.294117	0.0930187	0.139114	0.116346	0.115053	0.203957	0.170212	0.154915	0.209455	0.117789	0.0904767	0.138147	0.122525	0.25371	0.259244	0.181161	0.0502689	0.236411	0.197509	0.0288942	0.108172	0.159803	0.138121	0.146744	0.217697	0.171423	0.195542	0.177274
579	O95219	HUMAN	NA	NA	NA	NA	NA	NA	NA	NA	NA	NA	NA	NA	NA	NA	NA	NA	NA	NA	NA	NA	NA	NA	NA	NA	NA	NA	NA	NA	NA	NA	NA	NA	NA	NA	NA	NA	NA	NA	NA	NA
580	O95229	HUMAN	NA	NA	NA	NA	NA	NA	NA	NA	NA	NA	NA	NA	NA	NA	NA	NA	NA	NA	NA	NA	NA	NA	NA	NA	NA	NA	NA	NA	NA	NA	NA	NA	-0.888796	NA	NA	NA	NA	NA	NA	NA
581	O95232	HUMAN	0.0406544	0.131627	0.120921	0.0554429	0.0839469	0.191944	0.191944	-0.0104005	0.0886162	0.107917	0.285133	0.13583	0.203787	0.131456	0.190145	0.1982	0.243418	0.280382	0.227644	0.181785	0.208484	0.156038	0.0870834	0.0960065	0.220925	0.267592	0.275672	0.296274	-0.00629052	0.234102	0.181122	0.0787272	0.0989294	0.171696	0.225136	0.163472	0.247465	0.140791	0.095786	0.0886474
582	O95235	HUMAN	NA	NA	NA	NA	0.560616	NA	NA	0.002985	NA	NA	NA	NA	NA	NA	NA	NA	NA	NA	NA	NA	NA	NA	NA	NA	NA	NA	NA	NA	NA	NA	NA	NA	-0.0791819	NA	-0.0239946	NA	NA	-0.518719	NA	NA
583	O95239	HUMAN	-0.0600214	-0.0111355	0.0991628	-0.0915932	0.286826	0.116469	0.116469	0.0983124	0.245912	0.143834	0.419683	0.251991	0.262745	0.195578	0.16908	0.108184	-0.030843	0.000332112	0.225972	-0.00331817	0.109477	0.0518283	0.147911	0.284352	-0.232121	0.0123902	0.0234325	0.028453	-0.350924	0.0801033	-0.120604	0.0581565	0.0800594	0.0250526	0.0531568	0.22644	0.0628346	0.213593	0.20828	0.0579429
584	O95243	HUMAN	NA	NA	NA	NA	0.317227	0.25918	0.25918	0.656198	-0.332602	NA	NA	NA	NA	NA	NA	NA	NA	-0.439559	NA	NA	NA	NA	NA	NA	1.65677	NA	0.728788	0.45568	NA	NA	NA	NA	NA	NA	NA	NA	NA	NA	NA	NA
585	O95248	HUMAN	NA	NA	NA	NA	NA	0.11539	0.11539	NA	-0.00798967	NA	-0.0998949	NA	NA	NA	NA	-0.131111	NA	NA	NA	NA	-0.627357	-0.123059	-0.0210407	0.527631	0	0	0	-0.237004	NA	-0.296223	-0.737596	-0.38857	0.606947	0.722541	0.377138	NA	0	0	5.80168	NA
586	O95249	HUMAN	-0.973954	NA	NA	NA	NA	NA	NA	NA	NA	NA	NA	NA	NA	NA	NA	NA	NA	NA	NA	NA	NA	NA	NA	NA	NA	NA	NA	NA	NA	NA	NA	NA	NA	-0.926925	NA	0.189413	-0.748079	NA	NA	NA
587	O95251	HUMAN	0.538587	0.215453	0.295576	0.684581	NA	NA	NA	0.391544	0.0909467	-0.136321	-0.14908	0.282235	0.777874	0.0615414	0.281024	0.341533	0.644045	0.563258	0.27572	0.0341939	-0.394697	-0.0364461	0.410384	0.301934	0.512793	0.285173	0.31636	0.256024	0.989577	0.734895	0.828013	NA	-0.00406654	0.235039	0.332228	0.226003	0.418463	0.251418	0.268878	0.373667
588	O95260	HUMAN	-0.403603	0.148867	0.0479742	0.0533326	0.127036	-0.0108731	-0.0108731	NA	0.243653	0.309908	0.167573	0.18894	0.0581794	0.202257	0.38072	-0.0531449	0.122884	0.221286	0.449795	-0.107176	0.244023	0.0967663	0.309666	-0.562637	0.394332	-0.0805915	0.204951	0.286672	0.173018	0.125399	0.084364	-0.233962	0.315828	0.0992999	0.226349	0.0997341	-0.00106947	0.140234	-0.0439181	-0.0123895
589	O95292	HUMAN	0.131877	0.0870274	0.159133	0.0976141	0.047128	0.0906444	0.0906444	0.0967045	0.102618	0.214123	0.125113	0.194074	0.170322	0.115704	0.278142	0.176993	0.122337	0.0798411	0.215649	0.22377	0.0672139	0.111503	0.0754567	0.0851729	0.184659	0.236255	0.219899	0.237858	0.230976	0.186619	0.162381	0.0649873	0.178227	0.196539	0.213882	0.14838	0.240004	0.170264	0.131873	0.133153
590	O95295	HUMAN	-0.231609	-0.246928	-0.148893	-0.320816	0.108934	-0.0152834	-0.0152834	-0.130435	0.0379895	-0.20128	-0.0869921	0.065767	0.238729	-0.110106	0.140712	0.171343	-0.535286	-0.706069	0.289037	-0.268647	0.00245961	0.102886	-0.0287511	0.361534	-0.394912	-0.225943	0.14183	0.0876572	0.146083	0.0987676	0.0910964	0.128277	0.151386	0.0840671	0.0868168	0.137806	0.0484928	-0.0888621	0.0579374	-0.262378
591	O95297	HUMAN	-0.00214444	0.114236	0.0707779	0.187647	0.00109328	-0.00864774	-0.00864774	-0.0189495	0.869824	0.782665	0.577024	0.640859	0.054462	0.424416	0.731543	0.543615	0.438336	-0.263046	0.191471	0.507023	0.206775	-0.026641	-0.172447	0.215066	0.218362	0.540891	-0.0209268	-0.141732	0.16819	0.000740331	0.0602911	-0.065811	0.0931027	0.162258	-0.0148147	0.268543	0.196608	0.176123	0.135413	0.297633
592	O95298	HUMAN	0.0316271	0.115401	0.0819509	-0.0461593	-0.109995	0.0699714	0.0699714	0.127871	0.120454	-0.0147091	0.0537205	0.111775	0.1644	0.109314	0.0945561	0.0796665	0.0892181	0.0166363	0.162749	0.0378478	0.186081	-0.00231299	-0.234974	0.034743	0.0465646	0.204716	0.115672	-0.0678144	0.139986	0.126686	-0.0456375	0.0775889	-0.0299309	0.053831	0.126482	0.231273	0.0561664	0.0854788	-0.00902458	-0.0362899
593	O95299	HUMAN	0.1239	0.0915988	-0.00356522	-0.033505	0.0167354	0.0757258	0.0757258	0.0767199	0.265577	0.217936	0.123087	0.146675	0.136527	0.108588	0.27599	0.110827	0.206925	0.154612	0.218543	0.091739	0.0826443	0.0903381	0.118432	0.127089	0.331023	0.324036	0.185249	0.17858	0.0904092	0.183539	0.141946	0.0617898	0.0406763	0.196736	0.154525	0.149693	0.13945	0.138567	0.163926	0.0876774
594	O95336	HUMAN	0.0578278	0.11543	0.0750178	0.0467626	0.102291	0.10185	0.10185	0.0842361	0.208807	0.177547	0.161719	0.140701	0.189637	0.102868	0.205744	0.153275	0.146178	0.154018	0.241262	0.167103	0.170288	0.180634	0.0329145	0.174406	0.2146	0.185115	0.241654	0.278365	0.270386	0.12877	0.159266	0.114846	0.173306	0.19232	0.1751	0.197858	0.201473	0.185765	0.143692	0.142035
595	O95340	HUMAN	-0.0395158	0.153064	0.157183	0.0849798	0.221889	0.0692853	0.0692853	0.172707	0.236063	0.160002	0.373945	0.181733	0.185631	0.0957309	0.173475	0.338685	0.133045	0.0781196	0.253296	-0.214812	0.335294	0.113546	0.0984225	0.170543	0.361244	0.129021	0.293263	0.313852	0.240292	0.111028	0.163113	0.559646	-0.0140447	0.198244	0.167249	0.233624	0.149619	0.312294	0.198538	0.046086
596	O95347	HUMAN	0.0793269	0.0726034	0.103764	-0.00734972	0.141418	0.132249	0.132249	0.0841633	0.169482	0.194885	0.121136	0.164564	0.209476	0.111349	0.182795	0.17664	0.033662	0.176039	0.217349	0.244241	0.25331	0.0560962	0.0779303	0.180841	0.155117	0.142974	0.215565	0.176096	0.139158	0.186797	0.0893907	0.0502365	0.150138	0.199202	0.173481	0.227656	0.196596	0.14058	0.133824	0.0879092
597	O95352	HUMAN	-0.106149	-0.0335053	0.134182	-0.111781	-0.0561938	0.118205	0.118205	-0.508121	0.210469	0.202375	0.0867131	0.177945	-0.0772514	-0.0647115	0.0795636	0.199742	0.0117549	0.48549	0.719198	-0.24279	1.7652	0.350649	0.17808	0.297687	0.123589	0.379328	0.381989	0.139763	0.289021	-0.00661298	0.00283384	-0.317729	0.0564621	-0.148649	0.141814	0.324337	0.649156	0.116276	0.178027	0.211215
598	O95365	HUMAN	NA	NA	NA	NA	NA	NA	NA	NA	NA	NA	NA	NA	NA	NA	NA	NA	NA	NA	NA	NA	NA	NA	0.0269456	NA	NA	NA	NA	NA	NA	NA	NA	NA	NA	NA	NA	NA	NA	NA	NA	NA
599	O95372	HUMAN	0.037214	0.124432	0.148672	0.0283095	0.0387213	-0.0643382	-0.0643382	0.0957135	0.063845	0.105487	0.192437	0.129837	0.167635	0.125465	0.228835	0.279514	0.189447	0.206588	0.228848	0.190769	0.408717	0.139808	0.243447	0.424179	0.172224	0.408634	0.329036	0.227006	0.315936	0.193898	0.175328	0.0635289	0.105355	0.200688	0.238935	0.226482	0.247778	0.242528	0.174117	0.202706
600	O95373	HUMAN	-0.046963	0.0845291	0.100273	0.0291232	0.0973533	0.0950638	0.0950638	0.111224	0.163345	0.137832	0.121226	0.171888	0.224644	0.122505	0.142992	0.18404	0.157622	0.189851	0.266569	0.135719	0.113412	0.0805301	-0.0233373	0.132832	0.178337	0.121588	0.261196	0.280219	0.225561	0.155066	0.130733	0.072226	0.0830981	0.197174	0.236439	0.215517	0.143075	0.178436	0.196414	0.169685
601	O95376	HUMAN	0.128557	0.251542	0.141211	-0.0789498	-0.050895	-0.0955925	-0.0955925	-0.105678	0.25097	0.592293	0.152122	0.383218	0.0371224	0.120223	0.285696	0.285428	0.273569	0.472476	0.380672	0.470569	-0.0458462	0.0590028	-0.0118335	0.247288	0.224921	0.324508	0.166245	0.0129037	0.218602	0.175643	0.479793	0.200036	0.226055	0.350638	0.37932	0.590944	0.0782261	0.352905	0.115101	0.0546356
602	O95379	HUMAN	0.0944971	0.0281564	0.145382	-0.103301	-0.0215145	-0.0625258	-0.0625258	-0.100545	NA	NA	NA	NA	0.167258	0.300414	0.212855	0.27865	NA	NA	NA	NA	-0.364091	0.0712194	0.154129	0.320034	NA	NA	0.0460999	NA	0.192274	-0.228254	NA	-0.684872	NA	NA	0.205064	0.158975	-0.00547118	NA	0.148246	0.116538
603	O95391	HUMAN	0.397082	0.213134	0.151746	-0.0243533	0.115937	0.273126	0.273126	0.124534	0.0964626	0.434213	0.201991	0.176741	0.712297	0.628117	0.244346	0.40397	-0.111586	0.145731	0.39989	0.152143	-0.185399	-0.134011	-0.0989703	NA	0.305581	0.178306	0.529883	0.813262	0.0948191	NA	0.210036	NA	0.277008	0.334369	0.178257	0.179928	NA	0.226428	0.22435	0.123995
604	O95394	HUMAN	0.0380696	0.201255	0.0544296	-0.0394087	0.0156889	0.0128129	0.0128129	0.0942313	0.143905	0.0990517	0.138879	0.229797	0.23515	0.147488	0.109627	0.141253	0.108534	0.0334503	0.279164	0.19377	0.145515	0.0841259	0.0134227	0.0984246	0.191173	0.310952	0.389525	0.334815	0.182651	0.227075	0.164392	0.0914572	0.111226	0.189483	0.180293	0.250969	0.202991	0.190509	0.115413	0.162219
605	O95396	HUMAN	-0.0766287	0.213236	0.260272	0.132909	0.0446289	0.256161	0.256161	-0.460308	0.276809	0.096891	0.412487	0.0884505	0.25692	0.0680616	0.41335	0.351741	-0.260743	0.359183	0.0130688	0.0719074	0.119509	0.358337	-0.00866373	0.171346	0.0205042	0.232514	0.464974	0.235959	0.636558	0.329769	0.344506	0.103824	0.106525	-0.0826142	0.355715	0.174819	0.327803	0.435814	0.302466	0.293086
606	O95400	HUMAN	0.00258126	0.171211	0.218263	0.0792342	0.156147	0.0520711	0.0520711	0.127211	0.213263	-0.0335887	0.168762	0.144578	0.13718	0.11294	0.228056	0.0723775	0.238874	0.194281	0.129168	0.271875	0.206751	-0.0216854	-0.174543	0.0372876	0.105059	0.328208	0.22962	0.251797	0.468858	0.227249	0.039496	0.103263	0.136607	0.263607	0.293599	0.254179	0.188705	0.192187	0.177741	0.0561979
607	O95406	HUMAN	0.175956	-0.215507	-0.0900454	0.190614	NA	-0.291311	-0.291311	NA	0.134925	0.295384	0.473854	0.308083	0.271452	0.148663	0.125043	0.374356	0.0852826	0.399774	0.0859014	0.325975	NA	-0.712088	NA	0.0266986	0.0163719	0.327423	0.355865	0.494929	0.552658	0.317903	-0.185283	-0.134698	NA	-0.120136	0.167856	0.38636	0.0440303	0.184119	0.111009	0.107114
608	O95429	HUMAN	0.180577	-0.56764	NA	0.407475	0.251231	0.157361	0.157361	0.517169	NA	NA	NA	NA	-0.229381	-0.0147686	0.0656872	0.538816	NA	0.126081	NA	NA	0.151926	0.155363	0.114694	0.27179	NA	NA	NA	-0.138083	NA	-0.616236	NA	NA	-0.128228	0.462823	0.0599992	0.0431541	0.0501053	0.240983	-0.333434	-0.250928
609	O95433	HUMAN	-0.0199092	0.0824862	0.120956	0.0342322	0.11827	0.124897	0.124897	0.0845688	0.211687	0.175933	0.187518	0.160213	0.214262	0.153506	0.17742	0.195544	0.202811	0.216759	0.227855	0.194808	0.213553	0.148069	0.10751	0.123144	0.179914	0.180659	0.225116	0.265546	0.214879	0.195741	0.176508	0.0773788	0.162326	0.186436	0.216756	0.212734	0.224378	0.215332	0.125525	0.175301
610	O95453	HUMAN	0.101304	0.212634	0.243424	0.0959016	0.138609	0.174798	0.174798	0.10563	0.0749976	0.0689119	0.0734524	0.101928	0.291379	0.324026	0.102372	0.197294	0.282558	0.206675	-0.0843742	-0.00416165	0.0836759	0.0925124	0.134362	0.25939	0.0830048	0.106499	0.094733	0.282027	0.0865054	0.148136	0.165296	0.0979738	0.208053	0.260988	0.22003	0.231582	0.317581	0.188675	0.179632	0.122817
611	O95456	HUMAN	0.10211	0.0704817	0.0687115	-0.0445631	-0.058404	0.0809672	0.0809672	0.126704	0.254398	0.171847	0.138901	0.184846	0.40351	0.10536	0.0621951	0.146035	0.170344	0.090707	0.165523	0.143057	0.236765	0.193489	0.138035	0.136232	0.234336	0.142812	0.247364	0.238407	0.24489	0.247053	0.208189	0.143802	0.105291	0.208799	0.171007	0.232427	0.2179	0.0697397	0.160619	0.176672
612	O95466	HUMAN	-0.423179	-0.0172266	0.100382	0.11797	NA	NA	NA	-1.20985	0.246769	-0.0439216	-0.030699	0.150618	NA	NA	NA	0.200633	-0.014275	0.223043	0.319932	0.247383	0.277232	0.00799547	NA	0.410106	0.151539	0.0589558	-0.275855	0.375404	-0.187611	NA	-0.0634024	NA	0.384164	-0.252034	0.0986625	0.311813	-0.0311324	-0.0946753	0.639798	0.0262776
613	O95470	HUMAN	0.120963	0.105916	0.170557	-0.121041	0.292667	0.159547	0.159547	-0.00174081	0.216791	0.117806	0.248016	0.215226	0.277043	0.126811	0.143716	0.181009	0.161783	0.214578	0.25792	0.304348	0.0214862	0.18966	0.158522	0.214098	0.347277	0.104119	0.407574	0.347402	0.416169	0.168222	0.275796	0.260943	0.173041	0.282809	0.150795	0.212623	-0.0493678	0.120401	0.119551	0.151376
614	O95476	HUMAN	NA	NA	NA	NA	NA	NA	NA	NA	NA	NA	NA	NA	NA	NA	NA	NA	NA	NA	NA	NA	NA	NA	NA	NA	NA	NA	NA	NA	NA	NA	NA	NA	NA	NA	NA	NA	NA	NA	NA	NA
615	O95478	HUMAN	-0.0218179	0.12627	0.0624776	-0.000536952	0.128738	0.120835	0.120835	0.118617	-0.0146898	0.163426	0.0556503	0.156492	0.136091	0.0584303	0.101578	0.279492	0.157038	0.205443	0.236944	0.228789	0.17897	0.279838	0.0944457	0.0943094	0.246655	0.15534	0.237882	0.283607	0.125127	0.151803	0.190676	0.0357787	0.198382	0.176519	0.292416	0.275556	0.16108	0.12418	0.184693	0.00178385
616	O95479	HUMAN	NA	NA	NA	NA	NA	NA	NA	NA	NA	NA	NA	NA	NA	NA	NA	NA	NA	NA	NA	NA	NA	NA	NA	NA	NA	NA	NA	NA	NA	NA	NA	NA	NA	NA	NA	NA	NA	NA	NA	NA
617	O95486	HUMAN	0.043031	0.0350846	0.231482	0.0359817	0.0771262	0.0539677	0.0539677	0.272254	-0.123816	0.0916669	0.211218	0.0800573	-0.00238369	0.0232206	0.122774	-0.129894	0.103774	0.278932	-0.0410589	0.0221747	-0.0359015	0.0716701	0.0471477	0.13879	0.172248	0.0637343	-0.017102	-4.59448e-05	0.165254	0.254138	-0.0199797	-0.0149837	0.328946	0.149177	0.212687	0.242065	0.287723	0.13153	0.103491	0.0826294
618	O95487	HUMAN	0.0758992	0.283677	0.503148	0.360558	0.0956367	0.0143813	0.0143813	-0.0423351	0.0154397	0.0988092	0.125334	0.0976102	0.250949	-0.031964	0.473438	0.432774	0.0812748	0.217622	0.238044	0.0301796	-0.1015	0.120451	0.159144	0.260384	0.508619	0.0997939	0.0748394	0.27871	-0.0791799	NA	-0.0430152	NA	0.0551539	0.369128	0.0713575	0.182036	0.134952	0.153653	0.181191	0.354468
619	O95544	HUMAN	NA	NA	NA	NA	NA	NA	NA	NA	NA	NA	NA	NA	NA	NA	NA	NA	NA	NA	NA	NA	NA	-0.117288	0.0668319	1.00576	NA	NA	NA	NA	NA	NA	NA	NA	NA	NA	0.0753035	NA	0.596183	0.0729612	0.651812	0.40943
620	O95551	HUMAN	0.102922	-0.0385468	0.182743	0.16333	-0.537904	-0.412575	-0.412575	-0.0414661	-0.0768416	-0.360225	0.245296	-0.0076637	0.360078	0.279562	0.236888	0.841678	0.165089	0.315402	0.496216	-0.068929	-0.425628	0.0809521	-0.277522	-0.0763828	-0.00640631	0.49861	0.63132	0.886235	0.390378	0.0719026	0.115705	0.199226	0.233161	0.260024	0.170307	0.0946837	0.132872	-0.259752	0.380572	0.046898
621	O95563	HUMAN	-0.458852	0.193578	-0.274206	NA	0.118055	0.354434	0.354434	NA	0.127978	0.123595	0.321115	0.206781	0.392539	0.0169334	0.246817	-0.0739394	0.459369	0.118858	0.00750137	0.223648	NA	NA	NA	NA	0.0441253	0.321135	0.294494	0.289862	NA	NA	NA	NA	0.827504	NA	NA	-0.345808	0.252449	0.101253	0.103235	0.0550101
622	O95571	HUMAN	-0.0181794	0.102863	0.0231251	-0.0982058	0.0290806	0.123573	0.123573	0.218006	0.167607	0.446446	0.133015	0.134021	-0.260242	-0.491044	-0.177472	0.160172	0.0278383	-0.239347	-0.0572421	0.03164	-0.109224	-0.00407507	0.167987	0.198519	-0.253936	-0.00321972	0.157382	0.268898	0.153617	0.134261	0.0802428	0.198688	0.197559	0.196339	0.275318	0.20138	0.0901056	-0.275176	-0.126376	0.106074
623	O95573	HUMAN	0.0777206	0.058947	0.0729895	0.0343899	0.184865	0.18993	0.18993	0.0978948	0.176214	0.185197	0.136936	0.163941	0.195171	0.0739126	0.0974114	0.160868	0.164931	0.108533	0.157861	0.149155	0.032573	0.144492	0.0957661	0.174154	0.179162	0.140921	0.18172	0.200184	0.241091	0.153895	0.160996	0.115895	0.159676	0.188009	0.238089	0.16383	0.21917	0.156673	0.179823	0.164749
624	O95602	HUMAN	-0.0481562	0.0593334	0.234495	0.0668343	0.159933	0.231783	0.231783	0.174677	-0.0229112	0.243393	0.260046	0.246501	0.171942	0.0773681	0.199245	0.26276	0.377049	0.380044	0.239853	0.27135	-0.194609	0.112165	0.123072	0.144307	0.387337	0.234071	0.322268	0.365665	-0.154767	0.173314	0.225017	0.259515	0.124457	0.139815	0.332885	0.229096	0.245381	0.193448	0.193646	0.138511
625	O95613	HUMAN	NA	-0.363767	NA	NA	-0.136013	-0.915336	-0.915336	1.05092	0.233159	-0.0426926	-0.109001	NA	NA	NA	NA	NA	-0.201831	0.0821996	NA	NA	NA	0.422196	NA	NA	0.607857	NA	NA	0.237751	NA	0.73647	0.878308	NA	-0.0276306	-0.383933	0.322439	NA	NA	NA	NA	NA
626	O95619	HUMAN	NA	NA	NA	NA	NA	NA	NA	NA	NA	NA	NA	NA	NA	NA	NA	NA	NA	NA	NA	NA	NA	NA	NA	NA	NA	NA	NA	NA	NA	NA	NA	NA	-0.458424	NA	NA	NA	NA	NA	NA	NA
627	O95628	HUMAN	NA	NA	NA	NA	NA	NA	NA	0.341999	NA	NA	NA	NA	NA	0.0396811	-0.0537373	NA	NA	NA	NA	NA	-0.460816	-0.653242	-1.11545	-0.390207	NA	NA	NA	NA	NA	NA	NA	NA	-0.177569	NA	NA	NA	NA	0.0521603	0.409873	NA
628	O95630	HUMAN	0.277646	0.107469	-0.0127115	0.209503	0.15359	0.0873773	0.0873773	0.113282	0.243116	0.121328	0.0310655	0.286707	0.0755516	0.101182	0.154157	0.068429	0.421292	0.163673	0.126314	0.185163	0.0471324	0.347874	0.0428185	0.0932355	0.210019	0.0350921	0.0802683	0.131216	0.253869	0.00201924	-0.404501	0.000352205	0.20415	-0.080289	0.268388	0.10921	0.0870034	0.0667157	0.128111	0.164013
629	O95639	HUMAN	-0.632948	-0.0129843	0.442618	0	0.205841	0.197541	0.197541	0.501209	0.505579	0.339766	0.230428	-0.0390461	NA	0.333595	-0.0435259	0.6665	-0.00353375	0.405299	1.0032	0.223309	-0.00327058	NA	-0.294641	0.429358	0.295032	-0.318076	0.358467	0.297779	-0.0404143	1.04404	0.172691	-0.117007	0.754472	0.192592	0.405569	1.0548	0.213747	0.503767	0.44332	0.722107
630	O95674	HUMAN	0.437388	-0.062998	-0.167019	0.364678	0.331521	0.0841506	0.0841506	0.115259	0.858011	0.918644	-0.638224	-0.257539	-0.134995	0.312632	0.483024	0.607978	0.438718	0.298356	-0.202815	0.221808	-3.41305	0.88219	NA	0.197546	-0.192258	0.442943	0.474482	0.0746809	0.431756	0.0857385	0.261075	0.605639	0.0847688	-0.0253861	0.342696	0.480908	0.367576	0.373638	-0.00357203	0.230983
631	O95684	HUMAN	-0.09404	-0.142607	NA	-0.112358	NA	-0.16566	-0.16566	NA	0.510633	0.0154852	-0.28804	0.00504004	NA	NA	NA	NA	0.080395	NA	NA	0.515475	NA	NA	-0.324603	NA	NA	0.085517	0.0974424	-0.0230186	NA	NA	0.244295	NA	NA	0.272511	0.236248	0.467331	NA	0.138781	NA	NA
632	O95696	HUMAN	NA	NA	NA	-0.861808	-0.137808	-0.239179	-0.239179	0.0677199	-0.331178	-0.631871	0.948302	0.52889	NA	-0.298645	0.861761	NA	0.0248811	0.033129	NA	NA	NA	NA	NA	NA	0.831234	0.453589	NA	-0.00327531	NA	NA	NA	NA	-0.106495	NA	0.10993	NA	1.3313	NA	NA	0.691807
633	O95707	HUMAN	NA	0.113542	NA	-0.317279	0.244069	0.0796691	0.0796691	-0.186467	-0.273907	-0.050921	NA	NA	0.176573	0.352962	NA	NA	NA	-0.237391	0.189845	0.195972	NA	NA	NA	0.859429	0.336339	0.0229328	-0.106698	0.0423335	NA	NA	NA	NA	0.666195	-0.312811	0.128382	0.194219	0.151177	0.136494	0.18734	0.0326347
634	O95714	HUMAN	NA	0.39521	0.207596	NA	0.221659	0.0364739	0.0364739	0.312552	0.878619	0.706679	1.23623	1.0594	0.89485	NA	NA	NA	0.172321	0.555601	-0.386817	0.0243485	0.39653	0.350321	NA	0.458963	0.239005	0.501953	0.374104	0.173767	NA	NA	NA	NA	-0.454707	0.136796	0.535779	-0.195172	0	0.0586512	0.0694563	0.149137
635	O95721	HUMAN	NA	0.349934	0.117426	0.113675	-0.0355289	0.177635	0.177635	0.220697	0.270465	-0.395411	-0.221383	-0.135959	NA	NA	NA	NA	0.13646	NA	0.247217	NA	0.300349	0.334291	0.728012	0.442459	NA	NA	NA	NA	0.257426	0.358129	-0.0515226	0.245783	0.245214	-0.000789429	0.316252	0.310348	0.22368	0.178152	NA	0.198127
636	O95747	HUMAN	-0.020979	0.122264	0.131719	-0.031264	0.0972217	0.0898767	0.0898767	0.0629876	0.198693	0.115742	0.180664	0.17355	0.233257	0.13325	0.193664	0.225411	0.133	0.215494	0.264719	0.134785	0.270765	0.143512	0.0786681	0.176212	0.257781	0.232611	0.25073	0.266549	0.184928	0.13132	0.100954	0.104436	0.180031	0.177946	0.193357	0.201832	0.171891	0.184873	0.159924	0.188755
637	O95749	HUMAN	NA	NA	NA	NA	0.380718	0.896195	0.896195	NA	0.444598	-0.182327	0.257796	0.330772	NA	NA	NA	0.434681	NA	NA	NA	NA	NA	NA	NA	NA	NA	NA	NA	NA	NA	NA	NA	NA	NA	NA	-0.0999223	NA	-0.772295	NA	NA	NA
638	O95757	HUMAN	-0.00771438	0.135244	0.103674	-0.0163425	0.137931	0.137926	0.137926	0.119119	0.187932	0.152929	0.126809	0.173634	0.231298	0.13411	0.209279	0.162631	0.171747	0.173833	0.203795	0.274855	0.131621	0.0657427	0.0587534	0.143847	0.237465	0.130003	0.181703	0.168617	0.207905	0.218447	0.142615	0.178365	0.0923008	0.221382	0.219038	0.237195	0.232435	0.240333	0.129986	0.195156
639	O95758	HUMAN	-0.000548719	0.0487559	0.0645753	-0.00492285	0.275564	0.181985	0.181985	0.307241	0.266271	0.284695	0.154331	0.167662	0.036124	0.0549325	0.142763	0.248977	0.310429	0.270253	0.358044	0.292065	0.0192212	0.168132	-0.105665	0.00705322	0.180837	0.405109	0.285509	0.291686	0.16391	0.30661	0.245252	0.0880112	0.024618	0.199755	0.228552	0.288393	0.288827	0.198238	0.127626	0.22232
640	O95777	HUMAN	-0.00670904	0.117119	0.14423	-0.0398703	0.0972488	0.183262	0.183262	-0.112736	0.232101	-0.0384362	0.176467	0.270351	0.366769	0.137126	0.330731	-0.00213022	0.204966	0.182896	0.336898	0.415476	-0.213206	0.476746	0.498526	0.345694	0.183396	0.323063	0.21884	0.327142	0.105553	0.255455	0.236006	0.191094	0.0261805	0.242334	0.155186	0.250544	0.110729	-0.0915511	0.168213	0.09186
641	O95782	HUMAN	-0.0492586	0.0638022	0.0926918	-0.0424059	0.102694	0.150559	0.150559	0.0974218	0.144296	0.146244	0.149115	0.136736	0.211115	0.126218	0.139105	0.202325	0.0696799	0.15015	0.225381	0.122297	0.230702	0.173692	0.0788778	0.142003	0.174516	0.156118	0.150874	0.226705	0.179172	0.146665	0.14967	0.083046	0.112495	0.186976	0.221322	0.238071	0.183251	0.174704	0.174592	0.153661
642	O95785	HUMAN	0.165803	0.139343	-0.00686956	-0.260914	0.0193651	0.0336138	0.0336138	-0.040435	0.129301	-0.416651	-0.116845	-0.269213	0.191364	-0.321975	-0.17962	-0.187633	0.0664089	-0.309567	-1.00002	-0.343364	-0.224326	0.0359704	-0.212368	0.0116461	0.0913117	0.106808	0.164277	0.431985	-0.051792	-0.0104257	-0.17765	0.226493	0.089236	0.219333	0.112948	0.289908	0.0190079	-0.213128	-0.277603	-0.0573722
643	O95793	HUMAN	NA	NA	NA	NA	NA	NA	NA	NA	NA	NA	NA	NA	NA	NA	NA	NA	NA	NA	NA	NA	0.450898	-0.244103	NA	0.376072	NA	NA	NA	NA	NA	NA	NA	NA	NA	0.603749	0.560757	NA	NA	NA	NA	NA
644	O95801	HUMAN	0.351146	-0.0388783	-0.0298167	-0.219415	0.314539	-0.023604	-0.023604	0.40275	0.18134	-0.0531635	0.0760001	0.0219967	-0.0126026	0.16469	0.41396	-0.0873416	0.331715	0.448695	0.190744	-0.100274	0.155863	0.153561	-0.0827731	0.199063	0.301007	0.260006	0.325502	0.179647	-0.00738839	0.0861379	0.219833	-0.196142	0.323476	0.162576	-0.00226708	0.208772	0.148246	0.124986	0.0315926	-0.0386881
645	O95816	HUMAN	0.0342517	0.198726	0.123605	0.0436572	0.17279	0.134681	0.134681	0.0549085	0.206423	0.181331	0.244127	0.178851	0.290538	0.151434	0.227224	0.200617	0.175206	0.16595	0.314939	0.20649	0.335388	0.0659834	0.121335	0.0950584	0.142657	0.118687	0.219311	0.300951	0.221467	0.185205	0.152144	0.199731	0.114234	0.189368	0.233004	0.175346	0.17641	0.268812	0.217111	0.237036
646	O95817	HUMAN	0.231717	0.25437	0.264762	0.0952059	0.327489	0.00277136	0.00277136	0.208407	NA	0.0775158	0.345331	0.524845	NA	0.470342	0.428876	0.425144	0.179417	NA	NA	NA	-0.0172341	0.356178	0.0741265	0.139177	NA	0.224045	0.380385	0.531619	0.341865	0.0887937	-0.0783513	-0.0480824	0.408772	0.152516	0.365852	0.271448	0.296963	0.442317	0.212132	0.387493
647	O95819	HUMAN	0.377947	0.0590573	0.13838	-0.0612137	0.0459066	0.107492	0.107492	0.317322	-0.274405	-0.143507	0.0674838	0.250678	0.109059	0.285126	0.267417	0.268254	0.087383	-0.0558004	0.360769	0.362923	0.0139835	0.0129083	0.0548341	-0.165338	1.01913	0.23806	0.334139	0.70965	0.0754799	0.102084	-0.0468491	0.110225	0.290995	0.173441	0.155517	0.168132	0.141311	0.083493	0.199897	0.272658
648	O95825	HUMAN	0.0983095	-0.0258058	-0.331824	-0.154345	0.434311	NA	NA	0.0584498	-0.331051	0.219858	0.0874599	0.0967547	0.29921	NA	0.251701	-0.173574	0.515375	-0.00467705	-0.891681	-0.159547	0.531065	0.19173	0.199549	-0.0599165	-0.657744	-0.554051	-0.949521	-0.0609671	0.326392	0.319628	0.0268365	0.139854	-0.161417	-0.0802297	-0.287688	-0.108734	-0.0680563	-0.17962	-0.378688	0.0545376
649	O95831	HUMAN	0.0186381	0.0768172	0.0908624	0.0277794	0.0238559	0.0917488	0.0917488	0.13783	0.170663	0.129193	0.15582	0.135583	0.181062	0.150649	0.178233	0.175084	0.114033	0.168883	0.171547	0.101723	0.0658968	0.0929643	0.0328227	0.16877	0.155879	0.210594	0.231331	0.224606	0.182923	0.177587	0.146403	0.140985	0.14429	0.166361	0.176853	0.180502	0.26923	0.198459	0.138565	0.160441
650	O95833	HUMAN	-0.00133627	0.0561508	-0.128591	0.0163911	0.0505844	0.068026	0.068026	0.0436447	0.187051	0.169255	-0.0130998	0.159522	0.360206	0.0503044	0.180873	0.0729498	-0.0551957	-0.56159	0.0148429	0.0161719	0.276655	-0.0713588	0.815471	0.132467	0.231322	0.0381287	0.256692	0.187191	0.188106	0.0757762	0.114243	-0.0843345	0.179203	0.161282	0.179629	0.153185	0.145981	0.0124835	-0.0651476	0.108559
651	O95834	HUMAN	0.0519807	-0.0237547	-0.120067	-0.0766748	0.145155	0.106139	0.106139	0.0541637	0.304103	0.400919	0.120332	0.140665	0.341382	0.125948	0.273958	0.033822	0.103138	0.123621	0.0146917	0.126722	-0.0705262	-0.0470949	0.0148446	-0.0053591	0.363824	0.0443452	-0.0225933	0.205632	0.0673103	0.193013	0.18515	-0.12377	-0.151952	0.0925305	0.122069	-0.0319646	0.342789	0.320462	0.259387	0.327205
652	O95861	HUMAN	0.00180189	0.0568288	0.0850848	-0.00819445	0.0530375	0.0102026	0.0102026	0.139117	0.273016	0.0642435	0.187324	0.116744	0.146299	0.143776	0.130827	0.291075	0.218817	0.171915	0.18064	0.176731	0.109454	0.188549	-0.0839966	0.0960981	0.106523	0.26383	0.29882	0.229365	0.347395	0.225055	0.225177	0.223942	0.237262	0.0991019	0.199268	0.198012	0.194253	0.170507	0.111117	0.0909515
653	O95864	HUMAN	-0.259369	-1.56704	-0.213538	0.0855833	0.0675026	0.246561	0.246561	0.354646	0.252238	-0.018325	0.101441	0.174823	0.786702	0.2651	-0.327686	0.0430104	0.549195	3.98519	-0.561228	0.158586	0.418943	0.252863	0.0492606	0.990272	0.224308	1.50018	0.102151	1.17484	0.174786	-0.00189865	0.260071	0.133755	1.71051	-1.56066	0.297751	0.0410763	0.111275	0.960861	-0.660473	0.610703
654	O95870	HUMAN	0.0253233	0.0437432	0.0529139	-0.150474	0.341759	0.250371	0.250371	0.118699	0.0925125	NA	0.137379	0.416894	0.228573	0.22068	0.0240604	0.273546	NA	0.389678	0.273842	0.242252	NA	NA	-0.0900464	-0.534779	NA	0.544757	0.242073	-0.235739	-0.154643	0.0533991	0.135154	0.193493	0.0444297	0.162541	0.0275792	0.135975	1.17818	0.152175	0.0811704	0.189148
655	O95881	HUMAN	0.137522	0.0809669	0.139542	0.0657186	0.150224	0.467714	0.467714	0.12472	-0.039308	0.151821	0.241047	0.0932198	0.0889093	0.124931	0.00286633	0.200298	0.148785	0.117641	0.102484	0.255411	0.372095	0.038476	-0.0621046	0.213952	0.190033	0.190153	0.228584	0.108529	0.221134	0.148197	0.13058	0.159369	0.26311	0.156955	0.107885	0.589736	0.156409	0.208568	0.207427	0.131192
656	O95900	HUMAN	NA	0.231615	0.0193908	0.184829	NA	NA	NA	0.457561	0.662245	NA	0.385878	0.80237	NA	NA	NA	0.930448	NA	NA	NA	NA	NA	NA	0.159047	NA	NA	NA	0.0329204	0.0769792	0.444508	NA	NA	NA	NA	-0.423344	0.351216	0.129835	NA	0.00251151	0.0962762	0.425367
657	O95905	HUMAN	NA	-0.28375	NA	NA	0.201851	NA	NA	-0.0370812	NA	NA	NA	NA	0.263333	NA	NA	NA	NA	NA	NA	NA	NA	NA	NA	NA	NA	NA	NA	NA	NA	NA	NA	NA	NA	-0.113864	NA	NA	NA	NA	NA	NA
658	O95926	HUMAN	NA	NA	NA	NA	NA	NA	NA	NA	NA	NA	NA	NA	NA	NA	NA	NA	NA	NA	NA	NA	NA	NA	NA	NA	NA	NA	NA	NA	NA	NA	NA	NA	NA	NA	NA	NA	NA	NA	NA	NA
659	O95983	HUMAN	-0.215108	0.224425	0.0638342	0.208266	0.0234064	0.537409	0.537409	NA	0.0334188	0.199773	0.170742	0.193099	0.098808	0.234982	0.165805	0.328935	-0.0989251	0.189077	0.35798	0.345743	-0.156028	-0.0797552	-0.0946267	0.208206	-0.00325988	0.0743405	0.237551	0.328151	0.231574	0.149659	-0.18599	0.246575	0.200714	0.0816527	0.166241	0.0124558	0.0188471	-0.0410536	0.343359	0.174815
660	O95985	HUMAN	NA	NA	NA	NA	-0.118884	NA	NA	NA	NA	NA	NA	0.199011	NA	NA	NA	NA	NA	NA	NA	NA	-0.157159	0.138921	0.136111	0.0298249	NA	0.151823	0.281784	NA	NA	NA	NA	NA	0.0849158	0.0928999	-0.261876	NA	-0.514786	-0.214532	NA	0.146963
661	O95989	HUMAN	0.608793	0.0839826	-0.0488521	0.277133	0.0132739	0.37768	0.37768	0.231987	0.169109	0.269578	0.33419	1.07353	0.336251	0.421252	0.905061	0.401694	0.188242	0.613741	0.35056	0.315285	0.241681	0.242951	0.15331	0.299428	-0.0302827	0.231389	0.122411	-0.258217	0.194691	0.201813	-0.0728453	0.489922	0.0801602	0.31535	0.0618098	0.360413	0.13014	0.238617	0.571017	0.242205
662	O95999	HUMAN	NA	NA	NA	NA	0.34106	-0.00452027	-0.00452027	0.115614	0.180823	NA	0.352503	0.0366581	NA	NA	NA	NA	NA	NA	NA	NA	0.38673	0.586195	0.023358	0.47199	NA	NA	NA	NA	NA	NA	NA	NA	NA	NA	0.0522891	NA	NA	NA	NA	0.209375
663	O96000	HUMAN	-0.0527968	0.125269	0.119197	0.0671772	0.0651458	0.0699835	0.0699835	0.115968	0.195938	0.0946586	0.182263	0.119238	0.136326	0.148889	0.0986222	0.186094	0.0629613	0.108777	0.188005	0.0507044	0.103556	0.0569076	0.0428995	0.124458	0.166603	0.262049	0.207545	0.276634	0.192849	0.198415	0.183596	0.0168968	0.0949126	0.201789	0.130002	0.194899	0.205669	0.18369	0.186142	0.142581
664	O96005	HUMAN	0.0235535	0.055304	0	0.139762	0.0626968	0.0443742	0.0443742	0.274762	0.159288	0.282936	0.330357	0.309072	0.190735	0.509818	0.397109	0.120124	0.00816079	0.276397	0.639913	0.32761	0.139681	0.0942305	0.274662	0.276907	-0.357236	0.124297	0.186839	0.195902	0.1744	0.344885	0.0292854	0.386841	-0.0192624	0.146615	0.133714	0.270362	0.253335	-0.0271828	0.212287	0.15531
665	O96006	HUMAN	0.20886	NA	0.410873	0.00577045	0.249771	0.362979	0.362979	NA	NA	-0.128052	NA	NA	0.354333	-0.0418199	0.160049	NA	NA	0.44059	1.09296	NA	NA	NA	NA	NA	NA	1.2841	0.166351	0.162961	NA	NA	NA	NA	NA	0.240425	0.367645	NA	0.28426	0.122834	-0.1657	0.152143
666	O96008	HUMAN	0.0786111	0.123902	0.096058	0.0669898	0.152472	0.126006	0.126006	0.161959	0.183827	0.145345	0.115303	0.162001	0.151703	0.0989094	0.203289	0.204127	0.115992	0.102179	0.170325	0.192597	0.10892	-0.0145517	-0.0239257	0.0299968	0.229182	0.26812	0.243142	0.315796	0.235986	0.130605	0.169837	0.184086	0.202204	0.210425	0.265468	0.253547	0.3136	0.182578	0.0693045	0.160677
667	O96011	HUMAN	0.0919505	-0.0176163	0.120414	-0.030307	0.391957	0.130221	0.130221	0.0639621	0.346992	0.269918	-0.00732479	0.103815	0.249757	0.227136	0.157871	0.0740609	0.370081	0.278681	0.210302	0.146502	0.456272	0.0862213	0.366703	-0.014201	0.167129	0.420076	0.322457	0.363051	0.281242	-0.119521	0.360088	-0.185111	0.410891	0.305059	-0.374186	0.501476	0.0499809	0.428204	0.164866	-0.127788
668	O96013	HUMAN	0.0540304	0.00382949	0.557763	NA	-0.0978036	0.277366	0.277366	0.0411037	0.514842	0.469998	0.218079	0.275352	NA	NA	NA	NA	0.462058	NA	NA	NA	0.211096	0.0677841	0.0074172	0.120602	1.01621	0.244486	0.432176	NA	0.243295	0.788772	0.24898	0.160299	0.201434	0.543049	NA	NA	0.19486	0.32711	NA	NA
669	O96019	HUMAN	0.06609	0.098473	0.121248	0.104741	0.136334	0.130963	0.130963	0.171669	0.189331	0.221806	0.150692	0.155741	0.269082	0.140462	0.203201	0.201458	0.164539	0.170779	0.231338	0.224537	0.19715	0.141497	0.0982992	0.12389	0.198539	0.172289	0.182071	0.228557	0.246337	0.174019	0.12573	0.168334	0.03025	0.17646	0.179825	0.259385	0.267967	0.175709	0.210584	0.146031
670	P00044	YEAST	NA	-1.44982	NA	NA	NA	NA	NA	-3.73562	-0.84841	-1.45728	-0.733568	-1.17972	-0.727327	NA	NA	NA	NA	NA	NA	-1.10343	NA	NA	NA	NA	NA	NA	NA	NA	-1.84943	NA	NA	NA	NA	-0.529656	-1.0603	NA	-0.903585	-3.97177	NA	NA
671	P00045	YEAST	-1.21722	-0.380217	-0.928104	NA	NA	-0.728602	-0.728602	0.11774	-1.00701	-0.765858	-0.712037	-1.07602	NA	NA	-0.867625	-0.74495	-0.405266	-0.88684	-0.591759	-0.4738	-0.713474	-0.870754	-0.934478	-0.771508	NA	-0.825242	-0.990001	-0.545582	NA	NA	NA	NA	-0.881168	-1.18943	-0.875007	NA	-0.418553	-0.74215	-0.599949	-1.06438
672	P00127	YEAST	NA	NA	NA	NA	NA	NA	NA	NA	NA	NA	NA	NA	NA	NA	NA	NA	NA	NA	NA	-0.865567	NA	NA	NA	NA	NA	NA	NA	NA	NA	NA	NA	NA	NA	NA	NA	NA	-0.874715	-0.903874	-0.764258	-0.969568
673	P00128	YEAST	NA	NA	NA	NA	NA	-0.0738368	-0.0738368	NA	-0.307299	NA	NA	NA	0.165274	-0.0851795	-0.0638224	0.115936	NA	NA	-0.798799	-1.13079	-0.858974	-0.421469	-0.85166	-0.523229	NA	NA	NA	0.159873	NA	-2.06264	NA	-0.866904	NA	0.282682	-0.204627	NA	-0.473561	-0.14933	-0.573228	-0.436016
674	P00156	HUMAN	-0.854071	NA	-0.411746	NA	-0.0544193	0.0825935	0.0825935	-0.105591	0.481431	-0.166784	0.412358	0.486548	0.154881	0.260008	NA	0.215611	NA	0.227996	0.248662	-0.0607924	0.215895	1.00961	0.565374	0.423002	-0.611792	0.338475	-0.241204	NA	0.445537	0.21767	0.0278354	-0.210593	-1.42962	-0.245193	-0.381498	0.0469382	-0.93222	NA	NA	0.110154
675	P00175	YEAST	NA	NA	NA	NA	NA	NA	NA	NA	NA	NA	NA	NA	NA	NA	NA	NA	NA	NA	NA	NA	NA	NA	NA	NA	NA	NA	NA	NA	NA	NA	NA	NA	NA	NA	NA	NA	NA	NA	NA	NA
676	P00330	YEAST	-0.891375	-0.884938	-0.865082	-0.907441	-0.839317	-0.815604	-0.815604	-0.810568	-0.794598	-0.807466	-0.823761	-0.820088	-0.6626	-0.782698	-0.753019	-0.762133	-0.837244	-0.746283	-0.713479	-0.758488	-0.790894	-0.917771	-0.962506	-0.860269	-0.812356	-0.776124	-0.755459	-0.774505	-0.769764	-0.805336	-0.788545	-0.877929	-0.846873	-0.800065	-0.763253	-0.828492	-0.698853	-0.666906	-0.685792	-0.721871
677	P00338	HUMAN	0.0449437	0.0776799	0.0915642	0.0534818	0.0383123	0.160577	0.160577	0.0845123	0.240041	0.142198	0.19471	0.180523	0.220883	0.129784	0.169073	0.177096	0.127452	0.221201	0.204592	0.187439	0.207351	0.154737	0.0826227	0.126337	0.170402	0.231832	0.246708	0.244069	0.14842	0.160127	0.153251	0.0631084	0.140888	0.202137	0.200735	0.200431	0.197883	0.231421	0.199165	0.190615
678	P00350	ECOLI	2.05794	2.31715	2.28569	2.32922	2.48597	2.21273	2.21273	2.17829	2.5673	2.46942	2.50084	2.52698	2.3015	2.1946	2.20454	2.24975	2.12908	2.10306	2.1812	2.13838	2.07689	1.93498	1.87073	1.93165	2.5841	2.47942	2.4547	2.53885	2.198	2.22678	2.16508	2.11244	2.32845	2.26814	2.33736	2.3937	2.26077	2.18954	2.18746	2.17061
679	P00358	YEAST	-0.804634	-0.797151	-0.755763	-0.930368	-1.1974	-0.819162	-0.819162	-1.02197	-0.810937	-0.776237	-0.79465	-0.818576	-0.239538	-0.748419	-0.717346	-0.730397	-0.746501	-0.866767	-0.756912	-0.726781	-1.02648	-1.00771	-1.05564	-0.788623	-0.736851	-0.758014	-0.703622	-0.733358	-0.605726	-0.751167	-0.643073	-0.95229	-0.804669	-0.660038	-0.662016	-0.779407	-0.676852	-0.639905	-0.691587	-0.655436
680	P00359	YEAST	-0.872496	-0.834998	-0.834327	-0.963875	-0.843768	-0.758727	-0.758727	-0.818617	-0.73255	-0.737883	-0.768249	-0.750683	-0.672287	-0.742819	-0.705102	-0.698768	-0.785519	-0.745125	-0.668526	-0.740027	-0.886912	-0.912538	-1.00478	-0.888041	-0.756833	-0.713617	-0.728138	-0.714357	-0.709065	-0.756237	-0.713322	-0.783153	-0.759128	-0.76613	-0.705345	-0.770527	-0.682736	-0.651869	-0.709023	-0.721482
681	P00360	YEAST	-0.94324	-0.858401	-0.891139	-0.913039	-0.782012	-0.755676	-0.755676	-0.789805	-0.773542	-0.812599	-0.833169	-0.838997	-0.736843	-0.775487	-0.706822	-0.720779	-0.766784	-0.700903	-0.711903	-0.8443	-0.871573	-0.921729	-1.01046	-0.899742	-0.832327	-0.767746	-0.682376	-0.714867	-0.664612	-0.754844	-0.771051	-0.84632	-0.826693	-0.794173	-0.76846	-0.726048	-0.709315	-0.69562	-0.690695	-0.73282
682	P00363	ECOLI	NA	NA	NA	NA	NA	NA	NA	NA	NA	NA	NA	NA	NA	NA	NA	NA	NA	NA	NA	NA	NA	NA	NA	NA	NA	NA	NA	NA	NA	NA	NA	NA	NA	NA	NA	NA	NA	NA	NA	NA
683	P00367	HUMAN	0.00691975	0.0656638	0.0916239	0.0252245	0.0838802	0.115075	0.115075	0.0754179	0.189867	0.144489	0.135	0.132525	0.216859	0.111026	0.190997	0.127549	0.121288	0.19432	0.20224	0.140697	0.208032	0.202127	0.096077	0.10351	0.119279	0.196377	0.217106	0.228062	0.181829	0.146364	0.155688	0.0729377	0.127802	0.202352	0.188427	0.201509	0.186217	0.194031	0.160991	0.139763
684	P00370	ECOLI	NA	NA	NA	NA	NA	NA	NA	5.10709	NA	NA	NA	0.983931	NA	NA	NA	NA	NA	NA	NA	NA	3.30033	NA	NA	NA	NA	NA	NA	NA	NA	2.14157	NA	NA	NA	NA	NA	NA	2.76235	2.75709	2.44289	2.26083
685	P00374	HUMAN	0.208115	0.179903	0.237279	0.170315	0.167773	0.0865538	0.0865538	0.192179	0.239091	0.0901504	0.144665	0.132258	0.181249	0.179445	0.297099	0.250318	0.231906	0.216306	0.224778	0.173451	0.0875008	-0.0244506	0.107532	0.348226	0.172219	0.340388	0.298254	0.32635	0.27896	0.284267	0.280853	0.138695	0.189075	0.220167	0.251284	0.303643	0.216699	0.219408	0.248858	0.234322
686	P00387	HUMAN	-0.0461607	0.101907	0.0914513	0.0209497	0.0666112	0.0904283	0.0904283	0.040524	0.163998	0.102649	0.152784	0.183004	0.257478	0.164145	0.229515	0.201429	0.0974209	0.168579	0.285471	0.144573	0.112059	0.225149	0.0680851	0.129316	0.120404	0.222687	0.266489	0.227923	0.189911	0.133347	0.123361	0.0914433	0.14721	0.190368	0.242271	0.21847	0.293702	0.152216	0.157867	0.212337
687	P00390	HUMAN	0.0557113	0.0988583	0.124621	0.0276292	0.19209	0.129164	0.129164	0.174282	0.168548	0.229679	0.234567	0.17726	0.230216	0.166403	0.217315	0.227647	0.151645	0.108952	0.188405	0.126679	0.103238	0.188169	-0.104195	0.160386	0.269347	0.181097	0.223132	0.192252	0.247202	0.090795	0.182269	0.113437	0.170326	0.25113	0.270145	0.251054	0.178406	0.217998	0.15634	0.0925193
688	P00393	ECOLI	NA	NA	NA	NA	NA	NA	NA	NA	NA	NA	NA	NA	NA	NA	NA	NA	NA	NA	NA	NA	NA	NA	NA	NA	NA	NA	NA	NA	NA	NA	NA	NA	NA	NA	NA	NA	NA	NA	NA	NA
689	P00395	HUMAN	NA	NA	NA	NA	NA	NA	NA	NA	0.0925366	NA	NA	0.14038	NA	NA	NA	NA	NA	NA	0.167424	NA	NA	NA	NA	NA	NA	NA	NA	NA	0.0821659	NA	-0.0132711	NA	NA	NA	NA	NA	NA	NA	NA	NA
690	P00403	HUMAN	-0.011493	0.213159	0.0989311	0.062336	0.0795723	0.110478	0.110478	0.155612	0.21434	0.151058	0.16577	0.194935	0.204798	0.13775	0.195161	0.166715	0.194852	0.19974	0.256133	0.150372	0.25281	0.174857	-0.0256806	-0.0450395	0.256147	0.259811	0.261529	0.306079	0.19475	0.181338	0.093592	0.0751772	0.0587654	0.190463	0.168519	0.40751	0.117689	0.203229	0.128649	0.0138631
691	P00425	YEAST	NA	NA	NA	NA	NA	NA	NA	NA	NA	NA	NA	NA	NA	NA	NA	NA	NA	NA	NA	NA	NA	-2.37107	NA	NA	NA	NA	NA	NA	NA	NA	NA	NA	NA	NA	NA	NA	-0.864538	NA	NA	NA
692	P00427	YEAST	NA	-1.16838	-0.828285	NA	-0.819554	-0.904812	-0.904812	-0.662308	-1.03375	-0.848134	-0.987862	-0.930751	-0.672137	-0.698076	-0.602904	-0.756031	-1.20996	-1.04598	-0.85296	-0.713658	-0.689608	-1.24207	-0.987446	-0.893731	-0.800513	-0.721448	-0.740501	-0.967576	-0.629383	-0.748997	-0.819978	-0.961157	-0.870934	-0.909276	-0.761959	-0.704986	-0.698484	-0.784926	-0.630358	-0.604742
693	P00431	YEAST	-1.01086	-0.696051	NA	NA	-0.970581	-0.691558	-0.691558	-0.846388	0.0413055	-0.20108	-0.458843	-0.74968	-0.257369	NA	NA	-1.21696	-0.728698	-0.405795	-0.9367	-0.554663	-0.750985	-0.90947	-0.550734	-1.03096	-0.749115	-0.513891	-0.546442	-0.50809	NA	-0.871886	NA	-0.452307	-0.924184	-0.688226	-0.486222	-0.664755	-0.396586	-0.425069	-0.525349	-0.559279
694	P00441	HUMAN	-0.0846056	0.110164	0.0675786	0.0596794	0.0891454	0.088828	0.088828	0.0942805	0.154073	0.137533	0.14754	0.117298	0.204337	0.103025	0.212788	0.160407	0.125886	0.160239	0.173369	0.309111	0.211595	0.119998	0.030198	0.23394	0.174475	0.148201	0.278629	0.281235	0.240189	0.149038	0.163183	0.0744717	0.165499	0.228497	0.213358	0.260107	0.188511	0.128815	0.18305	0.113831
695	P00445	YEAST	-0.878475	-0.820496	-0.888711	-0.86744	-0.78041	-0.779136	-0.779136	-0.820227	-0.701833	-0.79988	-0.724533	-0.759977	-0.720313	-0.78953	-0.807919	-0.757638	-0.825179	-0.791419	-0.772638	-0.807081	-0.808934	-0.957193	-0.925035	-0.854318	-0.827096	-0.768944	-0.803688	-0.802885	-0.733358	-0.767721	-0.786307	-0.838671	-0.81325	-0.722422	-0.771136	-0.779457	-0.751993	-0.66522	-0.739954	-0.709919
696	P00447	YEAST	-1.01837	-0.919642	-0.841924	-0.947165	-0.854597	-0.788733	-0.788733	-0.742593	-0.716752	-0.724963	-0.745849	-0.740061	-0.749311	-0.768497	-0.671883	-0.73374	-0.798145	-0.75962	-0.747635	-0.835725	-0.789694	-0.779861	-0.917452	-0.75299	-0.737569	-0.825299	-0.75936	-0.694643	-0.728634	-0.757536	-0.795092	-0.823266	-0.84234	-0.794901	-0.715142	-0.659661	-0.729711	-0.653116	-0.672048	-0.668064
697	P00448	ECOLI	1.86026	2.15427	2.36162	2.31867	1.82647	2.02211	2.02211	2.13578	1.05752	0.883063	2.13574	2.47663	2.15747	2.13688	2.38523	1.8368	0.244998	2.14594	1.89193	2.06989	1.54567	1.79535	1.52745	1.39682	1.54307	2.7708	2.40237	NA	2.0367	2.10643	2.16208	2.22631	2.91105	2.16031	2.53152	2.32361	2.15827	1.51101	0.755737	0.646135
698	P00452	ECOLI	0.766372	3.11363	NA	1.4428	NA	1.25284	1.25284	NA	3.55727	NA	NA	2.66902	2.47528	NA	NA	NA	0.820543	1.50465	NA	1.30119	1.99062	2.10124	1.3653	0.915387	2.107	1.92279	2.21006	2.27911	1.60661	1.67553	1.60697	NA	1.48553	1.4862	2.74178	NA	1.56838	1.39942	1.2044	1.56729
699	P00490	ECOLI	NA	NA	NA	NA	0.268907	1.71561	1.71561	1.35519	NA	1.23649	1.31056	1.7029	2.9161	NA	NA	1.03182	1.8191	NA	NA	NA	2.23024	NA	NA	NA	NA	NA	NA	NA	1.00912	1.0055	0.429351	NA	NA	NA	NA	0.86245	2.16671	2.35066	NA	NA
700	P00491	HUMAN	0.0106048	0.102738	0.0843115	0.0153803	0.116801	0.128854	0.128854	0.140225	0.177331	0.135586	0.164876	0.132827	0.231041	0.111165	0.166613	0.183203	0.152727	0.220051	0.188227	0.212751	0.233366	0.174688	0.00831644	0.14265	0.184817	0.201651	0.234802	0.288325	0.171785	0.142254	0.146705	0.0291602	0.125479	0.161559	0.171411	0.200051	0.155047	0.196041	0.151989	0.129257
701	P00492	HUMAN	0.066691	0.122742	0.159747	0.0719845	0.123644	0.144839	0.144839	0.103172	0.209505	0.16112	0.161254	0.178917	0.187715	0.100337	0.161867	0.185428	0.174772	0.256395	0.273979	0.250819	0.183625	0.139639	0.099234	0.200939	0.149916	0.135798	0.204237	0.288894	0.209795	0.159727	0.116936	0.0610582	0.208519	0.235772	0.210947	0.142713	0.245554	0.170056	0.173054	0.225129
702	P00498	YEAST	-0.746032	-0.749583	-0.705338	-0.733685	-0.702416	-0.753565	-0.753565	-0.724927	-0.641641	-0.496944	-0.486867	-0.622844	-0.598094	-0.543664	-0.572338	-0.402483	-0.803707	-0.627494	-0.72269	-0.647017	-0.845623	-0.819756	-0.828575	-0.837341	-0.754113	-0.728555	-0.71764	-0.66951	-0.762046	-0.705346	-0.71274	-0.720621	-0.806374	-0.722999	-0.665167	-0.686007	-0.651197	-0.635538	-0.666298	-0.623244
703	P00505	HUMAN	0.0766182	0.127956	0.14192	0.0644824	0.0453618	0.0836707	0.0836707	0.107267	0.217816	0.131854	0.158831	0.166827	0.212368	0.15186	0.234738	0.152603	0.160182	0.2092	0.278678	0.254725	0.198598	0.0544125	0.0824387	0.123506	0.175421	0.219024	0.200351	0.221531	0.163803	0.139178	0.161327	0.0580404	0.146221	0.179721	0.187836	0.198324	0.180262	0.20074	0.221774	0.172829
704	P00509	ECOLI	1.78725	1.84507	1.99775	1.90189	2.04779	1.93599	1.93599	1.97293	1.9318	1.97579	2.35649	1.89565	2.15873	2.09958	2.13831	1.9636	1.78541	1.96611	2.13812	2.11958	1.90822	1.59868	1.8119	2.03742	1.93335	2.10225	2.05182	2.07588	2.04155	1.75511	1.77961	1.78535	1.82813	1.8758	1.99634	1.74152	1.99717	1.68185	2.09114	1.99163
705	P00519	HUMAN	NA	NA	NA	NA	NA	NA	NA	NA	NA	NA	NA	NA	NA	NA	NA	NA	NA	NA	NA	NA	NA	NA	NA	NA	NA	0.295808	NA	NA	NA	NA	NA	NA	NA	NA	NA	NA	NA	NA	NA	NA
706	P00546	YEAST	-0.00994628	0.477329	-0.617254	0.914043	-0.27463	-0.597674	-0.597674	-0.639312	-0.643859	-0.874394	-0.638158	-0.706886	-0.593202	-0.422712	-0.613767	-0.615257	-0.858302	-0.64935	-0.741037	-0.689108	-0.788009	-0.836518	-0.827799	-0.710025	-0.75681	-0.8118	-0.829937	-0.686684	-0.985745	-0.619761	-0.62379	-0.678558	-0.731333	-0.830438	-0.681982	-0.673229	-0.569976	-0.125272	-0.643609	-0.715978
707	P00549	YEAST	-0.896049	-0.845952	-0.834281	-0.903121	-0.805663	-0.807678	-0.807678	-0.809796	-0.769061	-0.81437	-0.792665	-0.807792	-0.670528	-0.778112	-0.703891	-0.69582	-0.774228	-0.727886	-0.726448	-0.763071	-0.818871	-0.916545	-0.998154	-0.877668	-0.804229	-0.78175	-0.756377	-0.738727	-0.723695	-0.79349	-0.797881	-0.858799	-0.832129	-0.782539	-0.760906	-0.769292	-0.666752	-0.668179	-0.673109	-0.702934
708	P00550	ECOLI	1.97234	2.10902	0.00467933	0.535766	0.413969	2.26343	2.26343	1.61897	NA	0.536705	NA	0.0775424	3.45299	-0.0447785	0.644576	0.729293	2.26529	2.80996	1.73535	1.08197	NA	NA	2.54934	NA	NA	NA	NA	NA	0.857084	1.28387	1.15864	1.58792	2.14456	2.18865	1.29876	0.490955	2.40633	2.29634	2.14245	2.12949
709	P00558	HUMAN	0.0269799	0.0828263	0.12444	0.0199736	0.0700153	0.0825893	0.0825893	0.113937	0.191177	0.159589	0.165881	0.151986	0.198328	0.10869	0.181889	0.167048	0.135287	0.199684	0.213866	0.172487	0.214995	0.112831	0.0414291	0.130385	0.153921	0.195366	0.226687	0.212849	0.195132	0.152683	0.162717	0.0766501	0.138302	0.195878	0.222903	0.220861	0.222191	0.211935	0.178353	0.146635
710	P00560	YEAST	-0.947673	-0.8521	-0.851682	-0.91476	-0.814728	-0.795851	-0.795851	-0.802682	-0.786861	-0.835737	-0.794863	-0.785058	-0.668722	-0.738612	-0.707873	-0.711589	-0.753316	-0.765316	-0.721029	-0.777113	-0.829233	-0.939688	-0.980644	-0.859561	-0.825644	-0.761535	-0.742823	-0.739857	-0.7803	-0.792253	-0.807024	-0.881144	-0.814004	-0.793077	-0.761056	-0.780102	-0.704205	-0.662875	-0.688987	-0.68886
711	P00561	ECOLI	NA	NA	NA	NA	NA	NA	NA	NA	NA	NA	NA	NA	NA	NA	NA	NA	NA	NA	NA	NA	NA	NA	NA	NA	NA	NA	NA	NA	NA	NA	NA	NA	NA	NA	NA	NA	NA	NA	NA	NA
712	P00562	ECOLI	NA	NA	NA	NA	NA	NA	NA	NA	NA	NA	NA	NA	NA	NA	NA	NA	NA	NA	NA	NA	NA	-0.0414986	-0.253507	0.0172363	NA	NA	NA	NA	NA	NA	NA	NA	NA	NA	1.04618	NA	0.184698	NA	NA	NA
713	P00568	HUMAN	-0.0630296	0.0457339	0.0497769	0.0797058	0.0637426	0.0660628	0.0660628	0.111514	0.260411	0.131053	0.145897	0.135839	0.210062	0.0132104	0.0981761	0.167669	0.1172	0.0996672	0.119936	0.0806944	0.145998	0.124831	0.0451683	0.254049	0.206841	0.0794652	0.0744431	0.257637	0.13698	0.135758	0.120089	0.0784951	0.0115876	0.107775	0.151676	0.0244162	0.253514	0.204409	0.102102	0.0244285
714	P00579	ECOLI	NA	NA	NA	NA	NA	NA	NA	3.37244	NA	NA	5.56856	NA	4.32959	1.9551	NA	NA	0.768643	3.31184	NA	3.48084	NA	NA	NA	NA	15.3696	NA	NA	NA	NA	0.925399	NA	NA	NA	NA	0.633094	NA	2.24063	2.02579	2.1827	2.44964
715	P00582	ECOLI	NA	4.69826	NA	2.94304	NA	NA	NA	NA	2.60683	2.19117	2.27497	2.23274	2.53442	2.263	NA	2.51491	2.29815	2.90979	3.02726	2.16005	NA	NA	NA	1.65695	NA	NA	NA	NA	3.13786	NA	NA	NA	2.8172	NA	2.84518	2.92581	2.76617	1.91816	2.63864	2.20079
716	P00635	YEAST	NA	NA	NA	NA	NA	NA	NA	NA	NA	NA	NA	NA	NA	NA	NA	NA	NA	NA	NA	NA	NA	NA	NA	NA	NA	NA	NA	NA	NA	NA	NA	NA	NA	NA	NA	NA	-0.676688	NA	NA	NA
717	P00722	ECOLI	2.43906	2.42551	2.70913	2.33835	2.32964	2.15443	2.15443	2.13627	2.35299	2.49553	2.39427	2.52429	2.11258	2.19577	2.25811	2.16376	2.3282	2.15344	2.07832	2.2941	2.02797	1.74678	1.78276	1.81038	NA	NA	NA	NA	2.40207	2.22872	2.03527	1.96491	2.28379	2.23971	2.31109	2.25648	2.27681	2.26436	2.15282	2.19292
718	P00724	YEAST	-0.854097	-0.958163	-0.871728	-0.866067	-0.850581	-0.88529	-0.88529	-0.590012	-0.776049	-0.848068	-0.789468	-0.731408	-0.601872	-0.860921	-0.74958	-0.705527	-0.847293	-0.850295	-0.745543	-0.743791	-1.05578	-0.857266	-0.796424	-0.802035	-0.808023	-0.641376	-0.84795	-0.828752	-0.765327	-0.785766	-0.779974	-0.699708	-0.807318	-0.828577	-0.711816	-0.765165	-0.558901	-0.575879	-0.624316	-0.593077
719	P00729	YEAST	-0.99603	-0.791076	-0.804081	-0.845872	-0.783568	-0.811787	-0.811787	-0.773723	-0.785168	-0.901513	-0.831503	-0.793433	-0.68264	-0.854377	-0.683297	-0.71899	-0.815793	-0.799266	-0.754919	-0.739126	-0.764655	-0.845483	-0.849029	-0.787167	-0.70257	-0.741002	-0.823879	-0.799119	-0.663344	-0.714222	-0.745244	-0.693865	-0.886772	-0.726904	-0.772227	-0.8073	-0.738772	-0.657805	-0.733618	-0.657807
720	P00734	HUMAN	0.04103	0.137725	0.120984	0.0691896	0.14913	0.00783399	0.00783399	0.226317	0.209928	0.201304	0.123104	0.11815	0.336924	0.150599	0.146104	0.285551	0.125209	0.165685	0.210705	0.171504	0.14755	-0.0757932	0.0442677	0.221474	0.291714	0.20343	0.251443	0.199071	0.133857	0.0575413	0.110919	0.168579	0.312501	0.230419	0.227016	0.167922	0.238208	0.204736	0.234247	0.218434
721	P00747	HUMAN	0.101796	0.0773225	-0.0135962	-0.0958631	0.00563103	0.120538	0.120538	-0.000983846	0.0812409	0.167561	0.0886639	0.0307653	0.0133497	-0.0789413	-0.0955151	0.00150543	0.196997	0.0605706	0.00791078	0.215225	0.1445	0.155355	6.09513e-05	0.225643	0.116554	0.194799	0.138128	0.125533	0.208509	0.0972459	-0.0414805	-0.00632747	0.0875537	0.185319	0.189771	0.132717	0.116199	0.116259	0.100181	0.0390228
722	P00803	ECOLI	NA	NA	NA	NA	NA	NA	NA	NA	NA	NA	NA	NA	NA	NA	NA	NA	NA	NA	NA	NA	NA	NA	NA	NA	NA	NA	NA	NA	NA	NA	NA	NA	NA	NA	NA	NA	NA	NA	NA	NA
723	P00805	ECOLI	NA	NA	NA	NA	NA	NA	NA	NA	NA	NA	NA	NA	NA	NA	NA	NA	NA	NA	NA	NA	NA	NA	NA	NA	NA	4.12953	NA	NA	NA	NA	NA	NA	NA	NA	NA	NA	NA	NA	NA	NA
724	P00812	YEAST	-1.05271	-0.928453	-0.756628	-0.901411	-0.843922	-0.706299	-0.706299	-0.759098	-0.763048	-0.63408	-0.75631	-0.783959	-0.581545	-0.639911	-0.569341	-0.42801	-0.582644	-0.632189	-0.526063	-0.583243	-1.008	-0.884362	-0.781691	-0.794376	-0.544175	-0.770742	-0.789186	-0.697451	-0.535405	-0.627445	-0.536916	-0.607867	-0.810572	-0.708	-0.73094	-0.5993	-0.714057	-0.448116	-0.515466	-0.536837
725	P00813	HUMAN	-0.172419	-0.0298609	-0.104652	0.0244152	0.148089	-0.277526	-0.277526	0.480001	NA	NA	NA	NA	-0.234222	-0.280617	0.159163	0.222678	-0.134824	-0.159044	-0.629883	0.0643414	0.218612	0.0877313	-0.00740607	-0.0111445	0.186558	0.21246	0.159627	0.28805	NA	0.303113	0.0144393	NA	0.573466	0.358549	-0.0285122	0.207041	0.666643	0.268752	0.15791	0.0766199
726	P00815	YEAST	-0.842897	-0.879326	-0.870609	-0.963682	-0.796031	-0.800444	-0.800444	-0.798198	-0.770337	-0.819154	-0.786069	-0.832627	-0.675751	-0.773435	-0.744391	-0.736742	-0.834767	-0.81152	-0.692835	-0.793291	-0.926822	-0.960904	-0.954498	-0.98607	-0.79907	-0.788932	-0.742302	-0.682422	-0.796553	-0.759453	-0.781562	-0.87927	-0.837077	-0.826815	-0.724927	-0.786607	-0.732889	-0.655592	-0.71531	-0.735265
727	P00817	YEAST	-0.962682	-0.856154	-0.882322	-0.961377	-0.799275	-0.799461	-0.799461	-0.792277	-0.776405	-0.862956	-0.819972	-0.79843	-0.721706	-0.808017	-0.75047	-0.738345	-0.872738	-0.810081	-0.766427	-0.821347	-0.794217	-0.896399	-1.01683	-0.907326	-0.820601	-0.801532	-0.781652	-0.789737	-0.734377	-0.818565	-0.831237	-0.879322	-0.854552	-0.77759	-0.759956	-0.829392	-0.713367	-0.707306	-0.717491	-0.701705
728	P00830	YEAST	-0.951187	-0.898403	-0.910816	-0.985389	-0.723882	-0.814201	-0.814201	-0.728266	-0.73604	-0.834902	-0.801571	-0.823283	-0.734989	-0.779902	-0.742107	-0.762573	-0.826293	-0.781879	-0.77564	-0.761438	-0.878908	-0.960199	-1.00407	-0.908448	-0.763743	-0.807488	-0.76016	-0.747369	-0.730918	-0.813414	-0.794907	-0.89967	-0.840774	-0.771198	-0.779417	-0.793701	-0.731249	-0.681834	-0.709974	-0.713789
729	P00864	ECOLI	1.75204	1.79057	1.73575	1.70814	2.42923	2.41	2.41	2.35543	2.10396	2.20366	2.19768	2.08362	1.97025	1.96018	1.42361	1.79208	2.40315	2.02217	1.7979	2.18035	2.11937	1.79735	2.36356	1.67021	2.25283	2.44038	2.25471	2.40094	2.02434	1.5944	1.98075	2.35388	2.44844	1.83184	2.05177	1.36166	2.13336	1.4752	2.09602	2.03867
730	P00887	ECOLI	NA	NA	NA	NA	NA	NA	NA	NA	-0.703675	-0.729144	NA	-0.750148	NA	NA	NA	-1.28532	-0.94673	-0.899	-1.0161	-0.7164	NA	-0.857986	-1.04027	NA	NA	NA	NA	NA	NA	NA	NA	NA	NA	NA	NA	NA	-0.488127	-0.66503	-0.769125	-0.677587
731	P00890	YEAST	-0.970243	-0.795921	-0.861357	-0.907991	-0.761995	-0.81048	-0.81048	-0.757914	-0.73431	-0.827313	-0.760322	-0.747853	-0.62246	-0.644752	-0.660055	-0.644779	-0.765088	-0.753865	-0.755952	-0.737584	-0.670112	-0.955468	-0.926151	-0.815908	-0.783052	-0.718216	-0.696778	-0.724974	-0.751802	-0.800583	-0.742947	-0.875382	-0.855516	-0.802882	-0.664845	-0.654991	-0.599246	-0.706841	-0.696293	-0.69972
732	P00899	YEAST	-1.00177	-0.914603	-0.910259	-0.916365	-0.717558	-0.675993	-0.675993	-0.87686	-0.846541	-0.956036	-0.886981	-0.788236	-0.638608	-0.744926	-0.672522	-0.700935	-0.846564	-0.725261	-0.862801	-0.79952	-0.852592	-0.917995	-0.933991	-0.827318	-0.683499	-0.837442	-0.866901	-0.862602	-0.706115	-0.77093	-0.645037	-0.763017	-0.866076	-0.715645	-0.764547	-0.745113	-0.670525	-0.667086	-0.669091	-0.705572
733	P00912	YEAST	NA	NA	NA	-0.642975	-0.53436	NA	NA	NA	NA	NA	NA	NA	NA	0.0126551	-0.0394144	NA	NA	-0.791761	-0.85017	NA	NA	NA	NA	NA	-0.302626	0.0952266	0.00172989	-1.05652	NA	NA	NA	NA	-0.073094	-1.11779	-1.42837	-0.767921	-0.431138	-0.747913	-0.408552	-0.889393
734	P00914	ECOLI	10.5247	NA	-2.1196	1.99937	0.721369	0.557481	0.557481	NA	NA	NA	NA	NA	NA	0.0342885	NA	NA	0	0.41068	-9.81988	12.0287	3.99842	9.18048	1.60096	NA	1.92762	-1.60549	0.269104	11.6907	NA	NA	NA	NA	-0.223724	NA	0	0.615456	-4.9126	0	0	-2.91175
735	P00924	YEAST	-1.00678	-0.908296	-0.907061	-0.975091	-0.80063	-0.835628	-0.835628	-0.792356	-0.811455	-0.831628	-0.793685	-0.791578	-0.699546	-0.824614	-0.796145	-0.758886	-0.856829	-0.774296	-0.771963	-0.817045	-0.794635	-0.906811	-0.95439	-0.836849	-0.866946	-0.821999	-0.813752	-0.795836	-0.757731	-0.774213	-0.824653	-0.781253	-0.875436	-0.844988	-0.734752	-0.763939	-0.735463	-0.683254	-0.722039	-0.717025
736	P00925	YEAST	-0.976084	-0.864165	-0.848572	-0.942997	-0.831805	-0.795285	-0.795285	-0.788209	-0.78368	-0.806859	-0.836906	-0.815602	-0.668851	-0.75124	-0.721288	-0.716857	-0.802773	-0.72964	-0.733396	-0.763493	-0.747769	-0.983023	-0.95518	-0.920665	-0.853281	-0.806054	-0.750725	-0.786105	-0.78015	-0.793808	-0.825923	-0.854058	-0.855592	-0.793592	-0.757201	-0.784699	-0.69474	-0.641274	-0.68331	-0.673028
737	P00926	ECOLI	NA	NA	NA	NA	NA	NA	NA	NA	NA	NA	NA	NA	NA	NA	NA	NA	NA	NA	NA	NA	NA	NA	NA	NA	NA	NA	NA	NA	NA	NA	NA	NA	NA	NA	NA	NA	NA	NA	NA	NA
738	P00927	YEAST	-0.854341	-0.760872	-0.961994	-0.170897	-0.491406	0.134793	0.134793	-0.567352	-0.651046	-1.00743	-0.731524	-1.27041	-0.443221	-0.537743	-0.554539	-0.595246	-0.677475	-0.702525	-0.826199	-1.20043	-1.0567	-0.868167	-0.424668	-1.10533	-1.2281	-0.578063	-0.466244	-0.655994	-0.435108	-0.638578	-0.820425	-0.86345	-0.546501	-0.447622	-0.678828	-0.796858	-0.297293	-0.551455	-0.358753	-0.62008
739	P00931	YEAST	-0.959008	-0.892843	-0.889039	-0.965445	-0.809918	-0.812727	-0.812727	-0.762214	-0.83435	-0.811485	-0.820074	-0.780538	-0.688543	-0.77949	-0.75429	-0.745772	-0.880031	-0.782264	-0.732911	-0.779875	-0.689634	-0.952298	-1.06511	-0.764279	-0.794192	-0.787665	-0.769575	-0.723876	-0.750805	-0.81772	-0.782515	-0.764024	-0.872843	-0.83871	-0.754379	-0.750634	-0.723487	-0.71492	-0.762725	-0.719646
740	P00934	ECOLI	NA	NA	NA	NA	NA	NA	NA	NA	1.04792	NA	NA	NA	NA	NA	NA	NA	NA	NA	NA	NA	NA	NA	NA	NA	NA	NA	NA	NA	NA	NA	NA	NA	NA	NA	NA	NA	2.39547	2.48919	1.90904	2.44028
741	P00936	ECOLI	NA	NA	-0.663988	NA	-0.883166	-0.486195	-0.486195	NA	NA	NA	NA	NA	NA	NA	NA	NA	NA	NA	NA	NA	NA	0.0775904	-0.617852	-0.239705	NA	NA	NA	NA	NA	NA	NA	NA	NA	NA	NA	-0.643233	NA	NA	NA	NA
742	P00937	YEAST	-0.899331	-0.806775	-0.668832	-0.94343	-0.707758	-0.648562	-0.648562	-0.591825	-0.533915	-0.539346	-0.595877	-0.623989	-0.306381	-0.519407	-0.332617	-0.420751	-0.475338	-0.743583	-0.524067	-0.44916	-1.07496	-0.0790653	-0.302413	-0.83556	-0.587763	-0.530443	-0.482062	-0.63467	-0.624858	-0.671077	-0.724505	-0.0583389	-0.655262	-0.789453	-0.584917	-0.707334	-0.636045	-0.614737	-0.522685	-0.668374
743	P00942	YEAST	-0.947595	-0.859258	-0.860485	-0.926545	-0.892795	-0.80863	-0.80863	-0.775241	-0.778458	-0.833136	-0.81669	-0.808737	-0.689534	-0.811817	-0.744646	-0.781268	-0.859947	-0.827848	-0.791657	-0.80666	-0.885072	-0.955619	-0.990259	-0.919564	-0.782908	-0.818451	-0.805124	-0.801905	-0.759069	-0.805601	-0.798992	-0.860846	-0.800942	-0.821318	-0.746777	-0.79473	-0.719737	-0.655725	-0.751999	-0.756227
744	P00946	ECOLI	1.00792	1.24044	NA	1.58513	2.71412	1.72436	1.72436	NA	NA	0.765432	0.974378	1.37187	NA	2.30013	2.39812	1.58095	1.66388	1.63085	1.24415	1.95361	NA	0.552589	1.04936	NA	NA	NA	1.7695	1.40945	NA	NA	NA	NA	2.38593	NA	1.76092	NA	1.94596	1.74269	1.65732	1.89567
745	P00950	YEAST	-0.919221	-0.855612	-0.86954	-0.893952	-0.857827	-0.823062	-0.823062	-0.805419	-0.782221	-0.799742	-0.795962	-0.81123	-0.695873	-0.792915	-0.74729	-0.777509	-0.84093	-0.740639	-0.693547	-0.749569	-0.854819	-0.900433	-0.990361	-0.834295	-0.848253	-0.770478	-0.775991	-0.794286	-0.732703	-0.802406	-0.78892	-0.857373	-0.800723	-0.81287	-0.797666	-0.785061	-0.675632	-0.666394	-0.717518	-0.717396
746	P00954	ECOLI	NA	NA	NA	NA	1.39511	3.04322	3.04322	NA	1.44857	1.5657	1.64764	1.73132	NA	NA	NA	NA	1.05124	NA	NA	NA	0.0754904	0.824621	0.33614	0.0106962	NA	NA	NA	NA	0.628649	NA	NA	NA	NA	1.39516	NA	NA	1.8895	1.62251	NA	NA
747	P00956	ECOLI	2.33288	1.94616	2.03214	2.26175	2.3347	1.89015	1.89015	1.6761	2.37463	2.42846	2.50872	2.66636	2.70263	2.31444	2.20529	2.30468	1.53169	1.62025	2.3134	2.0868	1.1023	1.79246	0.892341	0.672442	1.23525	0.537921	2.32965	2.45609	2.41473	1.65026	1.93707	1.90628	1.56258	1.76275	1.46473	2.23971	1.97781	1.90488	1.8984	2.04576
748	P00957	ECOLI	1.77021	2.04406	1.53065	1.8229	1.68813	1.58864	1.58864	2.54088	2.41849	2.53652	2.21663	1.84824	1.76066	1.38397	2.0183	2.0706	1.58865	1.93064	1.74331	2.04633	1.39329	1.22783	1.58494	1.79437	1.04473	0.866739	2.15359	2.3082	2.15088	1.69317	1.90012	1.68292	1.58243	1.02824	1.71532	1.97914	1.58463	1.92576	2.11933	1.85057
749	P00958	YEAST	-0.817376	-0.737452	-0.829098	-0.866481	-0.702768	-0.770372	-0.770372	-0.787042	-0.77022	-0.725323	-0.774904	-0.746392	-0.651885	-0.69624	-0.710895	-0.648698	-0.80481	-0.745975	-0.698653	-0.76894	-0.994085	-0.872645	-0.880852	-0.840986	-0.766032	-0.812364	-0.722638	-0.761054	-0.719688	-0.776894	-0.773773	-0.866415	-0.789254	-0.750988	-0.745182	-0.70229	-0.708159	-0.666009	-0.71697	-0.656921
750	P00959	ECOLI	2.19703	2.0776	1.74545	NA	1.17961	1.13428	1.13428	0.635668	1.35495	1.25196	1.57247	2.32637	0.277008	1.33895	2.11297	1.3681	0.88422	1.53988	1.61153	1.41705	NA	NA	NA	NA	-1.19805	-0.378241	NA	NA	1.24501	2.22803	1.97238	NA	-0.400761	1.39128	2.16603	1.6918	1.45301	1.60121	1.63393	1.72833
751	P00960	ECOLI	NA	2.51148	NA	NA	2.55226	2.21726	2.21726	NA	2.50691	2.75646	NA	3.81543	3.7289	2.41406	2.59301	NA	2.85015	2.19524	2.84456	NA	2.94295	NA	NA	NA	NA	NA	NA	NA	3.05745	NA	2.50601	NA	2.58367	2.50648	2.37997	NA	2.55056	2.22394	2.23276	2.45725
752	P00961	ECOLI	2.60621	2.22238	2.09291	1.81486	0.962996	1.67534	1.67534	1.83102	1.30622	1.50347	0.776162	1.62285	2.57923	1.29884	0.592398	0.798686	2.20158	2.19538	2.21596	1.87127	1.80746	1.86627	1.41683	2.19571	1.18427	1.02263	0.443154	2.492	1.69248	1.68986	1.72651	2.14438	1.72196	1.50469	2.67931	1.19449	2.22064	2.18311	2.22418	2.18491
753	P00962	ECOLI	2.00818	2.35955	2.08273	NA	2.22613	2.35235	2.35235	2.57894	NA	2.00089	NA	NA	1.98947	1.8442	1.64782	2.5117	1.73651	2.50104	1.81374	NA	2.2995	-0.310153	-0.570554	1.2445	NA	NA	NA	NA	NA	NA	NA	NA	1.74633	NA	NA	NA	1.34469	1.99773	2.5441	2.47323
754	P00963	ECOLI	NA	NA	NA	NA	NA	NA	NA	NA	NA	NA	NA	NA	NA	NA	NA	NA	NA	NA	NA	NA	NA	NA	NA	NA	NA	NA	NA	NA	NA	NA	NA	NA	NA	NA	NA	NA	NA	NA	NA	NA
755	P00966	HUMAN	0.00773695	0.0243476	0.155353	0.0865408	0.298196	-0.0105493	-0.0105493	0.0805291	0.276474	0.149851	0.266636	0.223293	0.257018	0.191886	0.165158	0.221995	0.202324	0.208395	0.336823	0.271877	0.0515143	0.240752	0.0635151	0.0401427	0.0988546	0.216534	0.234613	0.236073	0.18017	0.142972	0.14666	0.0998915	0.0764298	0.142204	0.177082	0.194201	0.177624	0.284347	0.18287	0.061202
756	P00968	ECOLI	NA	-1.06771	NA	NA	NA	0.890445	0.890445	3.13771	NA	1.10231	NA	1.19804	NA	NA	NA	0.273881	0.593431	0.237235	NA	0.150627	NA	NA	NA	1.17492	NA	NA	NA	NA	0.304807	0.149755	0.198802	NA	0.103762	0.634578	-0.953273	0.247666	1.87126	0.0463285	1.30079	0.136348
757	P01008	HUMAN	0.669696	NA	3.11192	0.249584	0.221049	0.284856	0.284856	NA	0.200199	0.054664	0.27951	0.160874	0	NA	NA	NA	0.162077	0.114093	0.157257	0.200983	NA	0.550589	0.211673	NA	0.137054	0.176425	0.269091	0.00398103	0.173492	0.0473308	0.230987	-0.507448	0.0941764	0.128526	0.616067	-0.0564475	0.182487	0.361199	0.013731	0.0754635
758	P01023	HUMAN	0.0601517	0.139683	0.29498	0.301194	0.00786779	0.118311	0.118311	0.0979691	0.195313	0.259288	0.133822	0.297573	0.363441	0.27764	0.306865	0.240914	NA	0.262	0.290165	0.372216	0.171178	0.0903348	0.409742	0.0297969	NA	0.285301	0.168639	0.176295	0.436011	0.306764	0.253259	0.242892	0.143641	0.31752	0.256041	0.335742	0.209947	0.255791	0.271775	0.234899
759	P01024	HUMAN	0.0479797	0.113309	0.104723	0.113482	0.117673	0.109104	0.109104	0.127789	0.194178	0.225376	0.164676	0.163968	0.202764	0.120926	0.324684	0.178706	0.1296	0.141135	0.184382	0.19663	0.199485	-0.117596	0.0981656	0.124934	0.166205	0.165947	0.210202	0.18849	0.235872	0.138618	0.10522	-0.0293288	0.16353	0.263989	0.129579	0.166818	0.268884	0.235168	0.179946	0.185405
760	P01033	HUMAN	4.37056e-05	0.193238	NA	0.130489	0.30304	-0.254527	-0.254527	0.233977	0.420245	0.112428	0.306505	0.271953	0.48419	0.46536	0.272831	0.524534	-0.111025	0.203236	0.639876	0.504058	0.168998	0.0790791	0.208038	0.189967	-0.215415	-0.0708769	-0.173227	0.199406	0.248429	0.197514	0.209903	0.0262238	0.1481	0.152626	0.327708	0.353927	0.298172	0.207109	0.345237	-0.00608918
761	P01094	YEAST	-0.255674	NA	NA	NA	NA	NA	NA	NA	-0.677268	-0.738368	-0.795496	-0.876314	NA	NA	NA	NA	-0.535503	-0.944081	-0.678875	-0.697845	-0.819616	-0.716848	-0.738552	-0.862591	-0.472312	-0.536722	-0.341322	-0.510068	-0.366692	NA	NA	-0.770751	NA	-0.502047	NA	NA	-0.6525	-0.611995	-0.837754	-0.70267
762	P01097	YEAST	NA	NA	NA	NA	NA	NA	NA	NA	NA	-0.122334	NA	NA	NA	NA	NA	NA	NA	NA	NA	NA	NA	-0.989965	NA	NA	NA	NA	NA	NA	NA	NA	NA	NA	NA	NA	NA	NA	NA	NA	-0.528559	-0.444278
763	P01098	YEAST	NA	NA	NA	NA	NA	NA	NA	NA	NA	NA	NA	NA	NA	NA	NA	NA	NA	NA	NA	NA	NA	NA	0.155198	NA	NA	-0.671217	0.427234	NA	NA	NA	NA	NA	NA	NA	NA	NA	NA	NA	NA	NA
764	P01111	HUMAN	-0.0666293	0.185725	-0.0100739	NA	0.262953	NA	NA	0.0982086	0.231301	0.435204	NA	0.295011	NA	NA	NA	0.152253	0.271648	-0.0431409	0.253414	0.0461922	0.227156	0.0642241	0.0484225	0.0699926	0.135228	0.143099	0.0566337	0.361795	0.440927	0.158755	0.138756	0.217312	0.288657	0.254197	0.429252	0.0838332	0.423436	0.124301	NA	0.225139
765	P01112	HUMAN	0.007046	0.0277954	0.0362776	0.0915396	-0.235766	0.0612651	0.0612651	-0.0526286	0.154763	0.244406	0.166626	0.0737076	0.251005	0.134756	0.183647	0.139478	-0.0218457	0.0759272	0.101346	0.115261	1.08033	0.165106	0.00860828	0.1145	0.0720747	0.0316813	0.147362	0.231624	0.229768	0.15713	0.189875	0.175692	-0.0490313	0.0647615	0.185756	0.222551	-0.226393	0.250303	-0.00677512	0.211422
766	P01116	HUMAN	0.245018	0.0409591	0.217801	0.18666	0.0155639	-0.0761	-0.0761	NA	0.118288	0.424545	0.258322	0.22962	0.527775	-0.225916	0.346477	0.306628	NA	0.284124	0.0915805	0.118379	0.127111	0.247423	0.165699	0.238065	NA	NA	0.460489	0.328455	0.314602	0.250871	NA	-0.191376	NA	0.113803	0.396457	0.158064	NA	0.0328672	0.520521	0.255357
767	P01119	YEAST	-0.544245	-0.364363	-0.560132	-0.629398	0.0288377	-0.0311138	-0.0311138	-0.528302	-0.667094	-0.788762	-0.520191	-0.759515	-0.596173	-0.692639	-0.626535	-0.679594	-0.485599	-0.568783	-0.638123	-0.684332	-0.584694	-0.305922	-0.926554	-0.531017	-0.612493	-0.466052	-0.314801	-0.545991	-0.696609	-0.786534	-0.633394	-0.813429	-0.519463	-0.388357	-0.500523	-0.482538	-0.275499	-0.498284	-0.839473	-0.387682
768	P01120	YEAST	-0.663866	-0.729769	-0.762864	-0.839015	-0.389969	-0.635455	-0.635455	-0.802457	-0.695608	-0.729186	-0.709011	-0.715875	-0.663624	-0.73146	-0.787592	-0.676814	-0.708857	-0.791633	-0.522846	-0.660517	-0.875746	-0.955245	-0.958175	-0.885801	-0.667791	-0.613843	-0.758957	-0.603076	-0.76143	-0.750029	-0.767053	-0.9035	-0.563139	-0.64342	-0.811784	-0.712362	-0.684683	-0.561527	-0.625387	-0.601582
769	P01123	YEAST	-0.971006	-0.830499	-0.816727	-1.04292	-0.830485	-0.833959	-0.833959	-0.835593	-0.821525	-0.817407	-0.911406	-0.948198	-0.732392	-0.902749	-0.746994	-0.860312	-0.80519	-0.814931	-0.799162	-0.880746	-0.881743	-0.858678	-0.988023	-0.891952	-0.77592	-0.735029	-0.773454	-0.752152	-0.633071	-0.815091	-0.770558	-0.80885	-0.740816	-0.808193	-0.885067	-0.823666	-0.690351	-0.677054	-0.695719	-0.694935
770	P01130	HUMAN	0.172023	0.472127	0.182977	0.0882496	0.0478138	0.0645248	0.0645248	-0.197936	0.0596163	-0.0487703	0.0268206	0.0592203	0.343702	-0.0479522	0.250101	0.427468	0.0127083	0.329112	0.0641791	0.363218	0.0062451	-0.163276	0.090003	-0.119432	-0.0197144	0.281212	0.265154	0.249998	0.0296028	0.132875	0.143755	0.132785	0.201848	0.188725	0.207412	0.312146	0.0293063	0.199732	0.3441	0.686123
771	P02293;P02294	YEAST	-0.690907	-0.46331	-0.640814	-0.872832	-0.490566	-0.777731	-0.777731	-0.801746	-0.593222	-0.753106	-0.568397	-0.676776	-0.579535	-0.300681	-0.861883	-0.768468	-0.722497	-0.784377	-0.561318	-0.676892	-0.715458	-0.679208	-0.860227	-0.627104	-0.558975	-0.816542	-0.173013	-0.591764	-0.694961	-0.755574	-0.323916	-0.649241	-0.996493	-0.850903	-0.747574	-0.822382	-0.667806	-0.544333	-0.617254	-0.625089
772	P02309	YEAST	-1.06295	-0.94482	-0.857489	-1.05196	-0.806722	-0.846219	-0.846219	-0.779236	-0.800739	-0.815234	-0.851689	-0.886112	-0.700621	-0.927806	-0.848646	-0.804905	-0.818495	-0.813558	-0.820441	-0.868794	-0.882194	-1.0542	-0.996649	-0.824833	-0.826533	-0.842138	-0.796695	-0.748013	-0.77881	-0.871887	-0.832685	-0.829254	-0.837523	-0.822217	-0.80466	-0.823056	-0.697745	-0.638994	-0.739328	-0.793908
773	P02358	ECOLI	2.28688	2.15661	2.21537	2.14271	1.94181	2.20295	2.20295	2.08261	2.34388	2.34326	2.43248	2.45251	2.219	2.10292	2.13	2.12052	2.18314	2.23966	2.02603	2.13468	1.88737	1.60343	1.63124	1.90399	2.27926	2.32846	2.3521	2.29476	2.23178	2.28916	2.20931	1.9993	2.29425	2.36501	2.28647	2.28838	2.30068	2.19993	2.15406	2.15001
774	P02359	ECOLI	2.04212	2.2564	2.25214	2.12016	2.18573	2.03977	2.03977	2.17327	2.40453	2.22833	2.3237	2.3742	2.26493	2.15722	2.02564	2.19448	2.03821	2.18354	2.19647	2.12618	1.84643	1.96394	1.89419	1.91887	2.23284	2.15858	2.08861	2.29166	2.05804	1.98287	2.19692	2.04144	1.767	2.11262	2.32143	2.17747	2.11206	2.21594	2.06657	2.11583
775	P02400	YEAST	-1.01918	-0.904445	-0.872687	-1.00368	-0.800572	-0.812195	-0.812195	-0.811779	-0.765063	-0.83302	-0.848013	-0.832644	-0.614938	-0.777781	-0.782218	-0.734517	-0.822251	-0.791168	-0.613611	-0.823776	-0.896472	-0.98209	-1.01471	-0.948651	-0.876387	-0.869707	-0.764122	-0.742966	-0.826171	-0.768351	-0.807898	-0.823194	-0.882679	-0.767353	-0.753459	-0.842389	-0.642576	-0.676983	-0.703569	-0.689384
776	P02406	YEAST	-0.89069	-0.860826	-0.879793	-0.85104	-0.799524	-0.751168	-0.751168	-0.782358	-0.846472	-0.793673	-0.841343	-0.800917	-0.746843	-0.76032	-0.668462	-0.736038	-0.808141	-0.69208	-0.79099	-0.737941	-0.807131	-0.867498	-0.967993	-0.818029	-0.826714	-0.727443	-0.707047	-0.780871	-0.683406	-0.797874	-0.806367	-0.79481	-0.826314	-0.789343	-0.756455	-0.896764	-0.721224	-0.625433	-0.744146	-0.743804
777	P02407;P14127	YEAST	-0.940387	-0.879692	-0.860548	-0.947883	-0.74683	-0.824598	-0.824598	-0.786566	-0.826936	-0.837974	-0.830458	-0.812005	-0.725621	-0.807229	-0.768333	-0.776961	-0.842948	-0.784345	-0.772954	-0.769297	-0.930978	-0.983652	-1.02146	-0.960961	-0.819205	-0.832243	-0.782844	-0.792546	-0.773606	-0.786058	-0.818429	-0.856754	-0.839684	-0.828591	-0.81314	-0.774802	-0.684776	-0.704504	-0.692483	-0.716983
778	P02413	ECOLI	2.30196	2.33619	2.30132	2.15767	2.31118	2.16556	2.16556	2.21222	2.39717	2.45342	2.39558	2.32681	2.31525	2.24753	2.2679	2.22941	2.12697	2.18688	2.15478	2.30497	2.12401	2.09977	1.94528	2.07389	2.36858	2.35448	2.41244	2.41105	2.26412	2.22513	2.10712	1.92907	2.29396	2.33016	2.32301	2.36091	2.33567	2.26621	2.23757	2.22111
779	P02533	HUMAN	0.0762593	0.115347	0.120922	0.032671	0.00201157	0.126515	0.126515	0.0638222	0.303219	0.100863	0.194959	0.177986	0.298463	0.160253	0.169822	0.17099	0.184446	0.212901	0.255376	0.186549	0.164011	0.108346	0.0661556	0.218635	0.113718	0.213163	0.268613	0.25838	0.118806	0.165582	0.161303	0.0344614	0.124357	0.196946	0.223323	0.218323	0.208599	0.217448	0.193366	0.169228
780	P02538	HUMAN	0.0720534	0.108576	0.130286	0.0756336	0.101983	0.115103	0.115103	0.0860555	0.207719	0.18176	0.168747	0.194249	0.252974	0.183079	0.274958	0.175995	0.143957	0.0956177	0.135199	0.0397612	0.221265	0.0321346	0.166982	0.164034	0.241147	0.242901	0.230514	0.213511	0.207256	0.169608	0.115227	0.120902	0.138753	0.271654	0.202025	0.18303	0.224202	0.191632	0.117665	0.162971
781	P02545	HUMAN	0.00166814	0.0656408	0.0909488	0.0302185	0.0830422	0.0888183	0.0888183	0.0572349	0.212792	0.122804	0.171589	0.14691	0.237406	0.134233	0.159165	0.175077	0.15728	0.15148	0.212538	0.165525	0.0788657	0.135203	0.107249	0.164158	0.192977	0.174379	0.21975	0.247005	0.163504	0.170104	0.14786	0.0903922	0.133947	0.183847	0.227557	0.157372	0.22196	0.172861	0.158029	0.118804
782	P02557	YEAST	-0.838643	-0.788185	-0.791867	-0.890164	-0.730804	-0.68349	-0.68349	-0.742686	-0.71377	-0.762704	-0.803154	-0.837955	-0.614526	-0.702218	-0.717764	-0.737161	-0.792758	-0.739359	-0.707628	-0.756524	-0.748303	-0.804671	-0.838032	-0.834778	-0.773159	-0.698714	-0.589256	-0.690773	-0.647778	-0.784479	-0.733822	-0.789308	-0.805355	-0.757993	-0.722373	-0.636274	-0.664537	-0.620852	-0.646976	-0.71884
783	P02647	HUMAN	-0.721049	0.400955	0.0223241	-0.051185	0.0647037	0.0906324	0.0906324	NA	0.1007	0.216555	0.0102254	0.193679	0.136195	0.10879	0.254196	0.200431	-0.449312	0.0520242	-0.0166483	0.236372	0.0764366	0.34124	-0.0242682	0.261836	-0.252275	-0.143307	0.00995668	0.199755	0.385709	-0.79378	0.212357	0.0867367	-0.073429	0.692585	0.145344	0.165417	0.132472	-0.209831	0.0997785	0.0578866
784	P02649	HUMAN	0.194063	0.260855	0.0921148	0.0687803	-0.000174312	0.121242	0.121242	-0.0189495	0.106353	0.264741	0.246684	0.280948	0.248621	0.149572	0.447105	0.368061	0.115251	0.13297	0.32236	0.00883593	-0.222075	0.186964	0.320553	0.263803	0.102505	0.222528	0.309048	0.398012	0.334779	0.110022	0.139155	0.00765673	0.162488	0.174768	0.256056	0.166528	0.169375	0.161542	0.189986	0.215343
785	P02675	HUMAN	NA	NA	0.429162	-0.00184574	NA	NA	NA	NA	NA	NA	NA	0.0531924	NA	NA	NA	NA	0.0195592	NA	NA	NA	0.11491	0.0386845	0.190185	NA	0.212587	NA	NA	NA	NA	NA	NA	NA	0.16458	0.0163772	NA	0.395021	NA	NA	NA	NA
786	P02751	HUMAN	0.071269	-0.151115	-0.126115	-0.48736	0.041928	-0.371271	-0.371271	0.0373511	-0.0631455	0.970176	0.128783	0.0462352	0	0.723379	-0.152832	0.0798532	0.0712678	-0.0940635	0.0143781	0.00373213	0.33876	-0.539096	-0.339183	-0.355893	0.0931117	0.126292	0.304399	-0.011129	0.126496	0.210224	0.0708739	0.233642	-0.46583	0.145573	-0.291016	-0.223285	0.168113	0.289083	-0.0797081	0.579567
787	P02768	HUMAN	0.0870434	0.0953196	0.0839702	0.0851029	0.0480237	0.081067	0.081067	0.0859163	0.166898	0.20336	0.209981	0.152707	0.234823	0.110441	0.201895	0.132098	0.133069	0.151192	0.198121	0.139517	0.163065	0.141543	0.0820964	0.249168	0.174637	0.240237	0.220677	0.248902	0.246807	0.190473	0.219232	0.0637777	0.202569	0.209637	0.185354	0.199578	0.215241	0.252894	0.217203	0.167474
788	P02786	HUMAN	0.00222038	0.0920678	0.111372	0.0248881	0.0853262	0.0796192	0.0796192	0.0832802	0.203755	0.132196	0.169729	0.166028	0.222194	0.132865	0.189207	0.168205	0.163945	0.199995	0.216774	0.177209	0.166071	0.124724	0.109566	0.111035	0.192058	0.209766	0.227358	0.228713	0.218925	0.163585	0.174013	0.0640808	0.149725	0.196342	0.21702	0.198738	0.199833	0.203765	0.171632	0.172075
789	P02788	HUMAN	0.0501055	-0.0369613	0.01126	-0.0369756	0.242798	0.137389	0.137389	0.0872599	0.581139	-0.0148304	0.0887269	0.267098	0.216532	-0.119768	0.0438445	0.0243103	0.0913396	-0.0269003	0.0437995	-0.0345788	0.475853	-0.141515	-0.0329998	-0.00269199	0.124124	0.15507	0.313332	0.0843699	0.0780902	0.235041	0.139035	0.001867	0.191861	0.218461	0.170793	0.0534833	0.298834	0.258682	0.038909	0.0650037
790	P02792	HUMAN	-0.181798	0.0833885	0.757488	NA	NA	1.12588	1.12588	0.374177	NA	NA	NA	NA	NA	1.73123	NA	0.0733011	NA	0.722358	1.02191	0.143741	NA	NA	NA	NA	0.32426	0.24601	NA	NA	NA	NA	NA	NA	-0.617053	0.419747	0.582856	0.951061	NA	NA	NA	NA
791	P02794	HUMAN	-0.0401622	0.174601	-0.0775034	NA	NA	0.074629	0.074629	-0.0789059	0.120966	-0.135559	-0.187919	-0.220198	NA	NA	-0.346553	NA	0.075955	0.252978	0.0991651	0.183435	0.159845	0.456976	0.274106	0.590361	0.244503	0.203168	0.220074	0.293865	-0.0120615	0.0843945	0.214264	0.00061245	0.0936106	-0.00858813	0.0550892	0.271885	0.120894	0.091508	0.162984	NA
792	P02829	YEAST	-0.89673	-0.864124	-0.848966	-0.921795	-0.752355	-0.769424	-0.769424	-0.815494	-0.799725	-0.803273	-0.818588	-0.815061	-0.705979	-0.791181	-0.737798	-0.739108	-0.827848	-0.763503	-0.730449	-0.774688	-0.842246	-0.89797	-0.960387	-0.835473	-0.806647	-0.789324	-0.74431	-0.761654	-0.735174	-0.767048	-0.749148	-0.811158	-0.851554	-0.767528	-0.756293	-0.765827	-0.722147	-0.658685	-0.707551	-0.695424
793	P02919	ECOLI	NA	NA	NA	NA	NA	NA	NA	NA	NA	NA	NA	NA	NA	NA	NA	NA	NA	NA	NA	NA	NA	NA	NA	NA	NA	NA	NA	NA	NA	NA	NA	NA	NA	NA	1.38175	NA	NA	NA	NA	NA
794	P02920	ECOLI	NA	NA	NA	NA	NA	NA	NA	NA	NA	NA	NA	NA	NA	NA	NA	0.296962	NA	NA	NA	0.169711	0.25898	NA	NA	NA	NA	NA	NA	NA	NA	-0.175135	NA	NA	NA	NA	NA	NA	-0.581386	NA	NA	NA
795	P02924	ECOLI	4.36943	0.270587	NA	NA	NA	2.6456	2.6456	NA	3.43955	2.826	2.97406	2.62013	2.76929	2.15929	2.32962	NA	NA	2.90614	2.30758	NA	NA	0.878206	NA	NA	NA	NA	NA	NA	NA	NA	NA	NA	NA	NA	2.98798	NA	NA	2.21333	1.11224	1.25533
796	P02925	ECOLI	2.06003	2.16847	2.13819	2.1278	2.0766	2.02059	2.02059	1.7838	2.28294	2.27921	2.3773	2.27739	2.14156	1.98837	2.11005	2.14675	2.06384	2.03224	2.09613	2.0241	1.95036	1.88468	1.75298	1.89131	2.25368	2.22058	2.31158	2.23613	2.15265	2.14165	2.10062	2.0606	2.18985	2.30426	2.27731	2.23347	2.32197	2.23127	2.15701	2.14057
797	P02930	ECOLI	NA	NA	NA	NA	NA	NA	NA	NA	NA	NA	NA	NA	NA	NA	NA	NA	NA	NA	NA	NA	NA	-0.418169	NA	NA	NA	NA	NA	NA	NA	NA	NA	NA	NA	NA	NA	NA	NA	NA	NA	NA
798	P02931	ECOLI	2.14773	2.39621	NA	-1.25835	NA	NA	NA	NA	NA	NA	NA	NA	2.2831	NA	2.1905	2.33371	NA	2.256	NA	NA	NA	NA	NA	NA	NA	NA	NA	2.73754	NA	NA	2.44028	NA	NA	NA	NA	NA	NA	NA	NA	2.18888
799	P02992	YEAST	-0.854411	-0.787065	-0.794497	-0.969414	-0.689972	-0.731421	-0.731421	-0.726485	-0.63538	-0.879244	-0.827417	-0.830208	-0.689493	-0.656607	-0.690051	-0.69625	-0.828225	-0.703208	-0.72051	-0.765099	-0.869072	-0.762125	-0.971299	-0.845521	-0.56118	-0.557916	-0.57747	-0.441067	-0.593885	-0.807247	-0.770817	-0.813851	-0.867264	-0.79657	-0.745018	-0.698556	-0.58391	-0.627758	-0.652997	-0.701143
800	P02994	YEAST	-0.882871	-0.842074	-0.82735	-0.892468	-0.788486	-0.778347	-0.778347	-0.811893	-0.737726	-0.794137	-0.794483	-0.822106	-0.658129	-0.734481	-0.678766	-0.705661	-0.795788	-0.746106	-0.659954	-0.763074	-0.878761	-0.869743	-1.0222	-0.876173	-0.784735	-0.760244	-0.713345	-0.708341	-0.711691	-0.77572	-0.754631	-0.828625	-0.857744	-0.761608	-0.755895	-0.793298	-0.683508	-0.679916	-0.684446	-0.68768
801	P03004	ECOLI	NA	NA	NA	NA	NA	NA	NA	NA	NA	-0.766832	NA	NA	NA	NA	NA	NA	NA	NA	NA	NA	NA	NA	NA	NA	NA	NA	NA	NA	NA	NA	NA	NA	NA	NA	NA	NA	NA	NA	NA	NA
802	P03023	ECOLI	-0.919291	0	-0.365236	1.35337	NA	NA	NA	NA	NA	NA	NA	NA	-0.737012	NA	NA	-0.0445792	NA	NA	NA	NA	NA	NA	-1.00676	NA	NA	NA	0.0616613	NA	-0.434105	-0.254204	NA	-0.446908	NA	NA	0.148835	0.138826	NA	0.308571	NA	0
803	P03030	ECOLI	NA	NA	NA	NA	NA	NA	NA	NA	NA	NA	NA	NA	NA	NA	NA	NA	NA	NA	NA	NA	NA	NA	NA	NA	NA	NA	NA	NA	NA	NA	NA	NA	NA	NA	NA	NA	NA	NA	NA	NA
804	P03817	ECOLI	NA	NA	NA	NA	NA	NA	NA	NA	NA	NA	NA	NA	NA	NA	NA	NA	NA	NA	NA	NA	NA	NA	NA	NA	NA	NA	NA	NA	NA	NA	NA	NA	NA	NA	NA	NA	NA	NA	NA	NA
805	P03819	ECOLI	-0.839092	-0.556292	-1.06359	-0.925657	NA	NA	NA	NA	-0.743606	-0.869405	-1.08891	-0.647229	-0.87963	NA	NA	NA	0.737101	-0.991644	-0.461754	-0.993713	NA	NA	NA	NA	-0.345949	-1.18532	-0.822967	0.185487	NA	NA	NA	NA	-1.62844	-0.983391	NA	NA	NA	-0.244025	-0.175518	-0.819884
806	P03841	ECOLI	NA	NA	NA	NA	NA	NA	NA	NA	NA	2.21407	NA	2.192	NA	NA	NA	NA	NA	NA	NA	NA	NA	NA	NA	NA	NA	NA	NA	NA	NA	NA	NA	NA	NA	NA	NA	NA	NA	NA	NA	NA
807	P03871	YEAST	NA	NA	NA	NA	NA	NA	NA	NA	NA	NA	NA	NA	NA	NA	NA	NA	NA	NA	NA	NA	NA	NA	NA	NA	NA	NA	NA	NA	NA	NA	NA	NA	NA	NA	NA	NA	NA	NA	NA	NA
808	P03872	YEAST	NA	NA	NA	NA	NA	NA	NA	NA	NA	-1.06352	NA	NA	NA	NA	NA	NA	-0.549807	NA	-0.155357	-0.714288	-0.78132	-1.08355	-1.17854	-0.866852	-0.324017	-0.419876	0.0786517	0.21173	-0.262898	NA	NA	NA	-0.862376	-0.52731	-0.956247	-0.776491	-0.0884974	-0.652608	-0.669895	-0.446798
809	P03874	YEAST	NA	NA	NA	NA	NA	NA	NA	NA	NA	NA	NA	NA	NA	NA	NA	NA	NA	NA	NA	NA	NA	NA	NA	NA	NA	NA	NA	NA	NA	NA	NA	NA	NA	NA	NA	NA	NA	NA	NA	NA
810	P03886	HUMAN	0.305485	0.644895	0.112158	0.00685794	0.0872958	-0.351419	-0.351419	NA	0.210577	0.158173	0.122345	0.23338	0.687129	0.219042	0.276265	0.244976	0.4379	0.880265	0.18159	0.16241	0.0813525	-0.355742	-0.236143	0.188519	0.20416	0.371362	1.25089	-0.071545	0.167136	NA	NA	0.46	0.307494	0.499501	1.23681	-0.0225338	0.00253122	-0.256528	0.0451171	0.133697
811	P03891	HUMAN	NA	NA	NA	-0.168737	0.239293	NA	NA	0.164618	NA	NA	NA	0.0555828	NA	NA	NA	NA	0.273931	0.123908	0.349286	NA	0.152846	0.0971246	0.0529555	0.056014	NA	0.510547	0.588895	NA	NA	NA	0.00650794	NA	NA	NA	NA	NA	0.021471	0.218901	0.356398	0.183747
812	P03905	HUMAN	0.0494169	-0.0869638	0.176376	0.240065	0.0658049	0.215586	0.215586	-0.0125925	0.290233	0.123056	0.133871	0.33577	0.115971	0.141929	NA	0.265835	0.0234743	0.217986	0.478567	0.239008	NA	-0.134939	NA	NA	0.152536	0.207683	0.424713	0.374554	-0.318913	0.266401	0.156844	NA	0.219526	0.273681	-0.112587	0.383586	0.101093	0.0916924	0.089402	0.138417
813	P03915	HUMAN	1.90661	2.41249	0.942166	2.35571	0.49416	-0.772424	-0.772424	1.06194	1.41106	1.32545	0.59332	1.14335	2.16095	1.51753	1.75264	NA	0.549924	1.83031	2.13117	1.45376	-0.0717185	-0.0351081	0.152346	0.00403011	0.444274	0.300353	0.82577	0.311061	1.83454	1.52723	1.55532	1.03589	0.73563	0.870442	1.77139	1.87706	-0.0320029	2.1452	1.95838	1.9259
814	P03965	YEAST	-1.16618	-1.06193	-1.2315	-1.18783	-0.78334	-0.780794	-0.780794	-0.943893	-0.829948	-0.934676	-1.0202	-0.97296	-0.730664	-0.927031	-0.936275	-0.833117	-0.850665	-0.869304	-0.891776	-0.872915	-0.84762	-0.936587	-1.17056	-0.925676	-0.938451	-0.854185	-0.880965	-0.70542	-0.792414	-0.770883	-0.868899	-0.996524	-0.882343	-0.845408	-0.798076	-0.73308	-0.628715	-0.640507	-0.713445	-0.736603
815	P04036	ECOLI	NA	NA	NA	0.240523	NA	NA	NA	NA	NA	NA	NA	NA	NA	NA	NA	NA	NA	NA	NA	0.729139	NA	NA	NA	NA	NA	NA	NA	NA	NA	NA	NA	NA	0.793084	NA	NA	0.631104	NA	NA	NA	NA
816	P04037	YEAST	NA	NA	-1.03048	NA	NA	-1.09658	-1.09658	-1.38174	-2.43019	-2.08081	-1.28176	-1.9372	NA	NA	-1.51456	-1.04498	-1.28259	-0.68563	-7.11346	-0.975701	-0.108456	-1.30235	-1.46968	-0.794309	NA	-0.489524	NA	-0.552494	NA	-0.975757	-1.0428	-0.797253	0.889279	-1.04702	NA	-0.594021	-2.06849	-0.445357	-0.743843	-1.19852
817	P04040	HUMAN	0.0321661	0.144662	0.127281	0.0954993	0.154632	0.120593	0.120593	0.121738	0.245592	0.178038	0.186421	0.182952	0.228656	0.0857907	0.134271	0.147005	0.212836	0.17627	0.205322	0.195714	0.130013	0.133506	0.0666933	0.146639	0.214413	0.186239	0.265106	0.225867	0.211657	0.172677	0.131046	0.0599069	0.138458	0.220625	0.273211	0.20142	0.23242	0.247041	0.200196	0.225137
818	P04046	YEAST	-0.919726	-0.883165	-0.875915	-0.926835	-0.813578	-0.750588	-0.750588	-0.804125	-0.802135	-0.809399	-0.823582	-0.788929	-0.662249	-0.807425	-0.786882	-0.72674	-0.789626	-0.799576	-0.762976	-0.87756	-0.851221	-0.856271	-0.997204	-0.889379	-0.793315	-0.771574	-0.764493	-0.773582	-0.725426	-0.732477	-0.759783	-0.896036	-0.830667	-0.767817	-0.737723	-0.717049	-0.616493	-0.700247	-0.7316	-0.734025
819	P04049	HUMAN	0.44818	1.8412	NA	NA	1.57096	1.14809	1.14809	0.220194	NA	0.537335	0.0391514	0.153217	NA	NA	NA	NA	-0.0575894	0.767592	0.074136	-0.112081	0.598471	0.8682	0.432794	0.139077	-0.0778099	-0.241188	0.297433	0.321714	0.519254	0.0952479	NA	NA	NA	0.330315	0.434921	NA	0.30712	1.61499	0.304773	NA
820	P04050	YEAST	-0.894417	-0.657599	-0.899071	-0.907381	-0.724097	-0.827394	-0.827394	-0.774868	-0.734	-0.700774	-0.711346	-0.686916	-0.7264	-0.704811	-0.719031	-0.650341	-0.690773	-0.753069	-0.77079	-0.748411	-0.810489	-0.765702	-0.881728	-0.773541	-0.79625	-0.656381	-0.652657	-0.739708	-0.7163	-0.738008	-0.680981	-0.718085	-0.760054	-0.746669	-0.670943	-0.69715	-0.627091	-0.629263	-0.672613	-0.696257
821	P04051	YEAST	NA	-1.32091	-1.21067	-0.513425	-0.779932	-0.220831	-0.220831	-0.298442	-1.03408	-0.531833	-1.1189	-2.05757	-0.368885	-0.762042	NA	-0.0883927	-0.0731378	-0.422204	-0.765876	-0.822514	NA	-1.41343	-3.16143	NA	-1.18867	-1.27138	-2.78154	-2.23919	-0.864999	-0.828844	NA	-0.761859	-0.435385	-1.48131	-1.17189	NA	-0.404524	-0.0203487	-0.781724	-0.444401
822	P04062	HUMAN	-0.306347	-0.108741	0.181949	-0.0171439	0.0227156	-0.457158	-0.457158	-0.226917	0.202315	0.564467	0.268208	0.262401	0.0382595	0.0274397	-0.0868469	0.183318	-0.169393	-0.177079	0.139724	0.36286	-0.0665418	0.0066309	-0.205836	-0.135487	0.182376	0.0624204	0.118228	0.282674	0.181783	0.0588574	0.125656	0.24953	0.111345	0.0182931	-0.0048413	-0.0249144	0.26816	0.177984	0.0575269	-0.0800177
823	P04066	HUMAN	NA	NA	NA	NA	-0.0118704	0.00710522	0.00710522	0.214897	NA	NA	NA	NA	NA	NA	NA	NA	0.298653	NA	NA	NA	NA	NA	NA	NA	NA	NA	NA	NA	NA	0.561129	NA	NA	0.570982	NA	NA	NA	NA	NA	NA	NA
824	P04075	HUMAN	0.0474023	0.126312	0.147834	0.0496389	0.037542	0.117336	0.117336	0.0643371	0.248742	0.184528	0.211204	0.204749	0.22963	0.112427	0.181623	0.171426	0.184659	0.202903	0.279162	0.196661	0.181483	0.12156	0.0189778	0.175714	0.219467	0.231224	0.25443	0.242298	0.210497	0.191477	0.152371	0.0268862	0.185849	0.223025	0.237315	0.213756	0.22093	0.256231	0.200157	0.189945
825	P04076	YEAST	-0.945889	-0.743898	-0.858943	-0.81746	-0.614648	-0.689668	-0.689668	-0.608558	-0.839656	-0.749192	-0.858758	-0.798951	-0.56853	-0.877082	-0.726402	-0.615147	-0.482555	-0.629161	-0.694528	-0.717907	-0.435256	-0.905061	-0.856267	-0.726307	-0.560094	-0.68177	-0.636452	-0.41243	-0.663131	-0.648472	-0.682336	-0.903433	-0.664822	-0.337971	-0.564376	-0.628476	-0.582718	-0.594995	-0.735521	-0.745491
826	P04079	ECOLI	1.85182	4.52542	15.6466	3.9837	1.97087	3.74699	3.74699	3.40068	1.47427	12.4801	2.05609	1.92574	1.80841	1.76899	1.2258	2.47332	1.24445	2.02293	1.98317	1.91998	1.69879	3.95416	2.64891	1.24034	3.38747	14.6069	1.25009	0.930854	15.905	3.29691	4.12177	4.20994	2.94596	3.08747	1.70605	1.83736	2.2899	1.52639	1.53662	1.58246
827	P04080	HUMAN	0.0917462	0.13683	0.188442	0.115982	0.0694624	0.151371	0.151371	0.101364	0.226111	0.202293	0.126044	0.145018	0.219292	0.0976461	0.202675	0.177753	0.200802	0.221251	0.169531	0.271131	-0.161487	0.114662	0.129116	0.238951	0.222571	0.224265	0.241725	0.23879	0.173089	0.165931	0.178263	0.144183	0.156811	0.163144	0.340034	0.260877	0.224063	0.241621	0.31472	0.304976
828	P04083	HUMAN	0.0454283	0.0833887	0.105755	0.0137028	0.117582	0.127607	0.127607	0.129817	0.231024	0.148559	0.177571	0.190698	0.250476	0.113344	0.197022	0.189411	0.190524	0.201126	0.251275	0.187789	0.193863	0.0435954	0.0098327	0.151458	0.18512	0.215213	0.24321	0.255173	0.174059	0.158164	0.139628	0.0834418	0.148244	0.208707	0.237516	0.233838	0.20733	0.203061	0.203338	0.217823
829	P04114	HUMAN	NA	0.20239	NA	NA	0.0702834	0.00960415	0.00960415	NA	0.0600726	0.0861074	-0.0674327	0.147464	0.0903761	0.00136569	0.121914	0.232772	0.146855	0.0205365	0.0264999	0.182278	-0.239738	-0.0332838	-0.0760572	-0.0366568	0.0862361	0.581117	0.237612	0.194669	0.160075	0.0084877	-0.00726055	-0.202719	0.174791	0.276019	0.186042	0.0816021	0.135063	0.0989692	0.105018	NA
830	P04147	YEAST	-0.913587	-0.859648	-0.845162	-0.909871	-0.807465	-0.808401	-0.808401	-0.767718	-0.733378	-0.782527	-0.763557	-0.780237	-0.686523	-0.788374	-0.704402	-0.744712	-0.837024	-0.771992	-0.783712	-0.821293	-0.966014	-0.969956	-0.971697	-0.904258	-0.813171	-0.801027	-0.727955	-0.76323	-0.681565	-0.749887	-0.773886	-0.850229	-0.855874	-0.78364	-0.801817	-0.816171	-0.736474	-0.701476	-0.750019	-0.762157
831	P04150	HUMAN	-0.111084	0.0791206	0.270871	0.338064	0.0796118	0.250745	0.250745	-0.0385858	0.193167	-0.103627	0.490547	0.209725	0.207287	0.271708	0.108342	0.367619	0.0569505	0.133796	0.221636	0.404031	0.270233	0.195454	0.188952	0.493358	-0.0423108	-0.170487	0.415063	0.146196	0.306418	0.189065	0.0512793	0.128077	-0.035208	0.158763	0.228485	0.155215	0.222722	0.0376496	0.277039	0.225648
832	P04161	YEAST	-0.579885	-0.493112	-0.389026	-0.438477	-0.371042	-0.307331	-0.307331	-0.633437	-0.305798	-0.261596	-0.378911	-0.311814	-0.348835	-0.264375	-0.321015	-0.341708	-0.705669	-0.459972	-0.308321	-0.247907	-1.06739	-0.998196	-0.994319	-1.12308	-0.884449	-0.665577	-0.87567	-0.696763	-0.355578	-0.517421	-0.420368	-0.361299	-0.900988	-0.587173	-0.481491	-0.321733	-0.665364	-0.423206	-0.332129	-0.132617
833	P04179	HUMAN	-0.144664	0.00306371	-0.0285634	0.0392215	0.175548	0.0496988	0.0496988	0.0432213	0.181007	0.0288933	-0.037545	0.0338724	0.167051	0.0773809	0.0343563	0.0683075	0.21352	-0.019401	0.0829494	0.172868	0.207764	0.113774	0.176581	0.137362	0.244261	0.166269	0.201389	0.216168	0.267627	0.223081	0.133906	-0.0781437	0.0809731	0.249733	0.16779	0.132236	0.168609	0.159183	0.12664	0.133149
834	P04181	HUMAN	0.0121328	0.15194	0.217586	-0.056375	0.163207	0.161289	0.161289	0.149054	0.254172	0.109444	0.0730298	0.129415	0.120365	0.116968	0.176881	0.151996	0.124528	0.168131	0.130842	0.172331	0.135292	0.00530704	0.0238595	0.0908934	0.25798	0.233195	0.309892	0.222624	0.140419	0.0967825	0.103672	0.132309	0.182261	0.179505	0.268633	0.199281	0.0899464	0.201931	0.105444	0.174803
835	P04183	HUMAN	0.0111121	0.0718766	0.0247701	-0.187095	0.0158967	-0.000560454	-0.000560454	0.186541	0.0896305	0.0881874	-0.014973	0.157442	0.0557304	-0.232592	0.201891	-0.119459	0.166129	0.173758	0.252906	0.0071884	0.130351	0.208848	-0.00453932	0.273918	0.0714722	0.182113	0.177377	0.200816	0.0819605	0.213998	0.195274	0.250105	0.0758042	0.187779	0.0172592	0.314706	0.246647	0.187183	-0.0239188	0.069422
836	P04264	HUMAN	0.0131608	0.18082	-0.6704	-0.514486	-0.0110149	-0.055353	-0.055353	-0.277531	0.237679	-0.132588	0.0947736	0.324293	-0.156067	NA	NA	NA	0.267387	0.109077	-0.201597	-0.160269	0.129843	NA	0.319281	0.162603	0.00841317	0.171978	-0.259972	0.135492	0.345806	-0.0774357	-0.372012	0.12393	0.152248	0.243065	0.257191	0.161326	0.146801	-0.0488432	-0.0382027	-0.177741
837	P04406	HUMAN	-0.0072616	0.0744882	0.094083	0.00667639	0.0646147	0.0880637	0.0880637	0.0687709	0.183077	0.159415	0.131794	0.144464	0.180301	0.12622	0.138278	0.166268	0.105228	0.158926	0.213194	0.153929	0.14283	0.156802	0.0760783	0.16519	0.201922	0.227817	0.183749	0.236532	0.182081	0.148876	0.130193	0.0880613	0.105879	0.155864	0.152071	0.195967	0.194246	0.166424	0.16068	0.110613
838	P04424	HUMAN	-0.127802	0.269986	0.0244775	-0.0978823	0.403559	-0.5255	-0.5255	-0.561489	-0.0103424	-0.412843	-0.159255	0.289727	NA	-0.331647	-0.225737	-0.493749	NA	-0.156291	-0.325768	NA	-0.0111641	0.515431	NA	0.356341	NA	-0.437833	-0.196568	-0.456707	-0.222773	-0.0687258	0.0955328	-0.271893	-0.188111	-0.0556675	0.0463094	0.036676	-0.0132553	-0.424126	0.00147175	-0.41312
839	P04425	ECOLI	NA	NA	NA	NA	NA	NA	NA	NA	NA	NA	NA	NA	NA	NA	NA	NA	NA	NA	NA	NA	NA	NA	NA	NA	NA	NA	NA	NA	NA	NA	NA	NA	NA	NA	NA	NA	NA	NA	NA	NA
840	P04449	YEAST	-1.03331	-0.902245	-0.900558	-0.96708	-0.946999	-0.784587	-0.784587	-0.865881	-0.746006	-0.838507	-0.738306	-0.831459	-0.672514	-0.823994	-0.767791	-0.799708	-0.852892	-0.804336	-0.795676	-0.916569	-0.809998	-0.883726	-0.872434	-0.838354	-0.835051	-0.822989	-0.729126	-0.747568	-0.783514	-0.787912	-0.79904	-0.984898	-0.894137	-0.839801	-0.769292	-0.882005	-0.698789	-0.738269	-0.784676	-0.718355
841	P04456	YEAST	-0.972109	-0.819926	-0.838582	-0.867146	-0.844865	-0.832743	-0.832743	-0.787252	-0.753383	-0.83714	-0.802382	-0.822452	-0.731328	-0.786157	-0.712259	-0.786097	-0.819132	-0.834197	-0.74719	-0.734294	-0.812589	-0.901294	-0.933688	-0.805619	-0.850837	-0.792016	-0.771765	-0.764165	-0.767055	-0.825797	-0.781724	-0.83072	-0.875698	-0.775581	-0.882937	-0.807017	-0.723275	-0.66877	-0.707582	-0.72446
842	P04632	HUMAN	0.0509104	0.0778298	0.113224	0.0523034	-0.00840219	0.0215392	0.0215392	0.10067	0.272972	0.174614	0.193261	0.15485	0.265935	0.161936	0.194243	0.181781	0.193565	0.17039	0.304817	0.139588	0.193211	0.129417	0.143649	0.192653	0.228042	0.296199	0.20364	0.246598	0.199071	0.214182	0.178493	0.0290094	0.143377	0.193494	0.231904	0.201563	0.265944	0.206261	0.15196	0.157622
843	P04693	ECOLI	1.23877	0.931409	NA	1.86837	0.942919	1.08019	1.08019	1.15297	NA	NA	NA	NA	NA	1.11016	NA	NA	2.01779	1.78297	2.60269	1.97298	1.27003	NA	NA	NA	NA	NA	NA	NA	NA	NA	NA	NA	NA	NA	1.08217	NA	1.10312	1.41163	1.13378	1.09799
844	P04710	YEAST	-0.779277	-0.777694	-0.940301	-1.06254	-0.709424	-0.920863	-0.920863	-0.844695	-0.800708	-0.749741	-0.885417	-0.819316	-0.721317	-0.868049	-0.612105	-0.702581	-0.558924	-0.787437	-0.823534	-0.801431	-0.829083	-0.979092	-0.955858	-0.92665	-0.669822	-0.69856	-0.75607	-1.08267	-0.452645	-0.808341	-0.574452	-0.652231	-0.449152	-0.845918	-0.791447	-0.653092	-0.724837	-0.606216	-0.763493	-0.721048
845	P04786	YEAST	-0.196287	-0.544144	-1.11594	-0.781203	-1.03052	NA	NA	-0.569106	-1.19901	-0.538514	-0.111176	-0.010832	-0.691919	-0.898644	-0.373617	0.0555166	-0.173292	-0.351894	-0.754445	-0.865983	0.214529	0.139781	-1.10608	-1.17599	-0.90357	-0.746486	-1.03289	-0.706875	0.142246	-0.87314	-1.12801	-0.582674	-0.0458399	-0.740669	-0.624848	0.56455	-0.799974	-0.500294	-0.677404	-0.714084
846	P04792	HUMAN	0.0184813	0.0988291	0.123606	0.0471734	0.108683	0.103657	0.103657	0.0978638	0.172006	0.118752	0.145937	0.178793	0.162492	0.111326	0.159897	0.198179	0.165686	0.196309	0.263853	0.206054	0.11653	0.177649	0.00426001	0.0896155	0.256111	0.298374	0.281532	0.272507	0.229746	0.137891	0.189067	0.127852	0.158164	0.239615	0.203741	0.292248	0.235558	0.217019	0.163716	0.117307
847	P04801	YEAST	-0.953449	-0.863993	-0.85997	-0.920754	-0.795964	-0.764314	-0.764314	-0.814794	-0.732977	-0.837448	-0.789408	-0.825646	-0.692909	-0.779086	-0.745373	-0.706336	-0.864517	-0.762956	-0.742964	-0.775321	-0.934379	-0.911074	-0.969346	-0.912497	-0.794164	-0.822298	-0.792906	-0.761867	-0.691572	-0.77602	-0.77176	-0.837225	-0.86154	-0.792602	-0.765897	-0.764014	-0.723672	-0.684498	-0.721072	-0.750336
848	P04802	YEAST	-0.894925	-0.8703	-0.881524	-0.93009	-0.774622	-0.757748	-0.757748	-0.802415	-0.785954	-0.799073	-0.828157	-0.822223	-0.718379	-0.806499	-0.741634	-0.761474	-0.835559	-0.776581	-0.764424	-0.789657	-0.89169	-0.917376	-0.9765	-0.861442	-0.807617	-0.775639	-0.784755	-0.767439	-0.697666	-0.781735	-0.768632	-0.887782	-0.862878	-0.782639	-0.799612	-0.767914	-0.67616	-0.684005	-0.694947	-0.723312
849	P04805	ECOLI	2.72421	2.03595	2.28565	2.39611	2.73299	1.61204	1.61204	2.32745	2.25986	1.79034	1.44678	2.04701	1.91462	1.94685	3.47453	1.89861	2.331	1.33273	1.82019	2.14851	2.15802	2.32511	1.42798	1.38364	2.75024	2.97548	3.87314	2.85561	2.51658	2.06552	2.34162	2.22218	1.55161	2.59207	2.19151	2.33386	1.74427	1.87158	1.97854	1.88481
850	P04806	YEAST	-0.930477	-0.85693	-0.877691	-0.976969	-0.834235	-0.784068	-0.784068	-0.806088	-0.797985	-0.807336	-0.824078	-0.797911	-0.716191	-0.803024	-0.733902	-0.711072	-0.879331	-0.772987	-0.750413	-0.814052	-0.922219	-0.932548	-1.04622	-0.894916	-0.819754	-0.812216	-0.757322	-0.674844	-0.700988	-0.78984	-0.767978	-0.838786	-0.848914	-0.781485	-0.772168	-0.754027	-0.73538	-0.746902	-0.709247	-0.705811
851	P04807	YEAST	-0.930417	-0.835435	-0.843998	-0.909146	-0.780459	-0.747744	-0.747744	-0.785159	-0.761052	-0.800485	-0.801514	-0.785819	-0.703014	-0.772232	-0.7072	-0.711404	-0.852054	-0.778887	-0.784364	-0.773401	-0.915022	-0.829501	-0.867229	-0.877966	-0.774728	-0.76743	-0.743992	-0.746269	-0.706479	-0.776017	-0.768161	-0.840956	-0.800584	-0.79465	-0.758461	-0.753708	-0.709711	-0.692421	-0.684978	-0.720195
852	P04818	HUMAN	0.0262337	0.0737415	0.107401	0.0294735	0.0814941	0.137501	0.137501	0.107908	0.269593	0.226363	-0.0761608	0.170795	0.144005	0.0862879	0.181067	0.145273	0.231062	0.236127	0.153655	0.272919	0.12428	0.192325	0.0515077	0.180122	0.316765	0.219072	0.206619	0.185106	0.298451	0.119507	0.259389	0.207252	0.166742	0.272005	0.265464	0.310436	0.164676	0.0944237	0.116915	0.105732
853	P04819	YEAST	NA	NA	NA	NA	-0.407796	-0.627512	-0.627512	-0.612768	0.476746	0.163537	NA	0.276068	NA	NA	NA	NA	0.279855	NA	NA	NA	1.19986	NA	NA	0.242178	NA	NA	NA	-0.371673	-0.624041	NA	NA	NA	0.245189	0.150429	NA	NA	0.271971	NA	NA	NA
854	P04821	YEAST	NA	NA	NA	NA	NA	NA	NA	NA	NA	-0.313313	-0.27692	-0.189189	NA	NA	NA	NA	NA	-0.828704	-0.387518	-0.405655	-0.851353	-1.11684	-0.639231	-1.01331	-0.127312	-0.112465	1.65441	1.77205	NA	NA	NA	NA	NA	-0.42578	-0.300697	-0.354937	0.366485	-0.544833	-0.630109	-0.47907
855	P04825	ECOLI	3.00493	2.50384	2.6772	2.62119	2.9671	2.88509	2.88509	2.32139	2.77112	2.54386	2.78607	2.62813	2.74578	2.72542	2.34275	2.22131	2.30817	2.23406	2.14981	2.50941	2.10917	2.10048	1.80217	2.10585	1.93651	2.63634	3.0701	2.7595	2.77028	2.31563	2.22148	2.23282	2.37987	2.5345	2.61852	2.58968	2.08588	2.04485	2.1438	2.00485
856	P04840	YEAST	-0.971572	-0.944701	-0.885209	-0.975796	-0.762106	-0.786227	-0.786227	-0.808626	-0.812513	-0.814555	-0.864404	-0.837717	-0.721208	-0.807466	-0.781326	-0.789489	-0.842985	-0.824803	-0.792717	-0.776983	-0.939267	-0.923492	-1.05	-0.933156	-0.81776	-0.829437	-0.762855	-0.765598	-0.803705	-0.808177	-0.799116	-0.890728	-0.881454	-0.801363	-0.793539	-0.811472	-0.749061	-0.738511	-0.763757	-0.747364
857	P04843	HUMAN	0.00455863	0.102505	0.111496	-0.0673566	0.105203	0.112424	0.112424	0.119028	0.230642	0.150404	0.170923	0.156971	0.202735	0.0761481	0.0989588	0.143222	0.161076	0.148644	0.210206	0.167974	0.142497	0.151753	0.105804	0.16989	0.153424	0.17078	0.250386	0.25943	0.157555	0.173167	0.144809	0.0763069	0.128474	0.206514	0.19524	0.154345	0.170198	0.185133	0.156159	0.133164
858	P04844	HUMAN	0.0874771	0.146519	0.0920267	0.0456134	0.137484	0.106071	0.106071	0.123087	0.164053	0.197574	0.0749503	0.158561	0.227795	0.0922159	0.128123	0.177902	0.141302	0.168843	0.209356	0.180344	0.0832198	0.0607731	0.0652608	0.109961	0.182398	0.151554	0.226477	0.228779	0.162032	0.183024	0.186541	0.122523	0.123495	0.15842	0.219006	0.221939	0.128217	0.123516	0.159091	0.0722025
859	P04846	ECOLI	NA	NA	NA	NA	NA	NA	NA	NA	NA	NA	NA	NA	NA	NA	NA	NA	NA	NA	NA	NA	NA	NA	NA	NA	NA	NA	NA	NA	NA	NA	NA	NA	NA	NA	NA	NA	NA	NA	NA	NA
860	P04899	HUMAN	0.118898	0.0957941	0.100997	0.0987244	0.083464	0.0959991	0.0959991	0.119026	0.320378	0.195327	0.15895	0.181554	0.223031	0.158501	0.159007	0.169279	0.180372	0.211172	0.229112	0.177116	0.110293	0.16551	0.0289909	0.155866	0.136959	0.203364	0.25411	0.382858	0.229201	0.15269	0.191438	0.126595	0.105144	0.211896	0.290162	0.325834	0.170959	0.261598	0.182954	0.172746
861	P04911;P04912	YEAST	-0.933388	-0.909769	-0.835386	-0.974105	-0.729688	-0.736429	-0.736429	-0.842473	-0.796383	-0.873572	-0.80908	-0.827066	-0.751884	-0.795432	-0.767643	-0.706173	-0.789933	-0.73308	-0.746249	-0.73439	-0.79584	-0.816236	-1.1559	-0.856787	-0.684356	-0.748382	-0.751424	-0.793567	-0.800672	-0.77325	-0.806284	-0.900658	-0.899326	-0.823349	-0.778545	-0.873316	-0.697961	-0.639702	-0.740029	-0.752119
862	P04920	HUMAN	NA	NA	NA	NA	NA	NA	NA	NA	NA	NA	NA	NA	NA	NA	NA	NA	-0.556661	NA	NA	NA	NA	NA	NA	NA	-0.238924	-0.507173	2.25219	0.199731	NA	NA	NA	NA	NA	NA	NA	NA	NA	12.999	NA	NA
863	P04951	ECOLI	NA	NA	NA	NA	NA	NA	NA	NA	NA	NA	NA	NA	NA	NA	NA	NA	2.46901	NA	NA	NA	NA	NA	NA	NA	NA	NA	NA	NA	NA	NA	NA	NA	NA	NA	NA	NA	NA	NA	NA	NA
864	P04993	ECOLI	NA	NA	NA	NA	NA	NA	NA	NA	NA	NA	NA	NA	NA	NA	NA	NA	NA	NA	NA	NA	NA	NA	NA	NA	NA	NA	NA	NA	NA	NA	NA	NA	NA	NA	NA	NA	NA	NA	NA	NA
865	P05020	ECOLI	NA	NA	NA	NA	NA	NA	NA	NA	NA	NA	NA	NA	NA	NA	NA	NA	NA	NA	NA	NA	NA	NA	NA	NA	NA	NA	NA	NA	NA	NA	NA	NA	NA	NA	NA	NA	NA	NA	NA	NA
866	P05023	HUMAN	-0.025924	0.100886	0.113376	0.0270235	0.082597	0.12995	0.12995	0.100937	0.203478	0.199535	0.184009	0.145825	0.177948	0.110853	0.189975	0.15728	0.139111	0.164916	0.221677	0.144406	0.0503456	0.0822023	0.0489195	0.174193	0.134622	0.180491	0.285284	0.204084	0.216927	0.137253	0.136749	0.0968452	0.12479	0.183841	0.185546	0.17392	0.152009	0.205204	0.137888	0.130375
867	P05026	HUMAN	0.228563	0.289346	0.170414	0.202515	0.243986	0.1949	0.1949	0.212736	0.18804	0.129875	0.146944	0.326702	0.587354	0.663216	0.37725	0.312867	0.00796203	0.199414	0.259052	0.352517	0.135063	0.0430552	0.134039	0.0955672	0.257029	0.275451	0.221652	0.361137	0.35635	0.330351	0.159321	0.23272	0.0608989	0.194635	0.292154	0.388926	0.0997032	0.360007	0.628374	0.203106
868	P05030	YEAST	-0.938141	-0.890567	-0.873908	-0.943108	-0.814621	-0.779494	-0.779494	-0.789438	-0.808671	-0.824744	-0.854414	-0.824437	-0.70566	-0.775509	-0.739937	-0.749102	-0.854785	-0.801926	-0.729055	-0.810134	-0.886791	-0.824873	-0.862821	-0.847982	-0.779702	-0.780148	-0.760327	-0.75139	-0.70544	-0.790126	-0.792516	-0.824455	-0.820424	-0.789232	-0.781094	-0.769621	-0.711038	-0.661795	-0.704153	-0.721821
869	P05042	ECOLI	1.96094	1.99083	2.0927	1.93331	2.43467	2.22624	2.22624	2.34251	2.39065	2.50623	2.5036	2.45134	2.18414	1.99841	2.17001	2.20214	1.79542	2.21829	2.37569	2.1784	1.29293	0.832331	-0.246606	1.30719	NA	NA	NA	NA	2.17067	2.05946	2.20187	NA	2.12181	2.25202	2.03879	1.97571	1.95484	2.04134	2.2383	1.99376
870	P05055	ECOLI	2.1147	2.18426	2.21543	2.04633	2.30726	2.0334	2.0334	2.03517	2.40608	2.13252	2.16415	2.33487	2.20771	2.04036	2.23989	2.24888	2.14582	2.14306	2.15446	2.25783	1.73569	1.56286	1.38335	1.21973	1.69261	2.1648	1.80846	2.41078	2.24761	2.02495	2.03227	2.13794	2.11538	2.25855	2.3363	2.0756	2.21348	2.06825	2.21077	2.12835
871	P05066	YEAST	NA	NA	NA	NA	NA	-0.70462	-0.70462	NA	NA	NA	NA	NA	NA	NA	-0.578249	0.277075	NA	NA	NA	-0.753213	NA	NA	NA	-1.33071	NA	NA	NA	NA	-0.645709	-0.768959	-0.73965	-0.428402	NA	0.355862	NA	NA	NA	NA	NA	-0.681051
872	P05067	HUMAN	NA	NA	NA	NA	0.462828	NA	NA	0.772669	NA	NA	NA	NA	0.601295	NA	NA	NA	NA	NA	NA	NA	NA	NA	-0.308724	-0.391996	NA	NA	NA	NA	NA	NA	NA	NA	0.187648	0.763669	0.339182	0.520668	0.101444	0.29862	0.363031	0.627484
873	P05091	HUMAN	-0.116824	0.000469379	-0.00990928	0.0252614	-0.0596245	0.228909	0.228909	0.187923	-0.344076	0.00556721	-0.246162	0.197123	0.0556153	-0.586646	0.135827	-0.127882	-0.510332	-0.313384	-0.145434	0.152073	-0.450976	-0.542718	-0.395909	-0.10708	0.0881516	0.12501	0.0172974	0.111201	-0.074961	0.166111	-0.299341	-0.281267	-0.329108	0.0949773	0.153917	0.464243	-0.113787	0.0930106	0.154561	0.07613
874	P05114	HUMAN	0.215957	0.165479	0.285427	0.095638	-0.076286	0.0390686	0.0390686	-0.127544	0.217261	0.26079	0.266633	0.261246	0.233883	0.0743266	0.165303	0.205266	0.20783	0.227332	0.291319	0.248479	0.147395	0.121788	0.114445	0.266133	0.303114	0.208395	0.235641	0.393596	0.0882588	0.314273	0.213871	-0.180515	0.23936	0.254077	0.252743	0.139159	0.280217	0.306202	0.188199	0.253572
875	P05141	HUMAN	-0.0704573	0.0259752	0.126443	0.0501734	0.158498	0.142104	0.142104	0.128623	0.199661	0.162423	0.141994	0.167653	0.213249	0.170608	0.174781	0.212938	0.228925	0.244332	0.208995	0.189325	0.0763624	0.23032	0.0539519	0.108453	0.265096	0.264102	0.226367	0.270343	0.296187	0.12059	-0.0922875	0.0553181	0.128761	0.202404	0.147912	0.27243	0.278754	0.214529	0.246656	0.121499
876	P05150	YEAST	NA	NA	NA	NA	NA	NA	NA	NA	NA	NA	NA	NA	NA	NA	-0.00153649	NA	NA	NA	NA	NA	NA	NA	NA	NA	NA	NA	NA	NA	NA	NA	NA	NA	NA	NA	NA	NA	NA	NA	0.0225753	0.16892
877	P05161	HUMAN	-0.10413	0.102685	0.199152	0.230982	0.0892182	0.112961	0.112961	0.183344	0.182867	0.260958	0.386172	0.066796	NA	0.287781	0.384359	0.230715	0.16353	0.0333841	-0.0488539	0.144321	0.0657234	0.0129597	0.210051	-0.0180025	0.252678	0.237711	0.285298	0.363033	0.166244	0.201684	-0.0336984	0.158814	0.207702	0.134834	0.419375	-0.0256076	0.276873	0.101516	0.114048	0.227943
878	P05165	HUMAN	-0.30429	-0.297544	-0.270468	NA	0.103391	0.593493	0.593493	0.0924365	-0.124737	0.127581	-0.119566	-0.602934	-0.539913	0.0136001	NA	0.154584	-0.571976	-0.382098	-0.028705	0.0158247	NA	0.671902	1.22381	0.611534	-0.192058	-1.07719	-0.175379	-0.64789	NA	-0.0902983	-0.92142	-1.05095	0.129476	-0.169871	0.0273286	-0.17257	-0.0396363	0.317836	-0.482777	-0.0355559
879	P05166	HUMAN	-0.0981227	0.134168	0.742305	0.444493	0.645925	0.103289	0.103289	0.105178	0.272997	0.286528	0.330972	0.37534	0.981754	0.610665	1.63168	0.852411	0.497348	0.0877842	0.694373	0.233255	0.217527	-0.0836174	0.0325519	-0.0824302	-0.298928	0.446347	0.519706	0.204399	0.268175	0.271731	-0.157884	0.0567735	0.587942	0.183719	0.387609	-0.143025	0.303351	-0.0747717	0.108236	0.984443
880	P05198	HUMAN	0.0284032	0.0582145	0.115725	0.00961146	0.0936549	0.142763	0.142763	0.123118	0.18084	0.108878	0.146118	0.157618	0.202027	0.106776	0.153265	0.160669	0.153513	0.130768	0.185494	0.11576	0.170504	0.0682681	0.0613726	0.150247	0.185205	0.195157	0.216802	0.210882	0.158563	0.169485	0.151325	0.0548059	0.131389	0.197035	0.211708	0.147135	0.197219	0.218315	0.149948	0.133243
881	P05317	YEAST	-0.913787	-0.885506	-0.868622	-0.967436	-0.848915	-0.800837	-0.800837	-0.806186	-0.771417	-0.859137	-0.825444	-0.816584	-0.696498	-0.810547	-0.74693	-0.732629	-0.816614	-0.800109	-0.75549	-0.802489	-0.901062	-0.901035	-0.970063	-0.887217	-0.71346	-0.75877	-0.76893	-0.778796	-0.760394	-0.759661	-0.78353	-0.901308	-0.844362	-0.797332	-0.787512	-0.781328	-0.71163	-0.691263	-0.739385	-0.73971
882	P05318	YEAST	-0.852454	-0.83773	-0.763524	-1.22447	-0.949955	-0.775999	-0.775999	-0.910132	NA	-0.876523	-0.724495	-0.790179	-0.855365	-0.832149	-0.773174	-1.12155	-1.0003	-0.960693	-0.644053	-0.909461	-1.04692	-0.907408	-1.03862	-0.973358	-0.834739	-0.802512	-0.774503	-0.792188	-0.574706	-0.73673	-0.645611	-1.04668	-0.728413	-0.821871	-0.804405	-0.591944	-0.685561	-0.727897	-0.695058	-0.747936
883	P05319	YEAST	-1.00604	-0.919021	-0.881976	-1.01573	-0.825456	-0.83649	-0.83649	-0.798186	-0.78404	-0.83187	-0.809661	-0.82972	-0.699898	-0.877802	-0.826556	-0.820125	-0.848318	-0.776747	-0.697047	-0.720204	-0.954408	-1.01863	-1.06747	-0.968041	-0.900483	-0.840926	-0.842043	-0.805421	-0.830228	-0.869807	-0.781448	-0.874386	-0.857423	-0.827334	-0.846371	-0.802963	-0.692315	-0.661815	-0.746274	-0.754255
884	P05362	HUMAN	-0.0235902	0.179972	0.187568	0.0463706	0.175116	-0.0223016	-0.0223016	0.163691	0.278141	0.277221	0.0597582	0.0578267	0.341045	0.128277	0.192176	0.140538	0.134674	0.199176	0.349171	0.317871	0.164227	0.335105	-0.0359778	0.175906	0.30621	0.244565	0.340662	0.391555	0.292535	0.120411	0.216052	0.148315	0.211072	0.278365	0.291078	0.231849	0.229613	0.152738	0.267816	0.168642
885	P05373	YEAST	-0.945542	-0.87372	-1.02082	-0.958212	-0.662936	-0.88288	-0.88288	-0.801405	-0.797698	-0.804277	-0.942528	-0.77217	-0.704144	-0.753639	-0.804379	-0.757585	-0.892536	-0.819679	-0.884894	-0.856068	-0.723682	-0.925836	-1.0037	-0.798318	-0.838158	-0.820942	-0.733212	-0.683991	-0.647978	-0.851326	-0.670728	-0.797984	-0.996653	-0.765385	-0.799519	-0.785969	-0.630764	-0.709091	-0.736272	-0.812443
886	P05374	YEAST	-0.917404	-0.854177	-0.944898	-0.854579	-0.797008	-0.776435	-0.776435	-0.698246	-0.952145	-1.07041	-0.918451	-0.911584	-0.740182	-0.825091	-0.678865	-0.726921	-0.952772	-0.825512	-0.875309	-0.8168	-0.951434	-1.0897	-1.06585	-0.921638	-0.813496	-0.857143	-0.824147	-0.754081	-0.666547	-0.884744	-0.995217	-0.653759	-1.10804	-0.856177	-0.755379	-0.879744	-0.520313	-0.67291	-0.806984	-0.762299
887	P05375	YEAST	-1.5653	-1.2152	-1.15867	-1.47242	-0.733181	-0.722954	-0.722954	-1.01831	-1.58176	-1.22738	-1.04782	-1.07223	-0.743961	-1.1367	-1.09474	-1.06135	-0.89968	-0.921564	-1.12642	-1.01167	-0.984099	-0.526815	-0.558693	-0.392145	-0.334743	-0.874566	0.344068	-0.922287	-1.04722	-0.906358	-0.753021	-0.884507	-0.845691	-0.829008	-0.772394	-0.846685	-0.515608	-0.620158	-0.777392	-0.963607
888	P05386	HUMAN	-0.00317029	0.15592	0.0594355	0.0244474	0.0694953	0.0908866	0.0908866	NA	0.255825	0.118905	0.129374	0.135415	0.226197	0.0921584	0.161019	0.202063	0.157833	0.119686	0.206584	0.219029	0.207399	0.136351	0.122715	0.174882	0.258977	0.316159	0.128886	0.245634	0.418078	0.216699	0.141036	-0.131514	0.0255133	0.243598	0.0833182	0.285911	0.110248	0.130853	0.170672	0.0713785
889	P05387	HUMAN	-0.0133067	0.0520637	0.133496	-0.0661416	0.122661	0.0789605	0.0789605	0.113213	0.234308	0.158919	0.171308	0.122421	0.251387	0.147192	0.181717	0.178783	0.119796	0.171493	0.298571	0.131569	0.203718	0.139027	-0.0245124	0.129085	0.182673	0.214202	0.238667	0.309291	0.141342	0.1353	0.12796	0.0249526	0.148	0.202459	0.231665	0.224984	0.24007	0.224722	0.191711	0.164931
890	P05388	HUMAN	0.054818	0.092125	0.119562	0.0221881	0.103786	0.0987168	0.0987168	0.101722	0.207648	0.162073	0.165116	0.177734	0.205724	0.109974	0.164861	0.195008	0.131909	0.2012	0.244277	0.209193	0.180225	0.0685651	0.0491894	0.18624	0.181868	0.165173	0.189862	0.228232	0.162774	0.133358	0.14609	0.0931423	0.114225	0.183666	0.175816	0.200578	0.204454	0.154	0.140211	0.13049
891	P05423	HUMAN	0.134668	0.351554	0.0283302	0.0100383	0.0592314	0.0614603	0.0614603	0.103545	0.173021	0.288319	0.074322	0.246134	0.0449182	0.201496	0.0629859	0.524207	-0.232479	0.0936257	0.430968	0.285446	-0.091525	0.211704	-0.214957	0.191249	0.0960582	0.082448	0.0285857	0.165239	-0.268539	0.00261558	0.0369054	-0.177084	-0.0238754	0.188233	0.205619	0.121167	-0.314797	0.140481	0.189235	0.11209
892	P05453	YEAST	-1.00068	-0.86142	-0.924926	-1.02805	-0.750939	-0.787575	-0.787575	-0.788119	-0.834526	-0.875976	-0.87256	-0.871502	-0.694142	-0.873255	-0.788478	-0.763704	-0.906761	-0.899922	-0.83907	-0.873985	-0.802894	-0.935103	-0.97919	-0.857281	-0.788073	-0.839412	-0.823791	-0.778271	-0.723581	-0.787581	-0.812171	-0.856574	-0.861398	-0.827721	-0.730296	-0.7132	-0.737276	-0.70985	-0.70491	-0.779922
893	P05455	HUMAN	0.0416387	0.132514	0.135589	-0.00615671	0.113067	0.0867386	0.0867386	0.12054	0.262041	0.146494	0.17234	0.17168	0.201233	0.182462	0.193093	0.15613	0.175911	0.155222	0.22237	0.172798	0.139383	0.125049	0.113717	0.199438	0.189689	0.221248	0.26497	0.238652	0.178247	0.173099	0.120885	0.0639023	0.138541	0.214804	0.203386	0.181319	0.199662	0.159801	0.169903	0.17207
894	P05459	ECOLI	NA	NA	NA	NA	NA	3.51066	3.51066	NA	NA	NA	NA	NA	NA	NA	NA	NA	NA	NA	2.89133	NA	NA	NA	0.118554	NA	NA	NA	NA	NA	NA	NA	NA	NA	NA	NA	NA	NA	-0.634388	NA	NA	2.81648
895	P05546	HUMAN	-0.0511121	NA	NA	0.240761	0.201235	0.169677	0.169677	0.0718379	0.213941	0.0395123	0.244408	0.207577	NA	0.0528784	NA	0.214082	1.38057	0.307528	0.209667	0.259492	0.157704	-0.0206414	NA	NA	0.656455	0.366628	0.316125	0.223329	0.310607	0.191569	-0.0180855	-0.0100821	0.216605	0.481772	0.42711	NA	1.32739	0.244246	0.295282	0.178293
896	P05556	HUMAN	0.0888244	0.138429	0.159094	0.0720176	0.122191	0.102916	0.102916	0.143091	0.263508	0.231394	0.184799	0.2018	0.247829	0.165776	0.172013	0.145921	0.173368	0.187386	0.254008	0.177666	0.139706	0.137334	0.0658462	0.189594	0.172205	0.232017	0.240139	0.235418	0.16313	0.169341	0.090953	0.11784	0.16232	0.229804	0.2513	0.247207	0.242953	0.241512	0.186554	0.195855
897	P05626	YEAST	NA	NA	NA	NA	NA	NA	NA	NA	NA	NA	NA	0.0905078	NA	NA	NA	NA	1.15545	NA	NA	NA	NA	NA	NA	-0.634699	-0.360672	NA	NA	NA	NA	0.323854	NA	NA	NA	NA	NA	0.112799	-0.705948	-0.6609	-0.62893	NA
898	P05694	YEAST	-0.900288	-0.838668	-0.833237	-0.910765	-0.749819	-0.798341	-0.798341	-0.745991	-0.772412	-0.836677	-0.796782	-0.792478	-0.700262	-0.716624	-0.710645	-0.698547	-0.820937	-0.745238	-0.689173	-0.780502	-0.949182	-0.898504	-0.877967	-0.872955	-0.802913	-0.722727	-0.75676	-0.72302	-0.714069	-0.756497	-0.77049	-0.843002	-0.856638	-0.758765	-0.747429	-0.781384	-0.712523	-0.636804	-0.66189	-0.686873
899	P05738	YEAST	-1.01647	0.0808417	-0.904924	-1.08649	-0.651393	-0.885604	-0.885604	-0.743897	-0.821609	-0.717293	-0.926771	-0.861385	-0.724254	-0.75425	-0.835486	-0.843509	-0.778919	-1.16405	-0.762042	-0.845696	-1.05455	0.0142059	-0.359739	-0.824462	-0.714015	-0.754699	-0.795464	-0.742934	-0.718549	-0.805068	-0.872523	-0.762612	-0.869095	-0.792025	-0.832674	-0.875752	-0.808174	-0.0521878	-0.686841	-0.708118
900	P05739	YEAST	-1.02385	-0.903951	-0.864534	-0.923215	-0.831374	-0.810449	-0.810449	-0.764453	-0.851583	-0.840301	-0.829706	-0.830515	-0.735359	-0.874553	-0.747563	-0.787227	-0.728322	-0.75323	-0.818285	-0.765814	-0.775658	-0.842293	-0.940955	-0.918886	-0.803423	-0.777254	-0.774942	-0.802466	-0.745822	-0.792672	-0.812684	-0.874976	-0.874798	-0.805287	-0.778537	-0.777454	-0.704337	-0.648643	-0.687119	-0.774874
901	P05740	YEAST	-0.895965	-0.89261	-0.865946	-0.972786	-0.927989	-0.840525	-0.840525	-0.851766	-0.754364	-0.792478	-0.829914	-0.828606	-0.723538	-0.842468	-0.761742	-0.812678	-0.851745	-0.881123	-0.762718	-0.836596	-0.866362	-0.98729	-0.989666	-0.846384	-0.887995	-0.831934	-0.798053	-0.820729	-0.850831	-0.788976	-0.817946	-0.872805	-0.828456	-0.828389	-0.765708	-0.810757	-0.742425	-0.690217	-0.749451	-0.759648
902	P05745	YEAST	-0.913711	-0.845756	-0.880766	-0.872326	-0.759302	-0.762808	-0.762808	-0.765697	-0.819466	-0.842033	-0.840144	-0.804422	-0.650157	-0.774019	-0.727109	-0.760308	-0.805081	-0.677275	-0.688316	-0.725619	-0.774227	-0.72707	-0.865357	-0.865529	-0.798914	-0.738175	-0.749208	-0.754982	-0.788245	-0.768424	-0.761923	-0.863773	-0.878764	-0.791958	-0.75429	-0.790622	-0.672007	-0.629031	-0.717484	-0.738804
903	P05748	YEAST	-0.794718	-0.856576	-0.884094	-0.911331	-0.82871	-0.80388	-0.80388	-0.789218	-0.835948	-0.932869	-0.823749	-0.802197	-0.719421	-0.86804	-0.762865	-0.789087	-0.805494	-0.746175	-0.66243	-0.79783	-1.15572	-0.998327	-0.975973	-0.909833	-0.853279	-0.781669	-0.726334	-0.770702	-0.764564	-0.806661	-0.788122	-0.780429	-0.857725	-0.84844	-0.790623	-0.863266	-0.745075	-0.678827	-0.732836	-0.686408
904	P05749	YEAST	-1.02796	-0.938179	-0.88328	-0.958306	-0.797057	-0.865537	-0.865537	-0.88808	-0.852539	-0.819469	-0.935151	-0.888714	-0.718552	-0.848436	-0.817774	-0.773714	-0.843824	-0.759211	-0.743278	-0.770638	-0.855707	-0.910454	-1.02412	-0.879769	-0.856855	-0.834443	-0.800796	-0.725996	-0.600411	-0.809902	-0.783367	-0.919098	-0.853236	-0.748823	-0.7237	-0.724398	-0.713058	-0.696399	-0.783492	-0.799879
905	P05750	YEAST	-0.961567	-0.864355	-0.850279	-0.921158	-0.767832	-0.796269	-0.796269	-0.795915	-0.767583	-0.814583	-0.79204	-0.795563	-0.648948	-0.778572	-0.73256	-0.730464	-0.77505	-0.799173	-0.704225	-0.744939	-0.890622	-0.918709	-0.954326	-0.867307	-0.825635	-0.802977	-0.768735	-0.755902	-0.724004	-0.753682	-0.775589	-0.822483	-0.859604	-0.771351	-0.777536	-0.781206	-0.691928	-0.653905	-0.686577	-0.691616
906	P05755	YEAST	-0.825646	-0.872548	-0.825856	-0.932236	-0.889132	-0.745406	-0.745406	-0.779455	-0.765571	-0.860302	-0.764725	-0.758957	-0.670408	-0.785919	-0.678536	-0.702725	-0.79899	-0.712835	-0.678011	-0.703237	-0.851276	-0.909807	-0.89905	-0.779643	-0.824121	-0.725388	-0.811716	-0.739702	-0.715658	-0.779135	-0.778989	-0.874977	-0.837988	-0.752518	-0.803888	-0.733935	-0.660969	-0.626901	-0.650578	-0.647426
907	P05756	YEAST	-0.881922	-0.895064	-0.84105	-0.93106	-0.850879	-0.749295	-0.749295	-0.775457	-0.760174	-0.760046	-0.844441	-0.747533	-0.67939	-0.762813	-0.748612	-0.751984	-0.843397	-0.793791	-0.710014	-0.809277	-0.914306	-0.914772	-1.01535	-0.856811	-0.873898	-0.750997	-0.742848	-0.719105	-0.751732	-0.780218	-0.788707	-0.818387	-0.828855	-0.795537	-0.790988	-0.80927	-0.730473	-0.618766	-0.716408	-0.686773
908	P05759	YEAST	-0.929805	-0.875814	-0.836472	-0.893207	-0.945469	-0.8713	-0.8713	-0.870453	-0.827251	-0.866971	-0.832904	-0.779281	-0.69832	-0.777437	-0.727873	-0.826891	-0.831718	-0.727567	-0.800953	-0.760624	-0.835382	-0.853364	-1.01114	-0.919295	-0.828203	-0.811481	-0.769958	-0.803305	-0.737186	-0.806342	-0.82973	-0.935235	-0.92315	-0.765608	-0.787229	-0.845835	-0.756806	-0.705078	-0.69555	-0.699802
909	P05783	HUMAN	0.0626423	0.108016	0.0930735	0.0171117	-0.0146966	0.102301	0.102301	0.0619689	0.262921	0.18835	0.150572	0.151779	0.234944	0.152926	0.180043	0.173153	0.137014	0.16023	0.232786	0.172939	0.155905	0.132221	0.124854	0.163154	0.205392	0.202712	0.190976	0.262193	0.195134	0.173364	0.148501	0.0540485	0.119524	0.238151	0.216014	0.192922	0.195574	0.158364	0.145769	0.181786
910	P05787	HUMAN	0.00374681	0.106781	0.129225	0.0558534	0.069476	0.140384	0.140384	0.074675	0.174024	0.134179	0.13975	0.147487	0.235437	0.100415	0.179334	0.170012	0.129182	0.215627	0.152996	0.174455	0.230244	0.148764	0.0505879	0.15668	0.210727	0.221915	0.227225	0.2364	0.191779	0.161797	0.148183	0.0631183	0.120233	0.209791	0.222798	0.175371	0.232944	0.205197	0.177466	0.200612
911	P05791	ECOLI	NA	NA	NA	NA	NA	NA	NA	NA	NA	NA	NA	NA	NA	NA	NA	NA	NA	NA	NA	NA	NA	NA	NA	NA	NA	NA	NA	NA	NA	NA	NA	NA	-0.686742	NA	NA	NA	NA	NA	NA	NA
912	P05976;P08590	HUMAN	NA	NA	NA	NA	0.159367	0.0846256	0.0846256	NA	-0.288734	0.885438	0.364132	-0.0852266	NA	0.285685	-1.90577	NA	NA	NA	NA	NA	-0.31135	0.350028	0.222011	-0.11082	NA	NA	NA	NA	-0.681385	NA	0.226866	0.0439186	NA	NA	NA	NA	NA	NA	NA	0.215174
913	P05986	YEAST	NA	NA	NA	NA	NA	NA	NA	NA	NA	NA	NA	NA	NA	NA	NA	NA	NA	NA	NA	NA	NA	1.2452	NA	NA	NA	-0.0376939	NA	NA	NA	NA	NA	NA	NA	NA	NA	NA	NA	NA	NA	NA
914	P06100	YEAST	NA	-0.210913	-0.706177	0.0187383	-0.222692	-0.57368	-0.57368	NA	NA	NA	NA	NA	-0.17238	-0.256893	-0.201236	-0.273739	0.402224	-0.065611	-0.0347772	-0.53797	NA	NA	NA	NA	NA	NA	NA	-0.497429	-0.22562	-0.333234	-0.267006	NA	0.425377	NA	-0.36166	-0.344391	0.240521	-0.0524287	-0.103615	-0.370303
915	P06101	YEAST	-1.0134	-1.27941	-0.914473	-1.10324	-0.934029	-0.835091	-0.835091	-0.792868	-0.867604	-0.886447	-0.920288	-0.892029	-0.755666	-0.862818	-0.835753	-0.869188	-0.864709	-0.954496	-0.833014	-0.794398	-0.87708	-0.732047	-0.977637	-0.981585	-0.800329	-0.673256	-0.710051	-0.746648	-0.759341	-0.794899	-0.943288	-1.02558	-0.806553	-0.831001	-0.795803	-0.703824	-0.743864	-0.756606	-0.740179	-0.727562
916	P06102	YEAST	0.0215534	-0.458589	-0.380097	-0.17175	-0.181344	-0.285467	-0.285467	-0.546243	-0.405293	-0.506321	-0.35061	-0.297515	-0.53061	-0.0963055	-0.073651	-0.191004	-0.514954	-0.751755	-0.603456	-0.353286	-0.863067	-0.721616	-0.0388471	-0.807442	-0.379196	-0.444456	-0.159091	-0.130461	-0.474596	-0.010426	-0.595002	-0.60934	-0.387494	-0.539647	-0.307269	0.102376	-0.367562	-0.611332	-0.573498	-0.715902
917	P06103	YEAST	-1.01652	-0.869989	-0.840011	-0.867944	-0.667444	-0.692983	-0.692983	-0.767596	-0.69715	-0.7933	-0.834287	-0.777581	-0.665876	-0.746983	-0.757424	-0.676192	-0.810304	-0.792591	-0.747422	-0.756885	-0.924269	-0.843407	-0.968378	-0.81099	-0.83013	-0.745777	-0.761268	-0.717435	-0.605391	-0.726732	-0.712341	-0.770109	-0.825638	-0.74177	-0.700172	-0.689769	-0.758551	-0.664347	-0.696683	-0.677537
918	P06105	YEAST	-0.900711	-0.863587	-0.873206	-0.86321	-0.747894	-0.749491	-0.749491	-0.770231	-0.785369	-0.845887	-0.828419	-0.811594	-0.690017	-0.788745	-0.7533	-0.74303	-0.826689	-0.715329	-0.729245	-0.772921	-0.862621	-0.843275	-0.925635	-0.87267	-0.832077	-0.776701	-0.778317	-0.759836	-0.719798	-0.794087	-0.754899	-0.841559	-0.884042	-0.796856	-0.740122	-0.717329	-0.694976	-0.665879	-0.703023	-0.739191
919	P06115	YEAST	-1.11314	-1.50717	-1.23239	-0.978292	-0.968556	-0.918457	-0.918457	-1.09907	-0.849095	-0.483521	-0.66752	-0.640636	-0.611749	-0.92061	-0.767465	-0.53076	-0.747302	-1.08519	-0.716731	-0.791646	-0.836093	-0.880848	-1.00398	-0.823134	-0.725571	-0.827515	-0.921961	-0.83193	-0.776269	-0.74763	-0.808561	-0.780534	-0.691393	-0.805077	-0.689584	-0.81726	-0.590569	-0.691069	-0.773046	-0.682546
920	P06132	HUMAN	0.0436434	0.0922804	0.0844996	0.0370931	0.187893	0.109456	0.109456	0.110776	0.22358	0.182994	0.200138	0.173927	0.189317	0.117223	0.168227	0.168624	0.132201	0.20198	0.146351	0.231133	0.242303	0.0528254	0.0513791	0.175315	0.130901	0.157573	0.243744	0.240008	0.211335	0.210372	0.231003	0.25417	0.221649	0.124573	0.280798	0.25595	0.197593	0.143635	0.205593	0.147946
921	P06149	ECOLI	NA	NA	NA	NA	NA	NA	NA	NA	NA	NA	NA	NA	NA	1.6042	NA	NA	NA	NA	NA	2.41881	NA	NA	NA	NA	NA	NA	NA	NA	NA	NA	NA	NA	NA	NA	NA	NA	2.52363	1.97277	1.90086	2.44559
922	P06168	YEAST	-0.960728	-0.841713	-0.865617	-0.940487	-0.739727	-0.741144	-0.741144	-0.793441	-0.818113	-0.877246	-0.833409	-0.809901	-0.667042	-0.787496	-0.7317	-0.723357	-0.824023	-0.835157	-0.7223	-0.831539	-0.925484	-0.915855	-1.04627	-0.905759	-0.784074	-0.804729	-0.7676	-0.69875	-0.706961	-0.805116	-0.78704	-0.844294	-0.898117	-0.816009	-0.753317	-0.750039	-0.732024	-0.71461	-0.73575	-0.762897
923	P06169	YEAST	-0.913088	-0.854391	-0.870518	-0.938843	-0.826671	-0.748352	-0.748352	-0.788896	-0.751727	-0.759015	-0.790821	-0.78067	-0.709126	-0.778461	-0.737702	-0.730373	-0.759532	-0.807455	-0.705956	-0.758927	-0.917626	-0.871622	-0.993537	-0.853067	-0.8008	-0.770344	-0.725486	-0.713927	-0.713761	-0.766681	-0.766285	-0.888923	-0.867705	-0.745937	-0.74308	-0.775268	-0.678323	-0.641082	-0.679794	-0.663296
924	P06174	YEAST	NA	-0.848073	-1.03172	-1.18053	-0.879695	-0.809302	-0.809302	-1.62563	-1.52638	-1.02357	-1.02958	-0.732885	-0.63244	-0.993052	-0.961571	-0.723627	-1.02169	-1.02895	-1.05225	-0.659953	-1.05046	-0.91756	-0.950985	NA	-1.04109	-1.00468	-0.86017	-0.896198	-0.77861	-1.23936	-0.751346	-1.19998	-1.01682	-1.03931	-0.806476	-0.931032	-0.941971	-0.728025	-0.723466	-0.781973
925	P06182	YEAST	-0.87035	NA	NA	-1.10815	NA	NA	NA	NA	-0.772626	NA	-0.21051	NA	NA	-0.443261	-0.132151	NA	-0.441501	-0.819685	-0.464792	-0.905158	1.64747	NA	NA	NA	-1.08438	-1.05305	-0.649107	-0.879981	-0.235405	-0.944002	-0.75458	-1.09294	-0.780927	-0.451783	-0.461385	-0.389828	-0.00147096	-0.528192	-0.237218	-0.556806
926	P06197	YEAST	-0.864395	-0.366203	-0.197965	-0.407281	-0.674455	-0.25868	-0.25868	-0.447022	-0.431972	-0.482939	-0.632772	-0.425797	-0.552158	-0.627852	-0.472605	-0.298488	-0.869281	-0.880107	-0.52124	-0.605754	-0.599128	-0.124909	NA	NA	-0.766985	-0.691738	-0.782196	-0.585365	-0.661181	-0.727223	-0.578724	-0.0324808	-0.818099	-0.583319	-0.471019	-0.695485	-0.572139	-0.409792	-0.774718	-0.858353
927	P06208	YEAST	-0.942088	-0.801588	-0.889859	-0.873483	-0.662992	-0.737702	-0.737702	-0.704765	-0.746811	-0.795436	-0.798845	-0.791803	-0.711919	-0.758101	-0.715467	-0.735444	-0.720175	-0.737843	-0.747633	-0.754111	-0.934314	-0.870157	-0.983978	-0.869146	-0.56507	-0.784728	-0.593927	-0.618648	-0.692827	-0.805076	-0.771077	-0.888678	-0.795279	-0.737284	-0.69508	-0.742775	-0.674306	-0.566613	-0.628807	-0.665304
928	P06242	YEAST	NA	-0.200955	-0.0125597	-0.104733	NA	NA	NA	NA	-1.24014	-1.08524	-0.00919824	-0.071137	0.10617	NA	NA	0.05802	0.162037	0.0888767	0.132729	NA	-0.193337	-0.715684	NA	NA	NA	NA	0.234611	NA	NA	0.0629202	0.184004	NA	0.178142	0.350533	-0.0270606	-0.0488949	-0.224255	NA	-0.750398	NA
929	P06244	YEAST	-0.966088	-0.894542	-0.946994	-0.839598	-0.53056	-0.69174	-0.69174	-0.768851	-0.959871	-0.87736	-1.17951	-0.80601	-0.676647	-0.909503	-0.745082	-0.721457	-0.436961	-0.516693	-0.470027	-0.802169	NA	-1.15926	-1.10964	-1.18866	-1.01636	-0.95155	-0.572993	-1.1944	NA	-0.691614	-0.841046	NA	-1.05032	-0.91718	-0.694339	-0.986178	-0.699318	-0.729118	-0.763652	-0.628042
930	P06245	YEAST	-0.469759	-0.0505119	0.0883371	0.000664228	-0.643823	-0.720662	-0.720662	-0.757843	-0.703292	-0.515626	-0.72727	-0.314781	-0.485749	-0.52836	-0.28056	-0.36874	-1.00054	-0.776877	-0.726796	-1.15988	-0.796414	-1.00284	-1.167	-0.923187	-0.719108	-0.988187	-0.814514	-0.476264	-0.429081	-0.626272	-0.475058	-0.165531	-1.22441	-1.03946	-0.817309	-0.778569	-0.832364	-0.481073	-0.719773	-0.567824
931	P06280	HUMAN	0.214729	0.308905	0.191079	0.230543	0.214169	0.324431	0.324431	0.141373	0.367104	0.232192	0.195814	0.145337	0.225752	0.254035	0.540337	0.615098	0.201608	0.334808	0.0969573	0.199935	0.302393	0.149977	0.022455	0.146178	0.323489	0.238022	0.293604	0.386336	0.268163	0.313849	0.167122	0.0961311	0.0555247	0.244216	0.284343	0.167049	0.419421	0.192052	0.329359	0.136419
932	P06367;P39516	YEAST	-0.867251	-0.794614	-0.770092	-0.698348	-0.862219	-0.774102	-0.774102	-0.760302	-0.736745	-0.816142	-0.776898	-0.831242	-0.674158	-0.732756	-0.708222	-0.757403	-0.724346	-0.696679	-0.800377	-0.816754	-0.755723	-0.920913	-0.938149	-0.86034	-0.815585	-0.777554	-0.706311	-0.736233	-0.768013	-0.784621	-0.804822	-0.969457	-0.770211	-0.759444	-0.756011	-0.750157	-0.628567	-0.639462	-0.667211	-0.712518
933	P06396	HUMAN	0.0812985	0.0939868	0.131917	0.0336441	0.0852055	0.048239	0.048239	0.0394607	0.194521	0.215843	0.210538	0.193595	0.216263	0.0884247	0.155083	0.156832	0.126128	0.235652	0.167923	0.174921	0.111714	0.155513	0.0590532	0.129793	0.143584	0.182723	0.195844	0.208011	0.269266	0.173053	0.202809	0.168162	0.142826	0.226073	0.143413	0.21568	0.252605	0.18672	0.0916204	0.172335
934	P06454	HUMAN	0.16809	0.119106	0.0860656	0.0736602	-0.416354	0.0705013	0.0705013	-0.0388956	0.321236	0.269987	0.213975	0.252271	0.269733	0.235076	0.269613	0.154113	0.146193	0.208579	0.359801	0.287119	0.283678	0.0825852	0.1364	0.137158	-0.0157313	0.152547	0.305294	0.304269	0.225724	0.220019	0.198213	-0.176774	0.238366	0.242773	0.166196	0.21406	0.142336	0.219088	0.186733	0.228307
935	P06493	HUMAN	0.0350033	0.113323	0.111885	0.0685148	0.126187	0.125528	0.125528	0.13833	0.200121	0.216078	0.237034	0.173449	0.215156	0.163351	0.200052	0.179394	0.139781	0.182896	0.223942	0.203254	0.220909	0.243867	0.105082	0.188109	0.191623	0.245096	0.214297	0.270409	0.257376	0.165692	0.195563	0.16224	0.153414	0.228988	0.22746	0.199798	0.189692	0.255713	0.135976	0.222672
936	P06576	HUMAN	-0.00786217	0.0602163	0.0852754	0.0191218	0.0794612	0.0665849	0.0665849	0.0701377	0.177722	0.136277	0.140454	0.180853	0.197513	0.0644265	0.114523	0.146113	0.145156	0.179425	0.179695	0.13165	0.139377	0.0534267	0.0626428	0.086876	0.161232	0.189337	0.213096	0.229179	0.187927	0.133542	0.117107	0.0317107	0.135759	0.12902	0.181126	0.220705	0.161958	0.139294	0.14706	0.111743
937	P06610	ECOLI	1.8929	2.62662	2.03671	2.06138	1.88081	2.58282	2.58282	3.08475	1.53361	1.29475	1.57824	1.79776	1.09358	1.04977	1.07577	2.37779	1.43779	1.61538	1.74422	1.4224	2.5772	2.38347	1.27906	1.78647	1.2944	2.0966	2.21661	1.93263	2.55127	2.41966	2.12135	2.27193	1.31986	2.14097	2.39772	2.08165	1.97821	1.47059	1.53006	1.48059
938	P06612	ECOLI	NA	0.860051	NA	NA	NA	NA	NA	NA	NA	NA	1.13787	NA	NA	NA	2.01237	2.39781	2.74708	NA	NA	NA	NA	1.08014	NA	NA	NA	NA	NA	NA	NA	NA	NA	NA	NA	NA	NA	2.40039	NA	NA	NA	NA
939	P06616	ECOLI	NA	NA	NA	NA	NA	NA	NA	NA	NA	NA	NA	NA	NA	NA	NA	NA	NA	NA	NA	NA	NA	NA	NA	NA	NA	NA	NA	NA	NA	NA	NA	NA	NA	NA	0.106203	NA	NA	NA	NA	NA
940	P06634	YEAST	-0.800762	-0.736038	-0.821145	-0.838484	-0.691946	-0.681415	-0.681415	-0.747357	-0.605393	-0.734262	-0.66898	-0.67799	-0.639143	-0.72699	-0.657436	-0.638026	-0.721151	-0.764828	-0.714132	-0.761521	-0.666021	-0.645272	-0.59435	-0.774116	-0.671719	-0.691021	-0.669055	-0.634753	-0.648388	-0.706674	-0.777349	-0.777391	-0.729681	-0.713611	-0.633253	-0.648393	-0.668273	-0.600923	-0.700313	-0.687968
941	P06700	YEAST	NA	NA	NA	NA	NA	NA	NA	NA	NA	NA	NA	NA	NA	NA	NA	NA	NA	NA	NA	NA	NA	NA	NA	NA	NA	NA	NA	NA	NA	NA	NA	NA	NA	NA	NA	NA	NA	NA	NA	NA
942	P06701	YEAST	NA	NA	NA	NA	NA	NA	NA	NA	NA	NA	NA	NA	NA	NA	NA	NA	NA	NA	NA	NA	NA	NA	0.570229	NA	NA	NA	NA	NA	NA	NA	NA	NA	NA	NA	NA	NA	NA	NA	NA	NA
943	P06703	HUMAN	0.196531	0.171599	0.139153	0.111571	-0.130915	0.0893322	0.0893322	-0.0206084	0.162562	0.127774	0.161383	0.176351	0.283744	0.0851565	0.110562	0.119864	0.154765	0.439607	0.30165	0.084874	0.179408	0.130006	0.20768	0.150839	0.0933636	0.238166	0.335423	0.22993	0.211234	0.21873	0.201998	0.049677	0.138301	0.282969	0.274628	0.192561	0.168837	0.278597	0.212368	0.234211
944	P06704	YEAST	NA	-0.598243	NA	NA	-0.705805	-1.2967	-1.2967	-0.890115	-0.68311	-0.399281	-0.917431	-0.71155	-1.53058	-0.725934	NA	-1.39695	-1.21759	-1.62747	-1.02783	-0.818672	-1.01016	-0.950786	-1.39661	-0.918735	-0.452507	-1.81455	-1.21619	-2.63215	NA	-0.928991	-0.770696	-1.43929	-0.863306	-1.40615	-1.28576	-0.769118	-0.447002	-0.459182	-0.863452	-0.674815
945	P06715	ECOLI	NA	NA	NA	NA	NA	3.34649	3.34649	1.79449	3.85342	NA	3.15852	NA	NA	9.35681	NA	3.09198	NA	15.4888	2.28659	NA	NA	NA	NA	NA	NA	NA	NA	NA	NA	NA	NA	NA	NA	NA	NA	2.78632	2.9979	2.86674	3.06259	2.63126
946	P06720	ECOLI	NA	NA	NA	NA	NA	NA	NA	2.33531	NA	NA	NA	NA	5.07125	NA	NA	NA	2.79575	NA	2.0225	2.0517	NA	NA	NA	NA	NA	NA	NA	NA	1.92634	NA	NA	NA	NA	NA	NA	NA	1.42232	1.70917	2.5515	2.44809
947	P06730	HUMAN	0.0397547	0.126026	0.163663	0.0268986	0.0952253	0.0852227	0.0852227	0.126361	0.23088	0.140532	0.164677	0.151953	0.150079	0.116614	0.0697105	0.16221	0.168281	0.19225	0.22006	0.129692	0.345338	0.00568507	-0.0184988	0.173163	0.173245	0.201954	0.292883	0.285616	0.106731	0.119542	0.133302	0.0626729	0.135367	0.211134	0.266776	0.137631	0.212	0.252061	0.241913	0.241405
948	P06733	HUMAN	0.02937	0.0646959	0.0847643	0.0244664	0.0829904	0.0909535	0.0909535	0.109184	0.209739	0.200478	0.183053	0.178476	0.183891	0.0845136	0.170836	0.126308	0.143538	0.17289	0.190762	0.154364	0.164777	0.0315073	-0.105513	0.135979	0.16025	0.175626	0.226268	0.215009	0.214713	0.179717	0.164037	0.0564007	0.142059	0.188633	0.212274	0.155704	0.245671	0.19316	0.163445	0.160567
949	P06737	HUMAN	0.0132016	0.104107	0.0413329	0.0728705	0.0929234	0.108279	0.108279	0.0820493	0.213376	0.188371	0.169375	0.191056	0.220216	0.0861949	0.192438	0.129767	0.179715	0.130162	0.25843	0.146886	0.229343	0.175325	0.105696	0.210744	0.235603	0.143527	0.266479	0.226134	0.20829	0.140639	0.213837	0.0681137	0.179344	0.237471	0.219289	0.184902	0.190684	0.207289	0.146147	0.196413
950	P06738	YEAST	-0.927711	-0.862968	-0.885885	-0.874216	-0.740514	-0.790129	-0.790129	-0.770638	-0.771029	-0.768455	-0.814682	-0.798202	-0.713334	-0.777642	-0.7144	-0.691463	-0.839659	-0.804546	-0.714755	-0.78711	-0.839311	-0.870042	-0.943979	-0.858608	-0.830123	-0.839489	-0.812188	-0.750381	-0.70102	-0.780222	-0.77643	-0.824354	-0.822673	-0.796622	-0.744386	-0.785673	-0.699632	-0.714372	-0.723532	-0.691657
951	P06744	HUMAN	0.0595316	0.128988	0.119224	0.0808564	0.0859857	0.106162	0.106162	0.110683	0.211883	0.202726	0.166174	0.163489	0.213888	0.115208	0.209591	0.1929	0.115919	0.238951	0.233761	0.166822	0.120306	0.137738	0.0739935	0.179397	0.201277	0.254219	0.251846	0.239376	0.18504	0.179542	0.187183	0.0866459	0.179602	0.213616	0.232317	0.227771	0.210969	0.217666	0.19057	0.219361
952	P06746	HUMAN	NA	0.333431	0.000538846	0.101639	0.11195	-0.445465	-0.445465	NA	0.339879	0.65712	0.410086	NA	NA	NA	NA	NA	-0.172215	0.333411	0.648093	NA	0.226003	-0.446832	-0.420245	0.203014	-0.310076	0.355934	0.252696	0.167257	NA	NA	NA	NA	0.0523339	0.703114	0.316833	0.240939	NA	NA	0.390385	0.151791
953	P06748	HUMAN	-0.0100419	0.107418	0.108034	0.0318551	0.0704577	0.144632	0.144632	0.112138	0.172931	0.180391	0.13574	0.167926	0.202139	0.0828866	0.195779	0.178215	0.14867	0.198548	0.152661	0.214011	0.167635	0.1088	0.0398398	0.189258	0.181233	0.233217	0.278589	0.254555	0.290621	0.228264	0.19097	0.189487	0.146934	0.166626	0.228959	0.235688	0.20987	0.164142	0.129143	0.196716
954	P06753	HUMAN	0.00160906	0.102221	0.139675	0.0685639	0.0916207	0.0700712	0.0700712	0.0975875	0.215105	0.176542	0.149278	0.142405	0.171343	0.0690153	0.141876	0.103467	0.144036	0.24098	0.280507	0.178308	0.201113	0.201809	0.0606332	0.209037	0.198519	0.166882	0.171617	0.197018	0.144619	0.181722	0.139137	0.0375234	0.156095	0.177012	0.21398	0.216889	0.256192	0.255598	0.114429	0.098442
955	P06756	HUMAN	0.344025	0.0356748	0.0652321	0.0475447	0.149869	0.188089	0.188089	-0.104883	0.186472	-0.0165348	0.209699	0.159627	0.0814408	0.222567	0.175027	0.348742	0.326717	0.138991	0.294175	0.305374	0.0724584	0.0962652	0.199915	0.345168	0.377353	0.341893	0.550869	0.15731	0.52932	0.247517	0.436536	0.31988	0.331482	0.406178	0.504429	0.0786215	0.324889	0.00942963	0.0123261	0.184108
956	P06773	YEAST	NA	NA	NA	NA	NA	NA	NA	NA	NA	NA	NA	NA	NA	NA	NA	NA	NA	NA	NA	NA	NA	NA	NA	NA	NA	NA	NA	NA	NA	NA	NA	NA	NA	NA	NA	NA	NA	NA	NA	NA
957	P06778	YEAST	NA	0.686891	NA	NA	NA	NA	NA	NA	NA	NA	NA	NA	NA	NA	NA	NA	NA	NA	NA	NA	NA	NA	NA	NA	0.997381	0.108545	1.01122	0.821317	NA	NA	NA	NA	NA	NA	NA	NA	NA	NA	NA	NA
958	P06780	YEAST	-0.955308	-0.918268	-0.918947	-0.952417	-0.788832	-0.755061	-0.755061	-0.818037	-0.611474	-0.809562	-0.767686	-0.753616	-0.56913	-0.814005	-0.764479	-0.796501	-0.6856	-0.787662	-0.756549	-0.768829	-0.997502	-0.89141	-0.982488	-0.940268	-0.658507	-0.803239	-0.721043	-0.735363	-0.646046	-0.763158	-0.685571	-0.828737	-0.947751	-0.802427	-0.737845	-0.861297	-0.605479	-0.639964	-0.717549	-0.663967
959	P06781	YEAST	NA	NA	NA	NA	NA	-0.597836	-0.597836	-0.939752	NA	NA	NA	NA	NA	0.267121	NA	NA	NA	NA	NA	NA	NA	NA	NA	NA	NA	NA	NA	-0.793361	NA	NA	NA	NA	-0.610582	-0.196116	-0.47112	NA	NA	-0.597862	NA	NA
960	P06782	YEAST	-1.04985	-0.848374	-1.12341	-0.963058	-0.877372	-1.1271	-1.1271	-1.03699	-1.19013	-0.766516	-1.10269	-0.917702	-0.817183	-0.921774	-0.900961	-0.650199	-0.97182	-0.85403	-1.00181	-0.842445	-1.15614	-0.807231	-1.24012	-0.883493	-1.00395	-0.900765	-0.877855	-0.810821	-0.885864	-0.945292	-0.719921	-0.826804	-0.872701	-0.878291	-0.840993	-0.70523	-0.726681	-0.716487	-0.70719	-0.830233
961	P06785	YEAST	-0.683556	-0.903504	-0.672095	-0.976238	-0.821014	-0.711166	-0.711166	-0.94303	-0.916936	-1.06415	-1.01203	-0.819405	-0.670719	-0.70737	-0.784557	-0.793514	-0.846907	-0.764534	-0.62377	-0.915437	-0.985402	-0.985822	-0.648044	-0.353834	-1.17887	-0.658627	-0.433425	-0.772438	-0.618241	-0.832972	-0.729034	-0.825076	-0.914311	-0.943886	-0.823629	-0.738788	-0.940481	-0.712114	-0.557075	-0.620256
962	P06786	YEAST	-0.883697	-1.23561	-0.741382	-1.14086	-0.560605	-0.850966	-0.850966	-0.664254	-1.60103	-1.02299	-0.843203	-0.812303	-0.600408	-0.76746	-0.832551	-0.792472	-0.793836	-0.83104	-1.11608	-1.00029	-0.345972	-0.468869	-0.270122	-0.578365	-0.379169	-1.09381	-1.0711	-1.06669	-0.733361	-0.764702	-0.747024	-0.45416	-0.724658	-0.851261	-0.797281	-0.714487	-0.421879	-0.888375	-0.827954	-0.538335
963	P06787	YEAST	-0.976652	-0.914795	-0.906791	-1.00326	-0.779959	-0.746256	-0.746256	-0.818631	-0.788844	-0.824658	-0.80178	-0.802545	-0.720344	-0.807309	-0.725506	-0.790213	-0.9202	-0.814771	-0.786078	-0.846654	-0.96157	-0.943497	-0.964181	-0.9184	-0.82981	-0.816763	-0.751895	-0.801404	-0.77943	-0.7768	-0.845273	-0.835527	-0.860188	-0.823339	-0.819395	-0.76183	-0.75354	-0.757209	-0.754489	-0.712576
964	P06839	YEAST	NA	NA	NA	NA	NA	NA	NA	NA	NA	NA	NA	NA	NA	NA	NA	NA	-0.0438755	NA	NA	NA	NA	NA	NA	NA	NA	NA	NA	NA	NA	NA	NA	NA	NA	NA	NA	NA	NA	NA	NA	-0.590518
965	P06865	HUMAN	-0.00503962	0.0858971	0.11612	0.0714796	0.0744872	0.0821666	0.0821666	-0.0212264	0.24363	0.223694	0.209204	0.163475	0.267786	0.0655731	0.284047	0.209316	0.18009	0.238069	0.209335	0.192012	0.0999495	0.121339	0.0657203	0.238733	0.210083	0.208099	0.173593	0.239811	0.128626	0.186568	0.116904	0.0183255	-0.0139553	0.232611	0.17778	0.175891	0.131069	0.160212	0.201385	0.151446
966	P06899;P23527;P33778;Q16778	HUMAN	-0.00842464	0.0505111	0.0643041	-0.0365589	0.102126	0.107137	0.107137	0.0778126	0.173309	0.187744	0.154748	0.106002	0.19232	0.0993325	0.182046	0.276078	0.112951	0.157703	0.210483	0.196341	-0.0978622	0.0932298	0.0610358	0.197074	0.154262	0.19678	0.225211	0.230946	0.285155	0.203607	0.167232	0.206568	0.0946002	0.144257	0.193807	0.160862	0.206994	0.195361	0.197711	0.108286
967	P06959	ECOLI	1.62499	1.53348	2.03409	2.01947	2.2674	2.32424	2.32424	1.89484	2.49215	2.35656	2.27875	2.17939	2.20379	1.70081	2.09419	1.22018	1.87614	1.93224	1.98423	1.88631	1.56895	1.87393	1.68527	1.77528	1.70382	1.62541	1.43459	1.43984	1.60545	1.78778	1.71626	1.57053	2.29322	1.74661	1.48929	1.97572	1.63097	1.69949	1.97657	1.98667
968	P06961	ECOLI	NA	NA	NA	NA	NA	NA	NA	NA	NA	NA	NA	NA	NA	NA	NA	NA	NA	NA	NA	NA	NA	NA	NA	NA	NA	NA	NA	NA	NA	NA	NA	NA	NA	NA	NA	NA	NA	NA	NA	NA
969	P06968	ECOLI	NA	0.519253	NA	NA	NA	NA	NA	NA	NA	NA	NA	NA	NA	-0.11251	NA	NA	NA	NA	NA	NA	0.640678	NA	NA	NA	NA	NA	NA	NA	NA	NA	NA	NA	NA	0.180683	NA	NA	NA	NA	NA	NA
970	P06983	ECOLI	NA	NA	NA	NA	NA	NA	NA	NA	NA	NA	NA	NA	NA	NA	NA	NA	NA	NA	NA	NA	NA	NA	NA	NA	NA	NA	NA	NA	NA	NA	NA	NA	NA	NA	NA	NA	NA	NA	NA	NA
971	P06986	ECOLI	NA	NA	NA	NA	0.440025	NA	NA	0.528793	0.359916	0.442809	NA	NA	NA	NA	0.242891	0.268515	0.181532	1.48174	NA	0.329963	NA	-0.22282	-1.46406	NA	-2.58469	-0.872628	0.0471256	NA	0.377297	0.124713	NA	NA	0.165985	NA	NA	NA	NA	0.728465	0.249643	0.392748
972	P06987	ECOLI	0.0094333	-0.0580914	0.109088	0.046065	0.0325955	0.184037	0.184037	0.152048	0.136434	0.10375	0.299043	0.131362	0.197463	0.0767458	0.220614	0.272819	0.134209	0.321652	0.440521	0.370452	2.22969	0.0979968	0.681211	0.377862	0.123833	0.186087	0.364528	0.282865	0.228574	-0.0251552	0.175992	0.065334	0.0834962	0.0966188	0.0441825	0.11953	1.76527	0.234562	0.272134	0.199853
973	P06989	ECOLI	NA	NA	NA	NA	NA	NA	NA	NA	NA	NA	NA	NA	NA	NA	NA	NA	NA	NA	NA	NA	NA	NA	NA	NA	NA	NA	NA	NA	NA	NA	NA	NA	NA	NA	NA	NA	NA	NA	NA	NA
974	P06992	ECOLI	NA	NA	NA	2.71281	NA	NA	NA	NA	2.72494	NA	NA	NA	2.49026	2.60576	NA	2.52816	NA	NA	2.23715	2.37401	NA	NA	NA	NA	NA	NA	NA	NA	NA	NA	NA	NA	NA	3.85589	NA	2.55244	NA	NA	NA	NA
975	P06999	ECOLI	NA	NA	NA	NA	NA	NA	NA	NA	NA	NA	NA	NA	NA	NA	NA	NA	NA	NA	NA	NA	NA	NA	NA	NA	2.19786	2.3282	2.24582	2.77079	NA	NA	NA	NA	NA	NA	NA	NA	NA	NA	NA	NA
976	P07001	ECOLI	0.0126215	0.101925	0.372055	NA	0.117097	0.00564424	0.00564424	0.00389702	0.111152	-3.25895	0.054764	NA	NA	NA	NA	NA	NA	-0.0636588	0.709617	NA	NA	NA	NA	NA	NA	0.156474	-0.0343021	NA	1.56872	0.447275	-0.257924	NA	NA	NA	NA	0.271266	NA	-0.37038	-0.41034	0.700758
977	P07003	ECOLI	NA	NA	NA	NA	NA	NA	NA	NA	1.1063	0.163779	NA	NA	NA	0	NA	NA	NA	NA	NA	NA	NA	NA	NA	NA	2.30827	2.08792	NA	1.76486	2.57861	2.72632	2.7516	3.2616	NA	NA	NA	NA	1.63345	0.420783	NA	NA
978	P07004	ECOLI	NA	NA	NA	NA	NA	NA	NA	NA	NA	NA	NA	NA	NA	NA	NA	NA	NA	NA	NA	NA	NA	NA	NA	NA	NA	NA	NA	NA	NA	NA	NA	NA	NA	NA	NA	NA	0.239396	NA	NA	NA
979	P07012	ECOLI	NA	3.08632	NA	NA	2.29294	1.45414	1.45414	3.36139	1.87192	3.0463	2.62755	2.81832	NA	NA	NA	2.325	1.59817	1.22322	1.5544	2.31163	1.04217	3.38052	1.22271	2.21759	1.91622	NA	3.05775	2.68235	2.07126	2.11244	1.09	1.61039	2.55435	1.89281	1.85013	NA	3.1012	2.39073	2.00536	1.84446
980	P07014	ECOLI	2.61886	2.62064	2.26473	2.20163	2.56847	2.10969	2.10969	2.10774	2.37276	2.40199	2.41754	2.45537	2.2987	1.86823	2.1012	2.01058	2.25815	2.30208	2.42089	2.30996	1.64724	2.07529	2.31659	2.07645	NA	NA	NA	4.23592	0.812667	2.34981	2.0841	2.11677	2.67798	2.54288	2.56233	2.36983	1.9628	2.12952	2.39887	2.25433
981	P07023	ECOLI	NA	NA	NA	NA	NA	NA	NA	NA	NA	NA	NA	NA	NA	NA	NA	NA	NA	NA	NA	NA	NA	NA	0.321155	NA	NA	NA	NA	NA	-0.337815	NA	NA	NA	NA	NA	NA	NA	NA	NA	NA	NA
982	P07024	ECOLI	-1.2894	NA	NA	NA	NA	NA	NA	NA	NA	NA	NA	NA	NA	NA	NA	NA	NA	NA	NA	NA	NA	NA	NA	NA	NA	NA	NA	NA	NA	NA	NA	NA	NA	NA	NA	NA	NA	NA	NA	NA
983	P07099	HUMAN	0.0507755	0.13415	0.100581	-0.0509564	0.00481605	0.0328181	0.0328181	0.129098	0.156684	0.108155	0.134707	0.137627	0.155254	0.100275	0.0102707	0.0375257	0.0592392	0.138418	0.203954	0.168305	0.146027	0.139234	0.0492126	0.0513811	0.272276	0.20978	0.224026	0.335287	0.138041	0.0724443	0.154149	0.03426	0.121216	0.137561	0.149569	0.111362	0.186599	0.187182	0.0768518	0.0455444
984	P07108	HUMAN	-0.0275807	0.160513	0.131303	0.0670631	0.2151	0.143459	0.143459	0.0983438	0.109576	0.198547	0.151477	0.179384	0.100818	0.143279	0.18585	0.167872	0.184552	0.107422	0.202753	0.155418	0.167543	0.133086	0.00757826	0.246519	0.113713	0.123542	0.276682	0.120515	0.13816	0.0390905	0.197712	0.160915	0.101314	0.219496	0.190908	0.197626	0.243928	0.236656	0.16003	0.144877
985	P07117	ECOLI	NA	NA	NA	NA	NA	NA	NA	NA	NA	-1.08995	-1.35976	-0.876852	NA	NA	NA	-0.180351	NA	NA	NA	NA	NA	NA	NA	NA	NA	NA	-1.09946	-0.775209	NA	NA	NA	NA	NA	NA	NA	NA	NA	NA	NA	NA
986	P07118	ECOLI	1.72341	2.37148	2.60429	2.4456	2.64347	2.48382	2.48382	2.62651	2.22064	1.4186	2.35182	2.27762	2.5651	2.0826	2.72763	2.44891	1.95458	1.23363	2.62952	2.68686	-0.319089	1.47284	0.0512817	1.64453	-0.0203472	2.67198	NA	2.18744	1.88767	2.41319	1.75911	1.83071	2.02132	0.634533	2.44661	2.17279	1.95526	1.56624	2.05855	1.95635
987	P07143	YEAST	0.312848	-0.771612	-0.4379	-0.0252023	0.00997394	-0.231435	-0.231435	-0.403724	-1.88516	-1.33109	-1.02362	-1.04631	-0.919742	-0.991064	-0.716877	-0.854156	-1.16775	-0.889009	-0.963161	-0.872973	-1.02493	-1.31284	-1.39115	-0.1483	-0.762754	-1.56426	-1.49164	-2.09538	-0.548636	-1.03324	-1.064	-0.867472	-0.252014	-0.670606	-0.220774	-0.376928	-0.886521	-0.631534	-0.399653	-0.800654
988	P07149	YEAST	-0.907946	-0.825942	-0.857871	-0.907645	-0.764912	-0.784554	-0.784554	-0.76637	-0.769668	-0.773512	-0.79382	-0.796466	-0.677718	-0.762108	-0.721774	-0.718929	-0.794439	-0.771536	-0.74477	-0.781572	-0.81859	-0.856303	-0.874559	-0.867433	-0.772596	-0.761114	-0.747057	-0.738599	-0.682532	-0.765998	-0.773642	-0.822438	-0.827538	-0.776314	-0.73133	-0.767458	-0.714835	-0.668001	-0.686544	-0.714123
989	P07170	YEAST	-0.883966	-0.773509	-0.811137	-0.919844	-0.710568	-0.754113	-0.754113	-0.811143	-0.740514	-0.791977	-0.779302	-0.786617	-0.707591	-0.819914	-0.74869	-0.746263	-0.772752	-0.804337	-0.759545	-0.698888	-0.817333	-0.875425	-0.951303	-0.848492	-0.816093	-0.763478	-0.733018	-0.739224	-0.594064	-0.744694	-0.741244	-0.89787	-0.837839	-0.76279	-0.746936	-0.722163	-0.723968	-0.709522	-0.768314	-0.739721
990	P07172	YEAST	-0.993326	-0.705475	-0.744002	-0.569888	-0.712627	-0.737213	-0.737213	-0.738844	-0.408681	-0.546873	-0.554403	-0.657907	-0.534564	-0.628631	-0.577795	-0.559828	-0.81546	-0.743538	-0.712209	-0.771993	-0.963217	-0.897625	-0.851187	-0.797804	-0.638865	-0.74546	-0.723128	-0.757632	-0.762736	-0.774012	-0.762471	-0.948362	-0.924332	-0.813674	-0.741084	-0.706979	-0.407941	-0.595951	-0.709558	-0.648584
991	P07195	HUMAN	-0.00467835	0.132747	0.117055	0.0400122	0.0991194	0.117826	0.117826	0.078102	0.232983	0.18765	0.175355	0.176191	0.192465	0.0980612	0.161699	0.171513	0.159234	0.180634	0.212102	0.168664	0.15606	0.14687	0.117809	0.100773	0.149849	0.175078	0.201765	0.208323	0.19991	0.155471	0.205361	0.123207	0.175348	0.192327	0.211834	0.17374	0.146647	0.193176	0.162142	0.130196
992	P07199	HUMAN	0.252305	-0.113854	-0.0148781	0.127217	0.781197	0.167975	0.167975	-0.0765026	-0.0975527	0.420687	0.0472772	0.346035	NA	-0.102105	0.981234	-0.159529	0.252856	-0.189292	NA	0.249615	-0.222584	0.265806	0.151938	0.42148	0.13298	0.204258	-0.271042	NA	0.207623	0.233504	NA	NA	0.203391	0.137316	0.388041	0.273006	NA	0.0727832	-0.0294759	0.108532
993	P07203	HUMAN	0.0496199	0.0953583	0.0684969	0.0430912	0.12634	0.141894	0.141894	0.138809	0.202919	0.110143	0.199559	0.165232	0.216077	0.112825	0.187247	0.203134	0.116412	0.235843	0.301175	0.116533	0.256122	0.0836684	0.0137919	0.129899	0.0967306	0.225077	0.159308	0.195384	0.193399	0.132789	0.124657	0.188344	0.0941201	0.148458	0.218463	0.188101	0.201786	0.222401	0.200231	0.226769
994	P07205	HUMAN	0.193895	0.514181	-0.33369	NA	0.507152	NA	NA	NA	0.262966	0.0415969	0.157806	0.319639	-0.782704	1.27363	NA	NA	NA	NA	NA	0.377458	NA	NA	NA	NA	0.312912	0.00999157	-0.396435	-0.0339815	0.826118	0.154537	-0.38824	1.04333	NA	NA	NA	NA	NA	NA	NA	NA
995	P07213	YEAST	-1.04438	-0.956735	-1.00075	-1.02094	-0.744413	-0.762148	-0.762148	-0.792139	-0.751115	-0.832638	-0.795106	-0.840936	-0.660377	-0.831949	-0.844111	-0.778798	-0.885933	-0.720285	-0.684472	-0.840604	-0.847357	-0.965688	-1.01175	-0.865675	-0.898594	-0.815625	-0.812013	-0.739836	-0.728545	-0.843065	-0.799899	-0.836006	-0.948392	-0.780012	-0.773233	-0.769814	-0.658596	-0.689135	-0.671559	-0.711818
996	P07236	YEAST	NA	NA	NA	NA	NA	NA	NA	NA	NA	NA	NA	NA	NA	NA	NA	NA	-0.0681037	NA	NA	NA	0.517641	NA	NA	NA	0.22896	NA	NA	0.0435412	NA	NA	NA	NA	-0.0524007	-0.107651	NA	NA	NA	-0.0406866	-0.220375	-0.0324659
997	P07237	HUMAN	0.0769553	0.0938262	0.11903	0.0667598	0.0982582	0.0815169	0.0815169	0.0942755	0.212513	0.138434	0.171293	0.173878	0.227308	0.138447	0.186868	0.163418	0.149105	0.211646	0.217103	0.198796	0.216737	0.152543	0.0394913	0.172325	0.185644	0.204518	0.230486	0.247408	0.183569	0.180747	0.173606	0.0791687	0.13845	0.181777	0.211461	0.181181	0.216973	0.20013	0.156045	0.198576
998	P07244	YEAST	-0.894408	-0.835724	-0.861137	-0.898887	-0.739741	-0.752856	-0.752856	-0.742106	-0.711521	-0.780632	-0.719966	-0.778697	-0.654022	-0.757999	-0.676549	-0.713344	-0.846373	-0.774129	-0.752986	-0.778049	-0.883034	-0.96055	-1.00718	-0.890849	-0.780616	-0.768972	-0.740749	-0.763385	-0.683554	-0.73376	-0.766265	-0.839675	-0.84163	-0.77508	-0.718566	-0.702198	-0.728234	-0.673488	-0.71769	-0.704087
999	P07245	YEAST	-0.897891	-0.858928	-0.870677	-0.897903	-0.747342	-0.773568	-0.773568	-0.756133	-0.799455	-0.785116	-0.803039	-0.799531	-0.696959	-0.764427	-0.724843	-0.723663	-0.839825	-0.7519	-0.741096	-0.785574	-0.868953	-0.917318	-0.932474	-0.846431	-0.791042	-0.797217	-0.73696	-0.739378	-0.69866	-0.782419	-0.815652	-0.841702	-0.724032	-0.743356	-0.737045	-0.800565	-0.698301	-0.585857	-0.687447	-0.69754
1000	P07246	YEAST	-0.996421	-0.882332	-0.86977	-0.912469	-0.79655	-0.799835	-0.799835	-0.761491	-0.740768	-0.768372	-0.806201	-0.805395	-0.648189	-0.714587	-0.631153	-0.74424	-0.767317	-0.72754	-0.769717	-0.756153	-0.778846	-0.872013	-1.0097	-0.870236	-0.805825	-0.791062	-0.775967	-0.793351	-0.79696	-0.789223	-0.755317	-0.932954	-0.866794	-0.830028	-0.822634	-0.783533	-0.69414	-0.722201	-0.722735	-0.71251
1001	P07248	YEAST	NA	NA	NA	NA	NA	-0.261074	-0.261074	-0.767586	NA	0.680303	NA	NA	NA	NA	NA	NA	NA	NA	NA	NA	NA	NA	NA	NA	NA	NA	NA	NA	NA	NA	NA	NA	NA	1.81883	NA	NA	NA	-0.727014	-5.66447	-2.11305
1002	P07251	YEAST	-0.888398	-0.846827	-0.888811	-0.916106	-0.779935	-0.76082	-0.76082	-0.779961	-0.825043	-0.818594	-0.79043	-0.817257	-0.630969	-0.813934	-0.730898	-0.739344	-0.831653	-0.764673	-0.701302	-0.765075	-0.851073	-0.912466	-0.987889	-0.916895	-0.763423	-0.799923	-0.731298	-0.682003	-0.715308	-0.723274	-0.793976	-0.856834	-0.853005	-0.818648	-0.727335	-0.728927	-0.717816	-0.690042	-0.67459	-0.700923
1003	P07253	YEAST	-0.571771	NA	NA	NA	NA	NA	NA	0.114436	-0.0734286	NA	NA	NA	-0.295377	NA	NA	-0.145872	-0.183217	-0.883221	-0.657067	-1.79859	NA	NA	NA	NA	NA	NA	NA	NA	-0.533975	-0.671851	-0.189937	-0.794551	-1.01335	NA	NA	-0.212955	-0.471992	-1.05383	-0.95386	-0.651578
1004	P07256	YEAST	-1.07901	-0.777265	-0.90243	-0.953087	-0.777606	-0.83471	-0.83471	-0.83307	-0.755896	-0.768885	-0.687038	-0.726991	-0.653945	-0.785042	-0.726629	-0.569707	-0.794623	-0.760137	-0.748095	-0.711086	-0.577205	-0.594043	-0.817807	-0.784507	-0.735944	-0.822911	-0.761068	-0.788987	-0.747149	-0.714925	-0.673447	-0.786155	-0.799946	-0.727934	-0.656992	-0.748578	-0.661029	-0.550961	-0.600191	-0.681452
1005	P07257	YEAST	-0.935402	-0.943821	-0.981297	-0.981086	-0.768846	-0.75162	-0.75162	-0.775193	-0.790204	-0.818968	-0.823402	-0.801852	-0.687277	-0.713545	-0.666624	-0.769714	-0.851185	-0.790282	-0.867956	-0.82352	-0.762262	-0.862673	-1.0023	-0.816363	-0.79439	-0.925674	-0.805289	-0.839028	-0.775771	-0.811797	-0.825209	-0.925567	-0.906131	-0.794601	-0.716876	-0.855284	-0.744229	-0.731136	-0.705031	-0.779618
1006	P07259	YEAST	-0.898961	-0.843999	-0.821072	-0.887606	-0.766851	-0.77126	-0.77126	-0.75659	-0.753877	-0.830217	-0.803502	-0.805258	-0.69762	-0.769431	-0.734891	-0.697568	-0.836365	-0.758355	-0.731433	-0.794504	-0.892355	-0.903454	-0.961734	-0.874195	-0.808787	-0.769274	-0.74508	-0.732756	-0.713311	-0.757917	-0.768011	-0.828164	-0.8049	-0.788319	-0.730958	-0.737776	-0.685972	-0.650722	-0.706991	-0.717604
1007	P07260	YEAST	-1.0516	-0.906259	-0.913938	-1.01515	-0.844941	-0.803734	-0.803734	-0.827749	-0.746668	-0.867707	-0.787431	-0.885617	-0.699741	-0.837081	-0.781837	-0.745946	-0.786989	-0.778871	-0.771473	-0.826256	-0.765085	-0.891298	-0.927384	-0.839495	-0.860072	-0.796393	-0.760189	-0.760694	-0.785909	-0.782364	-0.795738	-0.838417	-0.904337	-0.781458	-0.781681	-0.772944	-0.712344	-0.706216	-0.760283	-0.728876
1008	P07261	YEAST	NA	0.348305	0.10049	1.61744	NA	NA	NA	NA	NA	NA	NA	NA	NA	NA	NA	NA	0.169002	NA	NA	NA	NA	NA	NA	NA	NA	NA	NA	NA	NA	NA	NA	NA	0.158035	0.401263	NA	0.194935	2.68717	0.244697	0.155082	0.0747508
1009	P07262	YEAST	-0.937084	-0.950196	-1.0003	-0.993535	-0.814661	-0.807545	-0.807545	-0.81905	-0.757598	-0.734029	-0.742652	-0.795685	-0.752937	-0.834668	-0.742148	-0.7426	-0.862873	-0.834259	-0.789522	-0.808574	-0.718545	-0.826617	-0.901955	-0.899041	-0.769305	-0.75506	-0.764741	-0.681737	-0.708933	-0.77592	-0.783772	-0.882053	-0.836387	-0.770282	-0.744175	-0.764232	-0.678516	-0.628848	-0.747392	-0.673569
1010	P07263	YEAST	-0.939862	-0.875152	-0.89112	-0.940619	-0.744275	-0.762041	-0.762041	-0.757154	-0.753617	-0.837286	-0.842202	-0.822898	-0.712197	-0.785442	-0.722528	-0.734904	-0.752811	-0.757432	-0.655961	-0.707606	-0.868645	-0.875201	-0.911585	-0.917225	-0.747777	-0.755327	-0.704265	-0.667082	-0.731463	-0.81683	-0.797038	-0.842353	-0.816411	-0.766548	-0.730305	-0.710109	-0.708957	-0.663608	-0.734107	-0.750865
1011	P07264	YEAST	-0.836461	-0.51002	-0.667629	-0.728798	-0.551255	-0.749915	-0.749915	-0.567315	-0.738371	-0.731619	-0.816818	-0.732531	-0.615053	-0.764309	-0.581065	-0.926185	-0.843368	-0.738326	-0.742262	-0.728394	-0.791708	-0.751579	-0.96802	-0.636055	-0.890929	-0.673543	-0.756016	-0.702699	-0.682107	-0.561416	-0.396187	-0.671609	-0.954164	-0.771752	-0.652027	-0.7734	-0.725837	-0.626869	-0.664729	-0.725183
1012	P07267	YEAST	-0.953395	-0.845598	-0.88497	-0.899765	-0.801572	-0.80406	-0.80406	-0.77006	-0.808457	-0.816178	-0.797881	-0.800819	-0.706623	-0.783494	-0.73847	-0.686436	-0.877515	-0.793033	-0.786447	-0.800193	-0.872543	-0.868268	-0.934873	-0.871647	-0.793648	-0.799317	-0.728803	-0.768036	-0.661978	-0.809181	-0.778862	-0.789547	-0.854212	-0.788804	-0.769854	-0.773549	-0.717363	-0.711367	-0.722251	-0.756436
1013	P07269	YEAST	NA	NA	NA	NA	NA	NA	NA	NA	NA	NA	NA	NA	NA	NA	NA	NA	NA	NA	NA	NA	NA	NA	NA	NA	NA	NA	NA	NA	NA	NA	-0.543508	NA	NA	-0.279938	NA	NA	NA	NA	NA	NA
1014	P07273	YEAST	-0.871438	-0.869214	-1.07288	-1.17676	-0.62401	-0.727699	-0.727699	-0.915888	-0.889633	-0.598745	-0.920957	-0.774276	-0.678851	-0.734128	-0.618247	-0.979177	-0.945191	-0.674706	-0.522177	-0.8234	-1.48105	-1.06454	-0.912547	-0.905837	-0.995672	-1.17861	-1.29023	-0.884487	-1.02334	-0.859638	-0.910905	-0.734348	-0.9276	-0.999793	-0.753959	-0.908818	-0.647425	-0.69588	-0.771997	-0.758202
1015	P07274	YEAST	-1.42892	-1.55213	-1.99122	-1.08554	-1.19439	-0.424906	-0.424906	-0.754557	-1.91831	-0.676108	-0.994799	-0.891075	-0.931779	-1.11414	-0.900912	-1.86742	-1.13334	-1.04788	-0.729515	-0.719615	-1.01516	-0.897075	-0.975616	-0.989597	-0.755597	-0.760144	-0.763851	-0.819208	-1.98819	-1.68519	-0.861595	-2.00865	-0.703768	-1.5638	-2.64401	-1.0135	-0.526336	-0.899139	-1.35363	-0.531394
1016	P07275	YEAST	-0.720173	-0.927371	-0.871907	-0.990695	-0.66848	-0.73171	-0.73171	-0.989145	-0.877588	-0.74537	-0.894775	-0.701458	-0.646706	-0.855304	-0.60587	-0.466532	-0.977096	-0.928749	-1.01129	-0.843732	-1.1688	-1.0408	-0.957222	-0.953885	-1.04703	-0.842171	-0.784152	-0.830332	-0.565624	-0.950898	-0.794526	-0.906087	-0.91195	-0.788626	-0.744662	-0.663101	-0.671502	-0.659345	-0.583675	-0.479648
1017	P07276	YEAST	NA	NA	NA	NA	NA	NA	NA	NA	NA	NA	NA	NA	NA	NA	NA	NA	-1.5583	NA	NA	NA	NA	NA	NA	NA	NA	-0.0916623	NA	NA	NA	NA	NA	NA	NA	NA	-0.779532	NA	-0.763076	-1.22524	NA	NA
1018	P07277	YEAST	-0.659321	-1.44319	-1.19546	-2.06538	-0.939579	-1.0511	-1.0511	-0.974648	-0.803408	-0.336107	-0.85707	-0.875216	-1.11193	-0.77556	NA	-0.709789	-0.847952	-1.21918	-0.773279	-0.375398	-0.543732	-0.692421	-0.511992	-0.554311	-0.480833	-0.816226	-0.304873	-0.972387	-0.723746	-0.914003	-0.996796	-0.853879	-0.558738	-0.772229	-0.712211	-0.695057	-0.611066	-0.767423	-0.578534	-0.753654
1019	P07278	YEAST	-0.928923	-0.803922	-0.735367	-0.868868	-0.715416	-0.781148	-0.781148	-0.730861	-0.7746	-0.821977	-0.793905	-0.771656	-0.64502	-0.677983	-0.541753	-0.660636	-0.862769	-0.738452	-0.713346	-0.729175	-0.828784	-0.907307	-1.03121	-0.900489	-0.82477	-0.908059	-0.725889	-0.767258	-0.785165	-0.852524	-0.801611	-0.889449	-0.91569	-0.759231	-0.636041	-0.71078	-0.686871	-0.679619	-0.642601	-0.506596
1020	P07280;P07281	YEAST	-0.883198	-0.887962	-0.861624	-0.989615	-0.855331	-0.791957	-0.791957	-0.808194	-0.703373	-0.815109	-0.776937	-0.747596	-0.671794	-0.786378	-0.699736	-0.726497	-0.795724	-0.752787	-0.834444	-0.799307	-0.846603	-0.935522	-0.866259	-0.810008	-0.841262	-0.819479	-0.785354	-0.789965	-0.753044	-0.802261	-0.798405	-0.861882	-0.868897	-0.820384	-0.769421	-0.76773	-0.733498	-0.724227	-0.70433	-0.754698
1021	P07283	YEAST	-0.919732	-0.908537	-0.887998	-0.906166	-0.807498	-0.777308	-0.777308	-0.828747	-0.830981	-0.826724	-0.776937	-0.764495	-0.735163	-0.81549	-0.770308	-0.77398	-0.87923	-0.767654	-0.839736	-0.802973	-0.736547	-0.784988	-0.871807	-0.748109	-0.770473	-0.855236	-0.863088	-0.766531	-0.663389	-0.707109	-0.815009	-0.909016	-0.770196	-0.786213	-0.746509	-0.788177	-0.662303	-0.732746	-0.733232	-0.733719
1022	P07284	YEAST	-0.920596	-0.884688	-0.880506	-0.900808	-0.809846	-0.76746	-0.76746	-0.779333	-0.7974	-0.793831	-0.855049	-0.858273	-0.723884	-0.78772	-0.736802	-0.753083	-0.845943	-0.799128	-0.771331	-0.822781	-0.865784	-0.957481	-0.971352	-0.867634	-0.801148	-0.804604	-0.802807	-0.743337	-0.713323	-0.738458	-0.739514	-0.808966	-0.824728	-0.805383	-0.729696	-0.714772	-0.67226	-0.664272	-0.722196	-0.735811
1023	P07285	YEAST	NA	NA	-0.50736	NA	-0.427068	-0.275761	-0.275761	-0.718192	-0.471308	-0.162688	-0.163275	-0.217829	-1.50597	0.214095	0.0658658	0.987211	-2.02798	-0.487715	-0.915926	-0.848788	-1.87009	-1.21682	-1.18112	-1.18872	-1.89209	-0.879258	-1.19008	-1.49626	-0.63047	-0.556562	-0.750365	-1.78909	-0.953461	-0.949676	-0.960938	-0.253467	-0.596327	-0.632663	-0.142164	-0.710631
1024	P07286	YEAST	NA	NA	NA	NA	NA	NA	NA	NA	0.244344	-1.05005	NA	NA	NA	NA	-0.367808	0.156708	NA	NA	NA	NA	NA	NA	NA	NA	NA	NA	NA	NA	NA	NA	NA	NA	NA	NA	NA	NA	NA	NA	NA	NA
1025	P07311	HUMAN	0.143586	0.139128	0.020798	-0.019976	-0.0327519	-0.0371444	-0.0371444	0.145874	0.137899	0.354735	0.226437	0.0836085	0.0434693	0.0793814	0.193682	-0.0409197	0.279708	0.356056	0.263135	-0.0122807	0.469983	0.296485	0.0643914	0.195235	0.281242	0.36081	0.219942	0.167744	0.0679019	0.0633804	0.146603	0.0979597	0.194727	0.243203	0.251638	0.236958	0.148987	0.415608	0.133022	0.0825522
1026	P07339	HUMAN	0.0923252	0.0733494	0.135046	-0.028819	0.0589625	0.0298535	0.0298535	0.0563865	0.163727	0.0333914	0.0522523	0.128674	0.155581	-0.0194689	0.173726	0.186438	0.113416	0.117124	0.153546	0.0178976	0.0919734	0.0900031	0.00301298	0.0422557	0.148308	0.0426528	0.181597	0.201345	0.140138	0.0206312	0.0871909	0.126696	0.0498761	0.136095	0.218771	0.202293	0.199354	0.122612	0.135204	0.0831462
1027	P07342	YEAST	-0.782368	-0.71658	-0.684558	-0.831306	-0.744049	-0.718559	-0.718559	-0.767765	-0.751294	-0.691745	-0.639483	-0.67501	-0.546242	-0.75566	-0.767295	-0.682642	-0.682727	-0.73472	-0.700585	-0.736904	-0.844817	-0.869372	-0.767488	-0.867582	-0.775051	-0.628643	-0.744948	-0.720473	-0.700944	-0.651408	-0.523474	-0.682592	-0.7043	-0.774689	-0.645941	-0.776799	-0.731865	-0.592785	-0.617085	-0.54924
1028	P07347	YEAST	-1.24334	-0.95823	-0.991105	-0.885704	-0.656362	-0.956135	-0.956135	-0.914132	-0.858472	-0.608437	-0.99429	-1.04083	-0.753698	-0.863516	-0.813368	-0.670225	-0.919207	-0.852419	-0.794344	-0.934452	-0.989539	-1.10371	-0.924971	-0.842445	-0.54965	-0.836596	-0.831604	-0.798304	-0.955694	-1.00774	-0.701738	-0.616507	-0.462582	-0.80825	-0.763214	-0.761852	-0.622284	-0.819748	-0.761614	-0.817085
1029	P07355	HUMAN	0.0455055	0.119236	0.111394	0.0291175	0.100619	0.112882	0.112882	0.107246	0.260983	0.162345	0.220074	0.174031	0.275352	0.188959	0.185821	0.151193	0.217591	0.183265	0.260487	0.192035	0.21296	0.14046	0.0908335	0.176247	0.202034	0.239609	0.243622	0.258536	0.18127	0.168885	0.169618	0.063496	0.118979	0.231566	0.241233	0.261828	0.211797	0.247701	0.194945	0.191322
1030	P07384	HUMAN	0.0376333	0.0938852	0.102769	0.0627393	0.119043	0.103373	0.103373	0.0993826	0.18976	0.109985	0.16642	0.175151	0.187252	0.096595	0.196243	0.171137	0.229416	0.176755	0.264109	0.200959	0.190149	0.128785	0.0771014	0.146529	0.179588	0.170503	0.193074	0.220447	0.170189	0.14304	0.0816837	0.0599049	0.110706	0.182508	0.225216	0.221206	0.148505	0.18209	0.157265	0.17751
1031	P07395	ECOLI	2.11263	2.11978	2.07196	1.78033	2.33331	2.27193	2.27193	2.30782	1.66563	1.55365	2.01348	1.77725	1.88515	1.31875	1.51596	1.70422	2.02026	1.94423	1.84124	1.88384	1.93853	1.77374	1.62988	1.96706	2.40917	1.88843	1.88204	1.94416	1.97378	2.21906	1.86337	1.68193	2.32074	2.25301	2.23106	1.79644	2.30302	2.07511	1.8036	1.93901
1032	P07437	HUMAN	-0.0317894	0.106938	0.1192	-0.0124849	0.126228	0.0454885	0.0454885	0.0934754	0.247966	0.168776	0.157285	0.172517	0.174159	0.104646	0.129577	0.121376	0.181961	0.206579	0.243223	0.158753	0.174466	0.0107102	-0.1397	0.131781	0.219364	0.176783	0.179429	0.219461	0.197108	0.150375	0.196126	0.150356	0.104398	0.0926334	0.166692	0.131949	0.147804	0.123759	0.100146	0.0633032
1033	P07464	ECOLI	NA	NA	NA	NA	NA	NA	NA	NA	NA	NA	NA	NA	NA	NA	NA	NA	NA	NA	NA	NA	NA	NA	NA	NA	NA	NA	NA	NA	NA	NA	NA	NA	NA	NA	NA	NA	NA	NA	NA	NA
1034	P07560	YEAST	-1.00198	-0.800265	-0.874398	-0.762134	-0.884197	-0.754174	-0.754174	-0.790958	-0.798829	-0.611244	-0.837481	-0.789695	-0.554881	-0.621269	-0.628229	-0.70223	-0.549934	-0.77305	-0.784032	-0.748032	-0.784117	-0.716337	-0.911017	-0.811076	-0.650051	-0.775711	-0.813578	-0.758422	-0.506883	-0.686241	-0.61098	-0.842322	-0.768669	-0.690489	-0.657145	-0.708263	-0.555015	-0.526458	-0.681207	-0.635644
1035	P07602	HUMAN	0.0621696	0.12661	0.0747932	0.0513834	0.0517194	0.0995052	0.0995052	0.114389	0.141596	0.0823227	0.170514	0.137338	0.213267	0.0920103	0.0906647	0.163209	0.0548314	0.127797	0.217841	0.195895	0.0661128	0.149726	0.0688508	0.108704	0.177882	0.210828	0.198567	0.174987	0.205823	0.163383	0.170445	0.104485	0.114235	0.21911	0.21741	0.246266	0.215347	0.175365	0.193003	0.159993
1036	P07604	ECOLI	-0.62527	NA	-0.512042	NA	-0.383037	-0.591975	-0.591975	NA	NA	NA	NA	-0.0875748	NA	NA	NA	-0.366811	-0.561408	-0.163821	NA	NA	NA	NA	NA	NA	NA	-0.233853	NA	-0.386356	NA	NA	NA	NA	0.0341429	-0.481506	-0.385592	-0.682195	NA	NA	NA	-0.467883
1037	P07639	ECOLI	NA	NA	NA	NA	NA	NA	NA	NA	NA	NA	NA	NA	NA	NA	NA	NA	NA	NA	NA	NA	NA	NA	NA	NA	NA	NA	NA	NA	NA	NA	NA	NA	NA	NA	NA	NA	NA	NA	NA	NA
1038	P07648	ECOLI	-0.286448	0.0924816	-0.428754	-0.560341	1.14813	0.266977	0.266977	0.418383	-0.220815	-0.277897	-0.628938	-0.31721	-0.295768	-0.169327	-0.296725	0.139006	NA	0.468565	-0.182077	0.0944921	NA	NA	NA	NA	NA	0.142158	0.747338	1.44338	0.157582	0.573767	NA	0.654459	2.75656	-1.5081	0.37926	0.545981	NA	1.34758	-0.106648	-0.796279
1039	P07650	ECOLI	-0.349143	NA	NA	NA	NA	NA	NA	-0.419855	NA	NA	NA	NA	NA	NA	NA	NA	-0.357425	NA	NA	NA	NA	-0.909609	NA	NA	-0.460255	0.20992	-0.320372	-0.355445	-0.190154	NA	NA	NA	-0.412418	-0.255509	-0.346278	NA	-0.450366	-0.293503	NA	NA
1040	P07686	HUMAN	0.083394	0.136818	0.080575	0.0201148	0.0855127	0.130064	0.130064	0.147936	0.190438	0.103074	0.0917797	0.109997	0.254635	0.154532	0.174936	0.183687	0.0986791	0.242384	0.153614	0.159343	0.199614	0.134605	-0.0501987	0.157454	0.267216	0.0646535	0.221547	0.287033	0.18974	0.158907	0.128952	0.0937812	0.104629	0.255701	0.198117	0.171772	0.219112	0.238202	0.141321	0.164873
1041	P07702	YEAST	-0.906084	-0.822637	-0.892215	-0.640171	-0.7225	-0.721298	-0.721298	-0.685862	-0.580032	-0.791868	-0.718457	-0.679281	-0.453381	-0.63848	-0.540276	-0.718376	-0.852411	-0.873317	-0.667636	-0.827705	-1.00269	-0.834418	-0.645818	-0.589696	-0.897509	-0.856334	-0.828041	-0.805389	-0.704919	-0.626373	-0.718262	-0.350492	-0.766832	-0.800997	-0.696051	-0.771828	-0.609268	-0.705249	-0.656805	-0.669217
1042	P07703	YEAST	-0.91139	-0.953846	-0.932783	-1.04975	-0.800467	-0.791335	-0.791335	-0.828904	-0.841358	-0.961812	-0.820289	-0.848407	-0.69582	-0.983963	-0.775675	-0.604137	-0.82999	-0.849974	-0.804761	-0.896414	-0.904993	-0.962831	-1.01987	-0.828746	-0.7614	-0.758231	-0.808546	-0.632687	-0.682711	-0.772881	-0.73986	-0.804509	-0.849632	-0.693442	-0.717489	-0.769627	-0.71664	-0.787606	-0.736663	-0.691144
1043	P07737	HUMAN	-0.0241507	0.0849929	0.102213	0.0579389	0.135934	0.100308	0.100308	0.112566	0.189816	0.16978	0.155056	0.187293	0.245302	0.136723	0.199928	0.199722	0.169777	0.187505	0.198327	0.218471	0.234194	0.134011	0.117672	0.15995	0.175128	0.198935	0.218087	0.222539	0.238839	0.158417	0.178378	0.0968432	0.163636	0.213425	0.28308	0.215153	0.238463	0.178399	0.169205	0.144492
1044	P07741	HUMAN	0.0514298	0.13227	0.123345	0.0464481	0.155646	0.226347	0.226347	0.128289	0.226171	0.196964	0.130086	0.160176	0.165608	0.130074	0.140437	0.236558	0.102066	0.197919	0.331775	0.143243	0.176776	0.261648	-0.0290236	0.194279	0.26078	0.274824	0.184574	0.201716	0.28829	0.18942	0.176098	0.132543	0.243243	0.255986	0.226408	0.204431	0.203964	0.192501	0.19528	0.149276
1045	P07762	ECOLI	NA	NA	NA	NA	NA	NA	NA	NA	0.627593	NA	0.987509	1.07662	NA	NA	NA	NA	NA	NA	NA	NA	NA	NA	-0.73577	NA	NA	NA	NA	NA	NA	NA	NA	NA	NA	NA	NA	NA	NA	0.786311	NA	NA
1046	P07806	YEAST	-0.847302	-0.901624	-0.904762	-0.928938	-0.775016	-0.786534	-0.786534	-0.799698	-0.761371	-0.798528	-0.790772	-0.783394	-0.713959	-0.797437	-0.71162	-0.7403	-0.827519	-0.776181	-0.729904	-0.800417	-0.803665	-0.875853	-0.928613	-0.851006	-0.792956	-0.802351	-0.799325	-0.762838	-0.763322	-0.788926	-0.779665	-0.813959	-0.853021	-0.782375	-0.793791	-0.749752	-0.700449	-0.665243	-0.686118	-0.731732
1047	P07807	YEAST	NA	NA	NA	NA	NA	NA	NA	NA	NA	NA	NA	NA	NA	NA	NA	NA	NA	NA	NA	NA	NA	NA	NA	NA	NA	NA	NA	NA	NA	NA	NA	NA	NA	NA	NA	NA	NA	NA	NA	NA
1048	P07813	ECOLI	1.98129	2.14198	2.04964	2.38319	1.83108	1.7603	1.7603	1.92639	2.58204	2.74039	2.70094	2.86977	2.26491	2.2819	2.47974	1.87329	2.03364	1.99589	2.2168	2.23522	2.0646	1.78717	1.90945	1.9687	NA	1.68428	1.76871	2.31561	2.11033	1.79386	2.00149	1.9205	1.67364	1.90522	1.95849	2.35047	2.08087	1.8679	2.05224	1.93795
1049	P07814	HUMAN	0.0168206	0.096887	0.091836	0.042875	0.0972503	0.0857568	0.0857568	0.0892135	0.208028	0.1621	0.168151	0.15423	0.216837	0.110053	0.135405	0.182134	0.14692	0.1618	0.221544	0.185484	0.113138	0.12113	0.0502359	0.114236	0.209945	0.16975	0.216052	0.208071	0.179513	0.1518	0.146672	0.0683222	0.114533	0.174887	0.215134	0.210742	0.193326	0.20227	0.164722	0.139752
1050	P07858	HUMAN	-0.0288079	0.0957898	0.10866	0.10991	0.184244	-0.042841	-0.042841	0.129473	0.162997	0.324097	0.0760359	0.0785317	0.308614	0.157851	0.248494	0.215166	0.211157	-0.171203	-0.0232714	0.120063	0.133353	0.291471	0.122152	0.209208	0.279488	0.0879647	0.136404	0.00849805	0.185482	0.184321	0.114296	-0.0786025	0.122777	0.274851	0.170029	0.336453	0.142634	0.0593225	0.0971317	0.314024
1051	P07884	YEAST	NA	NA	NA	NA	NA	NA	NA	NA	NA	NA	NA	NA	NA	NA	NA	NA	NA	NA	NA	NA	NA	NA	0.250034	0.474441	NA	NA	NA	NA	NA	NA	NA	NA	NA	NA	NA	NA	NA	NA	NA	NA
1052	P07900	HUMAN	0.038267	0.0851927	0.116427	0.0421251	0.0563443	0.111758	0.111758	0.115719	0.216435	0.153864	0.169178	0.160115	0.168339	0.113096	0.165364	0.166201	0.169372	0.205627	0.156071	0.159776	0.134991	0.111044	0.109835	0.113134	0.217521	0.231933	0.214077	0.241609	0.15417	0.145035	0.127655	0.0959492	0.130328	0.25185	0.194051	0.205391	0.206673	0.203011	0.158803	0.162887
1053	P07910	HUMAN	0.00301883	0.0766787	0.101344	0.0133857	0.0814368	0.103422	0.103422	0.128182	0.231237	0.174167	0.211727	0.221717	0.203374	0.170644	0.161103	0.140608	0.156319	0.207522	0.25159	0.217366	0.273135	0.10447	0.0763417	0.174099	0.174669	0.25657	0.223375	0.246092	0.0989524	0.166266	0.126795	0.124623	0.174095	0.204296	0.237623	0.185372	0.292394	0.285734	0.153793	0.221079
1054	P07913	ECOLI	NA	1.59712	1.56366	1.51471	NA	1.80649	1.80649	0.907775	2.47593	2.15127	2.30536	1.96885	0.909255	NA	1.92236	NA	-0.151169	1.39622	NA	1.91426	NA	0.748948	0.810214	1.02265	-0.753903	NA	NA	NA	1.70062	1.52125	1.47091	1.60222	1.17718	NA	NA	1.99068	0.896996	2.05774	2.09976	2.06753
1055	P07919	HUMAN	0.153147	0.229281	0.291037	0.0289123	-0.0263023	0.12539	0.12539	-0.0491496	0.3068	0.218499	0.206038	0.233049	0.158913	0.106618	0.187921	0.162379	0.111286	0.177416	0.307357	0.256402	0.184602	0.0947524	0.133619	0.2548	0.191578	0.194132	0.274631	0.291378	0.184563	0.206749	0.132609	0.0276464	0.119858	0.22046	0.190084	0.152644	0.297824	0.264444	0.154678	0.20206
1056	P07947	HUMAN	0.0412143	-0.071604	0.125417	-0.00211208	0.0993108	0.0896175	0.0896175	0.122384	0.164327	0.0976038	0.113162	0.190274	0.113835	0.203262	0.088746	0.151573	0.14362	0.161816	0.178857	0.179217	0.077306	0.155717	0.0881698	0.198309	0.194975	0.181588	0.122331	0.195601	0.156282	0.17117	0.277691	0.0324433	0.0492019	0.112945	0.135969	0.164364	0.285996	0.17732	0.09254	0.1448
1057	P07948	HUMAN	-0.68043	0.145998	-0.089355	-0.184203	0.124124	-0.0476542	-0.0476542	0.0289733	-0.136628	-0.19424	0.177353	0.753821	-0.496527	-0.837708	-1.18789	0.0363264	0.0501528	-0.311349	-0.322131	-0.86523	NA	-0.0284241	0.156086	0.407949	0.0206974	0.0743595	0.0717879	-0.168911	0.18136	-0.108047	-0.581173	-0.289934	-0.00799701	0.0544248	0.21828	0.133666	0.29417	-0.0430685	-0.255803	-0.0450868
1058	P07954	HUMAN	-0.0290452	0.0586129	0.069162	0.00320205	0.111197	0.0856463	0.0856463	0.0941419	0.188106	0.185128	0.128326	0.157566	0.22754	0.0817089	0.142547	0.178059	0.0961707	0.141043	0.139773	0.157279	0.00374028	0.127407	-0.0409652	0.0738118	0.146047	0.17237	0.206032	0.227288	0.152464	0.140548	0.122324	0.0609531	0.133878	0.179771	0.223082	0.20766	0.17234	0.157497	0.156935	0.0878426
1059	P07991	YEAST	-0.973433	-0.882001	-0.921545	-0.987753	-0.881706	-0.753776	-0.753776	-0.9596	-0.842397	-0.886707	-0.770501	-0.721441	-0.722254	-0.766358	-0.806652	-0.631393	-0.931756	-0.73987	-0.664292	-0.740546	-0.903492	-0.807325	-1.03796	-0.705337	-0.742037	-0.83644	-0.785372	-0.64522	-0.856823	-0.872289	-0.804509	-0.905007	-0.853703	-0.782731	-0.720004	-0.811019	-0.762421	-0.630603	-0.646099	-0.74801
1060	P07992	HUMAN	NA	NA	0.814057	NA	NA	NA	NA	NA	0.348545	0.05408	0.556504	0.924417	NA	NA	NA	NA	-0.0620589	-0.0952424	0.130853	0.194695	0.12656	NA	0.13667	NA	0.444985	0.11358	NA	0.657003	NA	NA	NA	NA	NA	NA	NA	NA	NA	-0.0798458	-0.0999952	NA
1061	P07996	HUMAN	0.0564813	0.147387	0.0587142	0.0767287	0.0132487	0.0753681	0.0753681	0.070031	0.231818	0.249664	0.110355	0.142869	0.223702	0.178635	0.15395	0.12896	0.135838	0.220111	0.132879	0.170387	0.335781	0.20581	0.117724	0.201822	0.0686439	0.192283	0.2808	0.213169	0.152583	0.110666	0.113943	-0.0182557	0.173512	0.237921	0.246092	0.226642	0.156381	0.186291	0.19414	0.207276
1062	P08004	YEAST	NA	NA	NA	NA	NA	NA	NA	NA	-2.05414	-1.20823	0.283056	-1.30461	-0.714915	-0.684363	NA	NA	NA	NA	NA	NA	NA	NA	NA	NA	NA	-1.18149	0.131602	-0.0681429	NA	NA	NA	NA	NA	NA	-0.44125	NA	-0.511225	0.327821	NA	NA
1063	P08018	YEAST	NA	-0.814177	NA	NA	NA	-1.3987	-1.3987	-1.18342	-0.424179	-0.351919	-1.38197	-0.923106	-0.627648	-0.155992	-1.64077	-0.666867	-1.53115	-0.94984	-1.15556	-1.05171	-0.706177	NA	-0.500021	-0.0268233	-1.10738	-1.47051	-1.40999	-1.40994	-0.80315	-0.913113	-1.09334	-0.777905	-1.62708	-1.22351	-0.946789	-1.38711	-0.921265	-0.814887	-0.910245	-1.02489
1064	P08047	HUMAN	-0.111851	0.0491803	0.0763671	-0.00440915	0.138618	0.159009	0.159009	0.232419	0.41253	0.616058	0.0342065	0.0556093	0.431301	0.162885	0.14196	0.102045	0.20698	-0.14409	0.616065	0.141019	0.0665417	0.217625	-0.0429733	0.238135	0.65995	0.317551	0.297918	0.787721	0.375576	0.248816	0.0956719	0.00384285	0.363917	0.2079	0.272793	0.264047	0.233718	0.26136	0.195326	0.285658
1065	P08048;P17010	HUMAN	NA	NA	NA	NA	NA	-0.259247	-0.259247	0.191909	NA	NA	NA	-0.156351	NA	NA	NA	NA	NA	NA	NA	NA	NA	NA	-0.794422	-0.885666	NA	NA	NA	NA	NA	NA	NA	NA	0.475887	NA	NA	NA	NA	NA	NA	NA
1066	P08067	YEAST	NA	NA	NA	NA	-1.11863	-0.950532	-0.950532	-1.11146	-0.793629	-1.39648	-0.622095	NA	NA	NA	-0.537866	-0.650055	NA	-0.817089	-0.845219	-0.745544	NA	NA	NA	NA	2.64708	-1.23442	-0.546649	0.0320875	NA	-1.38721	NA	NA	NA	NA	NA	-0.996219	-0.783676	-0.565694	-0.830382	-0.541962
1067	P08069	HUMAN	NA	NA	NA	NA	NA	NA	NA	NA	NA	NA	NA	NA	NA	NA	NA	NA	NA	NA	NA	NA	NA	NA	NA	NA	NA	NA	NA	NA	NA	NA	NA	NA	NA	NA	NA	NA	NA	NA	NA	NA
1068	P08133	HUMAN	-0.0551429	0.141465	0.0949723	-0.00735955	0.0856737	0.101181	0.101181	0.0842874	0.201046	0.0923282	0.165517	0.148204	0.197776	0.159302	0.149623	0.206187	0.16763	0.221781	0.284911	0.206541	0.176973	0.159263	0.092044	0.203691	0.236884	0.199025	0.323602	0.301535	0.112473	0.142366	0.112396	0.0416249	0.144787	0.189813	0.208641	0.223098	0.19767	0.12723	0.146598	0.195717
1069	P08134	HUMAN	0.0954098	-0.00652285	0.0136993	0.0384206	-0.0219051	0.0662938	0.0662938	0.0966283	0.0438104	-0.0134395	-0.0135775	0.0534848	0.120504	0.0442736	0.109486	-0.0616439	0.23244	0.132026	0.183837	0.321721	-0.019249	0.0799316	-0.0451063	0.0644875	0.232899	0.216869	0.14683	0.197074	0.0919518	0.0583847	0.12285	0.16437	0.0196442	0.0815177	0.0885549	0.065298	0.00773831	0.0619134	-0.0691094	0.0976097
1070	P08174	HUMAN	0.122786	0.116193	0.0917071	0.0271045	0.158158	0.14903	0.14903	0.0631757	0.2235	0.185432	0.222941	0.223801	0.187023	0.0511399	0.152144	0.133818	0.214752	0.25193	0.219953	0.226795	0.143325	0.111539	0.2408	0.150233	0.263769	0.231495	0.303355	0.229635	0.19599	0.212049	0.218801	0.028547	0.156216	0.230954	0.25031	0.184328	0.223289	0.302066	0.122059	0.230759
1071	P08178	ECOLI	1.27522	0.479269	NA	NA	NA	NA	NA	NA	1.73703	1.59132	1.6814	1.77262	-0.719487	NA	NA	NA	NA	1.70462	2.37266	NA	2.3506	2.25633	2.36214	2.28565	NA	NA	NA	NA	NA	-0.697161	1.19675	2.10264	NA	NA	0.176067	NA	NA	-0.49366	2.11079	1.54788
1072	P08192	ECOLI	NA	NA	NA	NA	NA	NA	NA	NA	NA	NA	NA	NA	NA	NA	NA	NA	NA	NA	NA	NA	NA	NA	NA	NA	NA	NA	NA	NA	NA	NA	NA	NA	NA	NA	NA	NA	NA	NA	NA	NA
1073	P08194	ECOLI	2.86198	2.09786	1.66395	2.23952	2.06089	1.71848	1.71848	2.02172	2.01743	1.71968	1.70131	2.00869	1.64876	1.37334	1.46085	1.42313	2.52676	1.71737	2.09519	1.5494	1.49598	2.24928	1.94169	1.93569	NA	NA	NA	NA	1.81272	2.36846	2.09572	1.59211	2.20182	1.81643	1.82938	2.24295	2.33453	1.76478	1.75103	1.75747
1074	P08195	HUMAN	0.033037	0.11459	0.0899662	0.0357191	0.105254	0.104525	0.104525	0.0991338	0.164135	0.135102	0.163775	0.171898	0.205047	0.110385	0.155958	0.173924	0.109826	0.195181	0.217813	0.132493	0.181791	0.0990097	0.0517968	0.1772	0.170581	0.183819	0.236794	0.237977	0.208873	0.176283	0.138419	0.0922972	0.131487	0.217106	0.222052	0.200737	0.228951	0.193654	0.189164	0.152677
1075	P08200	ECOLI	2.1075	2.28181	2.22185	2.12038	2.23713	2.24245	2.24245	2.14241	2.43525	2.31396	2.40901	2.49422	2.25743	2.19329	2.00718	2.19437	2.15718	2.11125	2.21133	2.15699	2.01199	1.91073	1.91646	1.82823	2.14393	2.32759	2.33931	2.35014	2.32526	2.2125	2.13202	2.07638	2.19899	2.2413	2.203	2.14197	2.24704	2.17574	2.06529	2.08162
1076	P08236	HUMAN	0.00830026	0.0757776	0.0719528	-0.0415766	0.099917	0.104462	0.104462	0.195772	0.217945	0.132781	0.111356	0.143524	0.224622	0.20326	0.267668	0.264045	0.237055	0.0845048	0.220586	0.236996	0.177411	0.0584737	0.0453845	0.162557	0.219555	0.29273	0.288481	0.315867	0.315436	0.156475	0.077473	0.0453737	0.15746	0.123934	0.282626	0.232527	0.155584	0.155205	0.169252	0.12232
1077	P08237	HUMAN	-0.058364	0.0238663	0.0811651	-0.053611	0.198567	0.0812845	0.0812845	0.0938061	0.146767	0.116723	0.0907186	0.125984	0.303764	0.130876	0.100975	0.152768	0.107469	0.213622	0.145872	0.165099	0.295666	0.184934	-0.063699	0.176299	0.146049	0.142466	0.182315	0.202971	0.0847878	0.154567	0.161316	0.0741406	0.105978	0.274796	0.179257	0.136385	0.219202	0.150421	0.124604	0.251195
1078	P08238	HUMAN	0.0347678	0.0993454	0.12341	0.0524523	0.0933889	0.100683	0.100683	0.1032	0.216876	0.153763	0.187256	0.158857	0.226827	0.127442	0.15705	0.173705	0.155034	0.144223	0.215489	0.171548	0.17733	0.0775374	0.0476049	0.134672	0.206385	0.191846	0.225223	0.250491	0.19813	0.170658	0.161229	0.0935279	0.15535	0.210866	0.222879	0.199483	0.214184	0.224169	0.186487	0.174211
1079	P08240	HUMAN	0.0705367	0.0907492	0.0892718	-0.0191955	0.121535	0.120906	0.120906	0.10293	0.16265	0.180334	0.169295	0.155249	0.220627	0.0867386	0.113388	0.189801	0.112513	0.193805	0.22001	0.19685	0.340309	0.203172	0.0813017	0.22561	0.23842	0.183651	0.20187	0.221043	0.14091	0.17729	0.126858	0.113086	0.235675	0.242815	0.178922	0.259099	0.216792	0.163098	0.152236	0.150593
1080	P08243	HUMAN	0.0189862	0.0944932	0.136605	0.0371801	0.120456	0.137002	0.137002	0.116635	0.186745	0.187421	0.133579	0.213259	0.20717	0.08459	0.177976	0.17858	0.116868	0.184117	0.238344	0.219219	0.200668	0.159841	0.106294	0.162231	0.248334	0.226811	0.29206	0.272472	0.19036	0.162678	0.116858	0.0561995	0.118487	0.200414	0.195895	0.231623	0.198137	0.212321	0.166192	0.131461
1081	P08244	ECOLI	NA	NA	NA	NA	NA	NA	NA	NA	NA	NA	NA	NA	NA	NA	NA	NA	NA	NA	NA	NA	NA	NA	NA	NA	NA	NA	NA	NA	NA	NA	NA	NA	NA	NA	NA	NA	NA	NA	NA	NA
1082	P08312	ECOLI	1.77268	1.90963	1.74624	1.53776	1.07419	0.722422	0.722422	0.89679	2.076	1.4275	1.94671	2.38554	1.2819	1.57734	1.31657	1.19877	0.524448	1.62789	1.59773	1.94556	1.4095	1.59972	1.68062	1.82448	NA	0.00217401	NA	NA	1.62008	1.62434	1.60103	1.96491	1.16088	1.56358	1.92665	1.89868	1.56243	2.16463	2.02589	2.04779
1083	P08390	ECOLI	NA	NA	NA	-1.25051	NA	NA	NA	NA	0.452745	0.129762	-0.815946	-0.0382781	NA	NA	NA	0.951769	-2.05824	-1.54595	NA	-0.119689	0.393315	2.93168	2.86711	NA	-3.86638	-3.82187	NA	NA	NA	0.0436311	NA	-0.461073	-2.70089	-0.890447	-1.68938	NA	2.17756	NA	NA	NA
1084	P08397	HUMAN	-0.0282832	0.24647	0.141873	0.146441	0.0971489	-0.0110023	-0.0110023	0.164995	0.289391	0.0477804	0.0695916	0.283447	0.335523	0.0100384	0.16305	0.308928	0.027039	0.307327	0.201647	-0.0270451	0.799303	0.628476	0.667684	0.440626	0.344528	0.271216	0.187418	0.320607	-0.206996	0.123152	0.186671	0.193302	0.206691	0.272384	0.282924	0.341689	0.159149	0.324761	0.389396	0.197336
1085	P08417	YEAST	-0.833936	-0.672347	-0.749638	-1.08331	-0.761878	-0.838424	-0.838424	-0.744029	-0.602098	-0.894295	-0.764291	-0.685409	-0.615626	-0.749418	-0.700552	-0.692034	-0.746452	-0.783336	-0.753706	-0.784607	-1.01933	-0.876341	-0.9786	-0.935999	-0.712388	-0.854394	-0.829949	-0.666743	-0.605529	-0.751676	-0.71486	-0.803831	-0.804621	-0.710607	-0.722601	-0.742087	-0.588506	-0.617913	-0.718992	-0.612837
1086	P08456	YEAST	NA	NA	NA	NA	-0.937182	-0.946294	-0.946294	-0.762894	-1.1702	-0.915222	-0.757653	-1.02046	-0.329303	-1.25266	-0.585214	-0.833048	-0.998864	-0.909095	-2.07905	-0.847988	-1.86171	-1.3365	-1.36509	-1.06391	-1.02669	-0.696	-0.648671	-0.896995	-0.714575	-0.978396	-0.429042	-0.991986	-0.991075	-0.785401	-0.74168	-0.917707	-0.838473	-0.715971	-0.591748	-0.922628
1087	P08466	YEAST	NA	NA	NA	NA	NA	NA	NA	NA	NA	NA	NA	NA	NA	NA	NA	NA	NA	NA	NA	NA	NA	NA	NA	NA	NA	NA	NA	NA	NA	NA	NA	NA	NA	NA	NA	NA	NA	NA	NA	NA
1088	P08506	ECOLI	NA	NA	NA	NA	NA	NA	NA	NA	NA	NA	NA	NA	NA	NA	NA	NA	NA	NA	NA	NA	NA	NA	NA	NA	NA	NA	NA	NA	NA	NA	NA	NA	NA	NA	NA	NA	NA	14.2703	14.0456	NA
1089	P08518	YEAST	-0.984145	-0.848263	-0.805834	-0.771654	-0.778741	-0.687589	-0.687589	-0.776984	-0.691277	-0.913194	-0.86409	-0.81213	-0.752693	-0.756615	-0.806474	-0.667362	-0.809231	-0.77417	-0.666146	-0.761417	-0.434655	-0.732027	-0.727957	-0.693902	-0.758954	-0.691001	-0.657099	-0.821156	-0.478379	-0.534879	-0.559226	-0.720092	-0.824367	-0.732496	-0.55693	-0.717322	-0.602783	-0.714062	-0.670763	-0.605648
1090	P08524	YEAST	-0.856839	-0.891035	-0.888229	-0.989707	-0.846983	-0.759327	-0.759327	-0.818675	-0.766879	-0.816408	-0.777357	-0.728728	-0.727903	-0.842054	-0.768725	-0.738796	-0.794714	-0.735235	-0.721531	-0.805727	-0.89757	-1.00139	-0.941214	-0.931416	-0.804458	-0.778604	-0.759471	-0.793942	-0.731495	-0.769132	-0.830092	-0.882259	-0.826523	-0.806974	-0.748776	-0.797534	-0.722108	-0.666288	-0.706774	-0.719652
1091	P08536	YEAST	NA	NA	NA	NA	NA	NA	NA	NA	NA	NA	NA	NA	NA	NA	NA	NA	NA	NA	NA	NA	NA	NA	NA	NA	NA	NA	NA	NA	NA	NA	NA	NA	NA	NA	NA	NA	NA	NA	NA	NA
1092	P08539	YEAST	NA	NA	NA	NA	-1.21878	-1.20006	-1.20006	NA	NA	NA	NA	NA	NA	NA	0.0187761	NA	-0.222584	-0.680872	-0.0258043	0.421745	-1.11862	NA	NA	NA	-1.30981	-0.141656	-0.118787	-0.474267	NA	NA	NA	NA	-0.193677	-0.107072	-1.10042	NA	0.00450323	NA	-0.181827	-0.095045
1093	P08559	HUMAN	0.0157915	0.099793	0.0536928	0.000504714	0.067397	0.0963507	0.0963507	0.0887592	0.182932	0.130192	0.0832705	0.15188	0.216517	0.0675364	0.157348	0.106909	0.137002	0.189695	0.211002	0.128293	0.220397	0.0771996	0.0554402	0.15199	0.169709	0.174736	0.189562	0.278423	0.118888	0.112055	0.121154	0.0544808	0.127637	0.146582	0.174384	0.14136	0.191713	0.151949	0.136805	0.136323
1094	P08566	YEAST	-0.893306	-0.906625	-0.875339	-0.964544	-0.780419	-0.759064	-0.759064	-0.765246	-0.73037	-0.829959	-0.779605	-0.757626	-0.68825	-0.836376	-0.743363	-0.701329	-0.841819	-0.838331	-0.740939	-0.797461	-0.952193	-0.822919	-0.942116	-0.898888	-0.80763	-0.767578	-0.734322	-0.717738	-0.751518	-0.745306	-0.74172	-0.773421	-0.812984	-0.793211	-0.732698	-0.783464	-0.750032	-0.715287	-0.729101	-0.768311
1095	P08574	HUMAN	-0.0862781	0.101684	0.0788222	-0.010483	0.101717	0.0633397	0.0633397	0.127097	0.203083	0.152648	0.158613	0.221728	0.156618	0.137894	0.13627	0.111762	0.121555	0.165944	0.273412	0.18555	0.327273	0.0131449	-0.190309	0.0816444	0.183428	0.13379	0.28042	0.261239	0.20099	0.180708	0.185441	0.0791437	0.114778	0.164178	0.192288	0.226217	0.223187	0.218297	0.126797	0.161755
1096	P08579	HUMAN	-0.0989683	0.0502619	0.147255	0.00402154	0.445746	1.52966	1.52966	0.226395	0.255972	0.270331	0.211367	0.146192	1.23493	2.18248	1.18464	0.284768	-0.122225	0.25363	0.17822	0.294845	0.348632	0.24985	-0.00252718	0.289154	-0.234972	0.0262148	0.534424	0.957127	0.178759	-0.0405757	0.0473063	0.545111	-0.0358913	0.0270746	0.0280721	-0.186225	0.269665	0.340516	0.307682	0.0921396
1097	P08603	HUMAN	0.0905273	-0.0266381	-0.0580963	0.119923	0.180432	0.546246	0.546246	0.0976287	0.149858	0.430786	-0.175629	-0.188376	0.643039	NA	NA	0.00674882	0.509267	0.327852	0.271942	NA	0.218157	0.255496	-0.14498	0.216979	0.729996	0.21373	0.714484	0.184725	0.721249	0.0701943	0.488506	NA	0.35643	0.236047	0.481657	0.0885738	0.183491	0.13633	0.557956	0.272984
1098	P08621	HUMAN	0.060537	0.128155	0.161537	0.077469	0.0205828	0.130907	0.130907	0.111465	0.202351	0.195591	0.167684	0.185747	0.149392	0.0946949	0.163015	0.171496	0.128195	0.166462	0.206977	0.140404	0.146105	0.172169	0.190333	0.279139	0.16529	0.195851	0.249305	0.193152	0.2482	0.180198	0.150062	0.0992929	0.153023	0.263511	0.188869	0.222478	0.215639	0.190474	0.163851	0.156315
1099	P08622	ECOLI	NA	NA	NA	NA	NA	NA	NA	NA	NA	NA	NA	NA	NA	NA	NA	NA	NA	NA	NA	NA	NA	NA	NA	NA	NA	NA	NA	NA	NA	NA	NA	NA	NA	NA	NA	NA	NA	NA	NA	NA
1100	P08648	HUMAN	0.161418	0.09887	0.0147671	-0.0802171	0.254563	0.145603	0.145603	0.133853	0.226439	0.145137	0.203684	0.160886	0.340469	0.15427	0.237981	0.190015	0.0274338	0.350538	0.315634	0.21768	-0.0846832	0.015229	0.144627	0.256141	0.395021	0.0205735	0.16562	0.182289	0.262731	0.086288	0.152911	0.144866	0.0141964	0.299647	0.241605	0.389527	0.19377	0.373773	0.107733	0.222267
1101	P08651	HUMAN	0.00886934	0.286471	0.158288	0.432763	0.1798	0.085875	0.085875	0.224777	0.658684	0.144484	0.389585	0.200845	0.139537	0.351885	0.332475	0.239689	0.303967	0.203058	0.330813	0.472963	-0.0717194	0.245232	-0.128208	0.245121	0.151657	0.200118	0.21894	0.344789	0.055026	0.117466	0.0805804	-0.0284851	0.0786827	0.240369	0.303227	0.548198	-0.155356	0.0382375	0.183132	0.185778
1102	P08670	HUMAN	0.0591165	0.0634026	0.087367	0.0346466	0.076039	0.108259	0.108259	0.104007	0.222795	0.148087	0.170397	0.157913	0.224093	0.150453	0.164387	0.160515	0.135234	0.209649	0.216922	0.230005	0.163236	0.133897	0.0996749	0.0911038	0.191654	0.22328	0.233112	0.264883	0.180262	0.173294	0.155895	0.087009	0.133396	0.198648	0.204881	0.165793	0.198859	0.222473	0.194311	0.195444
1103	P08678	YEAST	NA	NA	NA	NA	NA	NA	NA	-0.602555	NA	NA	NA	NA	NA	NA	NA	NA	-0.957421	-3.3141	-1.02929	-1.78039	NA	NA	NA	NA	-0.826849	-0.18459	-1.09069	-1.64341	NA	NA	-0.42344	NA	-0.421821	NA	-1.05211	NA	-0.163388	-0.669044	-0.699563	-0.580465
1104	P08679	YEAST	-0.645241	-0.616086	-0.753381	-1.03346	-0.877561	-0.630671	-0.630671	-0.646255	-0.937847	-0.91692	-0.91937	-0.730377	-0.572986	-0.608832	-0.566136	-0.713018	-0.940855	-0.896499	-0.748047	-0.60188	-0.773188	-0.842413	-0.813947	-0.784141	-0.971825	-0.799848	-0.72445	-0.81318	-0.838147	-0.809534	-0.873577	-0.798641	-1.01616	-0.743788	-0.586085	-0.81141	-0.647283	-0.690218	-0.662079	-0.75666
1105	P08708	HUMAN	-0.0830114	0.0907073	0.150126	0.0449115	0.113044	0.135532	0.135532	0.0661919	0.170439	0.18316	0.136661	0.165937	0.20753	0.13238	0.1655	0.198868	0.126399	0.161034	0.241776	0.0831907	0.162524	0.0714975	-0.0540075	0.0422955	0.178959	0.188615	0.250353	0.308122	0.258531	0.169385	0.191156	0.0884024	0.1798	0.21776	0.282711	0.336431	0.251483	0.198637	0.156383	0.1494
1106	P08729	HUMAN	0.0367826	0.107814	0.110278	0.041884	0.0654544	0.0834123	0.0834123	0.11571	0.208264	0.144092	0.174822	0.169159	0.198422	0.136207	0.169883	0.156998	0.164773	0.162902	0.193855	0.155024	0.193903	0.175241	0.0637245	0.209854	0.180269	0.208931	0.210061	0.239247	0.20647	0.176808	0.157632	0.0867881	0.153478	0.209119	0.237143	0.193701	0.255067	0.232068	0.17368	0.176178
1107	P08754	HUMAN	0.205657	0.113091	0.127416	-0.00363979	0.14244	0.144072	0.144072	0.149314	0.330259	0.222705	0.210131	0.160804	0.195704	0.18111	0.189077	0.21671	0.0310393	0.231824	0.265649	0.282247	0.0495482	0.143821	-0.0548692	0.269218	0.187608	0.172867	0.248553	0.250886	0.276118	0.202082	0.158648	0.0646245	0.248364	0.240342	0.268802	0.278853	0.18906	0.255728	0.231634	0.227331
1108	P08758	HUMAN	0.024499	0.100231	0.101421	0.0382607	0.111515	0.104964	0.104964	0.129505	0.246915	0.117484	0.15618	0.169188	0.220332	0.123682	0.176593	0.189692	0.109909	0.175691	0.215025	0.203837	0.123006	0.137465	0.0517702	0.206515	0.221568	0.188835	0.235509	0.234344	0.191748	0.160158	0.119633	0.0638226	0.118796	0.195594	0.181893	0.20104	0.21078	0.175852	0.146084	0.120324
1109	P08779	HUMAN	-0.0479943	-0.00302165	0.0374859	-0.119897	0.160411	-0.0123158	-0.0123158	0.277045	0.2635	0.213692	0.276816	0.150134	0.117774	0.0431947	0.0314159	-0.039543	0.181959	0.0392998	0.0554271	-0.0501187	0.268201	0.033983	-0.0396574	0.0951239	0.0912472	0.154912	0.077698	0.211758	0.166654	0.168337	0.12689	0.109143	0.112868	0.212879	0.101591	0.166296	0.217585	0.0789191	0.0360738	0.0591245
1110	P08839	ECOLI	2.25734	2.2225	2.34109	2.08908	1.40301	1.3363	1.3363	1.6068	2.35656	2.35841	2.41949	2.54075	2.0566	2.19622	2.10501	2.16127	1.46824	2.45127	2.34016	2.45444	1.90694	2.03214	1.68744	1.65144	1.51639	1.81695	1.78691	2.16202	2.42616	2.44381	2.34146	2.33034	1.36255	1.82302	2.2659	2.59751	1.68753	2.12225	2.08793	2.06682
1111	P08842	HUMAN	NA	NA	NA	NA	NA	NA	NA	0.0882434	NA	NA	NA	NA	NA	NA	NA	NA	NA	NA	0.296077	NA	NA	NA	NA	NA	-0.0493207	NA	NA	NA	NA	NA	NA	NA	NA	NA	NA	NA	NA	NA	NA	NA
1112	P08865	HUMAN	-0.0111221	0.0858359	0.0921257	0.0027908	0.118224	0.0762894	0.0762894	0.108106	0.183634	0.156396	0.177524	0.181838	0.217592	0.122422	0.144938	0.183105	0.153501	0.238162	0.248831	0.192808	0.0811958	0.0879534	-0.0072124	0.0487949	0.193875	0.197463	0.222136	0.242016	0.220617	0.156349	0.146266	0.0726499	0.141331	0.212857	0.220971	0.189543	0.132785	0.202162	0.167664	0.165046
1113	P08956	ECOLI	NA	NA	NA	NA	NA	-1.73477	-1.73477	NA	NA	NA	NA	NA	NA	NA	NA	NA	NA	NA	NA	NA	NA	NA	NA	NA	NA	NA	NA	NA	NA	NA	NA	NA	NA	NA	NA	NA	NA	NA	NA	NA
1114	P08962	HUMAN	0.114305	0.0878624	0.114908	0.0458177	0.0834341	0.101891	0.101891	0.118478	0.2649	0.309259	0.166777	0.158985	0.192819	0.0877902	0.154101	0.245741	0.142192	0.180793	0.238912	0.309857	0.194546	0.299256	0.188759	0.193089	0.222321	0.149104	0.204042	0.249614	0.0969081	0.1581	0.139825	0.0957944	0.061749	0.189095	0.16185	0.18938	0.172436	0.20038	0.211107	0.228671
1115	P08964	YEAST	NA	-0.748323	0.221572	-0.0338658	NA	-0.644319	-0.644319	NA	NA	NA	NA	NA	NA	-0.0695554	NA	-0.167015	-1.16573	NA	-0.909886	0.203042	1.39568	NA	-1.18652	-1.09691	NA	4.69033	0.164407	-1.44501	-0.590767	NA	-0.805826	-1.08076	4.08734	NA	NA	2.74024	-0.76219	-2.64485	0.211223	0.177208
1116	P08997	ECOLI	5.53357	5.94891	4.53847	3.75206	1.85213	1.69386	1.69386	2.75354	3.39664	2.63571	2.93367	2.32908	2.48	3.38382	3.22506	4.05888	2.35901	1.62289	0.903781	1.44249	-0.341177	1.03421	0.792263	1.94344	1.97892	2.22445	2.5989	2.14626	-0.434346	2.48295	2.53422	2.35516	0.0677663	2.0506	1.86506	1.83157	0.322556	0.597134	1.37123	1.36375
1117	P09001	HUMAN	0.0441453	0.110508	0.0607864	-0.0226839	0.0430568	0.153755	0.153755	0.11594	0.205935	0.17397	0.258199	0.202469	0.159403	0.163106	0.335141	0.429094	0.0754928	0.205334	0.242056	0.195657	0.358854	0.186298	0.117209	0.25041	0.0865125	0.202808	0.352244	0.422206	0.300111	0.26647	0.19189	0.131534	-0.356659	0.254587	0.25798	0.210332	0.275847	0.316217	0.171451	0.338563
1118	P09012	HUMAN	-0.0294788	0.110605	-0.0196013	0.0959852	0.101131	0.141063	0.141063	0.0703074	0.169193	0.158447	0.206358	0.15571	0.290192	0.157673	0.141506	0.213451	0.26586	0.206087	0.257913	0.214408	0.294267	0.173829	0.0823837	0.264703	0.215269	0.210369	0.217791	0.231209	0.154727	0.101325	0.190251	0.102058	0.164014	0.203461	0.262353	0.342991	0.173665	0.181536	0.183057	0.203586
1119	P09029	ECOLI	NA	NA	NA	NA	NA	NA	NA	NA	NA	NA	NA	NA	NA	NA	NA	NA	NA	NA	NA	NA	-0.757773	0.0798678	NA	NA	NA	NA	NA	NA	NA	NA	NA	NA	NA	NA	NA	0.450919	NA	NA	NA	0.581491
1120	P09030	ECOLI	NA	NA	NA	NA	NA	NA	NA	NA	NA	NA	NA	NA	NA	NA	NA	NA	NA	NA	NA	NA	NA	NA	NA	NA	NA	NA	NA	NA	NA	NA	NA	NA	NA	NA	NA	NA	NA	NA	NA	NA
1121	P09032	YEAST	NA	NA	-0.583155	NA	-0.784364	-0.46118	-0.46118	-0.429825	NA	-0.415961	-1.01022	NA	-0.299428	0.117985	-1.00253	-0.782936	-1.14649	-0.454568	-0.677094	NA	-0.442187	-1.51214	0.623373	-1.66401	-0.924646	-0.615812	-0.813868	-0.640762	NA	-0.790922	-0.813388	-0.610969	-0.752559	-0.697242	-0.425212	-0.713861	-0.773482	-0.42712	-0.816756	-0.655489
1122	P09064	YEAST	-0.898035	-0.797697	-0.768527	-0.966562	-0.684204	-0.66856	-0.66856	-0.811683	-0.725443	-0.737887	-0.739099	-0.72871	-0.580793	-0.749298	-0.783427	-0.543247	-0.835779	-0.665154	-0.632881	-0.577498	-0.551077	-0.777759	-0.8273	-0.825369	-0.701318	-0.700013	-0.642631	-0.624691	-0.731292	-0.727399	-0.713494	-0.832179	-0.749729	-0.809157	-0.716173	-0.73193	-0.65023	-0.563455	-0.630253	-0.671917
1123	P09099	ECOLI	NA	NA	NA	NA	NA	NA	NA	NA	NA	NA	NA	NA	NA	NA	NA	NA	NA	NA	NA	NA	NA	NA	NA	NA	NA	NA	NA	NA	NA	NA	NA	NA	NA	NA	NA	NA	NA	NA	NA	NA
1124	P09104	HUMAN	-0.154945	0.00518084	0.00843397	-0.092527	0.0425622	0.0774915	0.0774915	0.127655	-0.0198461	0.189467	0.117114	0.127847	0.152067	0.0291453	0.104765	0.1906	0.130874	0.157457	0.131282	0.095089	0.0891832	0.12909	0.0371907	0.0625345	-0.0349342	0.00719869	0.00271715	0.00896783	0.180219	0.151892	0.135314	-0.0399955	0.104266	-0.019317	0.270638	0.164702	0.136165	0.0521989	0.0667135	-0.040805
1125	P09110	HUMAN	0.00972446	0.14782	0.0758955	-0.0134763	0.100262	0.111446	0.111446	0.0308339	0.146549	0.168337	0.141504	0.132481	0.151737	0.158843	0.166794	0.172766	0.0403965	0.177585	0.27857	0.231481	0.0966001	0.248181	0.115906	0.285276	0.246208	0.15247	0.265029	0.316282	0.277032	0.0783716	0.138462	-0.0657449	0.124987	0.202044	0.259602	0.24005	0.206045	0.125122	0.0737107	0.140671
1126	P09127	ECOLI	0.743321	NA	0.84065	2.56812	NA	NA	NA	NA	2.10691	2.30022	NA	2.92623	NA	NA	NA	NA	NA	0.479329	NA	NA	NA	-0.619791	-1.3459	-0.333945	NA	NA	NA	NA	NA	2.76983	NA	NA	NA	NA	NA	NA	1.90303	-1.03374	3.76639	2.59199
1127	P09132	HUMAN	0.07267	0.178719	0.0633489	0.155661	0.089867	0.094373	0.094373	0.0149301	0.962797	0.768452	0.948792	0.744779	0.206317	0.0531521	0.179064	0.174181	0.156297	0.418938	0.784992	0.675901	-0.311463	-0.390012	-0.0130258	0.157624	0.229783	0.0921075	-0.262524	0.046095	0.215096	0.216601	0.176904	0.0666436	0.0533397	0.0454812	0.262009	0.216159	0.15431	0.121541	0.214752	0.0715156
1128	P09151	ECOLI	NA	NA	NA	NA	0.0410464	0.539564	0.539564	NA	NA	NA	NA	NA	NA	NA	NA	NA	NA	NA	0.305846	NA	NA	-0.0910552	NA	NA	NA	NA	NA	NA	NA	NA	NA	NA	NA	NA	NA	0.287259	NA	NA	NA	0.108069
1129	P09211	HUMAN	NA	NA	NA	NA	NA	NA	NA	NA	1.38679	0.238648	-0.235139	-0.233526	NA	NA	NA	NA	NA	NA	-0.0780402	NA	NA	NA	NA	NA	NA	-1.15486	NA	NA	NA	NA	NA	NA	NA	NA	NA	NA	NA	NA	NA	NA
1130	P09232	YEAST	-0.968819	-0.858182	-0.745889	-0.817812	-1.0606	-0.787687	-0.787687	-0.796605	-0.689683	-0.833238	-0.848022	-0.823549	-0.753553	-0.753696	-0.72739	-0.72758	-0.808379	-0.850386	-0.737628	-0.784862	-0.852998	-0.938784	-1.01951	-0.888289	-0.772587	-0.888872	-0.758058	-0.763885	-0.721226	-0.736417	-0.754692	-0.826772	-0.834343	-0.799089	-0.700374	-0.799807	-0.858379	-0.673065	-0.744784	-0.725449
1131	P09234	HUMAN	0.109678	0.157194	0.0117322	0.0570904	0.11451	0.153553	0.153553	0.120151	0.226069	0.209302	0.18158	0.179513	0.343594	0.0300571	0.200312	0.201497	0.159894	0.225303	0.257048	-0.00587412	0.0925913	0.136067	0.0906747	0.231211	0.145818	0.195565	0.300767	0.313561	0.25617	0.113634	0.199182	0.0872437	0.0257155	0.358095	0.26826	0.189782	0.25367	0.223691	0.244596	0.189222
1132	P09323	ECOLI	NA	NA	NA	NA	NA	NA	NA	NA	NA	NA	NA	NA	NA	NA	NA	NA	NA	NA	NA	NA	NA	NA	NA	NA	NA	NA	NA	NA	NA	NA	NA	NA	NA	NA	NA	NA	NA	NA	NA	NA
1133	P09368	YEAST	NA	NA	NA	NA	NA	NA	NA	NA	NA	NA	NA	NA	NA	NA	NA	NA	NA	NA	NA	NA	NA	NA	NA	NA	NA	NA	NA	NA	-0.631992	NA	NA	NA	NA	NA	-0.00619952	NA	NA	NA	NA	NA
1134	P09372	ECOLI	NA	-1.22096	3.78132	NA	NA	NA	NA	NA	1.62706	1.87505	-0.906885	2.25071	-0.00466178	-0.873492	-0.688419	2.89206	1.65929	1.24531	1.62748	0.0182664	1.85474	0.703577	-2.51302	1.43802	2.88954	1.64075	3.01361	2.74767	1.38757	NA	0.957562	NA	1.26814	1.73721	1.90352	NA	1.05304	0.835736	1.30062	1.47268
1135	P09373	ECOLI	2.24885	2.27961	2.31827	2.31299	2.41653	2.05455	2.05455	2.10618	2.39697	2.35696	2.32626	2.43414	2.33037	2.24764	2.22183	2.26249	2.01262	2.14982	2.21833	2.18862	1.96261	1.89985	1.86537	1.88513	2.33357	2.31553	2.2956	2.32026	2.22118	2.18776	2.16166	2.19959	2.27765	2.40698	2.32389	2.43513	2.2318	2.2044	2.14857	2.21024
1136	P09382	HUMAN	-0.0656447	0.123994	0.107501	-0.0491877	0.0874695	0.126638	0.126638	0.122524	0.255651	0.217107	0.210005	0.173421	0.255306	0.153134	0.237155	0.181635	0.138928	0.183368	0.226901	0.243854	0.17407	0.223917	0.112218	0.146051	0.134328	0.228547	0.277928	0.306268	0.203053	0.215887	0.196268	0.0322067	0.178542	0.217243	0.231538	0.216676	0.234256	0.2203	0.243126	0.172555
1137	P09394	ECOLI	2.20367	2.24783	2.30921	2.23149	2.02762	2.08874	2.08874	2.1462	2.47488	2.34149	2.42542	2.32644	2.24483	2.2134	2.11703	2.16255	2.11868	2.20655	2.23031	2.14785	1.72133	2.01342	1.90855	1.96963	2.15234	2.28879	2.26805	2.24494	2.1087	2.24079	2.20386	2.1352	2.31556	2.38011	2.28358	2.25771	2.34995	2.17832	2.17358	2.0717
1138	P09417	HUMAN	0.153354	0.207621	-0.0194807	0.0971565	0.154561	0.100137	0.100137	0.0996464	-0.0371814	0	0.130724	0	0.116543	0.297187	0.265143	0.158099	-0.0627229	0.0805876	0.0446969	0.106753	-0.0254189	0.0477108	0.0536324	0.2647	0.191984	0.0699058	0.195188	0.224252	0.105281	0.195646	0.214547	-0.0282193	0.050714	0.212495	0.380008	0.396716	0.227208	0.250836	0.286067	0.192435
1139	P09424	ECOLI	NA	NA	NA	NA	NA	NA	NA	NA	NA	NA	NA	NA	NA	NA	NA	NA	NA	2.44707	2.39147	1.18717	NA	NA	NA	NA	NA	NA	2.59384	2.33312	NA	NA	NA	NA	NA	NA	NA	NA	NA	NA	1.88893	1.98829
1140	P09429	HUMAN	0.0981945	0.153312	0.119906	0.0901602	0.107359	0.156921	0.156921	0.0839167	0.145954	0.253521	0.157243	0.227876	0.119656	0.123381	0.20969	0.219913	0.277421	0.126288	0.220553	0.205097	0.288907	0.196282	-0.0581936	0.151936	0.227674	0.196645	0.237757	0.239021	0.237188	0.159932	0.164943	0.0915653	0.152231	0.216775	0.255499	0.218438	0.210168	0.285554	0.270575	0.267791
1141	P09436	YEAST	-0.955692	-0.88021	-0.896235	-0.969111	-0.790687	-0.812196	-0.812196	-0.769963	-0.752762	-0.82705	-0.81287	-0.808049	-0.700882	-0.793919	-0.741872	-0.74691	-0.848915	-0.812166	-0.768953	-0.78411	-0.808219	-0.842802	-0.974947	-0.841963	-0.789832	-0.72788	-0.789951	-0.752046	-0.745119	-0.780289	-0.77399	-0.817213	-0.834207	-0.786127	-0.760138	-0.786923	-0.710744	-0.662284	-0.742504	-0.734859
1142	P09440	YEAST	-0.659758	-0.648377	-0.587735	-0.609381	-0.685922	-0.427771	-0.427771	-0.537487	-0.187802	-0.233596	-0.408964	-0.531988	-0.616305	-0.613571	-0.544468	-0.445944	-0.720256	-0.753347	-0.534873	-0.367221	-0.752898	-0.916975	-0.942506	-0.746098	-0.81269	-0.731396	-0.778608	-0.653488	-0.531814	-0.730103	-0.530355	-0.618497	-0.810355	-0.635955	-0.618847	-0.446086	-0.465705	-0.576764	-0.538272	-0.558824
1143	P09457	YEAST	-1.04882	-1.18757	-1.30375	-1.08676	-0.917827	-0.917667	-0.917667	-0.9181	-1.09228	-1.43146	-0.948562	-1.23887	-0.564444	-0.727433	-1.00281	-0.669079	-0.830183	-0.921756	-0.66792	-0.986223	-1.07088	-1.11161	-0.971338	-1.01959	-0.90395	-0.912092	-0.970296	-0.80501	-0.976109	-0.695795	-1.48279	-0.792121	-0.812159	-0.67099	-0.729114	-0.822247	-0.590029	-0.709022	-0.65624	-0.734592
1144	P09493	HUMAN	-0.0595693	-0.00041455	0.0126204	-0.0113458	-0.0267683	0.142999	0.142999	0.0186915	0.235015	0.0907332	0.127069	0.168739	0.233327	0.192182	0.214417	0.127867	0.276605	0.250998	0.262529	0.0935675	-0.0771355	0.0351598	0.162746	0.023954	0.227535	0.302464	0.124614	0.10471	0.101048	0.156641	0.217452	0.0456229	0.186484	0.140014	0.209985	0.276891	0.14728	0.340188	0.270529	0.147195
1145	P09496	HUMAN	0.0925383	0.102956	0.176062	0.0398624	-0.0850721	0.193701	0.193701	0.0579386	0.202673	0.120588	0.112702	0.0583825	0.212957	0.0642957	0.0922537	0.091468	0.214232	0.259591	0.214244	0.0656611	0.203814	0.192969	-0.0675175	0.132781	0.12824	0.188872	0.205694	0.193863	0.156726	0.194235	0.107657	0.0232943	0.134155	0.121052	0.185388	0.190892	0.242346	0.235828	0.178469	0.173286
1146	P09497	HUMAN	0.226557	0.17867	0.103732	0.152009	-0.220363	0.092513	0.092513	0.0143861	0.256873	0.171004	-0.0213956	0.0241848	0.0953817	-0.0509398	0.195766	-0.0356764	-0.0611534	0.148294	0.153255	-0.137374	0.145809	0.152279	0.119082	0.0646635	0.318868	0.187941	0.179443	0.0891783	0.126935	0.154208	0.164344	-0.0703127	0.260776	0.238021	0.231154	0.143231	0.19433	0.218201	0.067934	0.128528
1147	P09525	HUMAN	0.0750058	0.10304	0.106713	0.00119324	0.0549576	0.0677927	0.0677927	0.13229	0.218916	0.122138	0.17995	0.164222	0.254279	0.142071	0.160271	0.183293	0.0978703	0.183851	0.253556	0.206743	0.292446	0.106805	0.10162	0.153235	0.203688	0.175569	0.199538	0.30231	0.228815	0.210632	0.161267	0.131131	0.15459	0.21931	0.199725	0.198116	0.206198	0.125588	0.13654	0.141876
1148	P09543	HUMAN	0.0794772	0.107546	0.140905	0.0730433	0.0786283	0.0315482	0.0315482	0.119978	0.255622	0.0538552	0.19814	0.182558	0.302585	0.167634	0.205891	0.294615	-0.0052643	0.192646	0.180062	0.277753	0.469681	0.0986259	0.0305268	0.201017	0.14148	0.11442	0.265233	0.248088	0.34847	0.197864	0.14321	0.148216	0.0765395	0.14236	0.206002	0.251625	0.258227	0.170561	0.123056	0.348232
1149	P09546	ECOLI	NA	NA	NA	NA	NA	3.75506	3.75506	1.93614	2.13027	NA	2.48937	2.04662	NA	NA	NA	NA	1.68906	NA	NA	NA	NA	NA	NA	NA	NA	NA	NA	NA	2.03694	NA	NA	NA	NA	NA	NA	NA	2.45313	1.67495	2.47543	2.13814
1150	P09547	YEAST	NA	NA	NA	NA	NA	NA	NA	NA	NA	NA	NA	NA	NA	NA	NA	NA	NA	NA	NA	NA	NA	NA	NA	NA	NA	NA	NA	NA	NA	NA	NA	NA	NA	NA	NA	NA	0.148694	NA	NA	NA
1151	P09551	ECOLI	NA	NA	1.79782	2.34774	2.96537	2.33995	2.33995	1.7252	2.66726	2.61032	2.20747	1.95216	1.57153	1.44494	1.79752	1.63223	1.64746	3.24415	2.40298	2.35117	1.36683	1.80392	NA	NA	NA	NA	NA	NA	1.64306	1.74337	1.89119	1.91205	NA	NA	1.94592	1.73524	1.36127	1.96501	1.85445	1.70238
1152	P09620	YEAST	NA	NA	NA	NA	NA	NA	NA	-1.05191	NA	-0.794003	-1.03205	NA	-0.331893	NA	NA	-0.955511	NA	-1.39796	-0.704093	-0.995576	NA	NA	-1.83156	-0.698775	0.0264832	-0.872571	NA	-0.668181	-0.934942	NA	NA	NA	-1.10492	-0.252934	-0.801683	-0.981284	-0.714992	-0.687954	-0.917231	-0.552818
1153	P09622	HUMAN	-0.0413397	0.139495	0.104688	0.0562004	0.0181675	0.115357	0.115357	0.0954224	0.222145	0.0819126	0.164524	0.184282	0.177672	0.0844201	0.089057	0.184047	0.120055	0.18984	0.185688	0.149547	0.11873	0.0883487	0.0772371	0.178266	0.0524328	0.148792	0.18896	0.210705	0.0990712	0.101186	0.136715	-0.0531639	0.0347657	0.149825	0.185792	0.0518386	0.154359	0.0305831	0.108069	0.101766
1154	P09624	YEAST	-0.806279	-0.773209	-0.797599	-0.820478	-0.741771	-0.66778	-0.66778	-0.801087	-0.725341	-0.788717	-0.729085	-0.706466	-0.672551	-0.736455	-0.632972	-0.655463	-0.865923	-0.772152	-0.705411	-0.756039	-0.826113	-0.83807	-0.936308	-0.758029	-0.860351	-0.797928	-0.785365	-0.686312	-0.630423	-0.789006	-0.706789	-0.780896	-0.852191	-0.71657	-0.677616	-0.743963	-0.710776	-0.670007	-0.676293	-0.682188
1155	P09651	HUMAN	-0.155103	0.22478	0.122976	0.234246	-0.257201	-0.168125	-0.168125	0.16268	0.267305	0.209151	0.289323	0.186617	0.0881651	-0.000312153	0.111155	0.142441	0.121922	0.175065	0.352968	0.255244	0.236758	0.219234	0.18116	0.218818	0.323386	0.131057	0.361662	0.259656	-0.0575979	0.226873	0.199972	-0.014504	0.192582	0.134384	0.327137	0.497568	0.308131	0.215049	0.154822	0.17946
1156	P09661	HUMAN	0.0978113	0.105895	0.0949269	0.00550862	0.0185391	0.108288	0.108288	0.071355	0.180079	0.148171	0.141753	0.151189	0.215784	0.159646	0.163157	0.206984	0.251297	0.133717	0.249766	0.172101	0.026074	0.0310311	0.0607594	0.15041	0.193678	0.189609	0.186419	0.23186	0.254106	0.15716	0.152497	0.0983889	0.131794	0.192113	0.244102	0.158809	0.24154	0.230186	0.196759	0.20641
1157	P09669	HUMAN	0.0992996	0.072529	0.125765	0.120347	-0.103165	0.0510044	0.0510044	0.108388	0.345989	0.138119	0.176023	0.200409	0.213471	0.0866487	0.197821	0.116784	0.140618	0.11854	0.186856	0.128984	0.139754	0.206465	0.0897118	0.170761	0.0162953	0.185473	0.237627	0.320879	0.17597	0.151767	0.0933712	0.0657852	0.0719445	0.228912	0.190477	0.295502	0.197671	0.183384	0.1277	0.175512
1158	P09733	YEAST	-0.979045	-0.91196	-0.898885	-1.07527	-0.792504	-0.817708	-0.817708	-0.775918	-0.74536	-0.807384	-0.706743	-0.742248	-0.686163	-0.75853	-0.779675	-0.651635	-0.826483	-0.82	-0.751917	-0.807429	-0.906577	-0.843447	-1.03803	-0.873489	-0.799804	-0.773614	-0.74152	-0.722714	-0.803832	-0.864428	-0.769137	-0.820636	-0.888724	-0.81131	-0.757235	-0.746469	-0.688392	-0.665161	-0.694256	-0.71929
1159	P09734	YEAST	-1.03145	-0.924793	-0.938735	-0.955109	-1.0138	-0.772584	-0.772584	-0.855513	-0.89835	-0.750952	-0.91933	-0.950879	-0.726264	-0.71616	-0.795925	-0.737895	-0.94346	-0.92707	-0.840889	-0.726542	-0.928629	-0.937183	-1.09282	-0.746284	-0.930042	-0.82136	-0.887977	-0.781824	-1.01516	-0.924284	-0.872114	-0.953046	-0.870665	-0.863977	-0.701659	-0.881617	-0.62414	-0.63163	-0.621343	-0.682893
1160	P09798	YEAST	-0.439206	NA	NA	NA	NA	NA	NA	NA	NA	NA	NA	NA	NA	NA	NA	NA	NA	NA	-0.0941315	NA	NA	NA	0.139036	NA	NA	NA	NA	NA	NA	NA	NA	NA	NA	0.107417	NA	NA	NA	NA	NA	0.0205762
1161	P09831	ECOLI	NA	NA	NA	NA	NA	NA	NA	NA	NA	NA	NA	NA	NA	NA	NA	NA	NA	NA	NA	NA	NA	NA	NA	NA	NA	NA	NA	NA	NA	NA	NA	NA	NA	NA	NA	NA	NA	NA	NA	0.458443
1162	P09874	HUMAN	0.0487102	0.0951872	0.120964	0.0426697	0.111806	0.0883915	0.0883915	0.134488	0.218948	0.139031	0.158638	0.164268	0.212925	0.125955	0.176053	0.189599	0.179421	0.192347	0.256359	0.184758	0.138708	0.0834324	0.0219113	0.143658	0.191305	0.203446	0.246847	0.257846	0.214991	0.177555	0.151804	0.0973709	0.158922	0.215049	0.240714	0.214223	0.199762	0.208689	0.19234	0.170059
1163	P09880	YEAST	NA	NA	NA	NA	-1.01099	-0.786471	-0.786471	-0.917726	NA	0.10569	NA	NA	-0.571892	-0.836394	-0.763292	-0.72759	-0.699079	0.195842	-0.600691	-0.615207	NA	NA	NA	NA	-0.157787	0.16964	0.258687	0.227002	-0.204185	-0.893085	NA	NA	-0.457214	-0.649294	-1.43515	-0.359531	-0.736816	-1.03508	-0.856373	-0.664359
1164	P09884	HUMAN	0.0477931	0.0512586	0.124942	0.146015	0.161453	0.15497	0.15497	0.23576	0.260596	0.151004	0.106592	0.137786	0.22061	0.176613	0.17725	0.251439	0.111383	0.0541695	0.116524	0.226873	0.16336	0.292742	0.035548	0.159355	0.33018	0.299832	0.39027	0.219578	0.315147	0.158939	0.192842	0.215099	0.264914	0.251176	0.289684	0.245224	0.192599	0.135569	0.0386326	0.157155
1165	P09938	YEAST	-0.98469	-0.801825	-0.829489	-0.951249	-0.817939	-0.754711	-0.754711	-0.814141	-0.731554	-0.847639	-0.813079	-0.783774	-0.705404	-0.754971	-0.75169	-0.703789	-0.752727	-0.835303	-0.740124	-0.730076	-0.817728	-0.883696	-0.855747	-0.867766	-0.722024	-0.753609	-0.709138	-0.675434	-0.692009	-0.771585	-0.833728	-0.911731	-0.835019	-0.752796	-0.798019	-0.750926	-0.68664	-0.711583	-0.680832	-0.707187
1166	P09950	YEAST	-1.42827	-1.09421	-1.14509	-1.13674	-1.08428	-1.30323	-1.30323	-1.00282	-0.360477	-1.37912	-2.51163	-0.805376	-1.0259	-0.832798	-0.735591	-0.771359	-0.863854	-0.992142	-1.04208	-0.972948	-0.652974	-0.797472	-0.4831	-1.31831	-1.19314	-0.843145	-0.726682	-0.671629	-0.92919	-0.971524	-0.936346	-1.05346	-1.52769	-1.08615	-1.18879	-0.898247	-0.735332	-0.875449	-0.723464	-0.759985
1167	P09959	YEAST	NA	NA	NA	NA	NA	NA	NA	-1.20768	-12.5426	-0.691344	-1.51963	-2.63716	NA	NA	-1.08122	NA	NA	NA	-0.981522	NA	-0.968862	NA	NA	-0.552855	NA	NA	0.234426	0.33627	NA	-0.282753	NA	-0.0755902	NA	-0.379908	-1.25755	-0.407045	-0.288897	-1.0085	-0.843917	-0.690789
1168	P09960	HUMAN	0.0404879	0.121868	0.123559	0.013975	0.145427	0.148697	0.148697	0.1161	0.228089	0.15445	0.1729	0.146836	0.200952	0.100678	0.144111	0.174018	0.182755	0.210355	0.232459	0.16527	0.229694	0.0977761	0.0365086	0.0628838	0.215627	0.224551	0.262681	0.301235	0.179593	0.189319	0.184698	0.0856961	0.150557	0.209295	0.250974	0.258061	0.193778	0.231196	0.197626	0.149952
1169	P09972	HUMAN	-0.0296161	0.039597	0.149931	-0.740607	0.13986	-0.372734	-0.372734	0.189939	0.334372	0.164503	0.193036	0.116614	0.159289	-0.678285	0.110566	0.260536	-0.227615	0.116239	0.326433	0.455658	0.298518	0.35436	0.0767346	0.237308	0.517031	-0.546999	0.060656	0.165057	-0.62674	0.159585	-0.180336	0.0684754	0.155631	0.195864	0.256764	0.391776	-0.261034	0.257563	0.260706	0.229586
1170	P0A698	ECOLI	NA	NA	NA	NA	NA	NA	NA	NA	NA	NA	NA	NA	NA	NA	NA	NA	NA	NA	NA	NA	NA	NA	NA	NA	NA	NA	NA	NA	NA	NA	NA	NA	NA	NA	NA	NA	NA	NA	NA	NA
1171	P0A6A0	ECOLI	NA	NA	NA	NA	NA	NA	NA	NA	NA	NA	NA	NA	NA	NA	NA	NA	NA	NA	NA	NA	NA	NA	NA	NA	NA	NA	NA	NA	NA	NA	NA	NA	NA	NA	NA	NA	NA	NA	NA	NA
1172	P0A6A3	ECOLI	2.06184	2.42676	2.24681	2.26338	2.83791	2.41958	2.41958	2.33878	2.60468	2.64557	2.5897	2.5169	2.44425	1.57036	2.17789	2.37776	2.50509	2.28209	2.28689	2.38198	2.26922	2.08782	1.90102	2.22177	2.74728	2.49301	2.76511	2.76887	2.45428	2.37907	2.43238	2.21253	2.60003	2.4842	2.34305	1.62443	2.4319	2.42968	2.09272	2.25979
1173	P0A6A6	ECOLI	-0.363618	NA	NA	NA	NA	NA	NA	NA	NA	NA	NA	NA	NA	NA	NA	NA	NA	0.35091	NA	NA	NA	NA	NA	NA	NA	NA	NA	0.257163	NA	NA	NA	NA	NA	NA	NA	NA	NA	-0.144698	NA	NA
1174	P0A6A8	ECOLI	2.17266	2.3277	2.28853	2.18927	2.16506	1.95583	1.95583	2.09038	2.48361	2.37043	2.4179	2.42514	2.28095	2.23596	2.30578	2.33909	2.23211	2.2404	2.36124	2.23135	1.66452	2.10867	1.74527	1.97466	2.43716	2.40133	2.39265	2.39997	2.22702	2.36706	2.2855	2.28265	2.34688	2.37714	2.30385	2.46041	2.41928	2.3038	2.25989	2.20641
1175	P0A6B7	ECOLI	2.19476	2.30103	2.38924	2.04174	2.28831	2.33246	2.33246	2.14965	2.23801	2.23785	2.06685	2.18136	2.37888	2.10411	2.17968	1.9638	2.01551	2.1355	2.03383	2.06873	2.03852	1.94287	1.50582	1.89233	3.14584	0.783864	1.91659	1.75531	2.06866	1.83496	1.71751	1.7549	1.74405	1.76835	2.11912	2.33949	1.93223	1.91056	1.85403	1.80338
1176	P0A6C8	ECOLI	NA	NA	NA	NA	NA	NA	NA	NA	NA	NA	NA	NA	NA	NA	NA	NA	NA	NA	NA	NA	NA	NA	NA	NA	NA	NA	NA	NA	NA	NA	NA	NA	NA	NA	NA	0.112427	NA	NA	NA	-0.00100292
1177	P0A6D7	ECOLI	NA	NA	NA	NA	NA	NA	NA	NA	NA	NA	NA	NA	NA	NA	NA	NA	NA	NA	NA	NA	NA	NA	NA	NA	NA	NA	NA	NA	NA	NA	NA	NA	NA	NA	NA	NA	NA	NA	NA	NA
1178	P0A6E4	ECOLI	NA	NA	NA	NA	NA	-0.033953	-0.033953	NA	NA	NA	NA	NA	NA	NA	NA	NA	NA	NA	NA	NA	NA	NA	NA	NA	NA	NA	NA	NA	2.15925	NA	NA	NA	NA	NA	NA	NA	NA	NA	NA	NA
1179	P0A6E6	ECOLI	2.39187	2.51267	2.42399	2.34917	NA	NA	NA	2.39788	3.12906	NA	2.75121	NA	2.33598	2.68307	2.40036	NA	2.54714	2.79378	2.47176	2.34057	NA	NA	NA	NA	NA	NA	NA	NA	NA	2.32613	2.63869	NA	NA	2.70993	2.50558	NA	3.20522	3.78591	2.51555	2.45812
1180	P0A6F1	ECOLI	NA	NA	NA	NA	2.98901	2.82092	2.82092	2.32571	NA	2.32694	NA	NA	1.83615	NA	NA	NA	2.85633	-0.522554	-0.772746	NA	NA	NA	NA	NA	NA	NA	NA	NA	NA	NA	NA	NA	NA	NA	NA	NA	2.52819	0.949759	1.71426	0.870205
1181	P0A6F3	ECOLI	2.14119	2.20775	2.2235	2.16465	2.29909	2.1395	2.1395	2.11922	2.4158	2.37396	2.39841	2.37764	2.23455	2.11644	2.1601	2.18894	2.13648	2.09751	2.14162	2.08654	1.92365	1.91657	1.82455	1.92594	2.27039	2.32095	2.29963	2.30349	2.2466	2.21008	2.18341	2.13684	2.23538	2.32983	2.31417	2.31237	2.23926	2.23468	2.16371	2.09232
1182	P0A6F5	ECOLI	2.12901	2.19631	2.15081	1.91133	2.28899	2.15212	2.15212	2.11724	2.26284	1.97348	1.94729	1.85224	2.13407	2.10003	2.00497	2.08528	1.8971	1.85139	2.07161	2.02557	1.90198	1.87823	1.79509	1.85261	2.12696	1.92145	2.26529	2.04069	2.13369	2.24285	2.04928	2.01979	2.27953	2.34775	2.33234	2.27322	2.08031	2.0606	2.06479	1.98643
1183	P0A6F9	ECOLI	2.28756	2.25454	2.29448	2.23473	2.21664	2.08312	2.08312	2.15455	2.41705	2.33405	2.42469	2.37782	2.31634	2.20476	2.21913	2.23035	2.15249	2.24346	2.3354	2.14405	2.01726	1.99806	1.91867	2.04806	2.18044	2.4492	2.38918	2.42175	2.23882	2.31529	2.3323	2.18488	2.27322	2.30985	2.4014	2.25702	2.26983	2.30225	2.29659	2.23498
1184	P0A6G3	ECOLI	NA	NA	NA	NA	NA	NA	NA	NA	NA	NA	NA	NA	NA	NA	NA	NA	NA	NA	NA	NA	NA	NA	NA	NA	NA	NA	NA	NA	NA	NA	NA	NA	NA	NA	NA	NA	NA	NA	NA	NA
1185	P0A6G7	ECOLI	NA	NA	NA	NA	2.13066	1.22305	1.22305	0.782934	0.743853	NA	1.89263	0.239965	2.01469	NA	NA	NA	NA	1.9871	1.57946	NA	NA	NA	NA	NA	NA	NA	NA	NA	-0.00304616	NA	NA	NA	NA	2.14776	1.72389	NA	1.86398	1.62742	1.74158	1.65822
1186	P0A6H1	ECOLI	NA	-5.49072	NA	NA	1.99257	0.379557	0.379557	0.248184	NA	-1.77672	NA	NA	-5.77727	NA	NA	-0.401693	3.1471	-0.902241	NA	5.09806	1.55531	-5.01688	NA	1.48604	1.47783	-0.0958585	NA	7.94371	-2.41585	0.526805	-6.27125	2.60356	1.32399	-0.801463	-5.61494	NA	-1.18289	2.50924	2.01021	2.29732
1187	P0A6H5	ECOLI	0.0241856	1.18245	0.477545	0.931301	-0.17138	0.0616916	0.0616916	1.76473	1.01152	1.36397	0.435654	0.568426	1.74315	1.34376	0.341752	0.652558	-0.458753	0.768708	0.85307	1.71988	1.93425	0.584195	1.08541	0.590734	2.00116	-0.336422	0.0182095	0.22593	1.38771	1.32069	1.31227	0.244274	-0.76127	0.892271	1.53141	1.48603	2.25397	1.33543	1.30234	1.8605
1188	P0A6I0	ECOLI	NA	NA	NA	NA	NA	NA	NA	NA	NA	NA	NA	NA	NA	NA	NA	NA	NA	NA	NA	NA	NA	NA	NA	NA	NA	NA	NA	NA	NA	NA	NA	NA	NA	NA	NA	NA	NA	NA	NA	NA
1189	P0A6I3	ECOLI	-0.0494616	NA	NA	NA	-0.000423978	NA	NA	NA	NA	NA	NA	NA	NA	NA	NA	NA	NA	NA	NA	NA	NA	NA	NA	NA	NA	NA	NA	NA	NA	NA	NA	NA	NA	NA	NA	-0.117374	NA	NA	NA	NA
[truncated: 8,279 more rows]
