# Supplementary material for: Standardization and harmonization of distributed multi-center proteotype analysis supporting precision medicine studies
Source: Nat Commun. 2020 Oct 16;11:5248. doi: 10.1038/s41467-020-18904-9 (PMC7568553; doi:10.1038/s41467-020-18904-9)
Supplement: Supplementary file 6 — Supplementary Data 3 [file 41467_2020_18904_MOESM6_ESM.xlsx]

## Sheet: Lab_2
Supplementary Data 3 : Tumor tissue proteins quantified by three different analytical sites.
Column1	ProteinID	histotype1.patient1.J1219.AVG_sumProtIntensity	histotype1.patient2.J1225.AVG_sumProtIntensity	histotype2.patient3.J1220.AVG_sumProtIntensity	histotype2.patient4.J1242.AVG_sumProtIntensity	Quantifiability	patient1.proteinHits	patient2.proteinHits	patient3.proteinHits	patient4.proteinHits	histotype1.numOfInteractionsPerProtein	histotype2.numOfInteractionsPerProtein	common.numOfInteractionsPerProtein
1	A0A075B6I9;P04211	379638	#DIV/0!	#DIV/0!	250294	At least one sample	3	0	0	1	0	0	3
2	A0A075B6K5;P80748	239836	266362	255121	330998	Two histotypes	3	3	3	3	9	9	36
3	A0A075B6P5;A0A075B6S2;A0A075B6S6;A0A087WW87;A0A0A0MRZ7;A2NJV5;P01614;P01615;P06310	2.67031e+06	1.82677e+06	723058	1.59199e+06	Two histotypes	3	3	3	3	9	9	36
4	A0A087WSY6	564266	1.30631e+06	#DIV/0!	426717	At least one histotype	3	3	0	3	9	0	18
5	A0A096LP55;P07919	#DIV/0!	#DIV/0!	228467	203686	At least one histotype	0	0	3	3	0	9	0
6	A0A0A0MRZ8;P04433	1.18584e+06	1.21999e+06	481708	3.65935e+06	Two histotypes	3	3	3	3	9	9	36
7	A0A0B4J1X5;A0A0C4DH42;P01767;P01772;P0DP02	808860	809240	308419	171492	Two histotypes	3	3	3	3	9	9	36
8	A0A0B4J1Y8	344418	298336	450178	780350	At least one sample	5	3	2	6	6	6	34
9	A0A0B4J2D9;P0DP09	99630.5	#DIV/0!	#DIV/0!	#DIV/0!	At least one sample	3	0	0	0	0	0	0
10	A0A0C4DH24	32070.5	#DIV/0!	#DIV/0!	#DIV/0!	At least one sample	3	0	0	0	0	0	0
11	A0A0C4DH25	3.89414e+06	2.5359e+06	1.11144e+06	2.78049e+06	Two histotypes	6	6	6	6	18	18	72
12	A0A0C4DH29	140255	#DIV/0!	#DIV/0!	86623.6	At least one sample	3	0	0	3	0	0	0
13	A0A0C4DH31	36547.9	#DIV/0!	#DIV/0!	6991.84	At least one sample	3	0	0	1	0	0	3
14	A0A0C4DH34	#DIV/0!	#DIV/0!	#DIV/0!	348679	At least one sample	0	0	0	3	0	0	0
15	A0A0C4DH38	35282	#DIV/0!	#DIV/0!	#DIV/0!	NA	2	0	0	0	0	0	0
16	A0A0C4DH41;P01824;P01825;P06331;P0DP06;P0DP08	687587	404036	215346	651201	Two histotypes	3	3	3	3	9	9	36
17	A0A0C4DH55;P01624	2.05937e+06	1.44822e+06	455323	2.79748e+06	At least one histotype	3	3	2	3	9	6	30
18	A0A0C4DH67	#DIV/0!	#DIV/0!	#DIV/0!	6844.52	At least one sample	0	0	0	3	0	0	0
19	A0A0C4DH68	478606	141185	130834	97963.7	Two histotypes	3	3	3	3	9	9	36
20	A0AV96	359072	290042	56269.1	465220	Two histotypes	15	13	4	15	39	12	108
21	A0AVT1	190521	378644	292152	543632	Two histotypes	10	11	14	22	22	37	92
22	A0FGR8	1.85231e+06	1.14614e+06	1.52827e+06	2.78038e+06	Two histotypes	39	19	33	48	55	92	289
23	A0MZ66	523972	597185	54850.6	687265	At least one histotype	24	15	2	26	43	6	120
24	A0PJW6	#DIV/0!	2705	#DIV/0!	6786.6	NA	0	1	0	2	0	0	2
25	A1L0T0	148540	82893.8	290003	475938	Two histotypes	13	6	18	20	18	44	103
26	A1L170	#DIV/0!	#DIV/0!	#DIV/0!	76792.6	At least one sample	0	0	0	4	0	0	0
27	A2A3N6	198281	70961.7	42239.1	91017.4	Two histotypes	7	3	3	6	9	9	42
28	A2RRP1	108868	37201.6	341977	232834	At least one histotype	14	9	20	7	27	8	73
29	A2RUS2	84964.2	100559	#DIV/0!	78693.8	At least one sample	1	1	0	7	0	0	0
30	A3KMH1	537386	71568	411435	75035.4	At least one histotype	33	3	26	8	7	24	88
31	A3KN83	530183	141676	155481	192758	Two histotypes	21	8	11	11	24	16	97
32	A4D1E9	5206.83	#DIV/0!	108118	8193.36	NA	1	0	1	2	0	0	0
33	A4D1P6	210417	65784.7	126614	93910.7	Two histotypes	10	3	5	4	9	9	39
34	A4D1S5	#DIV/0!	#DIV/0!	#DIV/0!	#DIV/0!	NA	0	0	0	0	0	0	0
35	A5PL33	110122	220808	2.7029e+06	437981	At least one histotype	1	3	3	3	3	9	24
36	A5YKK6	1.24615e+06	906779	1.12078e+06	679302	Two histotypes	56	42	45	40	112	93	418
37	A6NCE7;Q9GZQ8;Q9H492	47193.5	#DIV/0!	#DIV/0!	76965.5	At least one sample	3	0	0	3	0	0	9
38	A6NCS6	#DIV/0!	#DIV/0!	#DIV/0!	#DIV/0!	NA	0	0	0	0	0	0	0
39	A6NDB9	80428.8	254115	111223	108586	At least one histotype	2	7	4	6	6	10	36
40	A6NDG6	148512	399978	687364	499926	Two histotypes	3	3	3	5	9	9	36
41	A6NDU8	21816.3	16250.7	15238.9	32842.4	At least one histotype	3	3	2	3	9	6	30
42	A6NFQ2	#DIV/0!	#DIV/0!	58072.5	32202.8	At least one sample	0	0	1	3	0	0	0
43	A6NHL2	338725	447892	349976	531529	Two histotypes	3	3	3	3	9	9	36
44	A6NHQ2	1.33139e+06	1.1014e+06	1.91362e+06	995783	Two histotypes	4	3	6	4	9	12	40
45	A6NHR9	56535.8	287845	599482	304954	Two histotypes	7	5	27	21	9	54	64
46	A6NIH7	16539.5	#DIV/0!	84382.2	28828.9	At least one sample	2	0	4	2	0	4	4
47	A6NJ78	18843.9	#DIV/0!	#DIV/0!	#DIV/0!	NA	1	0	0	0	0	0	0
48	A6NK58	16385.9	#DIV/0!	658518	#DIV/0!	At least one sample	1	0	3	0	0	0	3
49	A6NKD9	1500.19	#DIV/0!	1	5998.84	At least one sample	2	0	1	3	0	3	8
50	A6NN14	29745.2	#DIV/0!	189987	52106.9	At least one sample	3	0	3	1	0	0	3
51	A6NNY8;Q9UPT9	6627.02	6869.03	9978.33	1324.06	At least one sample	1	3	1	1	3	1	8
52	A6ZKI3;Q17RB0;Q9BWD3	21366.9	32595.4	#DIV/0!	#DIV/0!	At least one sample	3	1	0	0	3	0	0
53	A8K2U0	#DIV/0!	#DIV/0!	#DIV/0!	41284.8	At least one sample	0	0	0	3	0	0	0
54	A8MWD9;P62308	1.68258e+06	1.75251e+06	1.80377e+06	1.4596e+06	Two histotypes	6	6	6	6	18	18	72
55	A8MXV4	667341	#DIV/0!	79101.3	35888.6	At least one histotype	20	0	4	4	0	9	24
56	B7ZAQ6;P0CG08	137361	170000	180298	244118	Two histotypes	6	3	6	6	9	18	54
57	B7ZBB8	39421.2	100065	#DIV/0!	#DIV/0!	At least one sample	2	3	0	0	6	0	0
58	B9A064	2.40891e+06	#DIV/0!	373670	572275	At least one sample	6	0	3	3	0	4	18
59	C4AMC7;Q6VEQ5	228513	241770	70607.2	77083.4	Two histotypes	12	9	5	5	24	11	54
60	E9PAV3;Q13765	1.52302e+06	1.57528e+06	1.30377e+06	1.29229e+06	Two histotypes	11	10	10	10	27	27	108
61	E9PRG8	51681.3	133542	177730	57882.6	Two histotypes	3	3	3	3	9	9	36
62	G9CGD6;Q8WWN9	3155.96	13401.8	2670.71	95015.9	At least one sample	1	1	1	3	1	3	8
63	L0R6Q1	118723	142685	324314	280603	Two histotypes	3	3	5	4	9	11	36
64	L0R819	154489	6975.1	10211	5676.42	At least one histotype	5	3	3	2	9	6	30
65	L0R8F8	42017.6	28695.2	49425.5	52592.4	At least one histotype	3	2	3	3	6	9	30
66	O00115	398465	329920	157390	509594	Two histotypes	3	3	3	3	9	9	36
67	O00116	550964	619943	254723	386068	Two histotypes	21	19	10	10	45	26	120
68	O00139	570701	491962	307934	376658	Two histotypes	16	11	13	6	27	15	86
69	O00142	202141	25980.6	106934	#DIV/0!	At least one sample	8	1	3	0	2	0	9
70	O00148	201248	233036	16768.7	101352	Two histotypes	14	12	4	8	27	9	60
71	O00151	2.225e+06	964075	725044	2.20316e+06	Two histotypes	19	14	11	19	42	33	162
72	O00154	459561	125007	881179	244367	Two histotypes	18	9	21	9	25	27	119
73	O00159	7.3954e+06	5.71647e+06	5.49015e+06	5.38269e+06	Two histotypes	71	51	49	54	153	144	591
74	O00160	#DIV/0!	#DIV/0!	108517	33808.8	NA	0	0	2	1	0	0	0
75	O00161	206284	124647	535617	232149	At least one histotype	6	2	12	8	6	22	46
76	O00165	126195	#DIV/0!	115449	128789	At least one histotype	8	0	6	7	0	16	33
77	O00170	179059	88868.2	624055	578008	Two histotypes	7	4	12	12	12	33	60
78	O00178	181424	129639	270141	169863	Two histotypes	10	7	13	11	21	31	100
79	O00182	#DIV/0!	26461.6	280220	212387	At least one histotype	0	1	3	3	0	9	6
80	O00186	223253	177755	250772	177838	Two histotypes	10	7	8	7	19	20	78
81	O00187	20572.3	#DIV/0!	#DIV/0!	#DIV/0!	NA	1	0	0	0	0	0	0
82	O00189	200378	150100	458580	#DIV/0!	At least one sample	3	1	3	0	2	0	9
83	O00192	661301	#DIV/0!	40283.6	103618	At least one sample	6	0	2	2	0	4	8
84	O00193	2604.97	26895	20543.7	82880.8	At least one histotype	1	3	3	6	3	9	24
85	O00203	907088	1.55537e+06	540471	471251	Two histotypes	31	23	13	13	56	32	141
86	O00217	331370	140004	617054	877975	Two histotypes	7	4	7	11	9	21	58
87	O00231	2.04704e+06	3.45563e+06	1.03792e+06	1.71595e+06	Two histotypes	34	33	21	33	88	60	288
88	O00232	945306	1.85208e+06	709843	2.21531e+06	Two histotypes	29	30	17	30	71	44	225
89	O00233	312069	508963	444366	502520	Two histotypes	7	9	8	9	21	24	92
90	O00244	#DIV/0!	235885	#DIV/0!	#DIV/0!	At least one sample	0	3	0	0	0	0	0
91	O00255	219577	688172	456333	180353	Two histotypes	5	4	8	5	10	12	40
92	O00264	1.96025e+06	845896	4.29676e+06	2.20172e+06	Two histotypes	18	13	18	16	39	48	180
93	O00267	756159	334950	629732	985642	Two histotypes	25	15	20	32	42	57	200
94	O00273	492381	517381	456307	114982	Two histotypes	13	14	11	7	30	20	96
95	O00291	121060	#DIV/0!	92129.7	529178	At least one histotype	12	0	5	16	0	15	45
96	O00299	6.57692e+06	1.0589e+07	1.0133e+07	5.8012e+06	Two histotypes	21	21	21	21	63	63	252
97	O00303	1.94147e+06	1.38638e+06	1.52104e+06	2.46029e+06	Two histotypes	27	18	26	27	51	68	248
98	O00330	1.20895e+06	1.11936e+06	733891	1.54974e+06	Two histotypes	10	8	16	19	22	45	102
99	O00339	277495	#DIV/0!	336751	321111	At least one histotype	4	0	8	8	0	20	24
100	O00391	2.7737e+06	7337557	65811.4	329025	Two histotypes	44	32	5	14	83	15	114
101	O00399	239803	294613	108131	185929	At least one histotype	3	3	2	2	9	4	24
102	O00400	97087.2	123495	90210.5	289996	At least one sample	2	2	1	7	4	3	16
103	O00401	211244	169076	372428	266451	Two histotypes	6	6	7	8	13	20	66
104	O00410	1.52751e+06	863298	1.50571e+06	271946	Two histotypes	37	26	35	16	63	30	215
105	O00418	134474	#DIV/0!	37963.8	#DIV/0!	At least one sample	8	0	2	0	0	0	6
106	O00422	98505.7	231423	233636	102428	At least one histotype	6	8	3	6	18	6	50
107	O00425	245482	2.13489e+06	595014	292405	Two histotypes	3	26	17	3	9	9	66
108	O00429	1.6836e+06	3.67605e+06	2.00801e+06	1.69942e+06	Two histotypes	49	55	43	49	130	105	480
109	O00442	398384	895488	303391	448479	Two histotypes	15	16	14	15	45	39	169
110	O00443	105770	49145.7	#DIV/0!	52347.7	At least one sample	6	3	0	4	6	0	13
111	O00459	118806	55265.8	35098.2	241468	Two histotypes	12	12	8	9	28	18	73
112	O00461	84530.9	#DIV/0!	52054.4	38838.7	At least one sample	4	0	2	4	0	4	12
113	O00462	821717	#DIV/0!	333923	248407	At least one sample	4	0	1	2	0	2	6
114	O00468	1.84224e+07	7.34374e+06	879307	1.46824e+06	Two histotypes	68	54	26	28	162	64	319
115	O00469	#DIV/0!	81598.1	56234.5	237832	At least one sample	0	5	2	17	0	4	16
116	O00470	#DIV/0!	#DIV/0!	157564	158726	At least one histotype	0	0	7	9	0	21	0
117	O00471	352997	319368	57289.6	155608	At least one histotype	10	8	4	4	21	6	42
118	O00478	#DIV/0!	#DIV/0!	206396	203601	At least one histotype	0	0	5	6	0	13	0
119	O00483	1.09526e+06	1.46225e+06	1.9697e+06	1.50708e+06	At least one histotype	7	3	9	9	8	27	60
120	O00487	771451	1.4957e+06	611408	623479	Two histotypes	13	12	10	13	36	30	132
121	O00499	170485	737626	298206	130395	Two histotypes	6	9	8	5	18	15	67
122	O00505	538517	45303.4	467373	368108	At least one histotype	14	2	12	7	6	21	64
123	O00515	563485	643585	179038	118379	Two histotypes	15	14	9	3	36	9	72
124	O00533	#DIV/0!	#DIV/0!	67812.5	#DIV/0!	At least one sample	0	0	3	0	0	0	0
125	O00534	169521	267600	49010.6	42171.1	Two histotypes	12	12	6	7	30	18	78
126	O00541	1.70372e+06	666679	2.54063e+06	274134	Two histotypes	18	9	20	7	27	19	105
127	O00559	#DIV/0!	1.41058e+06	71286.3	358673	At least one histotype	0	1	3	6	0	9	6
128	O00560	20688.9	#DIV/0!	29658	#DIV/0!	NA	1	0	2	0	0	0	2
129	O00562	386612	#DIV/0!	112178	#DIV/0!	At least one sample	21	0	8	0	0	0	24
130	O00566	10827.9	7835.58	51006	#DIV/0!	At least one sample	5	2	6	0	6	0	17
131	O00567	3.51201e+06	3.3318e+06	5.40635e+06	2.33666e+06	Two histotypes	44	43	46	44	121	121	481
132	O00571	6.44804e+06	6.17665e+06	3.8753e+06	4.22169e+06	Two histotypes	61	57	51	54	162	147	615
133	O00584	2.06096e+06	1.52516e+06	774774	196410	Two histotypes	9	6	5	4	18	11	54
134	O00625	#DIV/0!	19195.2	13487.2	66724.3	At least one sample	0	3	1	5	0	3	12
135	O00629	526416	779145	571134	688030	Two histotypes	9	7	7	7	18	19	78
136	O00712	#DIV/0!	#DIV/0!	1.42432e+06	1.19323e+06	At least one histotype	0	0	4	5	0	11	0
137	O00743	76840	100879	72428.4	78772.1	At least one sample	3	2	2	4	4	6	21
138	O00748	30746.8	76137.8	41647.5	#DIV/0!	At least one sample	1	3	3	0	3	0	12
139	O00754	1.72962e+06	702435	265749	265479	Two histotypes	31	19	16	20	51	45	193
140	O00764	4.12786e+06	1.82692e+06	1.3966e+06	1.30695e+06	Two histotypes	31	16	17	16	46	40	167
141	O14497	#DIV/0!	14857.6	300390	246163	At least one histotype	0	1	13	10	0	19	0
142	O14498	19610.1	#DIV/0!	437969	381262	At least one histotype	2	0	6	6	0	18	12
143	O14519	#DIV/0!	#DIV/0!	5994.78	#DIV/0!	NA	0	0	1	0	0	0	0
144	O14524	50119.7	30711.7	20818.3	23757.2	At least one sample	3	1	2	1	3	2	12
145	O14530	47014.5	150583	10563.2	9384.66	At least one histotype	4	6	3	1	12	3	24
146	O14531	58951.7	33027.4	254776	101536	Two histotypes	3	3	3	3	9	9	36
147	O14548	126605	#DIV/0!	709867	770411	At least one histotype	4	0	9	8	0	22	19
148	O14558	104794	#DIV/0!	184450	63894.3	At least one histotype	3	0	3	3	0	9	18
149	O14579	941669	811896	907317	1.35201e+06	Two histotypes	18	21	17	22	48	51	198
150	O14602;P47813	186779	125950	134547	184686	Two histotypes	8	4	3	6	12	9	46
151	O14617	658406	125349	39123.8	63914.4	Two histotypes	14	9	6	9	23	14	68
152	O14618	2.90203e+06	4.36753e+06	5.68392e+06	5.98845e+06	At least one histotype	1	12	11	13	3	33	75
153	O14639	381162	272801	1.41667e+06	352614	Two histotypes	8	3	3	8	9	9	39
154	O14640;P54792	#DIV/0!	#DIV/0!	60857.5	#DIV/0!	At least one sample	0	0	3	0	0	0	0
155	O14647	17027.4	#DIV/0!	98661.1	100390	At least one histotype	1	0	8	5	0	12	5
156	O14653	113007	59611.6	62511.8	#DIV/0!	At least one histotype	7	3	3	0	9	0	15
157	O14656	#DIV/0!	77707.6	58925.3	72188	At least one histotype	0	1	5	5	0	13	4
158	O14657	9202.13	3999.26	#DIV/0!	138632	At least one sample	1	1	0	4	1	0	2
159	O14662	60031.2	193314	85632	32421.2	Two histotypes	5	6	4	3	15	9	41
160	O14672	294472	270912	64064.2	88207.3	Two histotypes	10	9	6	7	21	18	72
161	O14678	129450	14567.6	14788.9	#DIV/0!	At least one sample	4	2	2	0	6	0	10
162	O14681	208680	#DIV/0!	288156	101959	At least one sample	8	0	4	2	0	3	16
163	O14686	#DIV/0!	94614.4	85088.9	52449.5	At least one sample	0	2	2	3	0	3	8
164	O14732	209857	377760	#DIV/0!	#DIV/0!	At least one histotype	3	3	0	0	9	0	0
165	O14733	#DIV/0!	#DIV/0!	45493.6	85540.8	At least one sample	0	0	2	4	0	6	0
166	O14734	41408.2	471325	263171	37203.4	Two histotypes	4	7	4	3	10	9	38
167	O14735	288897	409275	662875	562617	Two histotypes	9	5	11	11	15	29	84
168	O14737	1.09316e+06	1.40558e+06	1.08012e+06	1.16297e+06	Two histotypes	16	10	12	13	29	30	121
169	O14744	743609	1.04496e+06	1.85809e+06	558133	Two histotypes	15	15	29	17	32	49	162
170	O14745	651179	1.29649e+06	3.49197e+06	2.78875e+06	Two histotypes	12	15	17	19	36	47	159
171	O14773	2.01659e+06	2.78201e+06	1.54958e+06	3.47461e+06	Two histotypes	12	14	11	17	32	32	136
172	O14776	965342	767692	2.57078e+06	1.41102e+06	Two histotypes	27	21	39	31	57	82	268
173	O14786	671555	1.32696e+06	120683	#DIV/0!	At least one sample	7	1	1	0	3	0	3
174	O14787	678543	810526	1.19535e+06	847466	Two histotypes	18	17	25	26	42	66	197
175	O14791	1.16789e+06	168450	56858.6	125609	Two histotypes	8	3	3	3	9	9	36
176	O14798	11739.2	#DIV/0!	#DIV/0!	#DIV/0!	At least one sample	3	0	0	0	0	0	0
177	O14802	97888.9	187853	128295	129517	At least one histotype	3	4	7	2	9	6	24
178	O14818	2.39044e+06	5.07689e+06	3.38035e+06	3.57307e+06	Two histotypes	28	25	27	23	75	63	282
179	O14828	488237	538256	239509	1.04919e+06	Two histotypes	15	15	10	19	45	30	150
180	O14832	189866	98255.3	#DIV/0!	115412	At least one histotype	3	3	0	1	9	0	6
181	O14841	601945	435674	3.56875e+06	2.2035e+06	Two histotypes	31	16	51	46	46	130	263
182	O14867	1.82933e+06	#DIV/0!	1.17397e+06	4.03671e+06	At least one sample	5	0	2	2	0	2	9
183	O14874	295242	220274	137942	382406	Two histotypes	7	6	5	8	18	15	68
184	O14879	#DIV/0!	#DIV/0!	231812	530489	At least one histotype	0	0	10	18	0	30	0
185	O14880	622369	864587	654749	949208	Two histotypes	6	6	6	6	18	18	72
186	O14896	11878.9	#DIV/0!	#DIV/0!	6683.77	At least one sample	3	0	0	3	0	0	9
187	O14907	171494	223603	133215	147076	Two histotypes	3	3	3	3	9	9	36
188	O14908	670220	1.10703e+06	631984	444925	Two histotypes	19	24	19	21	54	51	198
189	O14920	90298.2	32185.8	235388	39968.6	At least one histotype	8	1	11	4	3	10	36
190	O14925;Q5SRD1	120260	112345	#DIV/0!	85344.2	At least one sample	6	4	0	5	4	0	12
191	O14929	253262	80026	80805.8	107208	Two histotypes	11	3	5	6	9	15	51
192	O14933	30988.9	237127	158325	1.46045e+06	At least one sample	1	4	2	15	1	6	10
193	O14936	297353	431638	271096	258645	Two histotypes	11	8	12	14	17	23	79
194	O14949	267859	178116	540283	604618	Two histotypes	6	3	7	7	9	19	54
195	O14950;P19105	8.21535e+06	8.62543e+06	3.68975e+06	4.62626e+06	Two histotypes	7	6	6	6	18	18	72
196	O14964	214799	171410	146574	59453.3	At least one histotype	8	4	5	2	12	6	38
197	O14972	369455	127491	778512	239517	Two histotypes	10	3	4	9	9	11	53
198	O14974	683697	1.14879e+06	684455	1.56041e+06	Two histotypes	16	20	17	29	38	51	175
199	O14975	#DIV/0!	#DIV/0!	84682.9	#DIV/0!	NA	0	0	1	0	0	0	0
200	O14976	390315	257470	94603.8	59152.9	At least one histotype	18	9	6	5	21	3	25
201	O14979	1.75303e+06	1.98944e+06	1.38692e+06	2.04443e+06	Two histotypes	21	13	16	16	36	41	161
202	O14980	2.54795e+06	1.84202e+06	3.37833e+06	2.62226e+06	Two histotypes	70	49	67	65	126	149	562
203	O14981	28349.6	#DIV/0!	#DIV/0!	56044.6	At least one sample	10	0	0	4	0	0	4
204	O14983	3.90483e+06	2.87553e+06	2.0485e+06	3.45468e+06	Two histotypes	32	28	29	32	75	63	294
205	O15020	101200	59927.5	2.60353e+06	236280	Two histotypes	5	3	51	23	9	56	39
206	O15027	757094	334224	237751	657412	Two histotypes	24	15	14	22	44	40	171
207	O15031	1.14424e+06	1.25288e+06	1.27016e+06	1.4041e+06	Two histotypes	40	27	32	30	68	78	301
208	O15042	864141	593663	803891	589967	Two histotypes	22	14	23	20	38	56	182
209	O15050	160660	#DIV/0!	19153.9	151587	NA	1	0	1	2	0	1	1
210	O15067	1.28728e+06	816387	790511	948152	Two histotypes	25	11	24	27	26	59	161
211	O15084	154271	34042.4	78640.7	236722	At least one histotype	9	2	5	11	6	14	44
212	O15091	108476	4835.67	136594	30954.9	At least one histotype	9	1	6	7	3	12	34
213	O15111	321650	103291	210470	406028	Two histotypes	8	3	6	8	9	17	54
214	O15116	252145	180174	71449.2	133948	At least one histotype	6	5	2	6	15	6	45
215	O15118	195728	151944	#DIV/0!	31444	At least one histotype	8	7	0	4	15	0	20
216	O15121	183382	54923.1	#DIV/0!	118029	At least one sample	3	2	0	3	6	0	15
217	O15126	49917	#DIV/0!	#DIV/0!	122456	At least one sample	2	0	0	4	0	0	6
218	O15127	421076	306217	310891	770738	Two histotypes	6	6	6	9	18	18	72
219	O15143	1.43069e+06	985657	1.19407e+06	666070	Two histotypes	18	12	18	14	36	42	168
220	O15144	4.75979e+06	3.68504e+06	3.82344e+06	2.52244e+06	Two histotypes	30	17	26	23	51	67	246
221	O15145	2.69199e+06	1.86535e+06	2.25099e+06	917610	Two histotypes	9	9	8	9	27	24	102
222	O15160	479257	151505	783136	497268	Two histotypes	13	5	15	14	15	33	84
223	O15162	#DIV/0!	#DIV/0!	62481.6	202787	At least one sample	0	0	1	4	0	3	0
224	O15173	846075	1.33774e+06	1.24764e+06	1.94358e+06	Two histotypes	12	12	13	14	36	38	144
225	O15212	470897	785345	697300	796177	Two histotypes	12	11	13	14	30	36	112
226	O15213	61687.9	#DIV/0!	227811	#DIV/0!	At least one sample	3	0	8	0	0	0	9
227	O15226	17421.6	5516.48	95275.9	75117.7	Two histotypes	5	4	6	4	9	9	42
228	O15228	22361.4	132051	23679.9	28394.3	At least one sample	3	6	3	1	6	3	20
229	O15230	8.02058e+07	8.20137e+06	2.41734e+06	1.60404e+06	Two histotypes	138	92	57	51	276	141	640
230	O15231	596254	2.17763e+06	1.23218e+07	525460	Two histotypes	25	33	35	21	75	59	270
231	O15254	12476.7	#DIV/0!	661373	#DIV/0!	At least one sample	1	0	16	0	0	0	3
232	O15258	478348	270109	195764	372074	Two histotypes	9	10	8	9	27	22	96
233	O15260	2.02093e+06	782601	123114	610931	At least one histotype	11	9	6	7	19	2	46
234	O15264	#DIV/0!	#DIV/0!	94026.9	91788.3	At least one sample	0	0	3	3	0	0	0
235	O15269	703451	379529	162412	901865	Two histotypes	14	6	3	17	17	9	76
236	O15270	452686	144104	61697.2	42940.2	Two histotypes	15	6	7	5	18	9	53
237	O15294	431194	102818	210097	196332	Two histotypes	22	5	10	15	15	24	94
238	O15296	129335	#DIV/0!	#DIV/0!	#DIV/0!	NA	1	0	0	0	0	0	0
239	O15305	629409	717585	376556	643025	Two histotypes	13	13	12	14	37	36	144
240	O15320;Q96PC5	57608.1	50450.3	48246.9	102764	At least one histotype	3	3	2	5	9	6	30
241	O15321	97079.3	252021	138041	25024.1	Two histotypes	6	8	6	3	18	9	49
242	O15327	19828.7	75414.1	377915	560453	At least one sample	3	3	3	1	5	2	0
243	O15347	559023	31931.3	121269	158469	At least one histotype	11	1	5	6	3	15	38
244	O15355	668635	437193	1.0697e+06	393965	Two histotypes	28	13	22	18	37	46	175
245	O15357	214341	62359.4	331819	51658.1	Two histotypes	14	6	17	6	17	9	72
246	O15371	1.12449e+06	845775	627018	1.29049e+06	Two histotypes	28	20	17	33	60	51	242
247	O15372	601019	504023	467910	691104	Two histotypes	15	11	13	15	23	24	99
248	O15381	52233.7	42179.1	827306	161589	Two histotypes	6	3	6	8	9	18	54
249	O15382	283681	336312	598992	85192	At least one histotype	14	8	3	4	21	1	28
250	O15391	72395.9	68344.1	87042.4	130362	Two histotypes	3	3	6	6	9	18	36
251	O15397	76783.7	#DIV/0!	224883	241059	At least one histotype	9	0	14	12	0	25	44
252	O15400	1.6883e+06	1.58379e+06	302300	839024	Two histotypes	17	12	6	10	36	15	92
253	O15427	198910	1.1251e+06	17714.2	76843.1	Two histotypes	6	9	3	4	18	9	42
254	O15438	120622	412179	#DIV/0!	#DIV/0!	At least one histotype	9	13	0	0	27	0	0
255	O15439	174545	15510.1	667673	395668	At least one histotype	19	1	33	30	3	73	108
256	O15460	305431	164213	51336.8	75921.6	At least one histotype	12	7	4	3	19	0	39
257	O15484	13958.6	47099.6	312633	29825.8	At least one sample	3	4	6	1	4	2	18
258	O15498	433709	555008	468715	566120	Two histotypes	8	9	10	10	18	22	77
259	O15511	1.25703e+06	734986	1.17656e+06	814585	Two histotypes	6	6	6	7	18	18	72
260	O15514	115731	101262	355202	203355	Two histotypes	5	3	5	9	9	15	38
261	O15530;Q6A1A2	#DIV/0!	#DIV/0!	15076.9	11549.8	At least one sample	0	0	1	3	0	0	0
262	O15533	468492	589757	1.02832e+06	1.96936e+06	Two histotypes	9	10	8	10	24	24	97
263	O15551	895910	180839	1.08036e+06	1.15797e+06	Two histotypes	6	3	6	6	9	18	54
264	O43143	4.66494e+06	5.4237e+06	5.85554e+06	8.77134e+06	Two histotypes	67	55	61	73	154	164	609
265	O43148	99212	149690	32813.7	97868.1	At least one histotype	10	8	3	7	18	6	51
266	O43149	39576.2	136583	#DIV/0!	33080.4	At least one sample	3	2	0	2	1	0	1
267	O43150	186026	426018	560214	179009	At least one histotype	6	3	3	2	9	6	30
268	O43156	1.35908e+06	3.33012e+06	692901	1.66476e+06	Two histotypes	8	9	7	7	24	16	72
269	O43159	43210.5	82945	41698.5	71421.9	At least one histotype	1	7	4	7	2	9	27
270	O43169	1.06708e+06	412259	532606	510212	Two histotypes	9	6	6	9	18	18	81
271	O43172	389085	483501	339055	302847	Two histotypes	14	14	10	12	40	30	132
272	O43175	2.13063e+06	202290	2.7229e+06	2.45464e+07	Two histotypes	19	6	25	42	18	75	145
273	O43181	163768	132232	268088	488519	Two histotypes	5	5	6	6	13	18	60
274	O43236	13253.5	128136	42526.5	11025.3	At least one histotype	3	3	3	1	9	3	24
275	O43237	927668	404383	394377	1.42382e+06	Two histotypes	14	5	8	16	14	21	85
276	O43242	2.06815e+06	3.73558e+06	1.56194e+06	1.70858e+06	Two histotypes	47	51	44	49	137	114	499
277	O43251	71548.1	#DIV/0!	11470.5	#DIV/0!	At least one sample	5	0	3	0	0	0	9
278	O43252	698147	565629	1.11085e+06	2.33394e+06	Two histotypes	19	15	25	36	45	69	196
279	O43264	137486	36230.4	289780	111209	Two histotypes	6	4	9	7	9	15	52
280	O43272	4.6301e+06	1.1303e+06	#DIV/0!	#DIV/0!	At least one histotype	38	17	0	0	45	0	0
281	O43278	290776	417864	73593.6	623939	Two histotypes	10	6	5	9	18	15	75
282	O43286	80881.4	522245	24762.9	40063.1	Two histotypes	3	3	3	3	9	9	36
283	O43290	573388	230977	1.54666e+06	559530	Two histotypes	30	10	32	25	27	66	182
284	O43291	180385	386279	295381	1.58974e+06	Two histotypes	6	6	6	9	18	18	72
285	O43292	370951	73092	100322	322211	At least one histotype	9	2	4	10	1	12	28
286	O43294	111510	#DIV/0!	122112	105271	At least one sample	3	0	3	2	0	6	15
287	O43299	3933.73	16964.8	7717.15	3779.22	At least one sample	3	3	4	1	6	3	21
288	O43301	300005	76013.6	1.15832e+06	#DIV/0!	At least one histotype	6	3	5	0	9	0	24
289	O43304	26397.2	24827.9	8444.12	13258.8	At least one histotype	3	3	2	3	9	6	30
290	O43314	251408	5517.69	8620.34	28734.1	At least one sample	2	1	2	3	1	0	4
291	O43318	124427	#DIV/0!	52792.8	51643.4	At least one sample	1	0	1	3	0	1	2
292	O43324	327921	162937	85866.8	184353	At least one histotype	12	6	1	8	18	3	46
293	O43353	130680	147825	32287	#DIV/0!	At least one histotype	6	3	1	0	9	0	6
294	O43390	3.40337e+06	2.37911e+06	5.29267e+06	3.95671e+06	Two histotypes	35	31	34	35	89	96	374
295	O43395	365858	386118	521776	230624	Two histotypes	12	11	13	10	27	24	109
296	O43396	759748	1.94101e+06	677213	699847	Two histotypes	19	20	15	19	48	42	182
297	O43399	3.33849e+06	8.76211e+06	1.99777e+06	2.3006e+06	Two histotypes	25	25	22	23	72	64	270
298	O43402	459686	403926	427182	714806	Two histotypes	6	3	6	10	9	18	46
299	O43414	53577.9	88918.9	111605	170360	At least one sample	1	1	3	2	1	6	10
300	O43427	57960.9	#DIV/0!	80016.3	103456	At least one histotype	4	0	4	7	0	11	21
301	O43432	182384	537583	147131	371646	Two histotypes	4	6	6	6	12	18	60
302	O43447	298085	312619	530532	412151	Two histotypes	8	7	9	9	20	27	72
303	O43464	246588	137376	164584	126911	Two histotypes	9	5	5	5	15	11	53
304	O43488	2.23185e+06	2.39127e+06	1.61835e+06	1.47301e+06	Two histotypes	23	22	18	22	63	54	236
305	O43490	250631	#DIV/0!	#DIV/0!	1.39075e+06	At least one sample	9	0	0	19	0	0	27
306	O43491	414235	324516	2.14801e+06	282608	Two histotypes	23	16	36	15	48	43	176
307	O43493	137157	26571.4	#DIV/0!	#DIV/0!	NA	1	1	0	0	0	0	0
308	O43504	144877	77757.3	172755	166392	At least one histotype	3	2	3	3	6	9	30
309	O43516	#DIV/0!	#DIV/0!	59206.9	194495	At least one sample	0	0	5	3	0	6	0
310	O43583	373162	508646	435662	480340	Two histotypes	8	7	7	6	18	18	74
311	O43592	651439	809599	922558	776384	Two histotypes	14	12	21	20	28	47	137
312	O43598	390038	706140	1.25976e+06	698234	Two histotypes	6	6	10	7	18	21	72
313	O43615	1.42415e+06	69889.2	1.38963e+06	2.31781e+06	Two histotypes	24	4	22	30	12	65	144
314	O43617	911924	916017	462382	775617	Two histotypes	8	7	6	9	20	18	81
315	O43633	621272	146495	215264	836951	Two histotypes	15	4	7	15	12	18	71
316	O43639	45713.3	71655.9	86822.3	72540.3	Two histotypes	5	6	8	7	13	18	56
317	O43660	104211	147183	236368	151904	Two histotypes	5	6	11	10	15	26	61
318	O43663	232208	239131	244460	158460	Two histotypes	3	3	3	3	9	9	36
319	O43665	#DIV/0!	#DIV/0!	32559.4	346912	At least one sample	0	0	2	7	0	6	0
320	O43670	365028	574285	1.90839e+06	705949	Two histotypes	6	6	6	6	18	18	72
321	O43674	#DIV/0!	9653.82	#DIV/0!	829346	At least one sample	0	1	0	5	0	0	2
322	O43676	164367	#DIV/0!	159873	184848	At least one sample	2	0	1	3	0	3	8
323	O43678	421430	376490	677191	1.14105e+06	Two histotypes	9	8	9	9	24	27	102
324	O43681	1.78262e+06	1.8586e+06	2.26986e+06	3.35404e+06	Two histotypes	21	18	21	21	54	63	234
325	O43684	1.61722e+06	1.79998e+06	1.60673e+06	1.51341e+06	Two histotypes	28	24	22	28	72	64	272
326	O43707	2.41117e+07	1.76399e+07	1.07034e+07	3.08448e+07	Two histotypes	100	89	84	100	254	241	1007
327	O43708	#DIV/0!	#DIV/0!	22555.3	#DIV/0!	NA	0	0	1	0	0	0	0
328	O43716	41416.9	51702.1	76915.9	#DIV/0!	At least one histotype	3	3	3	0	9	0	18
329	O43719	350235	1.10979e+06	244031	327668	Two histotypes	15	21	6	10	40	18	89
330	O43741	172.676	140.441	#DIV/0!	87.1908	At least one histotype	3	3	0	2	9	0	12
331	O43747	1.44498e+06	2.41196e+06	938259	1.43641e+06	Two histotypes	24	18	15	19	54	45	192
332	O43760	2.26197e+06	2.37409e+06	601052	769462	Two histotypes	9	8	4	4	24	10	48
333	O43761	#DIV/0!	#DIV/0!	#DIV/0!	33063.7	At least one sample	0	0	0	4	0	0	0
334	O43765	424764	361583	449406	1214143	At least one histotype	7	5	4	1	15	3	29
335	O43768	108340	262405	600692	1.36163e+06	Two histotypes	6	6	9	9	18	27	72
336	O43772	155320	#DIV/0!	123705	261977	At least one sample	3	0	3	7	0	8	15
337	O43776	1.5434e+06	8.63789e+06	2.06618e+06	3.25429e+06	Two histotypes	34	40	31	41	97	87	383
338	O43795	74971	508621	16218.6	9185.08	At least one histotype	6	19	1	1	18	1	12
339	O43805	#DIV/0!	244903	#DIV/0!	#DIV/0!	At least one sample	0	4	0	0	0	0	0
340	O43809	1.80914e+06	2.18266e+06	1.72094e+06	1.6442e+06	Two histotypes	21	16	19	16	37	48	167
341	O43813	884443	727142	1.23811e+06	1.05239e+06	Two histotypes	14	13	16	17	29	42	142
342	O43815	960157	306758	763462	168301	Two histotypes	21	9	16	9	27	23	111
343	O43818	1.15817e+06	124269	421244	158130	Two histotypes	17	4	11	6	12	18	73
344	O43819	74983.5	#DIV/0!	1.61724e+06	77157.7	At least one sample	5	0	2	3	0	3	13
345	O43823	29387.4	5396.93	20509	27278.2	At least one histotype	4	2	3	4	6	9	31
346	O43824	120580	12970	169621	80533.4	At least one histotype	9	1	12	9	3	22	46
347	O43837	263767	52556.3	834774	782200	Two histotypes	15	5	20	21	15	46	114
348	O43847	358130	418417	368329	286228	Two histotypes	9	8	11	11	17	23	74
349	O43852	6.09228e+06	1.78575e+06	4.85603e+06	4.19272e+06	Two histotypes	35	21	33	35	63	94	315
350	O43865	1.38174e+06	2.96293e+06	2.47437e+06	1.8349e+06	Two histotypes	8	6	16	13	18	39	84
351	O43896	277284	157249	109658	93872.1	Two histotypes	7	6	3	6	15	9	49
352	O43913	#DIV/0!	#DIV/0!	#DIV/0!	#DIV/0!	NA	0	0	0	0	0	0	0
353	O43920	380466	62864	483131	818588	Two histotypes	6	3	6	6	9	18	54
354	O43929	15574.6	10541	15719.2	#DIV/0!	At least one sample	3	2	2	0	6	0	10
355	O43933	19016.9	14810.7	34553.5	7316.49	At least one sample	2	2	6	1	4	3	16
356	O60216	170547	183199	366681	510492	Two histotypes	10	5	14	18	15	32	75
357	O60218	4.726e+06	1.57598e+06	#DIV/0!	#DIV/0!	At least one histotype	22	18	0	0	46	0	0
358	O60220	245813	195221	350037	190911	Two histotypes	3	3	3	3	9	9	36
359	O60231	204466	74588.9	315715	174816	Two histotypes	17	4	18	17	9	32	86
360	O60232	46238.4	358812	234477	329496	At least one histotype	2	4	3	3	2	9	18
361	O60234	149523	259134	171662	170522	At least one histotype	1	3	3	3	3	9	24
362	O60245	#DIV/0!	#DIV/0!	#DIV/0!	83698.1	At least one sample	0	0	0	8	0	0	0
363	O60256	246866	67192.2	238565	370666	Two histotypes	11	4	9	7	11	14	50
364	O60264	1.37973e+06	1.19795e+06	1.48302e+06	1.44536e+06	Two histotypes	30	18	33	44	48	85	256
365	O60271	891799	1.05612e+06	150532	223210	Two histotypes	36	38	8	13	76	21	117
366	O60287	308136	86803.4	108814	#DIV/0!	NA	1	2	1	0	0	0	0
367	O60292	#DIV/0!	#DIV/0!	#DIV/0!	109314	At least one sample	0	0	0	7	0	0	0
368	O60293	42214.8	216187	#DIV/0!	94167.1	At least one sample	3	1	0	2	2	0	3
369	O60299	60962	#DIV/0!	#DIV/0!	6801.99	NA	2	0	0	1	0	0	0
370	O60306	2.98066e+06	5.74414e+06	631197	645746	Two histotypes	12	6	12	7	18	16	76
371	O60313	2.81927e+06	755201	479147	1.39132e+06	Two histotypes	69	13	21	51	39	53	252
372	O60318	#DIV/0!	#DIV/0!	160291	6011.92	At least one sample	0	0	5	1	0	1	0
373	O60341	295624	12172.5	283457	260588	Two histotypes	21	3	13	14	9	31	80
374	O60343	#DIV/0!	#DIV/0!	1.18627e+06	1.58909e+06	At least one sample	0	0	13	1	0	3	0
375	O60437	4.13105e+06	3.73073e+06	6.2037e+06	4.59287e+06	Two histotypes	72	58	80	69	165	194	699
376	O60443	8717.04	514634	15796.2	12996.5	At least one histotype	3	11	2	3	9	6	30
377	O60462	#DIV/0!	#DIV/0!	52059	#DIV/0!	At least one sample	0	0	4	0	0	0	0
378	O60476	40136	52614.1	50172.8	54796.1	At least one histotype	4	3	1	1	9	1	12
379	O60488	4.94422e+06	#DIV/0!	16164.8	50089.4	At least one histotype	10	0	3	6	0	9	24
380	O60493	1.93608e+06	1.48316e+06	1.14226e+06	929643	Two histotypes	20	15	15	18	45	45	186
381	O60502	666181	943883	164103	393675	Two histotypes	15	14	6	14	31	18	97
382	O60504	281513	78244.2	143025	#DIV/0!	At least one sample	7	1	5	0	3	0	18
383	O60506	5.52116e+06	4.28317e+06	6.28424e+06	4.01505e+06	Two histotypes	37	31	38	34	84	90	348
384	O60508	34168.1	16562.1	57842	#DIV/0!	At least one sample	5	1	4	0	3	0	9
385	O60518	58699.7	46437.8	86251.3	29019.4	At least one histotype	3	3	3	1	9	2	18
386	O60524	192795	384325	190129	140379	Two histotypes	10	10	7	5	14	9	42
387	O60547	111906	491210	226754	114679	Two histotypes	5	9	7	5	15	13	62
388	O60568	3.5187e+06	714023	642534	1.07554e+06	Two histotypes	39	13	16	22	39	45	187
389	O60610	3.69986e+06	7.10488e+06	6.44268e+06	5.23915e+06	Two histotypes	22	38	49	44	57	99	297
390	O60613	243551	90178.9	149895	210675	Two histotypes	4	3	3	4	9	9	37
391	O60645	363410	231905	192053	375716	Two histotypes	11	6	8	7	14	17	64
392	O60664	2.3621e+06	1.98568e+06	2.27669e+06	3.00995e+06	Two histotypes	39	34	40	43	102	116	433
393	O60669	#DIV/0!	33518.3	#DIV/0!	29385.2	At least one sample	0	3	0	2	0	0	6
394	O60675	132246	72238.6	#DIV/0!	62137.8	At least one sample	4	1	0	1	3	0	4
395	O60684	542285	1.15593e+06	2.6678e+06	699025	Two histotypes	15	13	10	14	36	27	127
396	O60687	#DIV/0!	263370	342393	97286.1	At least one sample	0	1	3	2	0	6	5
397	O60701	1.71207e+07	1.61319e+07	2.58945e+06	6.13965e+06	Two histotypes	56	54	28	49	157	84	456
398	O60716	5.522e+06	1.93219e+06	3.27163e+06	5.22633e+06	Two histotypes	70	34	52	59	102	137	515
399	O60725	55037	40592.2	#DIV/0!	15844.3	At least one sample	2	3	0	2	6	0	10
400	O60739;P41567	344143	683358	331956	327606	Two histotypes	4	5	3	3	11	9	36
401	O60749	2.27541e+06	3.35818e+06	2.09519e+06	1.55483e+06	Two histotypes	42	35	23	27	102	60	265
402	O60762	569582	910308	663451	506618	Two histotypes	16	16	17	15	45	45	182
403	O60763	2.38715e+06	4.95242e+06	3.25899e+06	3.73448e+06	Two histotypes	43	46	36	48	125	104	465
404	O60783	53505.9	48937.2	85988.7	94262.4	At least one histotype	3	2	3	3	6	9	30
405	O60784	524865	1.6056e+06	248329	378491	Two histotypes	21	22	14	15	63	39	174
406	O60825	21663.9	750395	36790.4	384128	At least one sample	2	12	1	10	4	3	32
407	O60826	4.10595e+06	3.88451e+06	1.70175e+06	3.20851e+06	Two histotypes	41	20	18	35	60	54	250
408	O60828	28629	#DIV/0!	189277	76306.6	At least one histotype	2	0	8	7	0	18	10
409	O60831	780297	325197	568964	653782	Two histotypes	6	3	5	6	9	15	51
410	O60832	1.47308e+06	3.05192e+06	3.48649e+06	1.7603e+06	Two histotypes	26	23	31	26	57	73	267
411	O60841	958998	356282	597228	117843	Two histotypes	36	14	19	11	42	31	139
412	O60869	124148	571242	220225	578511	Two histotypes	4	6	7	9	12	21	52
413	O60870	478402	446725	360538	12761.8	Two histotypes	4	5	4	3	11	9	39
414	O60884	513058	195478	320116	315175	Two histotypes	8	6	8	8	18	16	70
415	O60885	171873	#DIV/0!	134415	278225	At least one histotype	6	0	7	13	0	17	21
416	O60888	265895	559844	722774	783405	Two histotypes	3	3	5	7	9	15	36
417	O60906	#DIV/0!	#DIV/0!	65054.8	#DIV/0!	At least one sample	0	0	3	0	0	0	0
418	O60925	224052	631335	641921	561550	Two histotypes	6	10	9	9	16	18	81
419	O60934	193224	18236.9	586706	178044	At least one histotype	11	2	19	10	6	30	65
420	O60936	36793.4	84672.6	33601.4	299226	At least one histotype	3	4	1	9	9	3	27
421	O60941	#DIV/0!	573135	431210	203317	At least one histotype	0	3	11	7	0	21	16
422	O75027	#DIV/0!	#DIV/0!	25650.7	13589.3	At least one histotype	0	0	5	3	0	9	0
423	O75044	170326	16161.8	11425	15061.7	At least one sample	8	2	1	3	0	1	4
424	O75051	#DIV/0!	#DIV/0!	#DIV/0!	#DIV/0!	NA	0	0	0	0	0	0	0
425	O75054	786604	52497.4	#DIV/0!	#DIV/0!	At least one histotype	23	3	0	0	9	0	0
426	O75063	#DIV/0!	#DIV/0!	#DIV/0!	29440.1	NA	0	0	0	1	0	0	0
427	O75083	7.31024e+06	5.77866e+06	6.53666e+06	5.72247e+06	Two histotypes	39	38	40	38	112	114	452
428	O75110	333089	68470.3	19250.1	62807.5	Two histotypes	11	4	3	5	12	9	42
429	O75116	3.15729e+06	1.19984e+06	908000	258508	Two histotypes	35	19	22	18	46	48	184
430	O75122	183088	71973.4	139216	54906.1	At least one histotype	11	1	10	3	0	9	38
431	O75131	2.45321e+06	3.39484e+06	948140	2.27405e+06	Two histotypes	20	18	9	16	51	22	143
432	O75146	584560	365183	23897.3	43305.2	At least one histotype	23	12	3	2	36	0	24
433	O75147	288680	#DIV/0!	97677.2	#DIV/0!	At least one sample	12	0	1	0	0	0	3
434	O75150	220971	99925.8	187305	210117	Two histotypes	12	4	7	11	10	16	59
435	O75151	#DIV/0!	#DIV/0!	43828.9	162888	At least one sample	0	0	3	3	0	2	0
436	O75152	113172	99396.3	123795	260514	Two histotypes	7	6	7	18	13	21	64
437	O75153	1.2975e+06	576228	219375	655471	Two histotypes	34	18	13	26	48	37	164
438	O75157	#DIV/0!	55610.3	21328.8	#DIV/0!	At least one sample	0	3	3	0	0	0	9
439	O75165	1.80755e+06	1.11093e+06	3.43467e+06	1.64846e+06	Two histotypes	56	20	29	57	54	79	311
440	O75170	44764.3	48081.8	#DIV/0!	58345.9	At least one sample	1	2	0	3	1	0	6
441	O75175	92390.1	33147.4	120511	68332.6	At least one histotype	8	2	6	6	6	15	35
442	O75179	22996.8	#DIV/0!	17806.4	24126.8	At least one sample	3	0	2	3	0	6	15
443	O75208	168455	#DIV/0!	317062	794274	At least one histotype	8	0	9	12	0	27	48
444	O75223	1.16855e+06	2.32559e+06	1.67336e+06	774223	Two histotypes	9	11	12	8	27	24	102
445	O75251	407972	420983	397110	865187	Two histotypes	12	7	10	12	21	30	106
446	O75306	786402	834952	1.38981e+06	2.8147e+06	Two histotypes	18	15	20	26	39	58	176
447	O75312	309170	150144	1.05085e+06	308802	Two histotypes	15	9	16	14	27	39	135
448	O75317;P62068	31767.8	31256.8	37283.1	47209.4	Two histotypes	3	3	3	4	9	9	36
449	O75323	918053	582565	1.84504e+06	2.78118e+06	Two histotypes	11	6	12	17	16	27	87
450	O75340	1.55568e+06	2.05716e+06	1.93274e+06	3.66669e+06	Two histotypes	18	18	17	18	54	51	210
451	O75347	975844	2.46224e+06	770925	1.60621e+06	Two histotypes	13	15	11	15	39	33	150
452	O75348	153283	104217	93394.1	30038.8	At least one histotype	4	4	4	2	10	6	32
453	O75351	1.78379e+06	1.74389e+06	842642	1.3462e+06	Two histotypes	31	21	20	26	60	58	245
454	O75352	13844.1	#DIV/0!	#DIV/0!	7593.86	At least one sample	3	0	0	3	0	0	9
455	O75356	51541.9	#DIV/0!	3046.81	6327.86	At least one sample	4	0	1	1	0	1	4
456	O75367	3.67989e+06	5.16239e+06	9.84725e+06	6.58918e+06	Two histotypes	27	25	26	28	75	78	308
457	O75368	857863	986536	1.74311e+06	972039	Two histotypes	13	11	15	14	33	39	137
458	O75369	6.22426e+07	3.27696e+07	1.52252e+07	2.15395e+07	Two histotypes	249	202	134	194	588	379	1902
459	O75381	146769	94786.4	143088	75389.5	At least one histotype	8	2	6	6	6	18	42
460	O75382	#DIV/0!	#DIV/0!	#DIV/0!	52115.7	At least one sample	0	0	0	3	0	0	0
461	O75390	5.44043e+06	3.29446e+06	7.13451e+06	8.0853e+06	Two histotypes	39	26	37	40	78	99	350
462	O75391	#DIV/0!	#DIV/0!	#DIV/0!	45843.1	At least one sample	0	0	0	6	0	0	0
463	O75396	2.31345e+06	3.4818e+06	2.12163e+06	6.05402e+06	Two histotypes	19	21	17	26	51	50	205
464	O75400	716583	534795	644756	500556	Two histotypes	23	16	20	17	48	47	186
465	O75410	287950	35223.1	91223.8	403169	At least one histotype	4	5	6	13	6	18	40
466	O75414	#DIV/0!	#DIV/0!	#DIV/0!	63740.3	At least one sample	0	0	0	3	0	0	0
467	O75427	24939.6	#DIV/0!	37376.2	#DIV/0!	At least one sample	2	0	5	0	0	0	4
468	O75431	240836	135100	215181	302933	At least one histotype	7	2	5	10	6	15	42
469	O75436	2.01722e+06	1.52438e+06	699504	1.29009e+06	Two histotypes	36	27	19	26	78	57	262
470	O75438	128363	85895.3	145693	255996	Two histotypes	3	3	3	3	9	9	36
471	O75439	803964	217014	753833	889747	Two histotypes	22	7	19	17	20	44	136
472	O75448	92634.4	161994	10750.6	4878.6	Two histotypes	7	6	4	4	12	10	40
473	O75475	694411	592406	1.51747e+06	1.64184e+06	At least one histotype	3	2	14	17	3	37	27
474	O75477	140153	154973	15748.1	89620.8	At least one histotype	9	6	1	6	18	0	39
475	O75478	231361	201394	274924	320760	Two histotypes	3	3	3	3	9	9	36
476	O75489	1.9663e+06	1.92889e+06	2.92446e+06	5.2663e+06	Two histotypes	31	21	32	36	63	96	302
477	O75494	1.26056e+06	1.51844e+06	1.59932e+06	1.51945e+06	Two histotypes	18	18	17	18	54	48	204
478	O75503	77905.6	60983.7	#DIV/0!	60241.2	At least one sample	3	3	0	4	3	0	14
479	O75506	189519	95037.3	196472	113570	Two histotypes	6	3	7	6	9	18	54
480	O75521	#DIV/0!	253473	58941.5	#DIV/0!	At least one sample	0	9	3	0	0	0	9
481	O75525	#DIV/0!	#DIV/0!	524569	495313	At least one histotype	0	0	5	6	0	15	0
482	O75531	730007	686265	2.38568e+06	1.30235e+06	Two histotypes	9	10	11	9	27	27	110
483	O75533	5.62469e+06	4.82561e+06	4.71984e+06	4.73413e+06	Two histotypes	88	65	74	88	182	195	733
484	O75534	1.2259e+06	1.76302e+06	884876	2.69826e+06	Two histotypes	38	35	25	44	91	73	318
485	O75569	953003	627108	788833	559823	Two histotypes	18	12	14	12	29	30	128
486	O75586	14382.5	26923.6	23983.2	18296.7	Two histotypes	3	3	3	3	9	9	36
487	O75607	21246.8	#DIV/0!	#DIV/0!	6441.42	At least one sample	3	0	0	1	0	0	3
488	O75608	974556	1.3336e+06	631736	785003	Two histotypes	6	6	6	6	18	18	72
489	O75610	7.2977e+06	1.56403e+06	#DIV/0!	69570.6	At least one histotype	27	15	0	1	45	0	6
490	O75616	#DIV/0!	#DIV/0!	#DIV/0!	#DIV/0!	NA	0	0	0	0	0	0	0
491	O75618;Q9NWM3	5280.63	20102.6	6039.76	9495.42	At least one sample	2	3	2	3	6	6	25
492	O75629	96034.8	188141	68940.9	76577.2	At least one histotype	3	3	2	3	9	6	30
493	O75643	6.45505e+06	4.25132e+06	6.27889e+06	3.56468e+06	Two histotypes	148	103	131	116	300	299	1203
494	O75648	25778.9	#DIV/0!	#DIV/0!	25927.8	At least one sample	2	0	0	3	0	0	4
495	O75663	55830	158815	96768.8	347250	Two histotypes	3	5	5	13	9	14	42
496	O75665	707790	632986	923670	817260	Two histotypes	4	3	3	3	9	9	36
497	O75674	#DIV/0!	103526	#DIV/0!	#DIV/0!	At least one sample	0	3	0	0	0	0	0
498	O75676	65279.3	114319	55739.6	51869.2	At least one histotype	3	2	5	4	2	10	0
499	O75683	187992	634723	566922	23758.1	At least one histotype	3	9	9	1	9	1	28
500	O75688	164640	343177	179818	198915	Two histotypes	7	11	6	10	19	15	72
501	O75689	7089.17	#DIV/0!	#DIV/0!	#DIV/0!	NA	1	0	0	0	0	0	0
502	O75691	151626	45385	375864	50039.8	Two histotypes	16	6	23	4	18	9	73
503	O75694	970427	446966	722048	832036	Two histotypes	36	19	26	32	57	75	276
504	O75695	70884.1	#DIV/0!	78956.3	41737.5	At least one histotype	6	0	6	5	0	15	33
505	O75718	581338	143637	54106.7	90981.6	At least one histotype	16	5	4	4	15	4	40
506	O75746	1.37482e+06	477020	1.75482e+06	2.31733e+06	Two histotypes	32	11	35	42	33	100	240
507	O75781	#DIV/0!	#DIV/0!	311190	175090	At least one histotype	0	0	8	9	0	12	0
508	O75787	324115	44826	82220.3	300051	Two histotypes	13	3	6	12	9	15	56
509	O75792	1.81777e+06	24912174	1.94873e+06	5.75036e+06	Two histotypes	4	3	5	3	9	9	36
510	O75817	32028.9	64851.5	83946.9	35825.9	Two histotypes	3	3	3	3	9	9	36
511	O75821	916283	839026	1.32544e+06	1.33426e+06	Two histotypes	15	14	16	18	39	48	164
512	O75822	230296	193566	341966	174630	At least one histotype	8	3	8	6	8	14	46
513	O75828	1.61703e+06	1.0156e+06	358448	1.12482e+06	Two histotypes	3	3	3	12	9	9	36
514	O75843	273415	819949	221774	165581	Two histotypes	15	16	11	8	36	24	108
515	O75844	89006.9	118913	94017	387319	Two histotypes	6	6	5	13	10	15	51
516	O75874	3.6509e+06	1.1847e+07	4.20911e+06	4.4628e+06	Two histotypes	36	41	38	42	103	90	390
517	O75879	106929	105502	290526	263330	Two histotypes	3	3	5	5	9	13	36
518	O75882	14671.6	158730	#DIV/0!	8191.16	At least one histotype	3	7	0	3	9	0	18
519	O75907	71182.4	89890.8	202313	120931	At least one histotype	4	3	3	5	9	5	26
520	O75909	119302	128276	109120	142264	At least one histotype	3	2	5	5	6	13	30
521	O75915	893327	893292	833601	2.02618e+06	Two histotypes	9	9	11	10	27	27	108
522	O75923	218466	261032	250097	410985	At least one histotype	5	4	1	1	9	1	12
523	O75928	#DIV/0!	70784.4	90697.9	#DIV/0!	At least one sample	0	1	3	0	0	0	0
524	O75934	307208	477086	564421	446363	Two histotypes	10	8	10	8	24	24	97
525	O75935	537636	469226	139277	119484	Two histotypes	11	9	6	6	27	12	72
526	O75936	741760	562812	#DIV/0!	4.06168e+06	At least one sample	1	2	0	21	2	0	9
527	O75937	242641	665721	1.08854e+06	371893	Two histotypes	6	4	10	8	12	19	50
528	O75940	41323	#DIV/0!	62064.3	96510.7	At least one sample	3	0	1	5	0	3	12
529	O75947	1.49006e+06	1.52655e+06	2.24221e+06	1.43481e+06	Two histotypes	17	13	15	17	37	41	156
530	O75955	867861	1.26537e+06	1.92936e+06	2.41509e+06	Two histotypes	16	17	26	31	40	75	195
531	O75962	39216.9	354.77	13400.5	35609.8	At least one sample	6	1	3	9	0	6	23
532	O75964	808761	936597	1.42888e+06	815869	Two histotypes	9	8	9	9	24	27	102
533	O75976	#DIV/0!	1.84367e+06	98161.7	1.88861e+06	At least one sample	0	32	2	44	0	6	97
534	O76003	3.02151e+06	3.10296e+06	2.26873e+06	2.20438e+06	Two histotypes	24	15	15	22	45	36	174
535	O76021	1.15539e+06	2.63551e+06	3.71353e+06	1.01565e+06	Two histotypes	24	25	26	22	61	63	255
536	O76024	25587.7	529082	439896	439056	Two histotypes	3	9	10	11	9	26	69
537	O76027	#DIV/0!	#DIV/0!	215901	18816.7	At least one sample	0	0	8	1	0	3	0
538	O76031	390425	24371	135459	281963	At least one histotype	20	2	10	18	4	27	84
539	O76054	11030.4	43790.1	63887	33277.8	Two histotypes	3	3	3	3	9	9	36
540	O76062	166742	122675	198603	174334	Two histotypes	3	3	3	3	9	9	36
541	O76070	#DIV/0!	#DIV/0!	1.86882e+06	2.40247e+06	At least one histotype	0	0	14	20	0	42	0
542	O76075	#DIV/0!	#DIV/0!	40091.3	#DIV/0!	At least one sample	0	0	6	0	0	0	0
543	O76094	255470	275054	450593	215288	Two histotypes	11	4	15	9	12	21	72
544	O94760	874859	4.26452e+06	1.99018e+06	1.27738e+06	Two histotypes	13	20	18	14	39	38	158
545	O94763	400565	285156	590528	310610	Two histotypes	5	3	7	5	9	13	40
546	O94766	141286	208955	409813	326961	Two histotypes	8	8	11	11	20	31	94
547	O94768	10202.3	#DIV/0!	#DIV/0!	36475.6	NA	1	0	0	1	0	0	0
548	O94769	#DIV/0!	#DIV/0!	138848	#DIV/0!	At least one sample	0	0	3	0	0	0	0
549	O94776	1.62137e+06	276880	600746	1.16161e+06	Two histotypes	20	13	26	22	35	54	173
550	O94788	173903	1.98412e+06	486829	65038.6	At least one histotype	3	21	3	3	9	0	18
551	O94819	292093	1.04624e+06	#DIV/0!	#DIV/0!	At least one sample	1	12	0	0	3	0	0
552	O94822	87702.1	323276	86252	164174	At least one sample	5	1	1	2	3	1	8
553	O94826	1.01016e+06	643169	1.15549e+06	954394	Two histotypes	20	14	21	23	30	54	170
554	O94829	#DIV/0!	#DIV/0!	5786.26	8117.57	NA	0	0	1	2	0	2	0
555	O94830	88060.6	54278.8	#DIV/0!	#DIV/0!	At least one histotype	4	3	0	0	9	0	0
556	O94832	167658	465290	563824	333002	Two histotypes	4	8	11	10	12	27	68
557	O94842	6587.62	66533.9	#DIV/0!	56137	NA	1	2	0	2	0	0	4
558	O94855	153149	532005	97294.9	380635	Two histotypes	10	17	9	19	26	19	99
559	O94856	#DIV/0!	#DIV/0!	#DIV/0!	237108	At least one sample	0	0	0	9	0	0	0
560	O94864	13022.7	27138.4	18218.6	29128.5	At least one sample	2	2	1	3	4	3	16
561	O94868	18524.3	#DIV/0!	27670.5	#DIV/0!	NA	1	0	1	0	0	0	1
562	O94874	1.09341e+06	962290	2.4924e+06	1.19489e+06	Two histotypes	37	26	48	35	72	91	331
563	O94875	#DIV/0!	43938.4	148918	1.04798e+06	At least one histotype	0	1	5	20	0	15	4
564	O94880	35255.9	8780.05	22512.6	11094.5	At least one sample	4	2	2	2	4	4	16
565	O94886	356027	91929.5	2071.01	323319	At least one histotype	9	4	1	8	12	3	41
566	O94887	531124	50815.6	469759	929040	At least one sample	2	4	5	3	0	6	16
567	O94888	74211.5	70694.2	75075.9	582200	Two histotypes	4	3	5	17	9	14	37
568	O94901	1.72314e+06	1.54905e+06	78356.3	186713	Two histotypes	25	13	7	13	36	21	88
569	O94903	949796	1.97179e+06	257537	500319	Two histotypes	14	16	7	11	42	19	108
570	O94905	2.41328e+06	2.496e+06	842954	1.12059e+06	Two histotypes	33	26	20	19	72	51	211
571	O94906	1.75908e+06	1.88495e+06	2.23296e+06	1.32848e+06	Two histotypes	45	31	37	29	87	69	307
572	O94915	321281	968488	684580	376789	Two histotypes	13	12	7	6	27	18	60
573	O94919	791240	697380	745561	1.2083e+06	Two histotypes	17	12	16	19	36	46	162
574	O94921	#DIV/0!	#DIV/0!	#DIV/0!	109611	NA	0	0	0	1	0	0	0
575	O94925	1.27351e+06	3.37149e+06	630028	506007	At least one histotype	19	24	5	2	51	6	34
576	O94927	14314.7	17734.5	9685.67	10104.2	At least one sample	4	2	1	3	6	2	15
577	O94952	63841.5	29693.6	52632.3	46871.3	At least one sample	5	3	3	3	6	5	22
578	O94966	103679	#DIV/0!	24623.4	116883	At least one sample	4	0	4	7	0	7	9
579	O94973	1.84638e+06	1.92663e+06	573565	1.23539e+06	Two histotypes	38	35	13	26	95	37	207
580	O94979	4.82185e+06	4.05698e+06	3.29103e+06	9.11346e+06	Two histotypes	44	40	42	53	109	121	456
581	O94985	845466	223376	96727.2	89431.7	At least one histotype	20	9	4	4	27	2	42
582	O94992	836624	552214	367377	644245	Two histotypes	10	6	3	6	16	9	49
583	O95049	295022	101575	135766	319013	Two histotypes	19	6	8	19	18	21	91
584	O95070	37031.6	53373.6	155616	67172.3	At least one histotype	3	3	2	3	9	6	30
585	O95071	165995	467816	275114	1.14847e+06	Two histotypes	19	11	22	29	19	52	142
586	O95104	98147.6	111788	78691.3	69529.5	At least one histotype	6	6	5	4	12	7	36
587	O95139	77454.4	#DIV/0!	98343.7	236756	At least one histotype	3	0	3	3	0	9	18
588	O95140	497127	212012	549250	209711	Two histotypes	16	8	11	9	24	27	104
589	O95155	56104.2	94629	442646	260260	At least one histotype	3	4	15	11	4	26	26
590	O95159	#DIV/0!	#DIV/0!	95040.8	87934.3	NA	0	0	2	2	0	4	0
591	O95163	34217.1	191540	#DIV/0!	59680.5	At least one histotype	6	12	0	6	18	0	22
592	O95167	63094.7	87421.1	106416	199380	At least one histotype	3	2	3	6	6	9	30
593	O95168	932309	217294	1.4772e+06	2.44004e+06	Two histotypes	14	8	15	15	24	45	132
594	O95169	88566	54943.8	357179	1.06485e+06	Two histotypes	6	4	9	16	12	27	60
595	O95178	187154	107350	238863	416869	At least one histotype	2	1	3	3	2	9	18
596	O95182	38541.6	#DIV/0!	59484.1	153603	At least one histotype	3	0	3	3	0	9	18
597	O95197	291719	108926	269626	508378	At least one histotype	6	2	8	10	6	24	47
598	O95202	750560	612529	1.82226e+06	1.53589e+06	Two histotypes	26	19	34	36	48	82	249
599	O95210	20203.4	68991.9	#DIV/0!	#DIV/0!	At least one sample	2	3	0	0	6	0	0
600	O95218	166807	149481	423821	304726	Two histotypes	8	3	6	10	9	15	55
601	O95219	381884	306566	86529.1	192824	Two histotypes	19	10	3	11	27	9	66
602	O95232	461263	473854	549028	610553	Two histotypes	12	12	12	13	36	36	144
603	O95239	10335	#DIV/0!	294552	371552	At least one sample	4	0	3	5	0	4	9
604	O95249	99200.4	100618	31728.8	134868	At least one histotype	3	2	3	5	6	9	30
605	O95251	32655.5	73896.5	59430.2	62762.4	At least one histotype	3	3	3	7	3	9	24
606	O95260	22920	#DIV/0!	#DIV/0!	32444.1	At least one sample	3	0	0	4	0	0	6
607	O95273	#DIV/0!	30626.5	55471.4	15983.8	At least one sample	0	3	2	3	0	6	15
608	O95292	414635	199390	34273.2	199694	Two histotypes	14	6	3	8	18	9	53
609	O95294	151864	28148.6	#DIV/0!	#DIV/0!	At least one histotype	6	3	0	0	9	0	0
610	O95295	89470.8	122565	43188.9	308993	Two histotypes	6	6	3	8	18	9	48
611	O95298	513783	438996	444273	1.17258e+06	At least one histotype	4	2	4	9	6	12	29
612	O95299	687407	520819	1.0315e+06	1.22011e+06	Two histotypes	15	9	11	15	27	33	129
613	O95302	4.20144e+06	1.33099e+06	1.66821e+06	496155	Two histotypes	25	14	18	12	42	36	166
614	O95336	1.30208e+06	4.02395e+06	3.78599e+06	3.82479e+06	Two histotypes	18	20	21	23	53	62	222
615	O95340	2.01074e+06	1.07134e+06	44726.1	735430	At least one histotype	36	26	3	24	75	8	145
616	O95352	42894.3	17737.1	169887	139575	At least one histotype	5	3	9	10	6	23	40
617	O95359	77505.3	210569	#DIV/0!	5110.71	At least one histotype	6	6	0	2	12	0	12
618	O95363	45565.1	#DIV/0!	120236	326125	At least one histotype	4	0	3	6	0	9	12
619	O95372	1.9021e+06	738092	631135	257654	Two histotypes	11	8	8	7	21	16	72
620	O95373	1.51097e+06	1.5839e+06	291913	1.66262e+06	Two histotypes	24	25	9	36	55	27	184
621	O95376	40273.3	48889.3	27132.1	56593.9	At least one histotype	3	4	2	3	9	6	30
622	O95379	#DIV/0!	1048564	2890.56	39794.3	At least one sample	0	1	1	4	0	1	0
623	O95382	635110	304202	#DIV/0!	#DIV/0!	At least one sample	3	1	0	0	3	0	0
624	O95391	24394.1	#DIV/0!	41412.7	10374.9	At least one sample	2	0	1	3	0	3	8
625	O95394	992648	3.13009e+06	480538	591956	Two histotypes	21	28	14	17	63	38	183
626	O95396	101879	191143	5252.85	135534	At least one histotype	7	5	2	2	15	0	17
627	O95399	#DIV/0!	#DIV/0!	#DIV/0!	#DIV/0!	NA	0	0	0	0	0	0	0
628	O95400	319864	132690	210530	123277	Two histotypes	12	8	7	5	18	10	55
629	O95425	42765.4	#DIV/0!	331483	#DIV/0!	At least one sample	6	0	4	0	0	0	6
630	O95429	6821.57	#DIV/0!	#DIV/0!	3030.37	NA	2	0	0	1	0	0	2
631	O95433	2.93564e+06	2.28592e+06	2.45999e+06	1.45361e+06	Two histotypes	26	19	22	18	55	54	218
632	O95436	241721	357858	535782	2.03447e+06	Two histotypes	6	6	6	6	18	18	72
633	O95445	68968.2	121915	72678.2	78343.1	At least one histotype	2	3	3	3	6	9	30
634	O95453	88512.2	23049.9	38920.8	21367.9	At least one histotype	4	1	3	3	3	9	24
635	O95456	568897	414953	277721	170897	At least one sample	2	1	3	2	2	3	12
636	O95470	605053	591807	432867	362477	Two histotypes	20	16	15	15	44	37	159
637	O95479	50196.3	2.43439e+06	1.49795e+06	4.17541e+06	At least one histotype	3	43	41	61	8	115	237
638	O95486	235797	349686	156336	295890	Two histotypes	18	15	11	19	42	33	159
639	O95487	108242	978808	444178	579429	Two histotypes	13	21	19	26	33	53	167
640	O95490	173752	57245.4	#DIV/0!	93626.1	At least one histotype	3	3	0	5	9	0	18
641	O95497	#DIV/0!	812964	#DIV/0!	#DIV/0!	At least one sample	0	6	0	0	0	0	0
642	O95551	#DIV/0!	#DIV/0!	665136	504140	At least one sample	0	0	2	5	0	6	0
643	O95562	#DIV/0!	#DIV/0!	#DIV/0!	#DIV/0!	NA	0	0	0	0	0	0	0
644	O95563	134352	245999	19051.5	118016	At least one sample	4	1	1	4	3	1	12
645	O95571	5.22261e+06	3.86592e+06	851390	1.72458e+06	Two histotypes	12	9	6	8	27	18	84
646	O95573	562624	286024	127329	101671	Two histotypes	14	11	8	6	31	9	71
647	O95602	51976.2	51168.4	210568	50695.9	At least one sample	3	2	4	2	2	2	3
648	O95613	35712.6	99997	951092	54249	At least one sample	5	1	12	2	1	3	16
649	O95630	276581	75756.6	71318.9	64473	At least one histotype	11	4	1	2	9	1	10
650	O95671	406576	#DIV/0!	165885	94843.7	At least one sample	15	0	5	3	0	6	24
651	O95674	163736	94051.8	114902	118523	Two histotypes	4	3	4	4	9	9	37
652	O95678	5.39493e+06	1.67462e+07	8.86695e+06	3.93262e+06	Two histotypes	9	9	6	9	27	18	90
653	O95684	#DIV/0!	#DIV/0!	148479	#DIV/0!	At least one sample	0	0	4	0	0	0	0
654	O95696	24372.9	9174.17	10991.9	18062.7	Two histotypes	3	3	3	3	9	9	36
655	O95716	102076	224434	47408.7	266727	At least one histotype	3	6	2	6	9	6	39
656	O95721	789745	3.49887e+06	408175	879998	Two histotypes	7	6	6	6	15	15	59
657	O95747	3.22723e+06	1.55058e+06	1.15288e+06	939159	Two histotypes	28	23	22	24	69	62	266
658	O95749	#DIV/0!	232587	53286.8	231503	At least one histotype	0	8	3	8	0	9	24
659	O95757	379528	543108	412022	266612	Two histotypes	19	17	9	14	46	24	128
660	O95758	19530.5	95242	26446	34542.2	At least one histotype	5	5	2	3	9	6	30
661	O95772	53101.5	83817	#DIV/0!	#DIV/0!	At least one sample	3	2	0	0	6	0	0
662	O95777	541309	934775	1.98621e+06	1.36549e+06	Two histotypes	5	10	14	12	15	33	89
663	O95782	4.23572e+06	4.34923e+06	2.96062e+06	2.34961e+06	Two histotypes	45	41	38	37	118	96	418
664	O95785	#DIV/0!	#DIV/0!	93407.8	66466.4	NA	0	0	1	1	0	1	0
665	O95786	429553	588810	1.80528e+06	1.56878e+06	Two histotypes	16	13	31	37	27	85	163
666	O95793	1.98515e+06	1.71934e+06	1.59424e+06	3.12182e+06	Two histotypes	26	20	10	18	51	22	143
667	O95801	45627.9	18613.8	8018	#DIV/0!	At least one sample	2	1	3	0	0	0	3
668	O95810	1.37615e+06	#DIV/0!	399930	#DIV/0!	At least one sample	11	0	5	0	0	0	12
669	O95816	174174	505462	175120	39698.9	At least one histotype	4	8	4	2	10	6	32
670	O95817	355939	182927	18058.2	179316	At least one histotype	13	4	1	5	11	1	22
671	O95822	881881	87890.7	#DIV/0!	69347.7	At least one histotype	21	5	0	3	15	0	17
672	O95825	159252	#DIV/0!	38664.4	48572	At least one sample	2	0	3	2	0	3	2
673	O95831	4.08655e+06	1.94056e+06	9.17436e+06	2.77732e+07	Two histotypes	43	24	44	55	72	129	367
674	O95832	191041	#DIV/0!	#DIV/0!	#DIV/0!	At least one sample	3	0	0	0	0	0	0
675	O95833	541685	349304	#DIV/0!	#DIV/0!	At least one histotype	17	15	0	0	43	0	0
676	O95834	3.33406e+06	4.44513e+06	2.09474e+06	475745	Two histotypes	32	30	22	13	90	39	210
677	O95861	386032	2.29663e+06	586665	2.75146e+06	Two histotypes	13	21	15	26	39	45	182
678	O95864	16116.8	9812.99	#DIV/0!	126685	At least one histotype	3	3	0	9	9	0	18
679	O95865	954004	864806	2.65384e+06	2.17225e+06	Two histotypes	21	17	21	21	51	63	228
680	O95870	796980	399445	1.71653e+06	295104	Two histotypes	27	13	35	16	39	48	192
681	O95881	1.31189e+06	1.6601e+06	776416	1.0306e+06	Two histotypes	10	11	5	10	27	15	82
682	O95900	#DIV/0!	#DIV/0!	10565	#DIV/0!	NA	0	0	2	0	0	0	0
683	O95967	87640.7	84081.8	429077	#DIV/0!	At least one sample	3	1	3	0	3	0	12
684	O95983	#DIV/0!	#DIV/0!	27577.5	55712.5	At least one histotype	0	0	3	6	0	9	0
685	O95989	292258	369228	394603	25942.6	Two histotypes	11	9	9	7	27	18	92
686	O95994	2.49051e+06	2.17069e+06	#DIV/0!	56654.1	At least one histotype	12	12	0	1	36	0	6
687	O96000	2.64994e+06	2.11642e+06	844283	1.92497e+06	Two histotypes	9	7	12	16	21	27	88
688	O96005	192628	169382	23944.4	439376	At least one histotype	10	7	2	8	18	6	52
689	O96006	91450.4	348759	#DIV/0!	#DIV/0!	At least one sample	4	3	0	0	7	0	0
690	O96007	48322.8	#DIV/0!	#DIV/0!	#DIV/0!	At least one sample	8	0	0	0	0	0	0
691	O96008	474001	95435.6	422842	70962	Two histotypes	16	4	17	5	12	15	82
692	O96009	3.53619e+06	1.81586e+06	#DIV/0!	#DIV/0!	At least one histotype	9	9	0	0	27	0	0
693	O96011	124063	236838	89498.3	237063	At least one histotype	8	9	1	10	19	3	48
694	O96013	281550	135336	125318	634713	Two histotypes	15	8	4	24	22	12	90
695	O96017	145173	#DIV/0!	136276	#DIV/0!	At least one sample	3	0	3	0	0	0	9
696	O96019	628585	236553	775881	1.20282e+06	Two histotypes	15	8	19	19	24	44	120
697	P00156	115258	98160.4	310420	339472	Two histotypes	3	3	3	3	9	9	36
698	P00167	879051	940604	287099	369108	Two histotypes	8	9	5	5	24	13	60
699	P00338	2.1329e+07	9.4753e+07	1.16643e+07	3.22773e+07	Two histotypes	45	49	31	48	113	83	404
700	P00352	536118	6.35098e+06	3.36048e+06	93496.4	Two histotypes	15	30	22	6	45	15	144
701	P00367	1.60761e+07	6.91375e+06	6.53322e+06	9.60603e+06	Two histotypes	58	53	51	53	143	148	588
702	P00387	9.36394e+06	3.90471e+06	2.05857e+06	2.30901e+06	Two histotypes	31	28	28	27	84	74	310
703	P00390	2.25193e+06	5.55971e+06	1.09725e+06	771429	Two histotypes	25	28	16	19	63	46	207
704	P00395	140807	#DIV/0!	34830.6	33630.7	At least one sample	2	0	2	3	0	6	5
705	P00403	8.05236e+06	5.38888e+06	9.72312e+06	9.88945e+06	Two histotypes	12	12	14	12	36	36	144
706	P00441	1.05463e+06	1.11297e+06	1.11136e+06	1.34366e+06	Two histotypes	9	8	9	9	24	27	102
707	P00450	6.95544e+06	1.80357e+07	3.04334e+06	6.44488e+06	Two histotypes	31	35	22	32	93	66	318
708	P00488	5.39407e+06	3.70167e+06	287922	893105	Two histotypes	37	34	10	24	99	30	198
709	P00491	1.61363e+06	1.6542e+07	690603	623056	Two histotypes	36	41	29	29	99	76	282
710	P00492	524326	584280	492131	1.06203e+06	Two histotypes	16	13	14	18	32	42	152
711	P00505	4.80251e+06	3.532e+06	6.24365e+06	1.00466e+07	Two histotypes	30	22	30	30	66	90	294
712	P00533	63849.5	499610	84569.7	65541.3	Two histotypes	4	13	5	4	12	10	46
713	P00558	2.0399e+07	2.61958e+07	2.03738e+07	3.26602e+07	Two histotypes	56	54	57	64	149	164	625
714	P00568	196512	1.40095e+06	897593	778151	Two histotypes	6	8	9	9	18	27	78
715	P00734	1.57724e+06	1.32165e+06	503204	993336	Two histotypes	18	11	6	13	33	18	106
716	P00738	262167	1.29547e+07	7.68058e+06	5.27293e+06	Two histotypes	6	28	22	25	18	61	175
717	P00740	590611	521548	202836	250563	Two histotypes	3	3	3	3	9	9	36
718	P00747	1.75791e+06	733143	516562	1.47052e+06	Two histotypes	12	11	11	12	33	33	132
719	P00748	174126	177217	141619	160683	At least one histotype	3	3	3	2	9	6	30
720	P00751	3.83096e+06	2.37168e+06	2.31588e+06	2.31827e+06	Two histotypes	31	20	28	25	60	71	265
721	P00761	3.96155e+08	5.95021e+08	4.24779e+08	1.96982e+08	Two histotypes	25	27	25	22	63	63	249
722	P00813	86264.4	72456.7	6747.35	9849.25	At least one histotype	5	3	1	2	9	2	18
723	P00846	231739	275492	398769	189073	Two histotypes	3	3	3	3	9	9	36
724	P00915	1.47714e+06	3.38947e+06	#DIV/0!	576738	At least one histotype	17	18	0	12	51	0	71
725	P00918	737754	3.06301e+06	64906.6	109288	Two histotypes	13	17	3	4	39	9	42
726	P00966	1.69566e+06	6.44567e+06	4.904e+06	1.90931e+07	Two histotypes	19	30	32	37	57	90	276
727	P01008	4.77951e+06	3.18207e+06	8.38856e+06	2.15937e+06	Two histotypes	33	29	34	29	87	87	353
728	P01009	4.74859e+07	1.91453e+07	1.51989e+07	1.63764e+07	Two histotypes	45	35	43	41	96	116	434
729	P01011	2.37579e+07	8.20094e+06	1.29553e+07	7.10674e+06	Two histotypes	31	28	27	28	81	79	318
730	P01019	636251	476147	194588	415485	Two histotypes	6	6	6	7	18	18	72
731	P01023	5.21508e+06	7.66603e+06	652265	6.2968e+06	Two histotypes	59	55	16	66	155	48	424
732	P01024	5.56484e+07	4.4407e+07	2.77676e+07	4.85944e+07	Two histotypes	147	132	130	148	386	385	1571
733	P01031	2.42998e+06	751317	666548	653041	Two histotypes	40	20	16	20	60	38	200
734	P01033	229748	567754	188545	233521	Two histotypes	5	6	4	5	15	11	51
735	P01034	1.06777e+06	948974	1.33127e+06	302673	Two histotypes	9	6	6	7	18	15	66
736	P01040	82797.4	45146.1	55655.5	82135.9	Two histotypes	6	5	3	6	15	9	48
737	P01042	3.19003e+06	2.14482e+06	1.14375e+06	2.32856e+06	Two histotypes	12	12	12	14	36	36	144
738	P01111	448057	396511	422638	404158	Two histotypes	12	10	10	12	30	30	124
739	P01266	30801.9	#DIV/0!	#DIV/0!	#DIV/0!	At least one sample	3	0	0	0	0	0	0
740	P01591	305965	465209	57460.6	485323	Two histotypes	6	6	3	6	18	9	54
741	P01593;P01594	102374	107233	37402.4	81465.7	Two histotypes	3	3	3	3	9	9	36
742	P01602	171535	193732	103303	374798	At least one histotype	3	3	2	3	9	6	30
743	P01619	3.01003e+06	1.01503e+06	537450	2.30498e+06	Two histotypes	3	3	3	3	9	9	36
744	P01700	439729	222595	79385.9	327032	Two histotypes	3	3	3	3	9	9	36
745	P01742	34857.4	#DIV/0!	17655	21161	At least one sample	3	0	1	3	0	3	12
746	P01780	775870	394902	111094	377478	Two histotypes	6	6	5	6	18	15	66
747	P01833	854395	#DIV/0!	38534.6	6.91201e+06	At least one sample	17	0	1	21	0	3	45
748	P01834	1.60404e+07	1.2003e+07	4.2918e+06	2.0388e+07	Two histotypes	11	9	9	10	27	27	108
749	P01857	1.13076e+07	1.07733e+07	3.5555e+06	1.72923e+07	Two histotypes	7	9	6	11	21	18	84
750	P01859	2.39342e+06	986020	300024	711634	Two histotypes	6	3	3	4	9	9	39
751	P01860	5.42069e+07	3.74641e+07	1.87954e+07	2.67158e+07	Two histotypes	24	17	10	20	51	15	146
752	P01861	1.05901e+06	1.02476e+06	429878	733853	Two histotypes	9	7	5	7	21	13	68
753	P01871	1.67973e+06	1.95598e+06	69544.2	3.573e+06	At least one histotype	25	24	3	29	66	8	159
754	P01876	5.76447e+06	4.43627e+06	1.40612e+06	1.28352e+07	Two histotypes	9	9	9	9	27	27	108
755	P01877	1.4041e+07	1.12629e+07	3.95932e+06	2.15566e+07	Two histotypes	15	15	11	15	45	33	156
756	P01880	#DIV/0!	#DIV/0!	#DIV/0!	473542	At least one sample	0	0	0	3	0	0	0
757	P01889	#DIV/0!	#DIV/0!	68055.9	#DIV/0!	NA	0	0	2	0	0	0	0
758	P01892	#DIV/0!	#DIV/0!	#DIV/0!	309957	At least one sample	0	0	0	6	0	0	0
759	P01903	#DIV/0!	185745	1.74719e+06	3.12663e+06	At least one histotype	0	8	12	12	0	36	48
760	P01920	#DIV/0!	#DIV/0!	202872	423533	At least one histotype	0	0	7	9	0	21	0
761	P02042	2.44447e+06	4.20714e+06	552009	1.29773e+06	Two histotypes	12	12	11	12	36	30	132
762	P02144	#DIV/0!	#DIV/0!	#DIV/0!	93853.9	At least one sample	0	0	0	3	0	0	0
763	P02452	6.8415e+06	3.56119e+07	1.8694e+08	2.08332e+07	Two histotypes	28	41	59	43	80	129	373
764	P02458	#DIV/0!	226806	1.00301e+06	4924754	At least one sample	0	4	11	1	0	3	15
765	P02461	1.37194e+06	6.17389e+06	1.28436e+07	2.88138e+06	Two histotypes	5	8	12	11	15	30	73
766	P02511	7.88962e+06	5.87722e+07	1.87163e+06	2.96422e+06	Two histotypes	21	21	20	20	63	57	240
767	P02533	1.18291e+06	738285	2.8968e+06	1.51038e+06	Two histotypes	27	25	30	30	72	87	303
768	P02538	3.30516e+07	4.80619e+07	3.13495e+07	1.64188e+07	Two histotypes	72	56	68	58	163	162	679
769	P02545	6.37448e+07	4.76706e+07	9.98886e+07	1.10104e+08	Two histotypes	107	97	109	108	283	317	1190
770	P02647	4.15157e+07	5.14982e+07	2.24284e+07	3.70395e+07	Two histotypes	45	44	39	47	129	117	497
771	P02649	4.40004e+06	3.5999e+06	1.62097e+06	3.02599e+06	Two histotypes	37	31	28	36	93	84	363
772	P02652	999049	1.00158e+06	511655	993359	Two histotypes	6	3	3	3	9	9	36
773	P02654	442132	481526	92702.7	321448	Two histotypes	6	6	3	6	18	9	54
774	P02656	358817	227201	109225	97323.7	Two histotypes	6	5	5	4	15	11	51
775	P02671	4.0285e+07	1.53881e+07	2.96395e+06	1.70473e+07	Two histotypes	69	53	32	53	153	90	492
776	P02675	7.15883e+07	1.82385e+07	3.50208e+06	2.6458e+07	Two histotypes	53	46	32	50	128	96	465
777	P02679	2.50864e+07	6.29351e+06	1.32321e+06	1.0811e+07	Two histotypes	35	29	17	30	84	42	258
778	P02730	335114	1.19031e+06	38944.7	228442	At least one histotype	14	16	2	9	38	6	66
779	P02741	670887	1.56819e+07	94606.4	54122.1	At least one histotype	8	12	3	1	24	3	24
780	P02743	1.47583e+06	630479	1.50938e+06	470191	Two histotypes	9	9	9	9	27	27	108
781	P02746	817424	1.30984e+06	464874	237699	Two histotypes	9	9	8	6	27	18	84
782	P02747	646436	1.03727e+06	356843	639462	Two histotypes	9	8	6	6	24	18	72
783	P02748	5.84614e+06	2.06092e+06	2.45395e+06	1.54122e+06	Two histotypes	20	18	18	17	54	48	206
784	P02749	1.46494e+06	490920	314423	171609	Two histotypes	6	3	3	3	9	9	36
785	P02750	1.96218e+06	869433	718703	468311	Two histotypes	9	9	8	9	27	24	102
786	P02751	1.98309e+07	7.47128e+06	7.28987e+06	7.95731e+06	Two histotypes	105	68	74	80	203	202	826
787	P02753	458372	449703	80391.6	81946.1	At least one histotype	3	2	3	3	6	9	30
788	P02760	4.88617e+06	670515	1.10323e+06	828636	Two histotypes	9	6	7	7	18	19	72
789	P02763	1.80866e+07	5.67668e+06	2.0858e+06	4.72763e+06	Two histotypes	12	12	9	12	36	27	126
790	P02765	1.04678e+06	1.07321e+06	753180	1.18275e+06	Two histotypes	6	6	6	6	18	18	72
791	P02766	993557	548739	214546	492439	Two histotypes	6	5	3	6	15	9	51
792	P02768	5.68628e+08	6.04106e+08	2.43521e+08	4.77868e+08	Two histotypes	85	81	61	76	229	177	793
793	P02774	2.24295e+06	1.8305e+06	838652	1.34747e+06	Two histotypes	9	9	8	10	27	24	102
794	P02786	726178	464936	356834	1.75062e+06	Two histotypes	24	12	11	43	33	32	146
795	P02787	1.04598e+07	1.77005e+07	9.72118e+06	1.28152e+07	Two histotypes	36	37	29	36	103	87	377
796	P02788	369783	675827	#DIV/0!	486221	At least one histotype	10	9	0	9	27	0	54
797	P02790	6.19017e+06	5.16075e+06	3.34486e+06	4.5309e+06	Two histotypes	17	12	11	13	36	33	126
798	P02792	1.35694e+07	6.24656e+06	2.43739e+06	7.85526e+06	Two histotypes	21	19	13	19	57	39	190
799	P02794	2.80457e+06	1.64927e+06	2.71586e+06	1.41514e+07	Two histotypes	17	12	15	18	36	45	168
800	P03891	28374.2	27651.2	28490.3	82492.4	At least one histotype	3	2	3	3	6	9	30
801	P03905	27182.1	#DIV/0!	32338.4	94264.4	At least one histotype	3	0	3	3	0	9	18
802	P03915	251857	169708	166854	255284	Two histotypes	5	3	4	8	9	12	44
803	P03923	157384	79614.5	#DIV/0!	122769	At least one histotype	3	3	0	3	9	0	18
804	P03952	1.00895e+06	846289	2.49367e+06	1.28391e+06	Two histotypes	3	3	3	3	9	9	36
805	P04003	237901	21376.6	#DIV/0!	#DIV/0!	At least one histotype	8	3	0	0	9	0	0
806	P04004	1.20906e+07	4.69533e+06	2.64295e+06	1.00121e+07	Two histotypes	18	17	15	18	45	45	189
807	P04040	3.58768e+06	1.63615e+07	2.0396e+06	5.577e+06	Two histotypes	40	42	31	39	120	90	410
808	P04049	44008.5	45210.6	13963.9	84893.4	At least one histotype	5	4	1	4	9	0	6
809	P04062	291172	338460	458965	417654	Two histotypes	9	7	5	10	15	11	61
810	P04066	1.11395e+06	1.23565e+06	299566	362846	Two histotypes	15	15	7	9	45	21	96
811	P04075	1.92192e+07	9.97796e+07	4.05987e+07	8.02409e+07	Two histotypes	50	52	48	54	145	144	581
812	P04080	3.84151e+06	7.82177e+06	1.12882e+06	1.28751e+06	Two histotypes	8	9	6	6	24	18	72
813	P04083	2.21071e+07	2.53621e+07	7.14263e+07	1.13e+07	Two histotypes	57	52	63	48	156	140	603
814	P04114	3.54733e+06	431965	407499	387038	Two histotypes	83	17	22	24	51	51	227
815	P04150	14456	#DIV/0!	63406.8	54221.2	At least one sample	3	0	3	2	0	3	0
816	P04156	#DIV/0!	66415.5	142636	85570.5	At least one sample	0	1	3	2	0	6	5
817	P04179	4.52804e+06	6.50196e+07	4.45048e+06	1.44315e+07	Two histotypes	19	21	15	21	57	45	210
818	P04181	2.40612e+06	6.10679e+06	1.04579e+06	2.39915e+06	Two histotypes	38	41	25	39	114	75	366
819	P04196	2.86303e+06	1.1369e+06	1.13317e+06	1.61847e+06	Two histotypes	21	17	18	18	51	48	196
820	P04216	#DIV/0!	#DIV/0!	490268	#DIV/0!	At least one sample	0	0	3	0	0	0	0
821	P04217	1.50583e+06	1.20426e+06	834614	1.05104e+06	Two histotypes	12	11	12	12	33	36	138
822	P04233	32706.5	181509	2.74845e+06	7.6732e+06	Two histotypes	3	4	12	15	9	36	42
823	P04259	3.52517e+06	2.53088e+06	2.42097e+06	2.87085e+06	Two histotypes	7	3	5	4	9	11	36
824	P04264	4.12994e+07	2.85059e+07	2.22611e+07	3.42865e+07	Two histotypes	77	66	65	70	189	193	757
825	P04275	914553	155618	248715	138566	Two histotypes	25	7	11	9	21	23	99
826	P04350	#DIV/0!	#DIV/0!	#DIV/0!	65372.7	At least one sample	0	0	0	4	0	0	0
827	P04406	3.52366e+07	1.07788e+08	4.33429e+07	6.12154e+07	Two histotypes	51	52	52	49	131	126	519
828	P04424	596884	6.10148e+06	272840	927563	Two histotypes	24	36	14	24	72	42	219
829	P04439;P13746	199131	2.68541e+06	6.41747e+06	8.17548e+06	Two histotypes	6	21	19	24	18	54	144
830	P04440	#DIV/0!	#DIV/0!	#DIV/0!	41095.3	At least one sample	0	0	0	3	0	0	0
831	P04626	66004.7	183905	17237	136774	At least one histotype	8	8	2	8	21	6	52
832	P04632	2.23955e+06	3.91812e+06	3.29312e+06	3.54787e+06	Two histotypes	21	21	19	18	55	51	214
833	P04792	5.52552e+07	4.23299e+07	3.63541e+07	5.35163e+07	Two histotypes	43	41	42	40	121	118	476
834	P04818	10977.2	#DIV/0!	#DIV/0!	#DIV/0!	NA	1	0	0	0	0	0	0
835	P04839	7859.48	19671.9	30240.7	29330.9	At least one histotype	1	3	3	3	3	9	24
836	P04843	1.38741e+07	6.18071e+06	1.40611e+07	1.56789e+07	Two histotypes	67	45	66	68	132	190	638
837	P04844	6.77859e+06	3.61292e+06	7.48828e+06	6.54088e+06	Two histotypes	45	38	42	45	110	114	459
838	P04899	1.67039e+06	1.45811e+06	1.54464e+06	1.21119e+06	Two histotypes	21	17	20	19	48	46	190
839	P04920	20474.9	#DIV/0!	523946	557854	At least one histotype	1	0	12	18	0	31	6
840	P04921	#DIV/0!	#DIV/0!	26004.8	#DIV/0!	NA	0	0	2	0	0	0	0
841	P05023	8.65901e+06	2.27313e+07	1.59745e+07	8.30976e+06	Two histotypes	76	80	91	72	213	213	875
842	P05026	552795	2.49965e+06	390935	367673	Two histotypes	12	13	8	12	36	24	120
843	P05067	255138	167998	#DIV/0!	91737.6	At least one histotype	11	7	0	6	19	0	36
844	P05090	2.27241e+06	1.08683e+06	263976	843092	At least one histotype	9	6	2	6	18	6	48
845	P05091	8.06534e+06	2.1654e+07	4.51335e+06	9.49632e+07	Two histotypes	52	55	42	65	156	126	568
846	P05106	52611.9	130218	#DIV/0!	7585.26	At least one histotype	4	6	0	3	12	0	18
847	P05107	173979	45453.6	4.77869e+06	7.92964e+06	At least one histotype	6	2	7	7	6	15	38
848	P05109	419067	1.81633e+06	142836	313229	Two histotypes	3	4	3	3	9	9	36
849	P05114	490219	283209	382929	335296	Two histotypes	9	6	9	7	18	21	84
850	P05141	1.46651e+07	1.1235e+07	1.76133e+07	1.88222e+07	Two histotypes	33	24	29	34	72	81	305
851	P05154	40267.1	81783	28912.9	12082.7	Two histotypes	4	5	4	3	11	9	39
852	P05155	4.2506e+06	1.97649e+07	2.7516e+06	3.82888e+06	Two histotypes	22	21	20	21	60	60	241
853	P05156	421186	410642	397790	303447	Two histotypes	3	3	3	3	9	9	36
854	P05161	336103	610808	1.84845e+06	1.9044e+06	Two histotypes	3	6	9	9	9	27	54
855	P05164	485721	805823	#DIV/0!	640574	At least one histotype	17	18	0	17	51	0	100
856	P05165	1.02528e+06	156168	1.49933e+06	1.99735e+06	Two histotypes	36	9	36	45	27	107	248
857	P05166	1.07201e+06	204629	1.86857e+06	1.93133e+06	Two histotypes	27	9	36	39	27	92	201
858	P05186	#DIV/0!	#DIV/0!	181154	157761	At least one histotype	0	0	6	4	0	10	0
859	P05198	2.04215e+06	1.94649e+06	1.87146e+06	1.91633e+06	Two histotypes	32	23	25	26	66	65	273
860	P05204	#DIV/0!	#DIV/0!	30971.3	13487.5	NA	0	0	1	2	0	2	0
861	P05362	21628.2	48844.9	122744	402076	Two histotypes	4	4	10	22	10	30	46
862	P05386	1.18416e+06	1.13664e+06	961349	783887	Two histotypes	7	3	3	4	9	9	37
863	P05387	5.22545e+06	4.43264e+06	4.18747e+06	5.71071e+06	Two histotypes	18	15	15	15	45	45	180
864	P05388	7.01938e+06	5.03335e+06	5.51889e+06	6.48161e+06	Two histotypes	33	28	29	31	83	85	339
865	P05413	131291	#DIV/0!	93312.3	#DIV/0!	At least one sample	5	0	3	0	0	0	7
866	P05423	17981.1	#DIV/0!	13515	18224	At least one sample	1	0	3	1	0	3	4
867	P05452	274003	174106	321474	135433	Two histotypes	8	6	7	3	18	9	56
868	P05455	3.92641e+06	3.20668e+06	3.26963e+06	2.12345e+06	Two histotypes	45	40	35	44	113	98	420
869	P05534	#DIV/0!	#DIV/0!	45810.6	#DIV/0!	At least one sample	0	0	3	0	0	0	0
870	P05546	1.13318e+06	690106	391923	736179	Two histotypes	16	11	8	14	33	24	121
871	P05549	24166.8	30428	48376.6	25136.8	At least one sample	2	3	2	3	6	6	25
872	P05556	5.86836e+06	3.30405e+06	1.8056e+06	2.21163e+06	Two histotypes	30	21	25	27	60	60	252
873	P05783	3.17549e+07	1.23899e+08	7.54622e+07	3.10853e+07	Two histotypes	68	73	75	69	192	193	788
874	P05787	6.52105e+07	2.24673e+08	1.28307e+08	5.15364e+07	Two histotypes	80	89	83	73	229	213	866
875	P05976;P08590	380371	128237	262603	610619	At least one sample	5	3	2	5	6	6	31
876	P05997	6013.64	#DIV/0!	#DIV/0!	#DIV/0!	NA	2	0	0	0	0	0	0
877	P06132	133092	108846	294734	525989	Two histotypes	7	5	10	12	9	28	64
878	P06280	295123	40615.3	67965.7	20061	Two histotypes	10	3	4	3	9	9	34
879	P06312	66232.7	#DIV/0!	#DIV/0!	79387.2	At least one sample	3	0	0	3	0	0	9
880	P06396	7.60882e+06	1.11597e+07	9.6999e+06	1.06511e+07	Two histotypes	49	44	44	53	125	124	506
881	P06454	361939	434330	2.1461e+06	2.21144e+06	Two histotypes	13	12	14	15	34	42	148
882	P06493	1.1064e+06	368222	460174	647801	Two histotypes	23	6	6	6	18	18	72
883	P06576	3.16602e+07	3.48581e+07	6.66561e+07	3.31525e+07	Two histotypes	71	76	74	70	206	194	795
884	P06681	416683	159375	1.23101e+06	415316	At least one histotype	13	1	11	10	3	26	65
885	P06702	2.25215e+06	3.93665e+06	441256	1.77155e+06	Two histotypes	12	13	3	13	30	9	85
886	P06703	5.38649e+07	9.94236e+06	2.85577e+07	1.22874e+08	Two histotypes	9	6	9	9	18	27	90
887	P06727	7.7596e+06	1.34737e+06	1.46876e+06	2.74396e+06	Two histotypes	48	25	21	36	75	63	303
888	P06730	135837	246682	344903	451087	Two histotypes	5	4	7	8	11	18	51
889	P06733	6.87714e+07	1.76277e+08	8.71929e+07	1.09366e+08	Two histotypes	79	72	73	80	206	201	811
890	P06737	3.1767e+06	9.5595e+06	178031	794434	Two histotypes	40	59	7	23	109	18	162
891	P06744	1.12944e+07	1.69152e+07	1.28499e+07	2.09867e+07	Two histotypes	53	44	47	57	128	132	519
892	P06748	1.32844e+07	1.51847e+07	2.46752e+07	9.42508e+06	Two histotypes	25	26	26	24	72	72	288
893	P06753	2.28746e+07	1.42746e+07	1.99927e+07	1.70362e+07	Two histotypes	34	27	30	30	78	74	317
894	P06756	654399	914955	354980	676354	Two histotypes	22	14	13	21	29	30	135
895	P06865	1.64405e+06	2.03869e+06	812432	367026	Two histotypes	25	19	15	10	57	25	134
896	P07093	#DIV/0!	#DIV/0!	241957	#DIV/0!	At least one sample	0	0	6	0	0	0	0
897	P07099	1.83561e+07	4.00502e+06	6.30552e+06	2.32172e+07	Two histotypes	48	31	44	51	93	129	450
898	P07108	289134	783271	353371	846800	Two histotypes	5	8	6	9	15	18	66
899	P07195	2.07063e+07	2.74205e+07	1.04575e+07	1.66786e+07	Two histotypes	38	34	29	38	99	84	365
900	P07199	#DIV/0!	#DIV/0!	493894	48052.5	At least one sample	0	0	4	4	0	6	0
901	P07203	4.03707e+06	2.46806e+06	1.57964e+06	2.74472e+06	Two histotypes	21	22	21	22	63	63	252
902	P07205	225367	369275	157365	324966	Two histotypes	8	13	5	8	22	13	69
903	P07225	146634	59096.3	#DIV/0!	21860.9	At least one histotype	5	3	0	1	9	0	6
904	P07237	3.02948e+07	4.15093e+07	9.00312e+06	1.52325e+07	Two histotypes	72	68	53	62	189	149	660
905	P07305	7.73069e+06	1.45829e+06	10146948	5.70808e+06	Two histotypes	9	8	9	9	24	27	102
906	P07311	13311.1	5479.9	133721	19471.7	At least one histotype	2	1	9	3	2	9	18
907	P07339	1.17538e+07	1.63356e+07	5.90971e+06	2.65825e+07	Two histotypes	36	35	36	36	105	96	400
908	P07355	4.86214e+07	6.28398e+07	4.83942e+07	2.2439e+07	Two histotypes	56	51	56	50	153	147	612
909	P07357	407519	#DIV/0!	358818	146381	At least one sample	10	0	7	3	0	5	19
910	P07358	503080	311023	385077	283582	Two histotypes	8	5	7	4	14	11	51
911	P07360	868898	166735	298601	184990	Two histotypes	15	3	8	7	9	19	63
912	P07384	9.97572e+06	9.6176e+06	1.19524e+07	1.19409e+07	Two histotypes	75	63	64	78	184	185	743
913	P07437	1.27336e+07	7.08859e+06	1.42173e+07	1.84158e+07	Two histotypes	15	12	17	15	36	45	162
914	P07477	339048	571222	344888	133870	At least one sample	1	1	1	3	1	3	8
915	P07585	128948	492531	1.91604e+06	141106	Two histotypes	4	4	9	3	10	9	42
916	P07602	1.4728e+06	2.53923e+06	638970	1.6764e+06	Two histotypes	11	10	8	11	29	22	102
917	P07686	8.66447e+06	1.50865e+06	368371	893035	Two histotypes	44	20	13	20	60	39	194
918	P07737	1.28109e+07	8.20547e+06	7.7612e+06	1.4344e+07	Two histotypes	29	23	24	28	66	69	277
919	P07738	203035	189464	#DIV/0!	#DIV/0!	At least one sample	4	2	0	0	6	0	0
920	P07741	1.66329e+06	1.29116e+06	3.88768e+06	5.2348e+06	Two histotypes	13	10	13	16	26	39	114
921	P07814	3.83412e+06	4.12159e+06	4.13788e+06	7.27216e+06	Two histotypes	75	62	68	86	174	182	710
922	P07858	4.8666e+06	5.92325e+06	2.36774e+06	1.81698e+06	Two histotypes	7	7	6	6	18	15	67
923	P07900	2.30685e+07	4.65813e+07	3.25219e+07	3.34556e+07	Two histotypes	56	55	59	56	154	156	628
924	P07902	#DIV/0!	42872.6	39957.8	27578.5	At least one sample	0	3	1	3	0	0	6
925	P07910	1.79176e+07	1.86581e+07	2.40091e+07	1.90101e+07	Two histotypes	41	37	40	43	109	114	445
926	P07942	3.68599e+07	8.10568e+06	1.37414e+06	331245	Two histotypes	66	48	21	13	144	39	204
927	P07947	1.91746e+06	6.29842e+06	3.14893e+06	2.651e+06	Two histotypes	18	16	16	15	42	36	145
928	P07948	359768	403012	83369.6	159466	Two histotypes	15	12	7	11	36	18	103
929	P07951	4.68955e+06	1.70342e+06	5.80487e+06	4.51781e+06	Two histotypes	18	9	19	18	27	51	159
930	P07954	1.54572e+06	1.55472e+06	4.74469e+06	2.03037e+07	Two histotypes	30	23	32	44	69	90	313
931	P07996	968681	688013	1.50346e+07	2.52974e+06	Two histotypes	28	20	56	44	57	132	278
932	P08047	#DIV/0!	#DIV/0!	14953.2	18029.1	At least one sample	0	0	2	3	0	6	0
933	P08069	14038.3	#DIV/0!	143812	#DIV/0!	NA	1	0	2	0	0	0	1
934	P08123	2.78376e+07	1.05102e+08	4.46467e+08	6.95164e+07	Two histotypes	26	27	40	35	75	105	317
935	P08133	4.53943e+06	4.72846e+06	1.14623e+07	9.44292e+06	Two histotypes	66	56	74	79	162	195	692
936	P08134	1.33237e+06	1.22154e+06	1.42458e+06	1.34603e+06	Two histotypes	8	7	7	7	20	19	78
937	P08174	159379	#DIV/0!	130611	181588	At least one sample	2	0	3	2	0	6	10
938	P08183	227116	240266	#DIV/0!	217818	At least one sample	3	3	0	3	6	0	15
939	P08195	3.34671e+06	3.20745e+06	1.95682e+06	1.35728e+06	Two histotypes	48	47	36	35	132	92	422
940	P08236	387627	1.10677e+06	698000	1.24213e+06	Two histotypes	11	13	12	14	33	36	140
941	P08237	1.28654e+06	891258	1.42667e+06	1.07217e+06	Two histotypes	17	15	20	16	45	43	180
942	P08238	7.55105e+07	9.03438e+07	7.92452e+07	7.63902e+07	Two histotypes	99	95	92	102	275	267	1082
943	P08240	295397	320632	856502	582560	Two histotypes	15	14	23	23	36	48	156
944	P08243	21170.3	7614.51	124598	230745	At least one histotype	4	2	8	11	6	21	35
945	P08246	139655	300979	#DIV/0!	76475.1	At least one histotype	3	3	0	3	9	0	18
946	P08263;P09210;Q16772;Q7RTV2	115805	#DIV/0!	39956.1	42951.3	NA	1	0	2	1	0	0	2
947	P08294	512716	71555.2	#DIV/0!	86544.9	At least one histotype	6	3	0	3	9	0	18
948	P08311	134394	1.2249e+06	19198.6	101903	At least one histotype	6	6	1	5	18	3	36
949	P08397	110855	103788	330285	89035.7	Two histotypes	9	4	12	6	11	15	62
950	P08519	180903	#DIV/0!	#DIV/0!	#DIV/0!	At least one sample	3	0	0	0	0	0	0
951	P08559	5.07236e+06	3.47307e+06	7.83939e+06	8.55811e+06	Two histotypes	34	28	35	36	63	92	313
952	P08571	99956.2	105970	138228	90259.3	Two histotypes	4	3	3	3	9	9	36
953	P08572	1.22539e+07	9.72015e+06	1.71461e+06	1.6393e+06	Two histotypes	21	19	18	18	56	54	216
954	P08574	529003	376077	3.20472e+06	3.19947e+06	Two histotypes	5	4	9	9	11	27	54
955	P08575	35219.6	75609.9	158773	181232	At least one histotype	2	4	7	8	6	19	36
956	P08579	48990	51561.5	41161.5	48827	At least one sample	2	3	3	2	6	6	25
957	P08603	2.16054e+06	954328	993233	1.26221e+06	Two histotypes	33	17	21	26	48	59	237
958	P08621	2.33525e+06	2.78104e+06	3.04754e+06	2.75194e+06	Two histotypes	29	28	28	31	72	79	306
959	P08637	#DIV/0!	111843	60488	40862.5	At least one sample	0	3	1	1	0	1	6
960	P08648	935143	232095	35737.6	#DIV/0!	At least one histotype	23	9	3	0	27	0	18
961	P08651	17279.7	#DIV/0!	48475.3	247670	At least one sample	1	0	3	6	0	7	5
962	P08670	1.30444e+08	7.69118e+07	2.24438e+08	5.19636e+07	Two histotypes	112	92	119	109	276	307	1186
963	P08697	206143	29309.6	25290.1	111018	At least one sample	10	2	1	6	6	3	29
964	P08708	897496	724207	718822	828715	Two histotypes	13	12	12	12	36	33	139
965	P08727	3.16327e+08	6.61344e+08	1.69534e+08	1.65327e+08	Two histotypes	101	97	88	87	286	261	1050
966	P08729	2.631e+08	6.23014e+08	9.84011e+07	1.3551e+08	Two histotypes	96	93	77	84	268	225	945
967	P08754	827396	566454	965312	1.07882e+06	Two histotypes	9	7	11	11	21	31	96
968	P08758	3.08298e+07	1.05861e+08	2.22374e+07	4.20093e+07	Two histotypes	62	58	51	58	173	147	640
969	P08779	468250	199715	179525	472193	Two histotypes	22	13	11	21	28	26	133
970	P08833	75277.3	400221	#DIV/0!	#DIV/0!	At least one histotype	3	3	0	0	9	0	0
971	P08865	1.13125e+07	8.59353e+06	1.07512e+07	1.06545e+07	Two histotypes	26	24	27	24	72	72	289
972	P08962	341898	214485	165269	369034	Two histotypes	6	5	8	6	15	18	66
973	P09001	170279	83585	49850.7	78577	At least one histotype	5	2	3	4	6	9	30
974	P09012	974451	932440	1.12938e+06	1.05233e+06	Two histotypes	12	12	12	15	36	36	144
975	P09104	95662.2	504518	79907.1	963099	Two histotypes	5	14	3	21	15	9	75
976	P09110	2.40742e+06	784680	1.39276e+06	526609	Two histotypes	31	13	18	12	39	29	155
977	P09211	4.80256e+06	1.44916e+06	8.11629e+06	4.50116e+06	Two histotypes	24	14	27	25	39	73	222
978	P09234	179798	297259	180336	193111	Two histotypes	7	4	5	8	9	14	50
979	P09382	9.55451e+06	720962	3.25285e+06	8.33018e+06	Two histotypes	15	9	14	14	21	36	124
980	P09417	209126	450404	377632	426458	Two histotypes	5	3	12	12	9	36	48
981	P09429	1.0919e+06	330821	1.83153e+06	1.64365e+06	Two histotypes	13	6	13	17	18	39	108
982	P09455	270646	596222	4.1672e+06	115232	Two histotypes	6	8	20	6	18	18	72
983	P09467	#DIV/0!	55889.5	216792	202391	At least one histotype	0	2	5	9	0	15	11
984	P09471	#DIV/0!	#DIV/0!	#DIV/0!	37778.9	At least one sample	0	0	0	3	0	0	0
985	P09486	130265	#DIV/0!	157708	#DIV/0!	At least one sample	1	0	3	0	0	0	3
986	P09493	1.54263e+06	809870	1.64933e+06	1.14476e+06	Two histotypes	12	9	12	12	27	36	126
987	P09496	3.20497e+06	3.52199e+06	2.22144e+06	2.5709e+06	Two histotypes	9	9	9	9	27	27	108
988	P09497	969439	1.16842e+06	971118	1.52842e+06	Two histotypes	11	9	8	15	26	24	102
989	P09525	1.05017e+08	4.13716e+08	4.99285e+06	4.82072e+06	Two histotypes	75	88	41	35	214	101	450
990	P09543	1.72085e+06	3.68685e+06	1.12893e+06	995520	Two histotypes	27	29	20	20	78	48	225
991	P09622	4.0246e+06	2.41591e+06	6.0142e+06	3.47624e+06	Two histotypes	27	24	27	26	69	72	285
992	P09651	7.65234e+06	8.34263e+06	1.10684e+07	1.12298e+07	Two histotypes	24	16	24	25	46	68	227
993	P09661	1.02644e+06	1.32657e+06	1.3844e+06	1.21398e+06	Two histotypes	20	20	22	23	52	55	217
994	P09669	1.8628e+06	1.13229e+06	2.04319e+06	2.34024e+06	Two histotypes	6	6	6	6	18	18	72
995	P09758	2.09546e+06	1.26321e+06	641003	2.42917e+06	Two histotypes	9	9	9	10	27	27	108
996	P09871	166408	323262	75181.1	91674.6	Two histotypes	5	6	3	3	15	9	36
997	P09874	3.23559e+06	3.00874e+06	5.0162e+06	8.48137e+06	Two histotypes	52	40	62	80	107	172	504
998	P09884	369772	#DIV/0!	1.03776e+06	361358	At least one sample	6	0	2	5	0	5	21
999	P09913	#DIV/0!	#DIV/0!	235778	228502	At least one histotype	0	0	6	6	0	15	0
1000	P09914	#DIV/0!	95589.2	479711	1.0556e+06	At least one histotype	0	4	11	24	0	33	24
1001	P09917	8623.29	450950	71654	35645.3	At least one sample	1	16	6	3	1	6	27
1002	P09936	#DIV/0!	1.53114e+06	400133	277322	At least one sample	0	6	2	3	0	6	15
1003	P09960	2.21698e+06	5.67256e+06	2.41515e+06	3.39766e+06	Two histotypes	38	46	41	43	108	108	442
1004	P09972	411269	2.98319e+06	1.25402e+06	4.73043e+06	Two histotypes	6	10	15	31	18	45	88
1005	P0C0L4	50891.8	29883.7	23674.5	26709.3	At least one histotype	4	4	2	4	10	6	32
1006	P0C0L5	1.1238e+07	1.30038e+07	1.00232e+07	1.10489e+07	Two histotypes	81	69	71	82	199	207	818
1007	P0C0S5;Q71UI9	2.02474e+06	2.40971e+06	8.17636e+06	1.03538e+07	Two histotypes	3	3	4	4	9	10	36
1008	P0C2Y1	#DIV/0!	110044	#DIV/0!	31509.2	At least one sample	0	3	0	1	0	0	3
1009	P0C7X5	#DIV/0!	192772	13577.9	73666.1	At least one histotype	0	3	3	3	0	9	18
1010	P0C870	#DIV/0!	11570.8	240251	#DIV/0!	At least one sample	0	1	8	0	0	0	3
1011	P0CB38	306977	280881	257988	270178	Two histotypes	4	3	3	3	9	9	36
1012	P0CG12	9751.75	7236.88	358193	387087	At least one histotype	1	2	9	9	2	27	18
1013	P0CG39	4.13771e+06	4.29778e+06	4.51425e+06	4.75628e+06	Two histotypes	7	6	7	7	18	19	74
1014	P0DJI8	1.25639e+06	#DIV/0!	#DIV/0!	#DIV/0!	At least one sample	3	0	0	0	0	0	0
1015	P0DMM9;P0DMN0	178969	217116	10861.7	9989.8	At least one histotype	7	4	2	2	12	4	24
1016	P0DMV8;P0DMV9	3.34759e+07	3.94166e+07	4.51178e+07	3.76743e+07	Two histotypes	59	56	62	62	149	167	615
1017	P0DN76;Q01081	2.25198e+06	2.38431e+06	3.25895e+06	340190	Two histotypes	9	8	9	6	24	18	84
1018	P0DN79;P35520	3.27144e+06	6184.23	164858	8181.94	At least one sample	16	1	1	2	3	0	11
1019	P0DOY2;P0DOY3	3.5104e+06	2.41938e+06	1.2258e+06	1.96045e+06	Two histotypes	8	8	7	7	22	19	80
1020	P0DP23;P0DP24;P0DP25	1.0355e+07	9.77401e+06	9.50015e+06	8.83096e+06	Two histotypes	28	27	32	33	71	89	311
1021	P0DPB5	175489	356663	381746	291531	Two histotypes	3	3	3	3	9	9	36
1022	P10109	272245	198482	188607	83344.7	At least one histotype	6	3	3	2	9	6	30
1023	P10155	602211	824183	1.0284e+06	707902	Two histotypes	14	13	15	13	34	29	116
1024	P10253	2.67945e+06	9.67575e+06	1.68041e+06	2.57707e+06	Two histotypes	43	45	36	39	117	105	434
1025	P10301	686834	564703	291806	257687	Two histotypes	15	11	9	10	31	17	99
1026	P10319	27119.3	103232	973720	909631	At least one histotype	2	3	4	10	3	12	24
1027	P10398	56664.1	111138	85446.3	222272	Two histotypes	5	5	6	10	11	15	52
1028	P10412	#DIV/0!	#DIV/0!	#DIV/0!	#DIV/0!	NA	0	0	0	0	0	0	0
1029	P10451	703365	373650	#DIV/0!	252940	At least one histotype	12	7	0	8	21	0	39
1030	P10515	927674	255710	2.78954e+06	1.43294e+06	Two histotypes	24	11	31	27	33	70	192
1031	P10586	282088	548833	747830	1.20254e+06	Two histotypes	21	24	29	49	40	83	241
1032	P10588	130236	11916.9	39010.9	29684.5	At least one sample	4	2	3	3	4	6	20
1033	P10599	1.55645e+06	1.69782e+07	4.20652e+06	8.12475e+06	Two histotypes	4	9	5	6	12	15	56
1034	P10606	1.8733e+06	1.30865e+06	1.57414e+06	2.21541e+06	Two histotypes	12	10	9	11	27	27	111
1035	P10619	331028	361519	158651	222631	Two histotypes	6	6	6	6	18	18	72
1036	P10620	205969	117292	100304	185041	Two histotypes	8	3	4	6	9	12	48
1037	P10643	351306	203380	59246.9	133737	At least one histotype	11	6	1	7	15	3	36
1038	P10644	1.15347e+06	4.99198e+06	1.75529e+06	2.28703e+06	Two histotypes	31	39	29	37	84	87	359
1039	P10768	298588	1.2582e+06	1.14116e+06	1.58765e+06	Two histotypes	12	16	16	18	36	43	149
1040	P10809	3.22315e+07	4.53697e+07	5.04603e+07	3.30369e+07	Two histotypes	92	82	91	86	220	235	923
1041	P10909	8.62981e+06	8.83837e+06	3.7432e+06	9.34727e+06	Two histotypes	30	29	23	34	81	69	311
1042	P11021	3.46611e+07	4.25382e+07	2.46264e+07	2.90915e+07	Two histotypes	88	76	69	88	223	198	841
1043	P11047	4.20192e+07	1.45031e+07	1.73438e+06	1.98487e+06	Two histotypes	102	76	35	38	219	93	438
1044	P11117	183655	955762	204046	135559	Two histotypes	8	12	6	6	24	18	72
1045	P11137	#DIV/0!	#DIV/0!	556417	#DIV/0!	At least one sample	0	0	5	0	0	0	0
1046	P11142	2.20242e+07	3.14235e+07	2.85694e+07	2.31495e+07	Two histotypes	49	50	51	49	138	140	562
1047	P11166	3.9312e+06	946674	396103	1.31065e+06	Two histotypes	16	6	6	12	18	18	81
1048	P11169;Q8TDB8	30232.5	#DIV/0!	#DIV/0!	6413.5	At least one sample	1	0	0	3	0	0	0
1049	P11171	660950	550786	861973	678594	Two histotypes	7	7	4	6	18	10	54
1050	P11172	679893	564012	1.72677e+06	1.04643e+06	Two histotypes	23	19	30	31	57	73	246
1051	P11177	1.4006e+06	988782	2.0033e+06	2.61376e+06	Two histotypes	25	21	26	29	63	74	265
1052	P11182	3.40875e+06	879812	780445	1.73625e+06	At least one histotype	15	2	9	19	6	27	84
1053	P11215	86717	112243	64733.6	103412	At least one sample	2	5	3	8	2	8	23
1054	P11216	2.6118e+06	1.02571e+07	1.5672e+06	4.39184e+06	Two histotypes	47	61	33	51	129	93	452
1055	P11217	3.22374e+06	1.04423e+07	1.25777e+06	3.47856e+06	Two histotypes	21	23	16	18	63	39	192
1056	P11233	230489	155800	342499	238941	Two histotypes	6	5	6	6	15	15	61
1057	P11234	1.1996e+06	1.41308e+06	1.01522e+06	406651	Two histotypes	14	13	9	7	33	9	79
1058	P11274	37032.5	22065.7	19282	9864.85	At least one sample	4	3	1	1	0	0	3
1059	P11277	64275.6	145888	#DIV/0!	58076.9	At least one sample	2	6	0	1	5	0	4
1060	P11279	3.19303e+06	1.41653e+06	1.42498e+06	1.70928e+06	Two histotypes	15	14	14	14	42	40	164
1061	P11310	2.44147e+06	2.57769e+06	5.74985e+06	1.17321e+07	Two histotypes	30	29	39	45	87	108	354
1062	P11387	5.02645e+06	1.2716e+06	3.35256e+06	2.78524e+06	Two histotypes	31	16	24	25	45	59	210
1063	P11388	93381.1	68662.1	#DIV/0!	52812.2	At least one sample	8	3	0	4	5	0	14
1064	P11413	2.09396e+06	1.05632e+07	1.85584e+06	2.08755e+06	Two histotypes	40	51	31	39	120	92	405
1065	P11441	273953	436076	139590	447223	Two histotypes	6	9	6	11	18	18	77
1066	P11498	1.62795e+06	805725	406249	2.06804e+06	Two histotypes	56	19	11	54	57	31	253
1067	P11532	#DIV/0!	792194	139128	96948.5	At least one sample	0	20	5	3	0	5	21
1068	P11586	7.37261e+06	6.76558e+06	4.09524e+06	6.72748e+06	Two histotypes	77	63	57	75	173	162	684
1069	P11717	393550	535257	156298	155903	Two histotypes	15	10	8	8	27	11	73
1070	P11766	412712	1.63608e+06	1.65404e+06	1.17445e+06	Two histotypes	9	11	12	14	25	30	104
1071	P11802	81512.4	#DIV/0!	49352.6	65321.9	At least one histotype	5	0	3	5	0	9	22
1072	P11908	743114	456344	399489	215584	Two histotypes	10	8	9	8	24	20	84
1073	P11940	6.0263e+06	3.6633e+06	5.53416e+06	5.75016e+06	Two histotypes	61	42	60	67	122	174	571
1074	P12004	2.69106e+06	956319	1.2954e+06	2.75521e+06	Two histotypes	27	11	20	28	32	57	190
1075	P12035	#DIV/0!	#DIV/0!	462371	74291.9	At least one histotype	0	0	3	3	0	9	0
1076	P12074	67790	#DIV/0!	#DIV/0!	71275.3	At least one sample	1	0	0	3	0	0	0
1077	P12081	1.77602e+06	4.14484e+06	3.15059e+06	4.30434e+06	Two histotypes	34	40	41	42	102	114	428
1078	P12107	#DIV/0!	40258.6	244068	52404.6	At least one sample	0	1	3	2	0	6	5
1079	P12109	8.64892e+06	1.75975e+07	2.85554e+07	8.9188e+06	Two histotypes	35	37	42	32	99	93	385
1080	P12110	7.60729e+06	1.52586e+07	2.71703e+07	8.03371e+06	Two histotypes	35	35	40	37	99	102	401
1081	P12111	3.83591e+07	7.80365e+07	1.44683e+08	4.21331e+07	Two histotypes	214	207	254	217	571	621	2405
1082	P12235	113884	390222	155381	717673	Two histotypes	5	7	4	9	13	12	54
1083	P12236	1.93515e+06	2.41648e+06	1.09413e+06	1.15141e+06	Two histotypes	13	12	14	13	36	33	139
1084	P12268	5.38222e+06	3.08389e+06	1.2891e+06	3.7576e+06	Two histotypes	45	32	32	38	96	90	388
1085	P12270	4.05796e+06	1.93354e+06	4.89095e+06	5.01065e+06	Two histotypes	86	49	81	103	140	208	697
1086	P12277	7.77289e+06	874295	7.60998e+06	4.96927e+06	Two histotypes	32	16	28	28	48	76	262
1087	P12429	1.3679e+06	3.86183e+06	2.69689e+06	2.11274e+06	Two histotypes	23	36	32	28	69	78	309
1088	P12532	1.21773e+06	4.78357e+06	776678	7.14208e+06	Two histotypes	15	15	12	21	45	36	162
1089	P12694	893735	421148	430986	813298	Two histotypes	22	13	15	22	34	34	152
1090	P12724	40998.9	79203.5	#DIV/0!	#DIV/0!	At least one sample	2	3	0	0	6	0	0
1091	P12814	2.30867e+07	1.935e+07	2.12242e+07	2.87186e+07	Two histotypes	111	90	105	121	253	295	1078
1092	P12821	#DIV/0!	#DIV/0!	377084	125061	At least one sample	0	0	4	1	0	3	0
1093	P12830	2.76379e+06	1.56424e+06	#DIV/0!	2.09887e+06	At least one histotype	26	16	0	20	48	0	97
1094	P12931	541158	1.33599e+06	67366.2	#DIV/0!	At least one histotype	11	12	1	0	30	0	6
1095	P12955	129632	1.13197e+06	832480	640756	Two histotypes	6	15	13	12	18	30	100
1096	P12956	1.83828e+07	1.06581e+07	1.32418e+07	9.50617e+06	Two histotypes	85	56	67	67	167	175	685
1097	P13010	1.04203e+07	5.09192e+06	6.32342e+06	4.79035e+06	Two histotypes	72	47	67	59	135	162	608
1098	P13051	3070.99	#DIV/0!	#DIV/0!	170503	At least one sample	2	0	0	8	0	0	6
1099	P13073	2.31913e+06	801762	2.26486e+06	3.27194e+06	Two histotypes	17	10	17	17	30	45	154
1100	P13284	422015	351680	#DIV/0!	313311	At least one histotype	5	5	0	6	11	0	18
1101	P13473	2.96822e+06	2.05769e+06	2.03296e+06	1.3936e+06	Two histotypes	9	6	7	9	18	21	84
1102	P13489	1.21065e+06	2.39893e+06	1.50581e+06	3.07096e+06	Two histotypes	9	11	9	13	27	27	114
1103	P13498	26966.6	#DIV/0!	#DIV/0!	#DIV/0!	NA	1	0	0	0	0	0	0
1104	P13591	#DIV/0!	#DIV/0!	45447.3	#DIV/0!	At least one sample	0	0	5	0	0	0	0
1105	P13611	4.44123e+06	1.14863e+07	1.20103e+06	85289.3	Two histotypes	32	36	19	3	96	9	132
1106	P13639	2.29389e+07	1.29986e+07	1.06294e+07	1.2903e+07	Two histotypes	85	60	61	81	171	173	690
1107	P13645	2.41646e+07	2.27799e+07	1.55417e+07	1.64923e+07	Two histotypes	67	63	61	63	178	162	675
1108	P13646	7.35535e+06	1.7549e+07	3.79451e+06	3.59867e+06	Two histotypes	9	8	6	6	22	18	72
1109	P13647	3.11438e+06	1.07436e+06	6.64588e+06	9.1155e+06	Two histotypes	35	24	45	47	70	129	316
1110	P13667	2.78111e+07	8.79383e+06	1.04407e+07	1.6771e+07	Two histotypes	96	77	79	90	231	229	931
1111	P13671	529775	#DIV/0!	67705.7	388507	At least one sample	11	0	1	4	0	0	11
1112	P13674	5.41237e+06	942135	282849	885703	Two histotypes	45	21	13	24	63	39	206
1113	P13688	443252	63962.7	21348.2	93168.7	At least one sample	6	1	2	3	3	6	20
1114	P13693	464907	908103	711316	726767	Two histotypes	11	13	15	16	30	43	132
1115	P13716	134036	1.98914e+06	901573	133000	Two histotypes	5	13	10	6	15	15	64
1116	P13796	1.55283e+06	1.86235e+06	2.469e+06	2.69197e+06	Two histotypes	28	28	31	41	73	92	315
1117	P13797	5.69521e+06	2.31434e+06	3.15534e+06	1.89473e+06	Two histotypes	46	26	33	27	68	68	297
1118	P13798	3.07543e+06	3.0967e+06	2.10934e+06	2.21988e+06	Two histotypes	34	31	32	35	79	78	325
1119	P13804	1.50475e+06	1.00763e+06	1.3895e+06	1.84351e+06	Two histotypes	24	21	21	24	58	63	242
1120	P13807	1.22944e+06	4.94303e+06	135598	293714	Two histotypes	27	38	12	14	81	31	140
1121	P13861	2.55681e+06	2.17677e+06	3.72999e+06	1.84973e+06	Two histotypes	39	24	24	33	70	64	274
1122	P13928;Q5VT79	184452	#DIV/0!	#DIV/0!	#DIV/0!	At least one sample	8	0	0	0	0	0	0
1123	P13929	3136.26	2622.36	18876.8	16335.5	At least one histotype	2	3	3	3	6	9	30
1124	P13984	195561	60323	127949	49510.6	Two histotypes	5	3	4	3	9	9	38
1125	P13987	#DIV/0!	#DIV/0!	125052	220863	At least one sample	0	0	2	3	0	6	0
1126	P13995	77396.7	82965.2	#DIV/0!	101646	At least one sample	2	2	0	3	2	0	9
1127	P14174	16332.6	58692.7	55914	70111.3	Two histotypes	3	3	3	4	9	9	36
1128	P14209	111013	#DIV/0!	192817	111341	At least one histotype	3	0	3	3	0	9	18
1129	P14314	4.92543e+06	4.87616e+06	5.45844e+06	9.37423e+06	Two histotypes	36	32	38	39	90	108	388
1130	P14317	1.33509e+06	#DIV/0!	367994	90840.8	At least one histotype	36	0	17	12	0	35	84
1131	P14324	302316	1.15112e+06	561473	1.4985e+06	Two histotypes	12	22	15	20	36	43	175
1132	P14373	#DIV/0!	#DIV/0!	31480	41584.2	NA	0	0	2	2	0	2	0
1133	P14384	648114	#DIV/0!	11670.6	17201.6	At least one sample	12	0	1	2	0	1	9
1134	P14406	1.51366e+06	918887	1.34667e+06	1.65623e+06	Two histotypes	6	6	6	6	18	18	72
1135	P14543	3.28703e+06	1.52211e+06	1.16733e+06	1.09932e+06	Two histotypes	36	23	28	29	69	79	304
1136	P14550	1.92706e+06	7.95233e+06	4.82748e+06	4.54267e+06	Two histotypes	28	32	31	32	83	89	345
1137	P14618	4.73796e+07	1.35436e+08	6.10036e+07	6.78638e+07	Two histotypes	80	85	85	80	226	229	887
1138	P14621	#DIV/0!	#DIV/0!	88937.1	109100	At least one histotype	0	0	4	5	0	11	0
1139	P14625	6.07226e+07	4.6552e+07	2.70192e+07	7.4642e+07	Two histotypes	113	96	89	107	276	253	1086
1140	P14649	43974	152245	195396	62880.4	Two histotypes	3	4	4	3	9	9	36
1141	P14678	2.95112e+06	3.47938e+06	4.30606e+06	2.98489e+06	Two histotypes	10	9	10	9	27	27	108
1142	P14735	1.16152e+06	1.20705e+06	112091	367618	Two histotypes	26	22	7	16	47	19	128
1143	P14780	#DIV/0!	#DIV/0!	#DIV/0!	60282.8	NA	0	0	0	1	0	0	0
1144	P14854	2.13005e+06	982891	2.75612e+06	3.88775e+06	Two histotypes	4	4	6	6	10	18	48
1145	P14859	1192.69	27049.8	99574.4	5753.2	At least one histotype	2	1	4	3	0	9	12
1146	P14866	3.4913e+06	3.29356e+06	3.91643e+06	4.07982e+06	Two histotypes	39	29	37	39	78	94	336
1147	P14868	8.95576e+06	1.04034e+07	1.23056e+07	1.10509e+07	Two histotypes	67	62	66	71	181	189	737
1148	P14923	5.45775e+06	4.43264e+06	2.95649e+06	6.92895e+06	Two histotypes	56	46	42	57	136	126	532
1149	P14927	450903	220519	1.8407e+06	2.53305e+06	Two histotypes	13	7	15	18	21	45	120
1150	P15088	#DIV/0!	36214.8	#DIV/0!	#DIV/0!	At least one sample	0	3	0	0	0	0	0
1151	P15104	515161	125871	37022.9	1.53473e+06	Two histotypes	11	4	3	15	12	9	63
1152	P15121	1.35279e+06	3.37723e+06	1.55223e+06	1.12323e+06	Two histotypes	18	19	14	13	51	37	160
1153	P15144	#DIV/0!	#DIV/0!	5.06621e+06	1.36075e+07	At least one histotype	0	0	68	82	0	175	0
1154	P15151	96941	#DIV/0!	#DIV/0!	1	At least one sample	5	0	0	2	0	0	0
1155	P15153	#DIV/0!	#DIV/0!	#DIV/0!	#DIV/0!	NA	0	0	0	0	0	0	0
1156	P15170	239678	629830	418483	658397	Two histotypes	16	20	14	23	33	42	161
1157	P15259	#DIV/0!	#DIV/0!	#DIV/0!	#DIV/0!	NA	0	0	0	0	0	0	0
1158	P15289	1.07298e+06	365245	69517.6	211938	Two histotypes	17	9	5	9	27	15	84
1159	P15291	113807	1.25434e+06	24777.8	47219.1	Two histotypes	5	14	3	4	15	9	38
1160	P15309	240953	#DIV/0!	216167	460600	At least one sample	4	0	2	10	0	6	16
1161	P15311	6.84443e+06	6.40256e+07	8.48431e+06	7.59349e+06	Two histotypes	30	58	30	30	88	74	336
1162	P15313	1.17048e+06	1.29461e+06	1.38332e+06	551283	Two histotypes	15	12	18	15	30	45	154
1163	P15336	#DIV/0!	#DIV/0!	#DIV/0!	7710.85	At least one sample	0	0	0	3	0	0	0
1164	P15374	293073	376132	326789	254657	Two histotypes	9	8	8	9	24	24	96
1165	P15531	984792	2.15949e+06	4.54793e+06	1.25148e+06	Two histotypes	11	11	14	13	29	36	125
1166	P15559	604335	#DIV/0!	435910	2.04152e+06	At least one histotype	3	0	6	16	0	18	18
1167	P15586	1.6906e+06	2.40165e+06	731625	990524	Two histotypes	22	20	12	11	58	29	137
1168	P15735	72451.6	344419	83111.9	117510	At least one histotype	2	9	6	7	6	13	47
1169	P15880	2.77232e+06	1.91509e+06	2.01109e+06	2.96067e+06	Two histotypes	17	15	15	15	45	42	174
1170	P15924	2.15955e+07	1.31959e+07	1.30137e+07	1.87283e+07	Two histotypes	224	155	163	203	457	467	1912
1171	P15927	281325	349315	535870	482287	Two histotypes	9	9	10	10	27	27	108
1172	P15941	2.26144e+06	1.63028e+06	1.39047e+06	4.87045e+06	Two histotypes	15	12	14	15	36	42	159
1173	P15954	194570	206570	286677	506071	At least one histotype	3	2	3	3	6	9	30
1174	P16035	#DIV/0!	144913	#DIV/0!	#DIV/0!	At least one sample	0	3	0	0	0	0	0
1175	P16050	#DIV/0!	#DIV/0!	5629	1.96021e+06	At least one sample	0	0	1	17	0	3	0
1176	P16070	103714	983312	127968	1.47746e+06	Two histotypes	5	10	5	14	15	15	64
1177	P16083	4639.17	14168	78764.5	#DIV/0!	At least one histotype	3	3	4	0	9	0	18
1178	P16104	12197	33782.8	63468.6	50506.7	NA	1	1	1	2	1	2	6
1179	P16144	2.3821e+06	1.94865e+06	1.44406e+06	1.8968e+06	Two histotypes	56	37	48	57	111	127	487
1180	P16152	1.07269e+07	6.69211e+06	3.38553e+06	7.7806e+06	Two histotypes	33	30	29	32	90	87	360
1181	P16157	441331	320342	#DIV/0!	#DIV/0!	At least one histotype	12	5	0	0	14	0	0
1182	P16189	#DIV/0!	115333	#DIV/0!	#DIV/0!	At least one sample	0	3	0	0	0	0	0
1183	P16219	236867	121574	536923	527216	Two histotypes	11	4	15	14	12	33	76
1184	P16220	56530.9	109798	178536	230703	Two histotypes	6	8	8	7	18	19	74
1185	P16260	66599.6	45867.1	#DIV/0!	#DIV/0!	NA	2	1	0	0	2	0	0
1186	P16278	1.78645e+06	1.87746e+06	560796	925121	Two histotypes	27	22	20	21	66	54	228
1187	P16333	#DIV/0!	84852	47363.2	189656	At least one histotype	0	2	4	12	0	10	2
1188	P16401	3.97624e+06	3.23738e+06	5.4254e+06	8.291e+06	Two histotypes	12	12	12	12	36	36	144
1189	P16402	#DIV/0!	#DIV/0!	#DIV/0!	#DIV/0!	NA	0	0	0	0	0	0	0
1190	P16403	1.41867e+07	1.75055e+07	2.92418e+07	3.82337e+07	Two histotypes	16	15	18	22	43	51	181
1191	P16422	2.35325e+06	51452.1	113652	89717.7	At least one histotype	4	3	2	3	9	6	30
1192	P16435	4.16379e+06	1.75409e+06	3.14786e+06	2.65184e+06	Two histotypes	58	33	44	41	96	114	436
1193	P16452	10108.6	30310.9	#DIV/0!	#DIV/0!	At least one histotype	3	3	0	0	9	0	0
1194	P16455	15980.6	#DIV/0!	230267	373289	At least one histotype	1	0	8	7	0	20	6
1195	P16591	125896	#DIV/0!	#DIV/0!	#DIV/0!	NA	2	0	0	0	0	0	0
1196	P16615	6.71381e+06	3.7633e+06	2.34458e+06	5.91593e+06	Two histotypes	51	36	36	46	102	99	428
1197	P16885	#DIV/0!	49722	87465.6	24293.4	At least one sample	0	3	1	3	0	1	0
1198	P16930	19863.4	558257	650206	88330.6	At least one histotype	2	11	11	6	6	15	58
1199	P16949	1.7082e+06	2.21336e+06	1.62138e+06	3.04717e+06	Two histotypes	16	19	14	21	48	42	184
1200	P16989	1.01564e+06	555392	383063	141565	Two histotypes	19	8	11	8	24	18	92
1201	P17050	428491	300226	42073.2	133043	At least one histotype	10	6	2	4	18	2	36
1202	P17066	5370.04	47608.6	18631.8	5969	At least one sample	2	1	3	2	0	6	10
1203	P17096	173332	3.16238e+06	4.25123e+06	2197411	Two histotypes	4	12	12	12	12	36	96
1204	P17152	144970	115248	272909	421147	Two histotypes	6	5	8	9	9	24	63
1205	P17174	697504	1.33797e+07	2.01707e+06	8.0979e+06	Two histotypes	22	41	30	46	57	78	308
1206	P17301	2.91233e+06	55527.2	16397.4	#DIV/0!	At least one histotype	38	4	2	0	9	0	9
1207	P17405	#DIV/0!	#DIV/0!	940773	22717.1	NA	0	0	2	2	0	2	0
1208	P17480	533376	473973	568998	411260	Two histotypes	16	8	11	10	21	26	98
1209	P17535	33778.4	#DIV/0!	#DIV/0!	54496.7	NA	2	0	0	1	0	0	0
1210	P17540	100241	270909	48888.9	488494	Two histotypes	5	6	3	10	9	9	42
1211	P17568	28922.6	#DIV/0!	26403.5	305611	At least one histotype	3	0	4	10	0	12	18
1212	P17612	558200	1.50511e+06	1.33989e+06	1.14559e+06	Two histotypes	9	10	12	13	27	27	106
1213	P17655	1.17901e+06	5.55173e+06	1.77722e+06	3.03909e+06	Two histotypes	21	36	22	33	62	61	264
1214	P17661	1.14281e+06	#DIV/0!	1.76499e+06	328811	At least one sample	12	0	16	1	0	2	25
1215	P17676	53363.2	81416.4	#DIV/0!	45157.2	At least one sample	1	3	0	3	3	0	12
1216	P17693	66741.3	182458	#DIV/0!	#DIV/0!	At least one sample	1	3	0	0	3	0	0
1217	P17706	#DIV/0!	#DIV/0!	#DIV/0!	#DIV/0!	NA	0	0	0	0	0	0	0
1218	P17812	731802	626986	195306	410972	Two histotypes	19	13	9	12	35	21	109
1219	P17813	212497	88711.2	248469	33939.9	Two histotypes	8	6	6	3	18	9	54
1220	P17844	6.75576e+06	6.58563e+06	8.2841e+06	8.08357e+06	Two histotypes	63	52	57	62	153	166	645
1221	P17858	2.44064e+07	1.10811e+07	1.31038e+07	3.89432e+07	Two histotypes	56	37	42	37	100	88	385
1222	P17900	47895.5	305099	441433	354707	At least one histotype	1	4	6	6	2	18	30
1223	P17931	1.72273e+07	1.05313e+07	6.24042e+06	6.57643e+06	Two histotypes	17	15	15	15	45	45	180
1224	P17936	4.66587e+07	9.00479e+07	#DIV/0!	#DIV/0!	At least one sample	5	3	0	0	3	0	0
1225	P17948	8189.63	#DIV/0!	9228.02	3224.13	At least one sample	3	0	1	2	0	2	9
1226	P17980	2.03094e+06	5.11077e+06	1.69495e+06	2.08712e+06	Two histotypes	29	36	20	34	76	53	275
1227	P17987	7.08319e+06	8.22493e+06	5.0215e+06	4.13814e+06	Two histotypes	50	51	42	45	134	115	494
1228	P18031	1.08156e+06	2.08263e+06	369058	840424	Two histotypes	17	19	9	13	45	24	125
1229	P18065	46479	#DIV/0!	63215.4	#DIV/0!	At least one sample	3	0	3	0	0	0	9
1230	P18074	49621.6	260529	184524	218933	Two histotypes	8	12	9	7	21	15	66
1231	P18077	2.31172e+06	1.74532e+06	1.95535e+06	2.20104e+06	Two histotypes	9	9	9	10	27	27	108
1232	P18084	192017	46078.1	70486.5	70836.6	At least one histotype	6	2	3	3	6	9	30
1233	P18085	2.95007e+06	4.00932e+06	2.03809e+06	2.8041e+06	Two histotypes	14	13	10	13	36	30	133
1234	P18124	4.0055e+06	3.50744e+06	3.0984e+06	3.87986e+06	Two histotypes	28	25	25	30	75	72	290
1235	P18206	1.79805e+07	1.74909e+07	1.45732e+07	1.78446e+07	Two histotypes	146	128	131	141	353	356	1441
1236	P18428	1.73065e+06	4.3351e+06	384327	276156	Two histotypes	11	12	6	6	33	18	72
1237	P18433	85279.3	77897.8	105494	97417.8	Two histotypes	6	5	7	6	15	18	66
1238	P18440	83012.7	147963	21105.3	#DIV/0!	At least one histotype	6	8	2	0	18	0	6
1239	P18510	#DIV/0!	5.53958e+06	2.43298e+06	#DIV/0!	At least one sample	0	12	1	0	0	0	3
1240	P18583	1.60603e+06	421096	1.42916e+06	1.50516e+06	Two histotypes	46	17	38	46	51	99	325
1241	P18615	25753	39783.6	167610	194391	At least one histotype	5	4	10	9	8	17	48
1242	P18621	854568	333135	566604	438378	Two histotypes	15	8	10	10	24	20	95
1243	P18669	4.15587e+06	4.63273e+06	2.41931e+06	5.47599e+06	Two histotypes	23	21	23	25	63	60	250
1244	P18754	3.40646e+06	4.5999e+06	4.72266e+06	2.51714e+06	Two histotypes	28	24	29	23	72	69	286
1245	P18827	258006	162946	71643.6	79822.6	Two histotypes	3	3	3	3	9	9	36
1246	P18858	206842	20684.8	44168.2	45161.7	At least one sample	18	1	2	2	0	4	12
1247	P18859	461374	454030	639369	444114	Two histotypes	10	7	11	9	20	26	93
1248	P18887	259329	139165	213456	133738	Two histotypes	11	7	13	9	21	27	100
1249	P19012	#DIV/0!	#DIV/0!	22098.5	#DIV/0!	At least one sample	0	0	3	0	0	0	0
1250	P19013	300943	957566	158325	229787	At least one sample	3	1	7	3	3	6	20
1251	P19021	#DIV/0!	39832.9	81879.4	#DIV/0!	At least one sample	0	3	4	0	0	0	9
1252	P19075	#DIV/0!	#DIV/0!	158219	#DIV/0!	At least one sample	0	0	3	0	0	0	0
1253	P19174	203269	21259	202874	187552	At least one sample	6	1	2	2	0	0	4
1254	P19224	96135.9	1.83267e+06	#DIV/0!	#DIV/0!	At least one sample	3	15	0	0	7	0	0
1255	P19256	117972	103462	#DIV/0!	#DIV/0!	At least one histotype	3	3	0	0	9	0	0
1256	P19338	1.50996e+07	1.48923e+07	3.71218e+07	1.12088e+07	Two histotypes	62	56	67	58	157	171	666
1257	P19367	9.79168e+06	8.61862e+06	1.40136e+07	9.05894e+06	Two histotypes	80	64	76	75	186	211	787
1258	P19387	311260	185161	219355	239741	Two histotypes	11	7	10	9	21	23	92
1259	P19388	537475	239327	384013	286999	Two histotypes	9	6	7	7	18	18	72
1260	P19404	316881	262243	565361	1.19308e+06	Two histotypes	12	10	12	16	27	36	129
1261	P19440;P36268	3.20652e+06	2.92091e+06	18592.3	102827	At least one histotype	15	15	1	5	45	3	36
1262	P19474	24347.9	46166.6	216557	770833	At least one histotype	2	2	10	17	0	30	21
1263	P19525	197986	356524	757373	815012	Two histotypes	15	17	27	36	31	73	165
1264	P19544	#DIV/0!	#DIV/0!	1.5223e+06	167289	At least one sample	0	0	3	5	0	8	0
1265	P19623	578333	344886	653615	294803	Two histotypes	10	9	10	9	27	27	109
1266	P19652	649560	396543	293626	369563	Two histotypes	6	6	8	7	18	19	72
1267	P19784	148449	140976	60425.2	141032	At least one sample	10	6	3	8	6	4	31
1268	P19801	3832.5	3.63188e+06	#DIV/0!	#DIV/0!	At least one sample	1	21	0	0	3	0	0
1269	P19823	3.06665e+06	2.20205e+06	804102	2.03369e+06	Two histotypes	38	30	19	31	82	47	271
1270	P19827	1.99361e+06	1.13182e+06	461819	1.0572e+06	Two histotypes	20	14	11	16	41	31	136
1271	P19838	664036	437637	444694	470280	Two histotypes	12	9	12	15	16	27	79
1272	P19971	3.3935e+06	5.97284e+06	2.12457e+06	5.52282e+06	Two histotypes	29	29	27	30	84	81	333
1273	P20020	140557	386522	250443	145286	Two histotypes	11	12	9	11	33	27	114
1274	P20036	#DIV/0!	42758.6	199565	328023	At least one histotype	0	1	3	5	0	9	6
1275	P20039	53875.5	311701	1.44122e+06	1.07056e+07	Two histotypes	3	6	9	12	9	27	48
1276	P20042	861816	824052	1.03555e+06	2.38448e+06	Two histotypes	14	10	11	16	25	33	111
1277	P20073	5.38229e+06	5.2081e+06	2.6506e+06	4.01029e+06	Two histotypes	44	38	33	36	112	92	393
1278	P20160	195089	434495	#DIV/0!	58439.9	At least one histotype	3	6	0	3	9	0	18
1279	P20231;Q15661;Q9BZJ3	#DIV/0!	141193	#DIV/0!	#DIV/0!	At least one sample	0	3	0	0	0	0	0
1280	P20290	184747	103681	43627	144041	At least one histotype	7	4	3	5	9	7	34
1281	P20292	43888	#DIV/0!	202651	161293	At least one histotype	1	0	3	3	0	9	6
1282	P20336	#DIV/0!	#DIV/0!	#DIV/0!	87016.2	NA	0	0	0	1	0	0	0
1283	P20337;Q96E17	#DIV/0!	70448.7	#DIV/0!	83338.1	NA	0	2	0	1	0	0	2
1284	P20338	1.42869e+06	348988	975583	1.50108e+06	Two histotypes	16	6	10	13	18	30	105
1285	P20339	2.68307e+06	2.45189e+06	1.55231e+06	2.53546e+06	Two histotypes	26	22	19	25	63	54	242
1286	P20340	1.93722e+06	1.73824e+06	3.89842e+06	2.50188e+06	Two histotypes	18	16	17	20	46	51	194
1287	P20585	#DIV/0!	25612.6	16072.5	15471.9	NA	0	1	2	2	0	1	0
1288	P20591	#DIV/0!	206126	4.44042e+06	7.31304e+06	At least one histotype	0	8	41	48	0	117	44
1289	P20592	#DIV/0!	151889	426732	92111.6	At least one sample	0	2	13	2	0	6	0
1290	P20618	1.95344e+06	4.14904e+06	2.48777e+06	2.46424e+06	Two histotypes	22	23	23	22	64	61	252
1291	P20674	2.07528e+06	1470392	2.29208e+06	2.57922e+06	Two histotypes	12	10	9	11	27	27	114
1292	P20700	9.04863e+06	5.65767e+06	1.29324e+07	1.52564e+07	Two histotypes	67	52	61	64	151	169	660
1293	P20719	#DIV/0!	#DIV/0!	42233.7	#DIV/0!	At least one sample	0	0	3	0	0	0	0
1294	P20749	9312.04	288521	#DIV/0!	#DIV/0!	At least one sample	1	11	0	0	3	0	0
1295	P20774	250966	45952.8	1.87076e+06	388234	At least one histotype	7	2	14	9	6	26	51
1296	P20810	1.28093e+06	1.37421e+06	2.08364e+06	1.36755e+06	Two histotypes	20	18	21	20	54	55	210
1297	P20815	#DIV/0!	37912.2	#DIV/0!	2233.72	NA	0	1	0	1	0	0	1
1298	P20839	1.56559e+06	841518	395277	1.03846e+06	Two histotypes	11	5	3	6	13	9	48
1299	P20933	56085.3	403125	107181	155811	Two histotypes	3	3	5	3	9	9	36
1300	P20936	540.593	3501.13	74792.7	827.042	At least one sample	1	4	4	4	0	6	16
1301	P20962	3310851	2.31695e+06	3.53372e+06	6.64641e+06	Two histotypes	3	3	3	3	9	9	36
1302	P21127	701937	563482	523695	543403	Two histotypes	30	17	24	22	43	59	207
1303	P21266	2.00896e+06	1.55582e+06	280922	199046	Two histotypes	20	15	8	6	42	18	84
1304	P21281	2.92874e+06	3.88987e+06	625557	784012	Two histotypes	21	22	16	17	63	44	198
1305	P21283	322690	443713	95153.7	170244	Two histotypes	10	11	4	8	21	12	62
1306	P21291	461014	262649	751158	2.47047e+06	Two histotypes	9	5	9	13	12	25	76
1307	P21333	2.93436e+07	7.71623e+06	3.07885e+07	4.01077e+07	Two histotypes	207	118	193	218	341	552	1818
1308	P21359	43987.7	25102.1	41729.3	136721	At least one histotype	6	2	5	8	6	15	37
1309	P21397	1.89214e+06	393500	85200	223821	At least one histotype	26	6	4	5	18	3	33
1310	P21399	4.44708e+06	1.35236e+07	6.03842e+06	3.3924e+06	Two histotypes	33	56	36	31	98	79	368
1311	P21589	#DIV/0!	#DIV/0!	69541.5	#DIV/0!	At least one sample	0	0	5	0	0	0	0
1312	P21796	6.36399e+06	9.61687e+06	1.03647e+07	6.79992e+06	Two histotypes	36	36	33	35	108	97	408
1313	P21810	1.35097e+06	8.24878e+06	9.30211e+06	6.14169e+06	Two histotypes	7	9	17	13	21	39	96
1314	P21912	1.46583e+06	1.0294e+06	1.37341e+06	1.49902e+06	Two histotypes	20	15	13	21	42	36	166
1315	P21926	613194	473902	598931	916566	Two histotypes	6	6	6	6	18	18	72
1316	P21953	27064.3	62265.7	43361.1	39000.5	At least one sample	4	4	3	3	8	5	26
1317	P21964	207988	116493	437730	168985	Two histotypes	11	4	9	7	12	11	48
1318	P21980	1.4128e+07	7.584e+06	982865	173435	Two histotypes	39	27	17	7	81	21	144
1319	P22033	1.03004e+06	882178	804016	1.91332e+06	Two histotypes	18	15	18	33	36	53	175
1320	P22059	595877	773572	864777	1.12516e+06	Two histotypes	25	23	25	29	51	63	226
1321	P22061	829860	977442	705126	747341	Two histotypes	16	12	15	16	36	36	145
1322	P22087	3.86434e+06	2.69926e+06	5.10491e+06	2.80633e+06	Two histotypes	37	26	33	30	77	74	307
1323	P22102	4.16351e+06	999871	3.91614e+06	1.71932e+06	Two histotypes	54	17	41	36	46	88	309
1324	P22105	200767	5.1251e+06	2.15185e+07	480581	Two histotypes	22	105	185	32	64	94	515
1325	P22234	893236	2.0082e+06	5.88601e+06	1.93399e+06	Two histotypes	23	25	24	26	66	71	273
1326	P22307	1.73905e+06	2.02753e+06	644339	1.28812e+06	Two histotypes	26	25	13	25	64	38	200
1327	P22314	3.0673e+07	3.12385e+07	2.41976e+07	1.89553e+07	Two histotypes	92	90	85	90	257	242	1004
1328	P22352	328690	1.62133e+06	650759	218889	Two histotypes	13	16	9	8	39	24	102
1329	P22392	7.8054e+06	1.73863e+07	1.07602e+07	1.30191e+07	Two histotypes	25	29	24	29	72	66	284
1330	P22570	7.43497e+06	4.30908e+06	3.51079e+06	476692	Two histotypes	39	22	27	13	66	39	224
1331	P22626	3.05575e+07	3.47854e+07	4.75824e+07	3.09258e+07	Two histotypes	53	47	50	48	138	138	549
1332	P22670	19366.8	#DIV/0!	211463	113880	At least one sample	1	0	4	3	0	6	3
1333	P22681	1661.94	#DIV/0!	220923	12358.7	At least one sample	1	0	9	1	0	2	0
1334	P22694	11165.1	108221	108869	64574.4	At least one histotype	3	3	2	3	9	6	30
1335	P22695	1.68403e+06	835861	4.82724e+06	5.55708e+06	Two histotypes	28	21	38	37	63	107	294
1336	P22735	#DIV/0!	#DIV/0!	2.60307e+06	#DIV/0!	At least one sample	0	0	26	0	0	0	0
1337	P22748	#DIV/0!	#DIV/0!	#DIV/0!	496047	At least one sample	0	0	0	9	0	0	0
1338	P22792	#DIV/0!	#DIV/0!	#DIV/0!	22949.4	At least one sample	0	0	0	3	0	0	0
1339	P22830	88667.7	623298	58519	53166.6	Two histotypes	6	11	5	6	18	13	60
1340	P23083	#DIV/0!	#DIV/0!	#DIV/0!	#DIV/0!	NA	0	0	0	0	0	0	0
1341	P23142	1.96186e+06	2.17702e+06	138197	54047.6	Two histotypes	20	15	10	9	45	24	114
1342	P23193	1.02537e+06	1.35113e+06	1.12073e+06	993530	Two histotypes	19	16	18	21	42	49	178
1343	P23219	1.32075e+06	60896.9	453593	5.40871e+06	Two histotypes	16	5	12	21	15	36	114
1344	P23229	2.43644e+06	598425	499981	1.31701e+06	Two histotypes	56	17	18	26	51	40	202
1345	P23246	6.27673e+06	5.85782e+06	8.74117e+06	7.70567e+06	Two histotypes	56	42	54	63	114	146	527
1346	P23258	574813	493255	623135	836691	Two histotypes	13	9	13	15	27	38	129
1347	P23284	1.57614e+07	1.42463e+07	1.90966e+07	1.36128e+07	Two histotypes	30	29	30	29	87	85	342
1348	P23297	#DIV/0!	696712	293081	3.05959e+06	At least one sample	0	3	2	3	0	6	15
1349	P23368	999242	862613	847388	337908	Two histotypes	17	10	16	11	29	30	122
1350	P23378	837124	1.40259e+06	144335	81700.1	Two histotypes	9	10	5	5	27	13	60
1351	P23381	2.46934e+06	7.18709e+06	1.55037e+06	2.33475e+06	Two histotypes	38	42	21	32	110	54	293
1352	P23396	1.28938e+07	1.04815e+07	1.13009e+07	1.2671e+07	Two histotypes	40	38	40	42	107	114	445
1353	P23434	32553.4	#DIV/0!	3557.91	20905.3	At least one sample	5	0	2	6	0	6	17
1354	P23467;Q16827	#DIV/0!	74981.7	#DIV/0!	#DIV/0!	At least one sample	0	3	0	0	0	0	0
1355	P23470	#DIV/0!	#DIV/0!	8070.01	25658.8	At least one sample	0	0	1	5	0	3	0
1356	P23497	61006.3	#DIV/0!	247741	240177	At least one histotype	8	0	8	9	0	24	45
1357	P23526	7.635e+06	1.89965e+07	1.02042e+07	5.63214e+06	Two histotypes	40	44	45	38	118	113	466
1358	P23527;P33778;Q16778	1.13948e+08	1.07925e+08	2.20618e+08	2.04358e+08	Two histotypes	24	22	26	24	63	72	264
1359	P23528	5.66911e+06	5.35232e+06	9.70948e+06	1.05236e+07	Two histotypes	15	13	14	15	38	39	154
1360	P23588	1.7475e+06	1.75001e+06	2.28164e+06	1.83074e+06	Two histotypes	18	19	21	22	49	61	208
1361	P23634	1.05468e+06	1.87428e+06	3.35067e+06	3.41707e+06	Two histotypes	36	34	47	50	96	124	391
1362	P23743	121408	#DIV/0!	#DIV/0!	#DIV/0!	At least one sample	9	0	0	0	0	0	0
1363	P23786	532933	776367	1.11878e+06	3.12941e+06	Two histotypes	22	21	26	42	49	78	217
1364	P23919	1.36042e+06	481649	454155	455914	Two histotypes	17	7	8	8	21	22	88
1365	P23921	12809.3	101456	74730.4	603503	At least one histotype	1	5	4	22	1	12	26
1366	P24043	119779	#DIV/0!	#DIV/0!	#DIV/0!	At least one sample	7	0	0	0	0	0	0
1367	P24298	#DIV/0!	#DIV/0!	#DIV/0!	753252	At least one sample	0	0	0	10	0	0	0
1368	P24534	1.52928e+06	3.63167e+06	2.7508e+06	3.244e+06	Two histotypes	13	15	12	14	39	36	148
1369	P24539	2.67483e+06	2.5381e+06	4.39623e+06	2.48415e+06	Two histotypes	26	25	25	24	74	66	276
1370	P24557	56297	87469.6	46116.5	35842.6	At least one sample	1	3	4	2	2	4	12
1371	P24666	1.04391e+06	3.7414e+06	2.45054e+06	902688	Two histotypes	12	12	12	12	36	36	144
1372	P24752	4.76898e+06	2.47745e+06	8.25535e+06	3.40642e+06	Two histotypes	40	26	41	33	77	89	338
1373	P24821	#DIV/0!	#DIV/0!	574826	9.30186e+06	At least one histotype	0	0	22	71	0	66	0
1374	P24844	4.39866e+06	2.90772e+06	2.98166e+06	4.87282e+06	Two histotypes	21	18	25	24	54	63	234
1375	P24928	1.14396e+06	677150	1.04774e+06	868318	Two histotypes	32	15	27	26	36	47	173
1376	P24941	960025	614690	202310	546039	Two histotypes	16	7	5	12	18	14	76
1377	P25098	103245	218346	195191	601276	Two histotypes	8	4	11	10	9	22	48
1378	P25205	1.75843e+06	208392	705224	734835	Two histotypes	47	9	25	28	27	66	200
1379	P25208	70217.2	107833	106914	193133	Two histotypes	3	3	3	3	9	9	36
1380	P25311	2.06964e+06	998509	691995	608273	Two histotypes	18	10	9	9	30	24	98
1381	P25325	3.26538e+06	4.78933e+06	848965	250151	Two histotypes	29	30	19	14	83	34	198
1382	P25391	266791	631761	56705	#DIV/0!	At least one histotype	13	14	4	0	14	0	11
1383	P25398	548480	350905	401621	490502	Two histotypes	9	6	7	7	18	19	78
1384	P25440	56728.6	#DIV/0!	50046	36078.3	NA	1	0	2	2	0	1	1
1385	P25445	10618.1	#DIV/0!	5487.56	18295.2	At least one sample	3	0	1	3	0	3	12
1386	P25685	797961	3.29428e+06	1.16806e+06	1.51873e+06	Two histotypes	15	25	11	14	45	29	134
1387	P25686	1.42144e+06	221405	46091.4	44574.8	At least one histotype	13	7	1	3	21	1	20
1388	P25705	4.29323e+07	5.16027e+07	7.90834e+07	4.28858e+07	Two histotypes	75	75	75	72	213	213	857
1389	P25774	#DIV/0!	#DIV/0!	89852.4	148764	At least one sample	0	0	3	2	0	6	0
1390	P25786	2.7279e+06	5.89286e+06	3.728e+06	3.60455e+06	Two histotypes	22	18	25	27	47	71	226
1391	P25787	385255	873678	641793	562508	Two histotypes	13	15	15	17	39	43	158
1392	P25788	1.19829e+06	2.13044e+06	1.44937e+06	1.02564e+06	Two histotypes	20	18	18	16	54	48	204
1393	P25789	1.52536e+06	3.66834e+06	2.61295e+06	2.01146e+06	Two histotypes	11	16	13	12	33	36	138
1394	P25815	9.91962e+06	9.43572e+06	102058	#DIV/0!	At least one histotype	12	7	3	0	21	0	18
1395	P25963	22280.7	#DIV/0!	110069	75010	At least one histotype	3	0	3	3	0	9	18
1396	P26006	3.20084e+06	3.30845e+06	1.38154e+06	177691	Two histotypes	20	20	12	6	58	9	100
1397	P26038	1.43185e+07	1.42933e+07	2.03042e+07	1.10086e+07	Two histotypes	65	58	59	58	156	149	610
1398	P26196	702299	1.03563e+06	1.16536e+06	1.08745e+06	Two histotypes	20	20	21	22	55	51	215
1399	P26358	939833	13825.9	633058	2.54057e+06	At least one histotype	29	2	20	29	6	54	139
1400	P26368	5.45897e+06	1.68072e+06	3.04452e+06	1.35411e+06	Two histotypes	24	19	27	21	49	63	212
1401	P26373	8.8704e+06	6.70795e+06	6.27303e+06	8.2592e+06	Two histotypes	22	23	21	26	55	63	242
1402	P26440	882157	1.57044e+06	1.64667e+06	1.11495e+06	Two histotypes	14	15	18	18	42	51	174
1403	P26447	2.02905e+06	222082	1.00923e+06	1.08673e+06	Two histotypes	9	3	8	9	9	22	51
1404	P26572	583449	754133	314927	243432	Two histotypes	11	12	8	10	33	18	104
1405	P26583	141215	161549	423621	975505	Two histotypes	5	3	7	12	9	15	43
1406	P26599	4.48623e+06	3.82891e+06	5.68242e+06	5.25098e+06	Two histotypes	34	30	41	40	75	109	360
1407	P26639	2.11008e+06	2.40079e+06	3.23736e+06	3.70018e+06	Two histotypes	38	35	41	46	95	117	389
1408	P26640	2.53518e+06	3.35726e+06	7.15253e+06	4.5147e+06	Two histotypes	56	49	69	77	130	193	576
1409	P26641	8.95631e+06	1.57068e+07	1.10134e+07	1.55974e+07	Two histotypes	46	48	41	53	129	123	508
1410	P26885	425814	291252	622034	1.03237e+06	Two histotypes	9	5	8	11	15	24	79
1411	P27105	611891	2.62755e+06	1.19573e+06	1.18373e+06	Two histotypes	17	22	21	21	48	56	207
1412	P27144	2.02891e+06	957084	1.88732e+06	2.04278e+06	Two histotypes	24	17	21	23	45	56	203
1413	P27169	455054	390705	140112	492532	Two histotypes	6	6	4	6	18	12	60
1414	P27338	209547	260021	2.15658e+06	233709	At least one histotype	3	1	22	4	0	12	14
1415	P27348	1.74948e+06	2.75054e+06	1.89288e+06	1.63026e+06	Two histotypes	16	15	14	16	45	42	175
1416	P27361	750239	681556	1.57191e+06	1.73465e+06	Two histotypes	21	14	30	34	40	77	167
1417	P27449	86748.2	#DIV/0!	52953.6	95010	At least one sample	3	0	2	3	0	6	15
1418	P27487	4.24222e+06	1.47182e+07	38046.7	#DIV/0!	At least one histotype	27	30	1	0	81	0	6
1419	P27540	#DIV/0!	#DIV/0!	#DIV/0!	60661.7	At least one sample	0	0	0	6	0	0	0
1420	P27635	640265	292938	627028	616402	Two histotypes	12	8	10	12	24	28	108
1421	P27694	1.05692e+06	675096	1.25944e+06	1.57304e+06	Two histotypes	30	25	34	36	75	92	314
1422	P27695	1.68986e+06	2.45192e+06	4.02201e+06	1.99776e+06	Two histotypes	21	21	21	18	63	54	234
1423	P27701	#DIV/0!	#DIV/0!	59693	155512	At least one histotype	0	0	3	7	0	9	0
1424	P27707	27786.5	#DIV/0!	24843.4	95527.4	At least one histotype	1	0	3	7	0	9	6
1425	P27708	8.11874e+06	5.29496e+06	5.20568e+06	1.81611e+06	Two histotypes	118	87	86	74	252	198	902
1426	P27797	1.40666e+07	8.87234e+06	7.26478e+06	1.37471e+07	Two histotypes	43	40	38	45	116	114	472
1427	P27816	2.38173e+06	2.87424e+06	3.19521e+06	4.11679e+06	Two histotypes	52	52	51	67	132	148	536
1428	P27824	1.0588e+07	1.90506e+07	2.10591e+07	2.94016e+07	Two histotypes	51	53	55	68	145	162	582
1429	P28062	314790	1.36797e+06	1.73716e+06	1.81275e+06	Two histotypes	9	15	16	16	26	39	134
1430	P28065	97676.5	1.1305e+06	2.09295e+06	1.73312e+06	Two histotypes	5	18	15	17	15	42	120
1431	P28066	2.03749e+06	4.03141e+06	3.37465e+06	2.18661e+06	Two histotypes	17	17	20	16	47	47	192
1432	P28070	869866	2.07517e+06	669599	711329	Two histotypes	15	17	16	20	45	39	141
1433	P28072	1.92562e+06	3.86312e+06	811408	673431	Two histotypes	11	12	9	9	33	27	108
1434	P28074	1.64177e+06	2.49022e+06	464801	139641	Two histotypes	25	22	15	7	64	20	123
1435	P28161	842869	631473	790480	495591	Two histotypes	6	3	12	12	9	33	54
1436	P28288	1.21092e+06	1.54645e+06	366009	1.16783e+06	Two histotypes	23	19	13	22	56	37	189
1437	P28289	155732	245421	256738	506769	Two histotypes	3	9	10	19	9	30	67
1438	P28290	68038.3	237332	56203	100799	At least one sample	2	10	2	5	2	0	15
1439	P28300	138094	56330.3	#DIV/0!	#DIV/0!	At least one histotype	3	3	0	0	9	0	0
1440	P28331	2.75225e+06	2.23538e+06	4.69967e+06	9.63776e+06	Two histotypes	48	39	47	63	114	131	478
1441	P28332	#DIV/0!	#DIV/0!	#DIV/0!	#DIV/0!	NA	0	0	0	0	0	0	0
1442	P28340	282914	258297	455164	292380	At least one histotype	19	3	15	15	7	23	60
1443	P28370	706971	736170	1.05754e+06	787874	Two histotypes	17	16	21	20	46	54	193
1444	P28482	1.7544e+06	2.64874e+06	1.21948e+06	2.16849e+06	Two histotypes	23	20	14	21	54	42	193
1445	P28676	250797	607674	409886	265169	Two histotypes	9	9	7	6	27	18	78
1446	P28702	9111.94	6280.98	27759.7	29146.1	At least one sample	2	1	2	3	2	6	15
1447	P28838	2.92193e+06	5.85995e+06	1.07587e+07	1.16282e+07	Two histotypes	46	48	62	62	126	168	540
1448	P28907	#DIV/0!	#DIV/0!	#DIV/0!	98302.9	NA	0	0	0	1	0	0	0
1449	P29083	10829.1	#DIV/0!	#DIV/0!	#DIV/0!	At least one sample	3	0	0	0	0	0	0
1450	P29144	615484	202229	356548	312854	Two histotypes	32	12	15	12	36	33	131
1451	P29218	346851	334958	625058	684093	Two histotypes	12	8	13	14	22	35	112
1452	P29350	311623	207712	110932	344122	Two histotypes	17	5	7	16	13	21	77
1453	P29353	39708.1	#DIV/0!	45620.2	262938	At least one histotype	6	0	5	16	0	15	27
1454	P29372	143354	33806.1	115115	419352	Two histotypes	11	3	8	18	9	24	64
1455	P29373	#DIV/0!	501318	2.27434e+06	6.80066e+06	At least one histotype	0	2	6	6	0	18	12
1456	P29401	3.42785e+07	3.60563e+07	1.53902e+07	1.41365e+07	Two histotypes	69	61	51	53	169	143	604
1457	P29466	227391	31678.8	457647	312786	At least one histotype	2	2	9	9	0	21	18
1458	P29475	787450	#DIV/0!	#DIV/0!	#DIV/0!	At least one sample	7	0	0	0	0	0	0
1459	P29536	48764	#DIV/0!	167599	#DIV/0!	At least one sample	6	0	9	0	0	0	15
1460	P29590	957215	4.8143e+06	1.06353e+07	2.78598e+06	Two histotypes	25	46	57	38	72	112	378
1461	P29622	613065	1.08464e+06	819413	957786	Two histotypes	13	6	6	9	18	18	72
1462	P29692	5.05532e+06	8.1233e+06	7.87891e+06	1.00139e+07	Two histotypes	26	27	26	30	74	72	300
1463	P29728	38611.3	14396.1	134497	847377	At least one histotype	2	1	9	23	2	27	18
1464	P29762	#DIV/0!	#DIV/0!	1.69953e+06	1.69291e+07	At least one histotype	0	0	14	15	0	42	0
1465	P29966	313175	355457	618296	378183	Two histotypes	15	12	15	17	36	43	151
1466	P29992	2.93424e+06	1.72689e+06	3.33652e+06	2.38762e+06	Two histotypes	22	12	14	18	34	39	153
1467	P30038	1.7846e+06	2.11297e+06	492854	518381	Two histotypes	26	23	13	14	64	32	158
1468	P30039	11367.7	82964.9	83566.2	32402.7	At least one histotype	1	2	3	3	2	9	18
1469	P30040	6.42733e+06	3.48211e+06	1.08225e+06	3.71169e+06	Two histotypes	30	25	17	29	72	51	251
1470	P30041	8.89493e+06	1.65462e+07	2.03472e+07	3.41408e+07	Two histotypes	36	34	35	34	101	96	393
1471	P30042	578843	146210	2.38362e+06	894205	At least one histotype	14	4	18	16	8	42	92
1472	P30043	897633	4.0902e+06	662920	6.11096e+06	Two histotypes	11	12	9	15	27	27	117
1473	P30044	4.94594e+06	4.71182e+06	1.24772e+07	1.86619e+07	Two histotypes	15	17	22	19	38	52	181
1474	P30046	468872	5.99892e+06	1.89437e+06	2.21648e+06	Two histotypes	6	9	7	9	18	21	78
1475	P30047	#DIV/0!	118836	#DIV/0!	31228.7	At least one sample	0	3	0	1	0	0	3
1476	P30048	1.11567e+07	7.62252e+06	4.17013e+06	1.32586e+07	Two histotypes	18	17	15	20	51	45	195
1477	P30049	2.20627e+06	2.38063e+06	4261924	2.72083e+06	Two histotypes	6	6	6	6	18	18	72
1478	P30050	1.87052e+06	1635441	1.71716e+06	1.82384e+06	Two histotypes	9	9	9	9	27	27	108
1479	P30084	3.26425e+06	1.30231e+06	4.48777e+06	5.11719e+06	Two histotypes	24	18	28	26	54	74	252
1480	P30085	1.05954e+06	8.33217e+06	657799	1.2697e+06	Two histotypes	23	28	10	21	59	30	165
1481	P30086	5.78748e+06	4.01506e+06	1.25007e+07	1.77511e+07	Two histotypes	26	24	27	26	72	78	288
1482	P30101	2.86634e+07	3.26776e+07	4.00366e+07	3.64715e+07	Two histotypes	67	57	60	63	165	172	682
1483	P30153	3.03125e+06	3.05319e+06	2.78058e+06	2.34619e+06	Two histotypes	41	31	36	37	91	100	384
1484	P30154	92970.9	#DIV/0!	219804	#DIV/0!	NA	1	0	2	0	0	0	2
1485	P30291	10757.9	#DIV/0!	#DIV/0!	9221.24	NA	1	0	0	2	0	0	2
1486	P30405	839973	796090	1.80178e+06	988702	Two histotypes	3	3	3	3	9	9	36
1487	P30408	#DIV/0!	118438	#DIV/0!	95856.8	NA	0	2	0	2	0	0	4
1488	P30419	848732	1.45995e+06	347958	772229	Two histotypes	18	23	9	25	45	27	162
1489	P30447	#DIV/0!	133207	276675	#DIV/0!	At least one sample	0	3	3	0	0	0	0
1490	P30481;P30483;P30485	#DIV/0!	120875	#DIV/0!	1.4321e+06	At least one sample	0	1	0	6	0	0	3
1491	P30511	#DIV/0!	#DIV/0!	18483.1	155310	At least one sample	0	0	1	4	0	0	0
1492	P30519	203680	112636	308539	664312	Two histotypes	9	4	10	17	12	29	60
1493	P30520	1.23195e+06	1.42595e+06	599299	2.18602e+06	Two histotypes	24	25	17	29	70	51	249
1494	P30533	590216	559764	433829	399125	Two histotypes	17	11	9	12	33	27	123
1495	P30536	721634	276393	#DIV/0!	344832	At least one sample	5	1	0	4	3	0	14
1496	P30566	783555	1.00671e+06	228316	362469	Two histotypes	18	16	10	14	43	28	139
1497	P30613	#DIV/0!	#DIV/0!	#DIV/0!	499171	NA	0	0	0	1	0	0	0
1498	P30622	1.47538e+06	171851	113203	171566	At least one histotype	36	6	7	6	18	8	43
1499	P30626	2.60124e+06	2.23298e+06	5.22499e+06	2.62949e+06	Two histotypes	25	19	24	26	57	67	251
1500	P30711	#DIV/0!	2.45847e+06	878425	1.67729e+06	At least one histotype	0	15	14	15	0	42	87
1501	P30740	902233	4.37369e+06	743721	610975	Two histotypes	31	46	22	22	85	44	239
1502	P30837	951696	409408	1.80175e+06	2.83259e+06	Two histotypes	25	12	31	35	36	90	199
1503	P30876	1.00078e+06	910063	874571	936388	Two histotypes	35	30	34	36	82	94	346
1504	P31040	3.11285e+06	1.23148e+06	3.05613e+06	4.43019e+06	Two histotypes	33	17	33	35	48	92	285
1505	P31146	530499	689660	2.60759e+06	1.38445e+06	Two histotypes	16	18	27	21	48	58	188
1506	P31150	527130	877573	898803	1.45024e+06	Two histotypes	13	11	13	20	29	31	118
1507	P31153	1.25515e+06	1.59669e+06	1.71321e+06	1.6843e+06	Two histotypes	23	20	23	26	60	67	254
1508	P31321	8005.98	4035.77	#DIV/0!	7388.47	NA	1	1	0	1	1	0	2
1509	P31323	#DIV/0!	91323.8	1.29735e+06	#DIV/0!	At least one sample	0	1	13	0	0	0	3
1510	P31327	4450.07	525328	#DIV/0!	#DIV/0!	At least one histotype	3	8	0	0	9	0	0
1511	P31350	535614	343016	49024.3	55861.3	At least one histotype	22	9	2	4	23	6	36
1512	P31431	523994	388042	275477	521860	Two histotypes	6	6	6	8	18	18	72
1513	P31483	607169	454028	591431	488248	Two histotypes	11	6	6	6	18	18	72
1514	P31689	342892	376497	453439	322459	Two histotypes	9	9	9	9	27	24	102
1515	P31749	17936.1	187941	44502.3	44001.7	At least one histotype	3	2	5	6	0	13	18
1516	P31751	194024	543520	24936.9	353075	Two histotypes	9	11	5	13	21	15	88
1517	P31930	2.59555e+06	1.84675e+06	6.7126e+06	7.58372e+06	Two histotypes	27	21	31	32	63	82	283
1518	P31937	1.44643e+06	1.16427e+06	1.28012e+06	705169	Two histotypes	19	20	19	19	54	55	216
1519	P31939	1.82566e+07	4.38329e+06	5.2871e+06	2.71712e+06	Two histotypes	72	48	54	51	140	138	564
1520	P31942	3.09357e+06	3.64809e+06	5.16898e+06	2.4901e+06	Two histotypes	28	26	27	28	78	81	319
1521	P31943	3.86531e+06	3.85826e+06	5.90293e+06	4.98833e+06	Two histotypes	24	18	25	26	54	73	247
1522	P31944	#DIV/0!	141471	#DIV/0!	#DIV/0!	At least one sample	0	4	0	0	0	0	0
1523	P31946	4.44607e+07	4.97812e+07	3.89966e+07	3.8266e+07	Two histotypes	45	45	43	44	126	122	502
1524	P31947	1.14675e+07	1.16905e+07	191279	4.81736e+06	Two histotypes	24	25	4	17	66	12	120
1525	P31948	3.65262e+06	4.80207e+06	6.06753e+06	6.86268e+06	Two histotypes	47	32	41	45	82	99	368
1526	P31949	9.25971e+06	6.28929e+06	3.02681e+06	7.63722e+06	Two histotypes	14	12	9	12	30	26	112
1527	P32004	2845.51	232561	#DIV/0!	#DIV/0!	At least one sample	1	8	0	0	0	0	0
1528	P32019	37691.8	59727.1	50012.8	24595.1	Two histotypes	3	3	4	3	9	9	36
1529	P32119	6.89352e+06	1.11381e+07	9.25183e+06	1.50698e+07	Two histotypes	21	19	23	21	57	62	236
1530	P32189;Q14409	58914	145082	44001.7	139493	At least one histotype	5	5	2	6	13	6	40
1531	P32321	10053.1	93236.8	59247.1	45339.8	At least one histotype	2	4	4	3	4	9	26
1532	P32322	1.33543e+06	68187.4	81415.5	100838	Two histotypes	15	3	3	7	9	9	48
1533	P32418	144367	#DIV/0!	#DIV/0!	#DIV/0!	At least one sample	6	0	0	0	0	0	0
1534	P32455	3620.57	44367.9	1.24043e+06	7.53007e+06	At least one histotype	1	1	19	45	0	57	6
1535	P32456	136527	955502	642479	3.85483e+06	Two histotypes	6	15	16	36	18	39	91
1536	P32519	5120.96	#DIV/0!	14733.4	#DIV/0!	At least one sample	1	0	5	0	0	0	3
1537	P32929	149011	1.8973e+06	#DIV/0!	#DIV/0!	At least one histotype	11	20	0	0	33	0	0
1538	P32969	875007	662584	647012	955060	Two histotypes	15	14	11	16	38	33	143
1539	P33121	588719	2.95252e+06	163125	2.27953e+06	Two histotypes	21	34	8	28	54	24	175
1540	P33176	2.0583e+06	1.96532e+06	1.51376e+06	1.56295e+06	Two histotypes	61	49	45	55	136	122	523
1541	P33240	1.0768e+06	1.08754e+06	1.19702e+06	936553	Two histotypes	21	21	21	22	60	61	241
1542	P33241	78246.5	#DIV/0!	67933.4	66334.8	At least one sample	1	0	3	2	0	1	0
1543	P33316	107987	80994.2	466057	292821	Two histotypes	10	7	16	14	20	38	98
1544	P33527	212238	32041.7	242863	113080	Two histotypes	18	6	19	11	18	24	101
1545	P33897	74297	419728	146072	#DIV/0!	At least one histotype	3	10	4	0	9	0	17
1546	P33991	1.47335e+06	200414	254408	374967	Two histotypes	47	7	13	19	20	23	128
1547	P33992	1.96022e+06	131032	312673	357693	Two histotypes	36	7	15	20	21	45	142
1548	P33993	2.31892e+06	190492	789189	879540	Two histotypes	56	18	35	40	54	90	315
1549	P34059	140992	153730	24526.7	4013.12	At least one histotype	9	6	1	1	18	0	9
1550	P34896	804007	1.091e+06	101569	554712	Two histotypes	18	18	4	14	47	9	100
1551	P34897	8.02246e+06	4.85287e+06	5.38789e+06	5.02741e+06	Two histotypes	44	35	39	39	96	99	407
1552	P34913	384803	251569	645529	148071	Two histotypes	12	8	13	4	24	12	84
1553	P34931	#DIV/0!	18416.3	#DIV/0!	#DIV/0!	NA	0	1	0	0	0	0	0
1554	P34932	2.18893e+06	4.5682e+06	4.85443e+06	2.16083e+06	Two histotypes	45	52	52	46	126	122	491
1555	P34949	#DIV/0!	#DIV/0!	118661	70767.4	At least one histotype	0	0	9	7	0	20	0
1556	P35030	33413.2	76110.2	239427	25844.1	At least one histotype	3	3	3	2	9	6	30
1557	P35052	45696.6	#DIV/0!	49289	#DIV/0!	At least one sample	3	0	3	0	0	0	6
1558	P35080	542000	1.01365e+06	668640	1.5948e+06	Two histotypes	6	6	7	8	18	20	72
1559	P35219	167119	#DIV/0!	#DIV/0!	#DIV/0!	At least one sample	6	0	0	0	0	0	0
1560	P35221	8.90035e+06	4.50366e+06	3.58243e+06	7.24647e+06	Two histotypes	69	54	45	69	154	132	602
1561	P35222	3.71794e+06	1.08244e+06	2.34949e+06	3.99004e+06	Two histotypes	45	19	34	45	57	101	336
1562	P35232	1.84796e+07	1.22804e+07	2.18223e+07	1.93064e+07	Two histotypes	45	39	43	48	117	129	495
1563	P35237	815654	1.50922e+06	1.06312e+06	355151	Two histotypes	21	22	20	12	51	35	166
1564	P35240	725952	51406.6	242841	40992.6	At least one sample	8	1	3	2	3	2	14
1565	P35241	1.00192e+07	3.70901e+07	9.85325e+06	8.4969e+06	Two histotypes	49	48	49	38	116	112	457
1566	P35244	301461	220549	352561	949190	Two histotypes	6	3	5	9	9	15	48
1567	P35249	687448	128281	790706	2.14394e+06	Two histotypes	13	6	13	23	12	36	99
1568	P35250	109229	29755.9	76590.9	294866	At least one histotype	10	1	8	13	3	24	59
1569	P35251	13066.8	23876.4	54275.2	175364	At least one histotype	6	1	5	11	0	12	30
1570	P35268	2.38892e+06	1.89982e+06	2.10982e+06	2.02184e+06	Two histotypes	10	9	9	9	27	27	108
1571	P35269	142742	37311.8	478432	71216	Two histotypes	9	4	11	7	12	20	69
1572	P35270	708285	1.83896e+06	294798	158134	Two histotypes	16	18	10	10	39	24	107
1573	P35442	13594.2	#DIV/0!	276219	#DIV/0!	At least one sample	1	0	9	0	0	0	3
1574	P35475	316523	187783	104084	98357.9	Two histotypes	6	5	6	6	15	18	66
1575	P35527	1.54874e+07	1.07395e+07	1.21471e+07	1.54532e+07	Two histotypes	69	65	71	70	189	190	758
1576	P35542	829163	450600	79772.7	196528	At least one histotype	6	6	1	3	18	3	24
1577	P35555	1.23482e+06	2.71704e+06	4.85235e+06	2.59494e+06	Two histotypes	7	3	16	9	9	27	60
1578	P35556	#DIV/0!	#DIV/0!	39047.4	#DIV/0!	NA	0	0	2	0	0	0	0
1579	P35558	#DIV/0!	#DIV/0!	#DIV/0!	63229.6	At least one sample	0	0	0	4	0	0	0
1580	P35573	663731	3.15419e+06	818006	2.50811e+06	Two histotypes	31	50	32	59	92	94	410
1581	P35579	5.81295e+07	6.09156e+07	3.31058e+07	5.74616e+07	Two histotypes	250	221	199	237	614	546	2363
1582	P35580	1.76628e+07	1.16399e+07	1.09326e+07	1.27927e+07	Two histotypes	122	67	96	87	187	225	866
1583	P35606	6.72636e+06	5.90206e+06	4.62607e+06	6.27549e+06	Two histotypes	73	57	54	64	161	145	620
1584	P35609	695518	558523	410090	957855	Two histotypes	3	3	3	3	9	9	36
1585	P35610	34997.9	142187	#DIV/0!	12534.4	At least one histotype	4	7	0	3	11	0	18
1586	P35611	819696	1.09728e+06	649033	652659	Two histotypes	23	22	18	20	58	47	202
1587	P35613	1.53573e+06	3.67636e+06	1.81077e+06	1.11649e+06	Two histotypes	12	17	12	12	36	36	144
1588	P35637	1.12044e+06	392163	1.04048e+06	2.188e+06	Two histotypes	10	6	8	18	18	24	82
1589	P35658	592605	909363	482814	963662	Two histotypes	21	13	18	19	25	26	117
1590	P35659	736258	154180	1.11227e+06	1.12028e+06	Two histotypes	18	3	17	19	9	47	111
1591	P35670	6332.78	265102	#DIV/0!	#DIV/0!	At least one histotype	3	11	0	0	9	0	0
1592	P35680	#DIV/0!	#DIV/0!	#DIV/0!	#DIV/0!	NA	0	0	0	0	0	0	0
1593	P35749	1.05485e+06	401095	405978	542068	Two histotypes	39	5	22	10	15	20	106
1594	P35754	1.0687e+06	6.45169e+06	82887.7	127428	Two histotypes	9	9	3	3	27	9	36
1595	P35813	146121	759369	384471	607538	Two histotypes	8	16	11	14	21	28	109
1596	P35858	550561	33008	44651.9	46483.5	At least one histotype	10	2	3	3	6	9	30
1597	P35869	4771.56	#DIV/0!	27210.2	#DIV/0!	At least one sample	1	0	3	0	0	0	2
1598	P35908	1.87251e+07	1.39294e+07	1.18402e+07	1.26704e+07	Two histotypes	80	68	58	74	200	165	710
1599	P35914	718282	655647	422265	568432	Two histotypes	15	10	9	11	28	23	107
1600	P35998	2.44756e+06	3.80096e+06	2.71583e+06	2.61951e+06	Two histotypes	46	49	49	49	123	128	507
1601	P36222	#DIV/0!	166377	#DIV/0!	9.27751e+06	At least one sample	0	1	0	21	0	0	3
1602	P36269	5724.44	#DIV/0!	12005.6	26183.8	NA	1	0	1	1	0	1	2
1603	P36404	416443	534501	624162	125417	Two histotypes	14	11	13	6	28	18	96
1604	P36405	488975	948067	381372	706678	Two histotypes	12	15	11	16	36	33	144
1605	P36406	#DIV/0!	#DIV/0!	#DIV/0!	83520.9	At least one sample	0	0	0	3	0	0	0
1606	P36507	327600	861959	223947	202103	Two histotypes	11	11	5	6	24	11	57
1607	P36542	2.29967e+06	2.38352e+06	4.10818e+06	2.71577e+06	Two histotypes	25	21	23	23	61	54	235
1608	P36543	1.37949e+06	1.63458e+06	706266	474945	Two histotypes	17	16	11	10	42	25	120
1609	P36551	1.11588e+06	966169	255048	892923	Two histotypes	28	21	14	22	63	42	204
1610	P36578	5.03939e+06	3.97983e+06	4.93314e+06	4.70875e+06	Two histotypes	30	28	29	27	75	81	318
1611	P36639	45969.7	#DIV/0!	214792	#DIV/0!	At least one sample	2	0	3	0	0	0	6
1612	P36776	4.09235e+06	3.118e+06	1.87229e+06	4.66044e+06	Two histotypes	56	48	39	55	141	117	535
1613	P36871	3.47872e+06	1.17536e+07	6.10398e+06	8.77753e+06	Two histotypes	43	58	55	57	123	150	560
1614	P36873	749790	826413	553706	716095	Two histotypes	16	16	13	17	44	38	165
1615	P36915	465853	483490	637857	811501	Two histotypes	14	11	12	18	31	33	128
1616	P36954	51062.9	30053.4	43629.6	42952.5	At least one histotype	3	3	1	3	9	3	24
1617	P36955	4.21504e+06	2.88384e+06	2.36216e+06	2.53494e+06	Two histotypes	22	16	22	14	48	40	183
1618	P36957	4.49744e+06	6.03391e+06	7.08949e+06	6.08151e+06	Two histotypes	27	27	25	29	74	72	297
1619	P36959	40991.9	90329.8	91406.8	178283	At least one histotype	1	3	3	6	3	9	24
1620	P36969	237555	97481.4	75568.3	858963	Two histotypes	8	3	3	12	9	9	47
1621	P37059	46564.1	#DIV/0!	#DIV/0!	146082	NA	2	0	0	2	0	0	0
1622	P37108	274812	588880	813674	393875	Two histotypes	9	8	11	7	19	15	52
1623	P37198	427904	303458	305823	566224	Two histotypes	14	10	12	13	29	28	123
1624	P37235	611349	709422	430549	415640	Two histotypes	8	6	7	6	18	18	72
1625	P37268	215387	321241	293541	255807	At least one histotype	8	11	4	8	16	4	36
1626	P37802	1.35359e+07	9.6515e+06	1.33167e+07	3.46824e+07	Two histotypes	31	28	29	37	84	87	344
1627	P37837	1.1464e+07	4.70608e+07	8.37232e+06	1.93997e+07	Two histotypes	46	48	34	48	123	102	461
1628	P38117	6.74232e+06	4.33284e+06	4.86203e+06	6.44285e+06	Two histotypes	36	28	34	34	84	92	360
1629	P38159	1.12684e+07	1.24295e+07	1.18781e+07	1.11572e+07	Two histotypes	47	44	42	44	126	126	507
1630	P38432	36907.7	39046.8	94558	80204.8	Two histotypes	3	3	3	4	9	9	36
1631	P38435	401369	133725	54326.3	26940	At least one histotype	15	3	5	1	9	2	26
1632	P38571	43050.2	#DIV/0!	#DIV/0!	#DIV/0!	NA	2	0	0	0	0	0	0
1633	P38606	8.06554e+06	7.78694e+06	3.64484e+06	3.0009e+06	Two histotypes	51	48	42	41	133	115	478
1634	P38646	1.9693e+07	2.09261e+07	3.89758e+07	1.98048e+07	Two histotypes	83	66	79	76	189	202	792
1635	P38919	3.7298e+06	3.92478e+06	3.67082e+06	2.57746e+06	Two histotypes	49	38	40	45	105	112	435
1636	P38935	#DIV/0!	#DIV/0!	169454	114607	NA	0	0	2	1	0	0	0
1637	P39019	4.32295e+06	3.07235e+06	2.83884e+06	3.55619e+06	Two histotypes	20	17	17	19	49	51	196
1638	P39023	2.37806e+06	1.51802e+06	1.54907e+06	1.89898e+06	Two histotypes	27	19	24	28	52	58	233
1639	P39059	754596	214214	519076	174500	At least one histotype	12	5	4	3	15	6	36
1640	P39060	2.33084e+07	1.26958e+07	3.07588e+06	1.82605e+06	Two histotypes	39	37	32	25	105	72	342
1641	P39656	6.94072e+06	3.69724e+06	6.69766e+06	6.60971e+06	Two histotypes	34	24	30	33	68	85	315
1642	P39687	1.49605e+06	2.53457e+06	4.68484e+06	2.64954e+06	Two histotypes	14	14	16	16	35	39	155
1643	P39748	349296	342590	441193	814057	Two histotypes	14	10	12	16	27	36	129
1644	P39880	674219	4154.07	127042	76066.9	At least one sample	18	1	4	4	3	4	19
1645	P40121	2.72942e+06	4.97884e+06	1.26792e+06	1.19636e+06	Two histotypes	24	19	18	26	57	50	197
1646	P40222	271521	167344	100715	276043	Two histotypes	10	6	4	12	12	12	51
1647	P40227	6.62424e+06	6.71922e+06	4.49678e+06	4.09768e+06	Two histotypes	48	44	42	46	126	114	458
1648	P40261	2.09793e+06	2.69717e+07	580490	1.10573e+06	Two histotypes	15	15	9	12	45	27	126
1649	P40306	75014.8	76892.5	757812	676415	Two histotypes	3	3	7	8	9	18	36
1650	P40424	#DIV/0!	#DIV/0!	40235.5	126633	At least one sample	0	0	3	9	0	6	0
1651	P40429	1.31467e+06	581144	1.21979e+06	891315	Two histotypes	15	7	9	11	21	21	96
1652	P40616	834006	900434	387605	813614	Two histotypes	17	15	9	18	42	25	134
1653	P40692	24383.2	78005.2	31788.8	74406.9	At least one histotype	3	1	3	5	0	9	18
1654	P40763	1.89825e+06	5.63074e+06	795932	3.10405e+06	Two histotypes	44	57	29	57	122	81	422
1655	P40818	#DIV/0!	70391.7	142013	#DIV/0!	At least one sample	0	4	4	0	0	0	6
1656	P40855	90168.8	62416	123712	292003	At least one sample	1	1	1	4	0	2	4
1657	P40925	1.93791e+06	8.37736e+06	4.18748e+06	6.04799e+06	Two histotypes	21	28	20	28	58	56	218
1658	P40926	1.44531e+07	7.44918e+06	4.52712e+07	2.95272e+07	Two histotypes	30	26	33	34	78	93	320
1659	P40937	210391	54985.5	205334	393694	At least one histotype	9	1	5	13	3	13	38
1660	P40938	66078.4	22963.2	52493.2	104454	At least one histotype	7	3	3	8	6	9	38
1661	P40939	7.02429e+06	6.96165e+06	1.46328e+07	8.62781e+06	Two histotypes	69	60	75	72	167	190	701
1662	P41091	1.31656e+06	966464	893350	1.27229e+06	Two histotypes	18	12	13	18	32	36	137
1663	P41208	156509	88115.4	86675.4	#DIV/0!	At least one sample	4	1	2	0	3	0	8
1664	P41214	42637.1	#DIV/0!	25947.2	54983.9	At least one sample	2	0	2	10	0	5	5
1665	P41218	42318.6	#DIV/0!	225762	188784	At least one histotype	2	0	5	4	0	10	9
1666	P41222	162487	31640.6	22444.4	64065	At least one histotype	4	3	1	3	9	3	24
1667	P41223	32050.7	121914	12602.5	16435.6	At least one sample	5	2	1	3	0	2	11
1668	P41226	977385	#DIV/0!	302325	558241	At least one histotype	15	0	13	19	0	31	60
1669	P41227	146672	138718	264687	167083	Two histotypes	7	8	12	8	14	24	70
1670	P41229	85632.2	238875	165050	3622.15	At least one histotype	6	3	2	1	9	0	14
1671	P41236;Q6NXS1	4663.56	7338.63	#DIV/0!	22307.9	At least one sample	3	2	0	3	6	0	15
1672	P41240	169196	220787	264524	147094	Two histotypes	10	8	11	9	21	21	88
1673	P41247	#DIV/0!	#DIV/0!	#DIV/0!	#DIV/0!	NA	0	0	0	0	0	0	0
1674	P41250	2.65665e+06	3.81348e+06	3.12011e+06	1.081e+06	Two histotypes	41	41	42	33	107	82	382
1675	P41252	2.18548e+06	4.51544e+06	3.53395e+06	7.27651e+06	Two histotypes	61	59	48	83	167	138	617
1676	P41743	205811	80050	51664	152501	Two histotypes	6	4	3	6	12	9	46
1677	P42025	1.75077e+06	1.2418e+06	471857	816784	Two histotypes	16	12	11	15	36	32	136
1678	P42126	2.13829e+06	1.19373e+06	4.46718e+06	4.37087e+06	Two histotypes	18	13	16	16	39	46	174
1679	P42166	1.87807e+06	1.69908e+06	5.24177e+06	4.13055e+06	Two histotypes	27	24	19	44	69	57	266
1680	P42167	350943	54879.7	409852	905449	Two histotypes	11	3	9	12	9	26	72
1681	P42224	2.22861e+06	3.7996e+06	4.81544e+06	5.53175e+06	Two histotypes	47	47	59	62	124	156	516
1682	P42226	744841	544052	348221	#DIV/0!	At least one histotype	19	14	12	0	42	0	67
1683	P42229	455943	454415	139682	312811	Two histotypes	20	13	9	9	38	12	95
1684	P42285	632018	887286	790116	379217	Two histotypes	20	19	24	18	44	47	183
1685	P42330	143294	83226.8	#DIV/0!	#DIV/0!	At least one sample	6	3	0	0	6	0	0
1686	P42331	#DIV/0!	17167.7	463556	#DIV/0!	At least one sample	0	2	7	0	0	0	0
1687	P42336	#DIV/0!	#DIV/0!	#DIV/0!	13425.2	NA	0	0	0	2	0	0	0
1688	P42345	524448	629015	320698	178139	Two histotypes	35	30	21	17	82	42	210
1689	P42356	1.02978e+06	1.47942e+06	713755	1.31244e+06	Two histotypes	15	11	8	13	29	20	101
1690	P42566	507324	277946	176124	250760	Two histotypes	26	13	11	15	36	23	127
1691	P42574	1.02053e+06	1.20364e+06	210824	550138	Two histotypes	6	8	3	6	18	9	54
1692	P42677	71962.6	#DIV/0!	59822.2	90476.6	At least one sample	1	0	1	3	0	1	2
1693	P42685	39532.9	215746	10361.8	#DIV/0!	At least one histotype	3	6	1	0	9	0	5
1694	P42694	#DIV/0!	30437.3	68144.2	23673.9	At least one sample	0	2	3	1	0	3	8
1695	P42696	#DIV/0!	58116.4	175550	31569.3	At least one sample	0	4	9	3	0	7	13
1696	P42704	1.78407e+07	1.2526e+07	1.94083e+07	1.16328e+07	Two histotypes	130	114	130	125	319	340	1316
1697	P42765	3.42457e+06	3.41691e+06	1.6942e+06	5.1688e+06	Two histotypes	23	29	21	19	57	45	200
1698	P42766	2.25616e+06	1.94299e+06	1.44592e+06	1.9386e+06	Two histotypes	6	6	5	6	18	15	66
1699	P42768	#DIV/0!	#DIV/0!	#DIV/0!	#DIV/0!	NA	0	0	0	0	0	0	0
1700	P42771	303815	337928	837333	983221	Two histotypes	9	9	9	10	27	27	108
1701	P42785	1.07351e+06	#DIV/0!	1.07527e+06	130093	At least one histotype	16	0	15	8	0	24	69
1702	P42858	921671	61372.7	118023	664797	Two histotypes	12	10	13	9	20	10	44
1703	P42892	67946.7	42844.4	30822.4	21559.8	At least one sample	9	3	1	3	0	3	12
1704	P42898	84493.3	128358	#DIV/0!	38359.7	At least one sample	5	3	0	3	7	0	15
1705	P43003	#DIV/0!	#DIV/0!	#DIV/0!	245152	NA	0	0	0	1	0	0	0
1706	P43007	#DIV/0!	#DIV/0!	135541	106925	At least one sample	0	0	1	4	0	0	0
1707	P43034	1.36378e+06	1.09204e+06	908558	1.68492e+06	Two histotypes	17	13	15	15	39	42	164
1708	P43121	267851	19813.5	103940	201281	Two histotypes	6	3	4	5	9	11	45
1709	P43155	76097	84467.3	282648	843656	At least one histotype	6	5	12	20	7	36	60
1710	P43243	7.54618e+06	1.12935e+07	9.75529e+06	7.62709e+06	Two histotypes	68	52	62	59	152	162	635
1711	P43246	322918	152806	541036	484688	Two histotypes	18	7	18	23	13	40	91
1712	P43251	99157	102057	66654.7	271667	Two histotypes	5	4	3	10	9	9	43
1713	P43304	940971	1.34875e+06	1.00128e+07	3.56687e+06	Two histotypes	28	24	66	51	63	146	297
1714	P43307	1.10278e+06	871917	571954	1.54151e+06	Two histotypes	9	9	9	9	27	27	108
1715	P43353	829727	227307	54413.3	17923.5	At least one histotype	7	5	4	2	13	4	24
1716	P43358	#DIV/0!	188145	5.23698e+06	178201	At least one sample	0	1	21	1	0	3	4
1717	P43405	18005.4	449949	24942.3	429693	At least one sample	1	7	3	12	0	8	25
1718	P43487	890014	905263	1.05449e+06	809379	Two histotypes	7	6	9	6	18	18	75
1719	P43490	4.81062e+06	2.80675e+06	2.15213e+06	2.33634e+06	Two histotypes	48	32	29	35	92	80	339
1720	P43652	97805.9	264784	92247.5	574372	At least one histotype	5	8	1	13	12	3	43
1721	P43686	1.83591e+06	3.21296e+06	1.44636e+06	1.4477e+06	Two histotypes	26	25	24	25	67	53	224
1722	P43694	#DIV/0!	#DIV/0!	45033.2	#DIV/0!	NA	0	0	2	0	0	0	0
1723	P43897	342854	194741	397068	375825	Two histotypes	8	4	10	10	12	28	68
1724	P45877	#DIV/0!	#DIV/0!	#DIV/0!	#DIV/0!	NA	0	0	0	0	0	0	0
1725	P45880	5.83217e+06	3.72651e+06	1.27198e+07	1.33633e+07	Two histotypes	23	18	24	24	54	72	246
1726	P45954	919833	802917	480343	866776	Two histotypes	23	21	16	26	63	47	222
1727	P45973	78723.9	#DIV/0!	#DIV/0!	226410	At least one sample	4	0	0	8	0	0	11
1728	P45974	3.86184e+06	3.98467e+06	3.28264e+06	2.42262e+06	Two histotypes	64	51	43	49	153	111	506
1729	P45984	251165	560323	187548	344334	Two histotypes	3	5	4	8	9	11	42
1730	P45985	28642.2	35852.1	16706	#DIV/0!	NA	1	1	1	0	0	0	1
1731	P46013	1.17529e+06	296716	246587	819140	At least one sample	16	4	4	14	6	8	30
1732	P46019	77944.7	133272	#DIV/0!	42928.5	At least one sample	5	3	0	4	6	0	9
1733	P46060	673310	978043	1.12463e+06	917990	Two histotypes	23	23	26	26	55	63	229
1734	P46063	1.022e+06	625995	473505	1.11754e+06	Two histotypes	19	6	6	28	15	18	87
1735	P46087	916203	1.29443e+06	1.93891e+06	584355	Two histotypes	26	23	31	18	57	46	203
1736	P46100	103199	3511.22	27458.3	19494.9	At least one histotype	12	3	6	6	9	8	36
1737	P46108	1.05096e+06	796956	1.13206e+06	926206	Two histotypes	17	13	14	17	38	39	162
1738	P46109	1.07995e+06	1.78329e+06	2.03003e+06	669799	Two histotypes	18	20	21	18	51	44	192
1739	P46199	339160	466004	908507	388341	Two histotypes	12	12	16	13	31	37	135
1740	P46379	1.46375e+06	4.74183e+06	2.57184e+06	2.00649e+06	Two histotypes	38	42	39	49	98	99	377
1741	P46439	#DIV/0!	#DIV/0!	1.17706e+06	119883	At least one sample	0	0	9	1	0	3	0
1742	P46459	3.98505e+06	5.47214e+06	2.49585e+06	2.60283e+06	Two histotypes	54	57	29	45	136	76	398
1743	P46527	#DIV/0!	#DIV/0!	26995.4	127936	At least one sample	0	0	1	5	0	3	0
1744	P46734	290955	#DIV/0!	147360	350390	At least one histotype	12	0	7	5	0	13	36
1745	P46736	170632	145186	200817	328003	Two histotypes	6	4	7	8	12	19	60
1746	P46776	2.38314e+06	1.88952e+06	1879454	2.26865e+06	Two histotypes	7	6	6	7	18	18	73
1747	P46777	3.37584e+06	2.21327e+06	2.57966e+06	2.92228e+06	Two histotypes	38	26	32	34	78	83	340
1748	P46778	209185	129056	58615.7	104963	At least one sample	7	1	1	8	1	2	15
1749	P46779	468512	244849	54394.3	449261	At least one histotype	8	7	2	9	18	6	55
1750	P46781	1.1117e+07	8.71805e+06	9.35528e+06	9.95999e+06	Two histotypes	39	30	33	35	90	97	381
1751	P46782	2.56036e+06	2.11565e+06	2.32419e+06	2.61215e+06	Two histotypes	6	5	5	10	11	15	51
1752	P46783	3.53905e+06	3.63801e+06	3.47284e+06	3.78678e+06	Two histotypes	18	18	18	18	54	54	216
1753	P46821	229147	#DIV/0!	180499	655104	At least one histotype	15	0	7	29	0	18	57
1754	P46926	106520	1.66132e+06	677618	581005	Two histotypes	7	19	24	22	19	60	143
1755	P46934	8067.36	74760.2	#DIV/0!	#DIV/0!	At least one sample	3	3	0	0	0	0	0
1756	P46937	185993	10620.8	1.23393e+06	88434.8	At least one histotype	11	1	22	8	3	22	60
1757	P46939	240105	730397	1.74302e+06	1.23974e+06	Two histotypes	13	27	49	35	30	94	199
1758	P46940	1.08863e+07	2.06142e+07	2.66906e+07	1.72755e+07	Two histotypes	153	153	174	171	418	480	1719
1759	P46976	72152.9	1.12096e+06	362041	909679	Two histotypes	3	12	6	11	9	18	69
1760	P46977	2.34436e+07	1.61359e+06	8.66279e+06	1.47792e+07	Two histotypes	24	19	26	25	54	66	243
1761	P47712	#DIV/0!	93347.4	67133.9	21349.6	At least one sample	0	6	1	1	0	0	3
1762	P47736	#DIV/0!	#DIV/0!	#DIV/0!	#DIV/0!	NA	0	0	0	0	0	0	0
1763	P47755	4.78327e+06	3.58122e+06	4.06176e+06	3.38692e+06	Two histotypes	18	12	16	15	36	41	157
1764	P47756	2.68248e+06	2.41911e+06	3.02759e+06	2.46137e+06	Two histotypes	22	22	23	22	57	65	240
1765	P47897	4.65715e+06	3.0754e+06	2.55523e+06	3.76954e+06	Two histotypes	64	45	49	60	132	142	563
1766	P47914	747188	528258	637226	916327	Two histotypes	5	3	3	6	9	9	42
1767	P47929	248152	#DIV/0!	#DIV/0!	#DIV/0!	At least one sample	6	0	0	0	0	0	0
1768	P47985	1.72205e+06	1.05743e+06	4.3706e+06	4.08539e+06	Two histotypes	22	16	30	26	47	78	224
1769	P47989	19921.9	2.15429e+06	#DIV/0!	#DIV/0!	At least one sample	1	21	0	0	3	0	0
1770	P48047	3.31449e+06	3.18627e+06	6.58408e+06	3.2558e+06	Two histotypes	19	19	23	20	46	60	217
1771	P48059	107560	#DIV/0!	127001	89611.6	At least one sample	1	0	3	1	0	3	4
1772	P48147	568539	926378	991863	507348	Two histotypes	20	16	25	16	46	45	187
1773	P48163	38809.3	485408	164083	#DIV/0!	At least one sample	2	12	4	0	3	0	10
1774	P48165	7.05841e+06	1.71313e+06	473678	439462	Two histotypes	3	3	3	3	9	9	36
1775	P48200	21791.2	57373.9	16799.1	8546.44	At least one sample	3	1	1	2	3	2	12
1776	P48380	#DIV/0!	#DIV/0!	66022.3	15319.2	At least one sample	0	0	4	1	0	3	0
1777	P48382	#DIV/0!	#DIV/0!	18916.3	32071.7	At least one sample	0	0	1	3	0	0	0
1778	P48426	79744.6	66368	34545.9	56510.4	At least one histotype	5	3	2	6	9	6	36
1779	P48444	3.85526e+06	3.13011e+06	2.98723e+06	3.75433e+06	Two histotypes	45	30	31	41	90	88	359
1780	P48449	1.69253e+06	442964	2.61287e+06	602804	Two histotypes	23	10	22	10	30	24	126
1781	P48506	15019.4	2.6379e+06	815006	280486	Two histotypes	5	22	14	11	12	25	89
1782	P48507	98449.5	250853	68717.2	680688	Two histotypes	7	9	4	14	21	12	72
1783	P48509	677274	3.77511e+06	#DIV/0!	710561	At least one sample	3	2	0	4	2	0	9
1784	P48553	92732	85547.5	50110.5	47518.6	Two histotypes	4	3	6	3	9	9	36
1785	P48556	1.01099e+06	1.4472e+06	748753	703664	Two histotypes	16	17	14	17	39	37	162
1786	P48634	140129	87736.4	576787	606953	Two histotypes	13	3	19	22	9	49	84
1787	P48637	1.05055e+06	3.60903e+06	1.54531e+06	1.6888e+06	Two histotypes	19	32	25	25	52	55	198
1788	P48643	7.46449e+06	7.67608e+06	4.90746e+06	5.00432e+06	Two histotypes	54	54	48	52	151	120	539
1789	P48651	47929.7	62838	190746	68197.1	Two histotypes	3	3	6	4	9	11	36
1790	P48681	378280	#DIV/0!	338879	161675	At least one histotype	15	0	13	3	0	9	42
1791	P48723	221880	#DIV/0!	30645.3	78639.9	At least one sample	7	0	2	2	0	0	7
1792	P48729	230811	456929	145532	228081	Two histotypes	14	16	10	17	42	30	145
1793	P48730	115126	94830.7	112743	153648	At least one histotype	4	3	3	2	9	6	30
1794	P48735	5.81639e+06	1.64879e+07	1.5629e+07	2.10833e+07	Two histotypes	42	44	47	46	116	131	469
1795	P48736	413.844	#DIV/0!	#DIV/0!	#DIV/0!	At least one sample	3	0	0	0	0	0	0
1796	P48739	885983	664889	447431	1.09607e+06	Two histotypes	19	15	11	17	40	33	143
1797	P48960	78557.1	#DIV/0!	15789.4	#DIV/0!	At least one sample	9	0	2	0	0	0	6
1798	P49005	9213.11	#DIV/0!	18714.3	9576.56	At least one histotype	3	0	3	3	0	9	18
1799	P49006	463180	150757	680989	956762	Two histotypes	6	4	5	9	12	15	56
1800	P49023	84200.8	#DIV/0!	107235	95686.7	At least one histotype	7	0	9	12	0	27	36
1801	P49116	#DIV/0!	#DIV/0!	3991.94	10457.5	At least one sample	0	0	2	3	0	6	0
1802	P49137	191026	363744	270155	339143	Two histotypes	7	10	6	15	15	18	75
1803	P49189	1.39119e+06	3.19419e+06	2.37473e+06	6.738e+06	Two histotypes	20	25	25	34	54	66	237
1804	P49207	1.41941e+06	959725	1.01482e+06	1.31522e+06	Two histotypes	10	7	9	10	21	27	97
1805	P49247	155955	194268	237894	36189.8	At least one histotype	9	5	8	6	6	13	42
1806	P49257	5.16228e+06	6.40629e+06	2.1917e+06	4.48067e+06	Two histotypes	31	25	21	26	70	58	241
1807	P49321	2.3784e+06	1.09337e+06	1.95125e+06	3.13945e+06	Two histotypes	45	18	34	46	49	99	285
1808	P49327	1.23589e+07	1.68777e+07	6.8411e+06	7.05645e+06	Two histotypes	177	163	129	137	445	333	1491
1809	P49354	279792	563069	267559	345425	Two histotypes	10	14	7	11	26	16	80
1810	P49356	54598.5	23256.1	17472.4	#DIV/0!	At least one sample	3	3	2	0	6	0	10
1811	P49366	101948	#DIV/0!	183108	198822	At least one histotype	2	0	5	9	0	12	10
1812	P49368	1.02347e+07	1.1739e+07	7.96331e+06	5.79014e+06	Two histotypes	71	57	61	57	164	153	626
1813	P49406	694631	382766	854736	881591	Two histotypes	18	11	14	18	33	42	160
1814	P49407	77276.9	50061.1	34938.6	58848.8	At least one histotype	7	3	2	4	9	6	30
1815	P49411	1.94257e+07	1.04145e+07	3.02428e+07	3.02795e+07	Two histotypes	59	55	63	58	159	173	663
1816	P49419	1.14247e+06	1.37833e+06	2.4302e+06	2.10021e+06	Two histotypes	22	19	25	25	53	70	227
1817	P49427	#DIV/0!	142.691	257180	150046	At least one sample	0	3	1	4	0	2	6
1818	P49441	6329.59	52451.7	23507.7	32011.9	At least one sample	1	3	2	3	3	6	20
1819	P49458	182332	291198	646097	691988	Two histotypes	3	3	5	5	9	13	36
1820	P49459	234900	263779	#DIV/0!	256928	At least one sample	4	2	0	2	6	0	10
1821	P49585	905230	359251	271811	442994	Two histotypes	17	11	12	14	33	35	138
1822	P49588	726401	1.26644e+06	1.54815e+06	3.46454e+06	Two histotypes	24	29	32	56	63	86	289
1823	P49589	752503	1.08483e+06	509317	1.92263e+06	Two histotypes	20	18	16	27	48	44	183
1824	P49590	105304	532186	275988	729791	Two histotypes	8	12	11	17	24	33	114
1825	P49591	730265	1.1124e+06	1.29706e+06	881909	Two histotypes	23	21	23	23	58	51	222
1826	P49593	84373	42324.6	171376	43555.7	At least one histotype	4	1	8	4	0	9	17
1827	P49662	19668.4	23332.7	226251	5087.05	At least one sample	3	4	4	3	6	6	25
1828	P49720	753934	1.5125e+06	1.34695e+06	529585	Two histotypes	15	14	13	9	36	24	124
1829	P49721	1.18976e+06	3.18574e+06	1.40043e+06	1.53738e+06	Two histotypes	16	15	12	14	42	34	140
1830	P49736	2.18591e+06	87875.5	655787	644848	Two histotypes	59	6	25	30	18	62	197
1831	P49747	148186	#DIV/0!	#DIV/0!	#DIV/0!	At least one sample	3	0	0	0	0	0	0
1832	P49748	1.10097e+07	7.04926e+06	4.30818e+06	1.1352e+07	Two histotypes	70	48	56	65	141	159	626
1833	P49750	149230	178490	310806	154449	Two histotypes	10	9	16	16	19	29	93
1834	P49753;Q86TX2	500430	653181	652225	242328	Two histotypes	15	14	16	9	39	27	136
1835	P49755	2.53898e+06	2.57664e+06	2.17703e+06	2.23893e+06	Two histotypes	21	21	25	21	63	63	252
1836	P49756	1.63551e+06	2.13092e+06	1.03887e+06	636217	Two histotypes	31	16	18	16	46	39	176
1837	P49757	256528	119303	108474	95899.2	At least one histotype	12	7	5	5	21	5	52
1838	P49761	#DIV/0!	#DIV/0!	#DIV/0!	#DIV/0!	NA	0	0	0	0	0	0	0
1839	P49768	47460.7	20572.1	20857.1	12281.3	At least one histotype	4	3	3	2	9	6	30
1840	P49770	349125	79896.4	249695	898281	Two histotypes	12	3	8	15	9	20	69
1841	P49773	448377	1.45114e+06	1.11967e+06	650425	Two histotypes	6	6	6	6	18	18	72
1842	P49789	#DIV/0!	24145.6	95272.3	234597	At least one histotype	0	2	5	8	0	15	12
1843	P49790	1.4756e+06	2.11804e+06	2.52121e+06	1.01017e+06	Two histotypes	23	13	16	20	36	41	154
1844	P49792	989763	1.26911e+06	2.07189e+06	2.03335e+06	Two histotypes	49	47	51	73	103	133	460
1845	P49815	287096	192688	141203	305299	Two histotypes	7	4	6	8	12	18	60
1846	P49821	1.44773e+06	980932	1.953e+06	3.14095e+06	Two histotypes	25	20	23	29	60	69	261
1847	P49841	194142	#DIV/0!	118458	156016	At least one histotype	3	0	6	8	0	13	14
1848	P49842	#DIV/0!	#DIV/0!	19634.3	4532.3	NA	0	0	2	1	0	2	0
1849	P49902	550779	602939	100102	489778	Two histotypes	14	13	8	17	34	21	114
1850	P49903	641230	240611	1.63455e+06	961500	Two histotypes	19	9	23	21	25	58	159
1851	P49915	1.47588e+06	549943	1.64064e+06	3.89807e+06	Two histotypes	33	17	29	47	50	82	251
1852	P49916	495855	263874	326726	153555	Two histotypes	23	9	18	10	25	30	120
1853	P49959	842712	249677	1.63621e+06	638093	Two histotypes	26	14	32	23	39	63	197
1854	P49961	880315	933521	1.17628e+06	898457	At least one sample	3	2	6	2	6	6	25
1855	P50135	134368	134621	128570	#DIV/0!	At least one histotype	3	3	3	0	9	0	18
1856	P50148	199475	779716	287952	77602.4	Two histotypes	4	7	6	3	12	9	48
1857	P50150	#DIV/0!	#DIV/0!	26343.1	#DIV/0!	NA	0	0	2	0	0	0	0
1858	P50151	67324.1	702366	221765	107649	At least one histotype	2	1	3	3	2	9	18
1859	P50213	1.00281e+06	825914	2.95483e+06	2.39706e+06	Two histotypes	15	12	19	18	36	54	162
1860	P50225;P50226	232725	578567	97877.5	138398	Two histotypes	7	9	6	6	21	18	60
1861	P50238	1.2191e+06	17374.5	1.02059e+06	2.99969e+06	At least one histotype	3	2	3	3	6	9	30
1862	P50281	306959	#DIV/0!	78004.8	47501.5	At least one histotype	11	0	3	3	0	9	18
1863	P50336	295143	196424	199281	547743	At least one histotype	9	2	5	12	2	9	29
1864	P50395	7.51003e+06	9.29251e+06	8.65273e+06	6.14239e+06	Two histotypes	57	52	47	47	138	123	530
1865	P50402	1.31572e+06	867975	2.70264e+06	2.38438e+06	Two histotypes	19	15	22	29	45	57	194
1866	P50416	6.08617e+06	2.21716e+06	3.29189e+06	3.68398e+06	Two histotypes	52	12	36	46	36	101	303
1867	P50440	#DIV/0!	#DIV/0!	79079.3	#DIV/0!	NA	0	0	2	0	0	0	0
1868	P50443	7674.94	#DIV/0!	5847.08	85143.3	At least one histotype	2	0	3	6	0	9	12
1869	P50452	280850	1.04019e+06	428718	136431	Two histotypes	9	15	10	6	27	18	91
1870	P50453	534064	822956	312459	112734	Two histotypes	13	13	9	6	31	18	86
1871	P50454	9.90521e+06	4.20129e+06	1.01729e+07	3.64791e+06	Two histotypes	50	37	47	42	105	107	435
1872	P50479	#DIV/0!	#DIV/0!	239712	26963.9	At least one sample	0	0	6	1	0	3	0
1873	P50502	2.56454e+06	4.37245e+06	1.67851e+06	1.92309e+06	Two histotypes	20	18	18	20	51	54	204
1874	P50542	110506	126021	48865.1	24508.7	At least one sample	7	4	4	2	8	3	25
1875	P50552	2.6458e+06	659806	453519	228226	Two histotypes	32	18	14	15	54	32	168
1876	P50570	3.56456e+06	5.82025e+06	3.57833e+06	2.98314e+06	Two histotypes	61	60	52	54	167	139	614
1877	P50579	156524	107030	38059	121809	Two histotypes	7	5	5	7	15	15	62
1878	P50583	#DIV/0!	#DIV/0!	149190	273837	At least one histotype	0	0	6	7	0	18	0
1879	P50613	64335.6	115607	152137	84629.1	At least one histotype	4	6	5	4	12	8	42
1880	P50748	664139	603191	501189	481581	At least one histotype	4	3	8	6	6	11	32
1881	P50750	367961	756284	521742	445218	Two histotypes	13	15	14	16	39	39	157
1882	P50851	2.85455e+06	6.15986e+06	1.54267e+06	4.809e+06	Two histotypes	57	56	43	96	145	125	559
1883	P50895	6.8123e+06	1.00283e+06	3.72792e+06	1.79156e+06	Two histotypes	36	23	30	29	69	84	315
1884	P50897	367948	174194	154095	526476	Two histotypes	13	4	3	12	12	9	63
1885	P50914	1.35156e+06	885147	914985	957962	Two histotypes	9	9	11	8	27	22	96
1886	P50990	1.30646e+07	1.32623e+07	7.36387e+06	7.18646e+06	Two histotypes	68	66	61	61	191	169	711
1887	P50991	8.30134e+06	9.64933e+06	5.33551e+06	5.81768e+06	Two histotypes	50	40	38	43	112	106	445
1888	P50995	1.48045e+07	1.63864e+07	7.575e+06	5.30025e+06	Two histotypes	50	48	47	46	144	135	558
1889	P51003	367394	406382	28139.2	81316.6	Two histotypes	22	13	4	8	39	9	64
1890	P51114	884075	665724	438596	1.03384e+06	Two histotypes	22	15	16	23	43	45	183
1891	P51116	1.22139e+06	783772	775841	1.1199e+06	Two histotypes	14	7	6	12	18	18	82
1892	P51148	2.04993e+06	2.21045e+06	726171	1.31377e+06	Two histotypes	18	15	13	15	45	39	168
1893	P51149	5.65603e+06	3.9032e+06	5.78418e+06	4.42933e+06	Two histotypes	34	27	33	35	81	99	358
1894	P51151	399045	119883	58822.9	79320.7	Two histotypes	11	3	3	3	9	9	36
1895	P51153	1.75486e+06	1.88451e+06	1.3076e+06	1.58464e+06	Two histotypes	15	12	9	12	36	27	121
1896	P51157	1.10996e+06	1.86936e+06	1473702	1.19431e+06	Two histotypes	3	3	3	3	9	9	36
1897	P51159	300742	244150	501273	622370	Two histotypes	7	5	3	5	15	9	46
1898	P51178	40786.7	#DIV/0!	183290	124633	At least one histotype	3	0	6	4	0	12	18
1899	P51397	8017.42	#DIV/0!	#DIV/0!	#DIV/0!	NA	1	0	0	0	0	0	0
1900	P51398	581065	101831	166411	436342	Two histotypes	12	6	10	20	12	29	92
1901	P51452	1.21547e+06	1.24893e+06	177235	731632	Two histotypes	8	12	4	8	24	12	68
1902	P51531	338477	437529	421762	309348	At least one histotype	5	2	11	12	6	28	42
1903	P51532	403031	373949	1.15063e+06	400492	Two histotypes	17	11	22	13	30	36	138
1904	P51553	358840	401749	617146	577624	Two histotypes	6	6	9	13	18	24	72
1905	P51570	1.60145e+06	5.0134e+06	1.84654e+06	2.15966e+06	Two histotypes	28	32	27	30	82	81	324
1906	P51571	2.16073e+06	1.50249e+06	940838	2.39319e+06	Two histotypes	15	11	7	15	33	21	106
1907	P51572	1.23853e+06	2.49467e+06	1.56057e+06	2.06262e+06	Two histotypes	18	18	15	21	39	39	158
1908	P51580	#DIV/0!	85310	#DIV/0!	21603.6	At least one sample	0	4	0	1	0	0	2
1909	P51587	#DIV/0!	6685.62	#DIV/0!	1558.74	NA	0	2	0	2	0	0	4
1910	P51608	107407	187061	1.0131e+06	466588	Two histotypes	7	11	26	24	20	63	102
1911	P51610	773682	824912	1.65818e+06	1.51657e+06	Two histotypes	30	21	34	39	59	86	260
1912	P51617	34896.3	47707.1	110830	61898.3	At least one histotype	2	1	7	6	2	11	15
1913	P51648	#DIV/0!	383366	695948	1.26267e+06	At least one histotype	0	11	16	16	0	42	66
1914	P51649	244501	531293	1.81495e+06	2.28837e+06	Two histotypes	8	7	19	26	15	54	83
1915	P51654	#DIV/0!	248191	#DIV/0!	#DIV/0!	At least one sample	0	5	0	0	0	0	0
1916	P51659	1.58984e+07	2.33334e+07	1.77195e+07	2.09504e+07	Two histotypes	52	36	38	41	105	112	441
1917	P51665	580734	966895	411717	481478	Two histotypes	18	18	13	15	54	36	168
1918	P51687	225251	171135	138112	194003	Two histotypes	6	6	6	6	18	18	72
1919	P51688	280680	147362	237415	46120.7	Two histotypes	6	6	6	4	18	12	60
1920	P51689	#DIV/0!	138398	#DIV/0!	#DIV/0!	At least one sample	0	3	0	0	0	0	0
1921	P51690	642752	908924	#DIV/0!	#DIV/0!	At least one histotype	10	13	0	0	24	0	0
1922	P51692	62753.6	110529	40331.6	#DIV/0!	At least one histotype	5	6	1	0	15	0	6
1923	P51784	237757	375456	50757.6	80356.9	Two histotypes	15	10	6	4	26	12	60
1924	P51798	43856.5	196525	#DIV/0!	91971.7	At least one sample	5	2	0	5	4	0	10
1925	P51809	345535	98268.8	#DIV/0!	238036	At least one sample	11	2	0	3	6	0	15
1926	P51812	407100	256376	562103	546274	Two histotypes	15	10	24	25	24	58	118
1927	P51858	2.60196e+06	5.13248e+06	5.24599e+06	7.0791e+06	Two histotypes	33	39	39	41	99	117	432
1928	P51884	2.52826e+06	7.96167e+06	1.30566e+07	3.49446e+06	Two histotypes	12	20	26	16	34	45	173
1929	P51888	286578	460213	8.77285e+06	2.11385e+06	Two histotypes	9	7	27	20	21	60	92
1930	P51911	240283	#DIV/0!	51622.4	7514.21	At least one sample	8	0	3	1	0	2	12
1931	P51946	22165.5	51702.2	27516.1	14120.3	Two histotypes	4	4	3	3	10	9	36
1932	P51965;Q969T4;Q96LR5	#DIV/0!	#DIV/0!	116271	124398	NA	0	0	2	1	0	2	0
1933	P51970	152106	72059.6	131816	337272	Two histotypes	6	4	5	6	12	15	56
1934	P51991	7.52228e+06	6.61852e+06	7.09147e+06	8.49123e+06	Two histotypes	30	22	25	28	66	63	276
1935	P52209	3.53197e+06	1.60295e+07	1.78983e+06	1.94428e+06	Two histotypes	39	44	28	29	104	71	285
1936	P52272	1.62349e+07	1.30673e+07	2.1657e+07	1.56087e+07	Two histotypes	103	95	97	96	231	253	960
1937	P52292	1.70006e+06	321242	173381	338833	Two histotypes	28	14	7	15	39	19	119
1938	P52294	325538	45709.5	32617.4	27946.1	Two histotypes	8	3	3	3	9	9	36
1939	P52298	151963	162009	145662	161276	Two histotypes	6	3	6	6	9	18	54
1940	P52306	27462.8	24820.3	116924	196449	At least one histotype	3	2	9	10	6	14	30
1941	P52434	145323	68773.5	56498.6	205626	Two histotypes	8	4	4	9	12	12	56
1942	P52564	564294	#DIV/0!	54868.4	138473	At least one sample	1	0	2	6	0	6	0
1943	P52565	1.19306e+06	2.82223e+06	1.84482e+06	1.39186e+06	Two histotypes	16	16	13	19	43	38	161
1944	P52566	346579	359870	923846	702047	Two histotypes	11	6	10	13	15	30	96
1945	P52594	323400	134007	65279.4	123643	At least one histotype	14	6	3	3	18	3	29
1946	P52597	2.75022e+06	2.03552e+06	2.01163e+06	3.01184e+06	Two histotypes	20	19	17	20	56	51	210
1947	P52630	398408	354610	423795	354753	Two histotypes	14	12	15	15	30	31	108
1948	P52655	246671	176577	264178	529899	Two histotypes	5	5	5	6	13	15	56
1949	P52657	126383	#DIV/0!	144419	138061	At least one sample	3	0	3	2	0	6	15
1950	P52701	1.16184e+06	189491	1.08105e+06	1.24525e+06	Two histotypes	23	6	31	34	17	79	167
1951	P52732	50704	#DIV/0!	#DIV/0!	#DIV/0!	At least one sample	6	0	0	0	0	0	0
1952	P52735	136985	102537	#DIV/0!	#DIV/0!	At least one histotype	11	7	0	0	15	0	0
1953	P52756	586072	646609	276365	260893	Two histotypes	7	4	6	3	9	9	39
1954	P52758	4.17454e+06	4.99092e+06	4.03129e+06	1.52239e+06	Two histotypes	8	9	7	10	22	21	89
1955	P52788	2.32916e+06	798971	1.22982e+06	1.25915e+06	Two histotypes	18	10	16	11	25	33	116
1956	P52789	148766	126956	56745.9	184055	Two histotypes	9	5	4	12	13	9	50
1957	P52815	351564	135249	381193	384209	Two histotypes	8	5	9	10	15	21	70
1958	P52824	2514.76	5221.78	3381.86	2055.22	At least one histotype	3	3	1	1	9	1	12
1959	P52888	426714	135179	313813	210163	Two histotypes	15	5	13	13	15	30	97
1960	P52907	1.20247e+06	1.25537e+06	1.67931e+06	1.43971e+06	Two histotypes	19	18	20	22	45	57	203
1961	P52926	#DIV/0!	#DIV/0!	47912.8	#DIV/0!	At least one sample	0	0	3	0	0	0	0
1962	P52943	454845	#DIV/0!	580865	1.18076e+06	At least one histotype	9	0	8	9	0	24	46
1963	P52948	821982	993091	1.2249e+06	1.69515e+06	Two histotypes	34	26	33	43	64	93	310
1964	P53004	790682	2.83313e+06	717623	625603	Two histotypes	18	21	15	15	54	41	176
1965	P53007	1.34855e+06	925931	929703	1.31155e+06	Two histotypes	19	9	15	19	27	39	142
1966	P53041	49121.2	55161.9	74274.8	26952.6	Two histotypes	8	7	6	4	9	9	38
1967	P53350	51363	#DIV/0!	#DIV/0!	#DIV/0!	At least one sample	4	0	0	0	0	0	0
1968	P53355	68889.8	460284	32541.6	#DIV/0!	At least one histotype	8	8	1	0	16	0	0
1969	P53365	150263	428076	183095	569796	Two histotypes	6	6	6	9	18	18	72
1970	P53367	534075	694379	625189	1.3957e+06	Two histotypes	13	12	15	17	28	45	138
1971	P53384	67865.6	80824.1	62133.6	193212	Two histotypes	5	4	4	7	11	12	48
1972	P53396	5.62731e+06	2.34234e+07	1.78896e+06	4.28355e+06	Two histotypes	79	94	43	72	206	114	615
1973	P53582	456015	453841	543757	567029	Two histotypes	10	7	8	9	18	21	82
1974	P53597	471707	116281	207381	482113	At least one histotype	12	2	5	10	6	15	53
1975	P53602	233859	455632	#DIV/0!	509221	At least one histotype	4	5	0	9	11	0	27
1976	P53611	13055.7	38552.3	18645.7	25597.7	Two histotypes	3	3	3	3	9	9	36
1977	P53618	3.96503e+06	3.54142e+06	2.68841e+06	6.18585e+06	Two histotypes	63	55	53	60	150	144	604
1978	P53621	9.47633e+06	9.08086e+06	7.31041e+06	1.07014e+07	Two histotypes	95	82	77	90	230	226	922
1979	P53634	825989	701981	389600	82768.8	At least one histotype	12	9	6	2	27	6	48
1980	P53677	27325.5	19134.2	21309.4	#DIV/0!	At least one histotype	4	3	1	0	9	0	6
1981	P53680	1.08301e+06	1.08827e+06	404083	765787	Two histotypes	15	9	9	10	26	23	94
1982	P53701	#DIV/0!	#DIV/0!	82831.3	24600.9	NA	0	0	2	2	0	1	0
1983	P53803	177709	223412	297585	198079	Two histotypes	3	3	3	3	9	9	36
1984	P53985	#DIV/0!	#DIV/0!	107367	#DIV/0!	At least one sample	0	0	3	0	0	0	0
1985	P53990	505653	756687	744641	944922	Two histotypes	11	10	10	14	29	27	117
1986	P53992	1.83876e+06	2.099e+06	1.05719e+06	1.84265e+06	Two histotypes	45	37	31	42	108	81	380
1987	P53999	3.12518e+06	1.5679e+06	4.2552e+06	5.1334e+06	Two histotypes	16	10	19	16	27	42	142
1988	P54098	159362	#DIV/0!	45098.4	39035.6	At least one sample	5	0	3	4	0	6	4
1989	P54105	302209	#DIV/0!	606608	254266	At least one sample	1	0	2	4	0	4	4
1990	P54136	4.49431e+06	7.90384e+06	5.28069e+06	4.72441e+06	Two histotypes	54	56	58	56	149	155	587
1991	P54198	6166.8	4514.62	#DIV/0!	96874.7	At least one sample	3	1	0	4	3	0	12
1992	P54252	15087.5	31163.2	#DIV/0!	70263	At least one sample	1	2	0	4	2	0	9
1993	P54577	669422	2.44457e+06	2.88997e+06	2.65381e+06	Two histotypes	23	32	42	40	69	111	320
1994	P54578	1.66475e+06	5.11879e+06	2.41148e+06	1.57442e+06	Two histotypes	25	38	29	28	67	69	294
1995	P54619	665010	1.07452e+06	191498	252889	Two histotypes	14	11	5	7	31	11	72
1996	P54652	1.69693e+07	2.3778e+07	1.75569e+07	1.30904e+07	Two histotypes	31	26	24	30	72	67	280
1997	P54687	#DIV/0!	#DIV/0!	863690	138381	At least one histotype	0	0	9	7	0	16	0
1998	P54709	112951	152689	299378	247659	Two histotypes	5	6	8	8	15	20	66
[truncated: 3,714 more rows]

## Sheet: Lab_9
Column1	ProteinID	histotype1.patient1.J1219.AVG_sumProtIntensity	histotype1.patient2.J1225.AVG_sumProtIntensity	histotype2.patient3.J1220.AVG_sumProtIntensity	histotype2.patient4.J1242.AVG_sumProtIntensity	Quantifiability	patient1.proteinHits	patient2.proteinHits	patient3.proteinHits	patient4.proteinHits	histotype1.numOfInteractionsPerProtein	histotype2.numOfInteractionsPerProtein	common.numOfInteractionsPerProtein
1	A0A075B6I9;P04211	318834	118796	#DIV/0!	246649	At least one sample	3	2	0	3	6	0	15
2	A0A075B6K5;P80748	291907	326743	369162	471030	Two histotypes	3	3	3	3	9	9	36
3	A0A075B6P5;A0A075B6S2;A0A075B6S6;A0A087WW87;A0A0A0MRZ7;A2NJV5;P01614;P01615;P06310	2.8886e+06	2.52962e+06	994307	2.00715e+06	Two histotypes	3	3	3	3	9	9	36
4	A0A087WSY6	604194	310839	#DIV/0!	547922	NA	2	1	0	2	2	0	6
5	A0A096LP55;P07919	#DIV/0!	#DIV/0!	213872	321834	At least one histotype	0	0	3	3	0	9	0
6	A0A0A0MRZ8;P04433	1.21346e+06	1.2402e+06	582587	4.28345e+06	At least one histotype	3	2	3	3	6	9	30
7	A0A0B4J1X5;A0A0C4DH42;P01767;P01772;P0DP02	899719	415402	213569	443025	Two histotypes	3	3	3	3	9	9	36
8	A0A0B4J1Y8	395677	173635	197055	722732	At least one histotype	6	3	2	5	9	5	32
9	A0A0B4J2D9;P0DP09	123220	#DIV/0!	#DIV/0!	#DIV/0!	At least one sample	3	0	0	0	0	0	0
10	A0A0C4DH24	28630.3	#DIV/0!	#DIV/0!	#DIV/0!	At least one sample	3	0	0	0	0	0	0
11	A0A0C4DH25	5.26527e+06	2.72645e+06	1.33442e+06	3.77988e+06	Two histotypes	6	5	5	6	15	15	61
12	A0A0C4DH29	161455	#DIV/0!	#DIV/0!	147081	At least one sample	6	0	0	5	0	0	9
13	A0A0C4DH31	95424.9	#DIV/0!	#DIV/0!	28936.9	At least one sample	4	0	0	2	0	0	6
14	A0A0C4DH34	23790.2	#DIV/0!	#DIV/0!	364885	At least one sample	2	0	0	3	0	0	6
15	A0A0C4DH38	21366.1	#DIV/0!	#DIV/0!	30973.2	At least one sample	3	0	0	2	0	0	6
16	A0A0C4DH41;P01824;P01825;P06331;P0DP06;P0DP08	672860	462001	263981	655339	Two histotypes	3	3	3	3	9	9	36
17	A0A0C4DH55;P01624	1.97379e+06	1.31479e+06	500857	2.92249e+06	Two histotypes	3	3	3	3	9	9	36
18	A0A0C4DH67	#DIV/0!	#DIV/0!	#DIV/0!	#DIV/0!	NA	0	0	0	0	0	0	0
19	A0A0C4DH68	491083	185863	169266	113506	At least one sample	3	2	3	2	6	6	25
20	A0AV96	413005	306949	103658	444061	Two histotypes	15	9	4	11	27	11	79
21	A0AVT1	423386	647830	853533	1.0718e+06	Two histotypes	14	14	27	30	29	69	153
22	A0FGR8	2.14908e+06	992516	2.29936e+06	3.07384e+06	Two histotypes	49	15	40	44	43	104	309
23	A0MZ66	476878	546103	69136.9	859651	At least one histotype	21	16	1	26	38	3	95
24	A0PJW6	#DIV/0!	#DIV/0!	#DIV/0!	2770.34	NA	0	0	0	1	0	0	0
25	A1L0T0	101361	46550.1	270163	499843	Two histotypes	8	4	17	18	12	45	70
26	A1L170	#DIV/0!	#DIV/0!	#DIV/0!	79231.1	NA	0	0	0	2	0	0	0
27	A2A3N6	167607	109877	271900	234272	Two histotypes	6	3	9	7	9	21	46
28	A2RRP1	249395	48003.5	559019	15461.5	At least one histotype	13	8	26	2	24	6	71
29	A2RUS2	75488.3	#DIV/0!	#DIV/0!	39918.1	At least one sample	2	0	0	5	0	0	0
30	A3KMH1	625081	23483.8	577338	65204.7	At least one histotype	36	1	31	4	3	11	88
31	A3KN83	489621	181636	187870	102458	Two histotypes	19	7	12	8	21	21	88
32	A4D1E9	8540.5	26190.8	#DIV/0!	22483.2	NA	2	1	0	2	0	0	2
33	A4D1P6	183365	88422.9	102118	130993	At least one histotype	8	2	4	6	6	10	33
34	A4D1S5	#DIV/0!	94752.2	36401.6	#DIV/0!	NA	0	2	1	0	0	0	2
35	A5PL33	103027	404638	4.12889e+06	598983	At least one histotype	1	2	3	3	2	9	18
36	A5YKK6	1.78182e+06	1.23066e+06	1.57527e+06	906659	Two histotypes	64	37	57	44	104	121	469
37	A6NCE7;Q9GZQ8;Q9H492	31925.1	11680	13251.5	80735.8	At least one sample	3	1	2	3	3	6	20
38	A6NCS6	19474.7	#DIV/0!	#DIV/0!	#DIV/0!	NA	1	0	0	0	0	0	0
39	A6NDB9	83198	380965	84791	73362.6	Two histotypes	4	8	4	4	11	9	39
40	A6NDG6	161413	258329	478490	477754	Two histotypes	5	5	3	6	13	9	44
41	A6NDU8	22828.1	21580.2	18044.1	44295.3	At least one sample	2	2	3	1	4	3	16
42	A6NFQ2	8250.15	#DIV/0!	#DIV/0!	34822.5	At least one sample	1	0	0	3	0	0	0
43	A6NHL2	397938	614253	430734	619445	Two histotypes	3	3	3	3	9	9	36
44	A6NHQ2	1.56352e+06	1.40564e+06	2.35049e+06	1.34472e+06	Two histotypes	6	5	6	5	15	15	61
45	A6NHR9	117061	20709.8	590760	170777	At least one histotype	9	2	36	15	1	40	44
46	A6NIH7	29829	136480	98222.2	48518.7	At least one sample	3	2	3	2	2	6	5
47	A6NJ78	12512.9	#DIV/0!	#DIV/0!	#DIV/0!	NA	2	0	0	0	0	0	0
48	A6NK58	13013.7	#DIV/0!	730093	#DIV/0!	NA	2	0	2	0	0	0	4
49	A6NKD9	1184.42	#DIV/0!	6321.26	6283.22	At least one sample	3	0	1	1	0	1	6
50	A6NN14	26086.1	#DIV/0!	15424.7	18812	At least one sample	3	0	2	3	0	6	0
51	A6NNY8;Q9UPT9	2086.78	9108.68	6337.69	835.1	At least one sample	1	1	3	1	1	3	8
52	A6ZKI3;Q17RB0;Q9BWD3	25042.3	#DIV/0!	#DIV/0!	#DIV/0!	At least one sample	3	0	0	0	0	0	0
53	A8K2U0	#DIV/0!	#DIV/0!	106504	60211.1	At least one histotype	0	0	3	3	0	9	0
54	A8MWD9;P62308	1.76087e+06	1.95536e+06	2.17428e+06	1.54909e+06	Two histotypes	6	6	6	6	18	18	72
55	A8MXV4	647329	#DIV/0!	292238	35542.7	At least one sample	21	0	10	3	0	8	36
56	B7ZAQ6;P0CG08	133742	198536	202630	226881	At least one histotype	3	2	5	5	6	11	30
57	B7ZBB8	39538.3	131863	16459.1	#DIV/0!	NA	2	2	1	0	4	0	4
58	B9A064	1.7362e+06	576268	197361	804991	At least one sample	6	2	3	4	6	7	31
59	C4AMC7;Q6VEQ5	459071	205782	75103.1	299863	Two histotypes	11	7	7	10	15	18	68
60	E9PAV3;Q13765	2.05751e+06	2.04612e+06	1.99995e+06	2.02279e+06	Two histotypes	12	11	12	12	33	36	138
61	E9PRG8	64533	129136	238681	63360.8	Two histotypes	3	3	3	3	9	9	36
62	G9CGD6;Q8WWN9	#DIV/0!	#DIV/0!	#DIV/0!	89384.4	NA	0	0	0	2	0	0	0
63	L0R6Q1	112293	191792	325357	279082	Two histotypes	4	5	8	5	11	15	48
64	L0R819	201385	#DIV/0!	43841.4	4080.76	At least one sample	5	0	5	2	0	6	19
65	L0R8F8	42140.1	23980	47621	62365.4	At least one histotype	3	2	3	3	6	9	30
66	O00115	426006	336094	215651	647318	Two histotypes	3	3	3	3	9	9	36
67	O00116	735221	744962	212976	502775	Two histotypes	24	15	8	10	38	18	92
68	O00139	441303	1.01627e+06	495621	381328	Two histotypes	14	21	24	7	35	14	109
69	O00142	157107	35684.1	135497	56644.8	At least one sample	7	1	5	2	2	4	17
70	O00148	142676	178862	27640.9	111339	Two histotypes	11	8	5	9	22	15	72
71	O00151	2.65961e+06	952317	1.00502e+06	2.71277e+06	Two histotypes	22	14	14	20	36	42	170
72	O00154	487516	234233	1.22332e+06	110524	Two histotypes	15	5	25	5	15	15	78
73	O00159	7.35573e+06	5.42953e+06	4.73619e+06	5.6031e+06	Two histotypes	69	49	52	57	143	145	577
74	O00160	#DIV/0!	#DIV/0!	34840.3	#DIV/0!	At least one sample	0	0	5	0	0	0	0
75	O00161	278443	196999	450183	328907	Two histotypes	8	3	9	9	9	24	62
76	O00165	107084	16636.7	155263	152400	At least one histotype	7	1	8	6	3	18	40
77	O00170	192662	100832	639461	518641	Two histotypes	7	3	10	8	9	20	57
78	O00178	214988	159304	261626	227264	Two histotypes	11	7	13	11	21	29	98
79	O00182	#DIV/0!	37925.8	202233	161428	At least one histotype	0	2	3	3	0	9	12
80	O00186	236710	159040	332502	210901	Two histotypes	11	5	11	6	15	15	69
81	O00187	33201.6	#DIV/0!	#DIV/0!	#DIV/0!	NA	1	0	0	0	0	0	0
82	O00189	116282	98363.7	210484	#DIV/0!	At least one sample	5	1	2	0	1	0	4
83	O00192	290546	357875	99164.3	102947	At least one sample	6	1	6	1	3	0	15
84	O00193	7144.14	59841.6	32089.9	176949	At least one histotype	1	3	5	7	3	13	24
85	O00203	1.13969e+06	1.03019e+06	691185	394169	Two histotypes	23	21	22	11	35	26	125
86	O00217	440967	306126	787174	1.62791e+06	Two histotypes	7	4	7	9	12	18	62
87	O00231	1.69266e+06	3.71855e+06	1.448e+06	1.70106e+06	Two histotypes	34	32	26	28	81	74	293
88	O00232	966706	2.14862e+06	1.05216e+06	1.94357e+06	Two histotypes	30	28	29	24	72	61	266
89	O00233	388901	576154	561055	555762	Two histotypes	9	9	11	10	27	29	108
90	O00244	#DIV/0!	216141	142505	140775	At least one histotype	0	1	3	3	0	9	6
91	O00255	350162	389395	442574	188581	At least one histotype	4	3	10	4	6	12	35
92	O00264	1.75533e+06	717293	4.59342e+06	2.31016e+06	Two histotypes	18	8	18	15	24	45	145
93	O00267	743897	469826	714730	1.64693e+06	Two histotypes	25	18	23	40	46	66	228
94	O00273	466766	720675	494883	182417	Two histotypes	16	13	13	7	39	20	115
95	O00291	66758.4	#DIV/0!	121172	412193	At least one histotype	8	0	7	17	0	12	35
96	O00299	6.09356e+06	1.11252e+07	1.12052e+07	6.87656e+06	Two histotypes	21	20	21	20	60	60	240
97	O00303	2.05188e+06	2.18592e+06	2.07001e+06	2.94384e+06	Two histotypes	28	21	28	28	60	79	277
98	O00330	111796	207745	960404	1.28089e+06	Two histotypes	7	8	18	22	13	48	85
99	O00339	360217	438235	300701	270413	At least one histotype	10	1	9	7	3	19	46
100	O00391	2.6514e+06	7.75189e+06	141802	407986	Two histotypes	44	32	10	12	93	20	128
101	O00399	182739	251638	77797.3	135332	At least one histotype	3	3	2	3	9	6	30
102	O00400	98857.6	169139	91766.8	447009	At least one histotype	3	3	3	5	9	6	30
103	O00401	214126	143404	348644	268735	Two histotypes	7	6	9	9	14	22	69
104	O00410	1.30865e+06	1.05486e+06	1.59127e+06	255308	Two histotypes	40	21	41	14	57	36	230
105	O00418	147151	#DIV/0!	41078.8	5660.08	At least one sample	9	0	4	1	0	3	15
106	O00422	177851	195696	346481	415621	Two histotypes	8	7	9	11	15	26	79
107	O00425	297344	1.43189e+06	667483	266874	Two histotypes	3	21	23	3	9	9	78
108	O00429	1.64877e+06	4.12384e+06	2.48973e+06	2.24818e+06	Two histotypes	45	52	55	50	121	142	525
109	O00442	518767	892194	436637	546202	Two histotypes	15	14	15	15	42	45	174
110	O00443	25552.6	93176.1	36211.2	68532	At least one histotype	5	7	4	5	9	8	32
111	O00459	25116	61535.6	55838.9	75707.7	Two histotypes	7	9	11	8	17	22	80
112	O00461	89936.2	100245	87329.1	40359.9	At least one sample	4	1	3	2	0	6	15
113	O00462	1.15581e+06	#DIV/0!	275333	1.15637e+06	At least one sample	1	0	2	3	0	2	2
114	O00468	2.01146e+07	1.06305e+07	1.23865e+06	1.22519e+06	Two histotypes	69	49	27	29	147	63	309
115	O00469	#DIV/0!	281269	17476	1.13209e+06	At least one sample	0	7	2	18	0	5	23
116	O00470	#DIV/0!	#DIV/0!	259833	140538	At least one histotype	0	0	10	7	0	21	0
117	O00471	427055	298916	116344	57748.9	Two histotypes	12	10	7	8	24	11	55
118	O00478	#DIV/0!	#DIV/0!	241508	87676.9	At least one histotype	0	0	6	5	0	13	0
119	O00483	745510	576966	1.06418e+06	1.28713e+06	Two histotypes	7	6	8	9	14	24	74
120	O00487	792580	1.5465e+06	681142	720887	Two histotypes	13	14	12	12	37	33	140
121	O00499	168505	865912	275103	124618	Two histotypes	6	10	8	5	18	15	66
122	O00505	323272	234493	349526	103482	Two histotypes	14	9	11	6	25	18	90
123	O00515	482208	875270	348133	14626.9	At least one histotype	13	14	13	1	36	3	74
124	O00533	#DIV/0!	#DIV/0!	92102.6	#DIV/0!	At least one sample	0	0	4	0	0	0	0
125	O00534	168004	254723	81141.2	48222.1	Two histotypes	12	6	5	4	16	9	46
126	O00541	752478	787597	2.35526e+06	333357	Two histotypes	14	12	22	7	29	21	113
127	O00559	#DIV/0!	#DIV/0!	120343	221667	At least one histotype	0	0	3	3	0	9	0
128	O00560	24812.7	#DIV/0!	26015.3	45471.2	At least one sample	3	0	3	1	0	3	12
129	O00562	379713	#DIV/0!	125236	14875	At least one sample	19	0	9	1	0	3	28
130	O00566	27752.4	11105.3	26036.9	#DIV/0!	At least one sample	5	1	4	0	2	0	8
131	O00567	3.63958e+06	3.41429e+06	6.26046e+06	3.08092e+06	Two histotypes	48	40	49	47	111	122	482
132	O00571	6.63928e+06	7.72001e+06	4.92419e+06	5.55488e+06	Two histotypes	55	55	51	53	143	135	562
133	O00584	2.12455e+06	1.65837e+06	871774	184435	Two histotypes	9	6	6	4	18	12	60
134	O00625	48779.6	17353.2	42466	50620.4	At least one sample	5	3	5	3	6	8	34
135	O00629	765396	824152	660761	641637	Two histotypes	6	6	6	5	18	15	66
136	O00712	#DIV/0!	#DIV/0!	253281	388954	At least one sample	0	0	3	4	0	6	0
137	O00743	85400.5	195229	86433.6	89768.9	At least one sample	5	2	2	2	6	2	10
138	O00748	#DIV/0!	100269	78486.5	#DIV/0!	NA	0	2	1	0	0	0	2
139	O00754	2.06985e+06	549629	439623	243769	Two histotypes	31	14	23	18	40	48	190
140	O00764	4.15994e+06	2.27914e+06	2.07118e+06	1.5598e+06	Two histotypes	25	16	21	19	44	51	198
141	O14497	#DIV/0!	#DIV/0!	371218	259226	At least one histotype	0	0	15	13	0	29	0
142	O14498	19439.4	32590.6	602840	432182	At least one histotype	3	1	6	6	3	18	24
143	O14519	#DIV/0!	#DIV/0!	#DIV/0!	#DIV/0!	NA	0	0	0	0	0	0	0
144	O14524	63015.7	34293.2	32328.8	#DIV/0!	At least one sample	3	2	3	0	4	0	12
145	O14530	47715.2	141384	194895	8250.82	At least one histotype	5	5	3	2	12	3	25
146	O14531	73949.6	26726.1	269041	87259.4	At least one histotype	3	1	4	3	3	9	24
147	O14548	277238	50004.6	460317	906058	At least one histotype	6	1	6	9	3	15	33
148	O14558	114353	#DIV/0!	256082	90379.3	At least one histotype	3	0	3	3	0	9	18
149	O14579	1.0718e+06	943153	933494	1.323e+06	Two histotypes	23	16	19	19	48	52	204
150	O14602;P47813	231978	175387	165213	156377	Two histotypes	8	5	7	5	15	15	62
151	O14617	449481	2.50718e+06	886799	135851	Two histotypes	21	17	15	11	29	16	80
152	O14618	864466	3.72823e+06	7.42535e+06	5.59026e+06	Two histotypes	3	11	13	12	9	36	84
153	O14639	505995	408516	2.24251e+06	466905	Two histotypes	13	4	9	6	10	10	51
154	O14640;P54792	#DIV/0!	60628.7	55988.1	#DIV/0!	At least one sample	0	1	4	0	0	0	0
155	O14647	23703.9	318923	241640	75186.1	At least one histotype	1	3	11	4	0	12	9
156	O14653	108191	185328	113219	115588	Two histotypes	6	5	6	6	15	18	66
157	O14656	39914	66124.7	43533.1	43396.1	At least one histotype	2	1	4	4	1	10	4
158	O14657	58736.7	952265	280613	127331	At least one sample	2	2	1	4	2	3	13
159	O14662	70886.8	163847	66804	101245	Two histotypes	6	6	5	6	18	12	60
160	O14672	497251	308486	86683.2	97943.9	Two histotypes	13	8	5	5	24	9	56
161	O14678	208570	11478.1	15138.8	112880	At least one histotype	5	3	3	3	9	0	20
162	O14681	159655	70723.9	80299.3	#DIV/0!	At least one sample	7	3	4	0	6	0	17
163	O14686	#DIV/0!	#DIV/0!	#DIV/0!	#DIV/0!	NA	0	0	0	0	0	0	0
164	O14732	233137	447562	#DIV/0!	#DIV/0!	At least one histotype	4	4	0	0	10	0	0
165	O14733	#DIV/0!	#DIV/0!	20782.3	53131.9	At least one sample	0	0	2	4	0	4	0
166	O14734	70788.5	160593	360966	31761.7	At least one histotype	5	5	7	2	11	6	40
167	O14735	310517	472564	395461	529120	Two histotypes	10	6	9	11	11	26	78
168	O14737	1.07205e+06	1.75073e+06	847435	1.44814e+06	Two histotypes	14	13	14	15	38	39	147
169	O14744	817278	1.25696e+06	2.73094e+06	590107	Two histotypes	16	14	34	13	32	37	146
170	O14745	748626	1.77541e+06	4.97035e+06	3.36294e+06	Two histotypes	12	14	25	19	36	55	150
171	O14773	1.78939e+06	2.10834e+06	1.40571e+06	3.05921e+06	Two histotypes	15	12	11	14	36	27	129
172	O14776	1.25709e+06	1.0249e+06	2.56099e+06	1.6364e+06	Two histotypes	34	25	39	31	71	89	322
173	O14786	205063	818730	#DIV/0!	133456	At least one sample	5	1	0	1	2	0	3
174	O14787	549438	813635	901279	844721	Two histotypes	18	16	28	26	44	70	185
175	O14791	1.73483e+06	270964	123421	262095	Two histotypes	10	3	3	3	9	9	36
176	O14798	16298.3	#DIV/0!	#DIV/0!	#DIV/0!	At least one sample	3	0	0	0	0	0	0
177	O14802	398630	259730	382338	157658	At least one histotype	4	4	9	4	6	10	35
178	O14818	2.34064e+06	6.5261e+06	3.73149e+06	3.38681e+06	Two histotypes	27	29	28	26	75	72	298
179	O14828	477085	538002	431081	1.22069e+06	Two histotypes	16	11	12	15	33	36	138
180	O14832	223117	106754	#DIV/0!	68974.6	At least one histotype	4	3	0	2	9	0	12
181	O14841	689253	396883	4.34335e+06	2.70495e+06	Two histotypes	26	14	51	45	36	133	232
182	O14867	1.55281e+06	265900	866086	#DIV/0!	At least one histotype	4	3	1	0	9	0	6
183	O14874	465954	287672	179024	515018	Two histotypes	10	7	7	8	21	20	84
184	O14879	#DIV/0!	#DIV/0!	317366	473607	At least one histotype	0	0	14	15	0	35	0
185	O14880	758790	1.09101e+06	780411	1.21251e+06	Two histotypes	6	6	6	6	18	18	72
186	O14896	15418.2	#DIV/0!	#DIV/0!	8964.46	At least one sample	4	0	0	1	0	0	3
187	O14907	200347	311655	194223	231151	Two histotypes	3	3	3	3	9	9	36
188	O14908	807417	1.43739e+06	764654	501749	Two histotypes	21	23	25	19	48	51	199
189	O14920	118240	#DIV/0!	254733	47505.9	At least one histotype	8	0	12	4	0	11	27
190	O14925;Q5SRD1	86888	66756.1	60150.5	90808.3	At least one sample	5	1	4	3	2	5	21
191	O14929	276292	142035	146050	156241	At least one histotype	10	2	7	7	6	15	48
192	O14933	70607.6	147631	317745	1.37865e+06	At least one histotype	2	6	7	12	6	21	42
193	O14936	608489	3.71555e+06	647154	285660	Two histotypes	14	7	18	12	18	25	78
194	O14949	430075	286735	2.70051e+06	665469	At least one histotype	6	2	9	9	6	27	48
195	O14950;P19105	9.56839e+06	1.17035e+07	4.68654e+06	5.4667e+06	Two histotypes	8	7	6	7	20	18	75
196	O14964	285982	330428	202314	72612.4	Two histotypes	7	6	6	3	18	9	54
197	O14972	324084	139474	70374.7	129009	At least one histotype	8	2	3	5	6	9	34
198	O14974	747155	1.46648e+06	909848	1.67592e+06	Two histotypes	19	21	20	25	42	54	184
199	O14975	#DIV/0!	20283.4	#DIV/0!	#DIV/0!	NA	0	1	0	0	0	0	0
200	O14976	401376	451928	233773	154707	Two histotypes	18	10	13	8	22	17	68
201	O14979	1.75537e+06	1.41876e+06	1.61461e+06	2.32417e+06	Two histotypes	17	12	17	17	27	43	145
202	O14980	2.24446e+06	1.98716e+06	3.37166e+06	2.66464e+06	Two histotypes	63	40	68	59	114	164	548
203	O14981	216368	#DIV/0!	30954.7	83522.2	At least one sample	11	0	1	3	0	1	4
204	O14983	3.55512e+06	3.25779e+06	1.97827e+06	4.21475e+06	Two histotypes	31	28	27	34	69	72	307
205	O15020	111378	67113.3	3.39752e+06	457061	At least one histotype	5	4	53	24	7	70	43
206	O15027	507413	1.73773e+06	396274	2.05743e+06	Two histotypes	20	17	20	24	43	45	184
207	O15031	1.18355e+06	1.43024e+06	1.45583e+06	1.86976e+06	Two histotypes	39	30	34	34	76	80	314
208	O15042	977415	680650	1.13682e+06	910856	Two histotypes	28	20	31	26	55	68	237
209	O15050	#DIV/0!	2.54821e+06	122516	494714	NA	0	2	2	2	0	2	6
210	O15067	1.06486e+06	387782	1.93146e+06	1.13943e+06	Two histotypes	26	14	38	29	26	80	206
211	O15084	159824	#DIV/0!	184688	262367	At least one histotype	9	0	9	11	0	24	45
212	O15091	43607.8	#DIV/0!	24676.2	125973	At least one histotype	6	0	4	8	0	10	27
213	O15111	278451	93519.2	209620	456209	At least one histotype	7	2	4	7	6	10	35
214	O15116	249216	183837	69850.4	104948	Two histotypes	6	4	3	4	12	9	40
215	O15118	256003	237374	#DIV/0!	#DIV/0!	At least one histotype	9	5	0	0	11	0	0
216	O15121	319418	50941.8	#DIV/0!	126559	At least one sample	5	1	0	3	3	0	12
217	O15126	61419.8	#DIV/0!	#DIV/0!	181411	At least one sample	2	0	0	4	0	0	3
218	O15127	435861	336451	226062	227838	Two histotypes	8	6	6	6	18	18	72
219	O15143	1.20657e+06	942673	1.01889e+06	434277	Two histotypes	19	14	18	11	39	33	159
220	O15144	4.77471e+06	5.65653e+06	3.69831e+06	2.51204e+06	Two histotypes	31	23	24	22	56	64	246
221	O15145	2.5689e+06	2.09339e+06	2.20614e+06	1.18184e+06	Two histotypes	7	6	6	7	18	18	73
222	O15160	579871	362763	724045	392021	Two histotypes	14	7	15	12	21	29	101
223	O15162	#DIV/0!	#DIV/0!	#DIV/0!	#DIV/0!	NA	0	0	0	0	0	0	0
224	O15173	831834	1.67584e+06	1.56883e+06	2.20324e+06	Two histotypes	13	12	13	16	36	36	147
225	O15212	432343	1.29434e+06	650794	935660	Two histotypes	14	15	13	15	36	36	137
226	O15213	58952.6	59635.5	247929	#DIV/0!	At least one sample	3	1	11	0	3	0	12
227	O15226	40524.3	7712.5	75524.5	37437.1	At least one sample	3	1	5	3	1	7	16
228	O15228	83273	105003	64677.4	92403.4	At least one sample	5	3	3	3	5	2	18
229	O15230	7.96993e+07	9.01801e+06	2.42176e+06	1.83448e+06	Two histotypes	145	93	65	56	270	140	697
230	O15231	1.08652e+06	3.7715e+06	1.59299e+07	1.40685e+06	Two histotypes	29	33	36	20	81	60	293
231	O15254	31602.6	#DIV/0!	771323	#DIV/0!	At least one sample	5	0	20	0	0	0	15
232	O15258	375269	240207	244597	481486	Two histotypes	9	7	9	10	18	27	91
233	O15260	689942	873047	88678.7	554740	At least one histotype	11	11	5	9	27	2	60
234	O15264	53157	56754.1	175123	83380.7	At least one histotype	2	2	6	3	4	9	24
235	O15269	844306	471541	416600	996598	Two histotypes	14	7	9	20	21	27	108
236	O15270	550437	118356	155494	143253	Two histotypes	18	6	10	5	18	10	68
237	O15294	386112	216059	188330	248521	Two histotypes	20	8	14	16	22	33	99
238	O15296	82148.6	#DIV/0!	#DIV/0!	#DIV/0!	NA	2	0	0	0	0	0	0
239	O15305	671844	728066	482999	724923	Two histotypes	14	12	13	14	35	34	127
240	O15320;Q96PC5	169300	73316.6	50863.5	141473	Two histotypes	5	3	3	6	9	9	39
241	O15321	83348.5	220878	142123	33126.1	Two histotypes	5	5	7	3	10	9	35
242	O15327	18369.7	4460.99	#DIV/0!	346292	At least one sample	7	2	0	3	6	0	0
243	O15347	590602	67245	162996	170765	At least one histotype	11	1	6	5	3	15	39
244	O15355	572540	457856	1.19386e+06	412537	Two histotypes	20	13	23	14	34	42	156
245	O15357	171176	58724.5	373518	48833.4	Two histotypes	11	6	21	6	17	12	70
246	O15371	1.18074e+06	1.14069e+06	799624	1.2942e+06	Two histotypes	25	23	24	27	69	61	255
247	O15372	948229	573406	1.10725e+06	1.20556e+06	Two histotypes	23	13	11	21	24	25	121
248	O15381	43055.9	#DIV/0!	1.02977e+06	260722	At least one histotype	3	0	6	7	0	18	18
249	O15382	307143	340628	75973.5	1.0094e+06	At least one histotype	11	7	3	2	19	0	13
250	O15391	88242.6	65414.3	143133	165876	Two histotypes	4	4	5	5	9	13	40
251	O15397	36419.1	#DIV/0!	236379	285034	At least one histotype	7	0	16	14	0	37	42
252	O15400	1.23909e+06	2.19881e+06	1.43186e+06	296600	Two histotypes	14	11	10	6	33	16	94
253	O15427	481218	1.26434e+06	21649	79229.3	Two histotypes	9	9	3	3	27	9	36
254	O15438	156616	504442	#DIV/0!	#DIV/0!	At least one histotype	9	11	0	0	22	0	0
255	O15439	224934	11844.1	1.09169e+06	582933	Two histotypes	26	3	45	36	9	96	160
256	O15460	197158	443375	178039	147309	Two histotypes	13	10	8	7	13	16	62
257	O15484	26206.6	39524.4	158748	#DIV/0!	At least one sample	3	2	4	0	6	0	15
258	O15498	336014	534077	375384	644367	Two histotypes	8	10	11	9	18	18	80
259	O15511	1.33697e+06	770190	1.19172e+06	1.07019e+06	Two histotypes	6	5	6	8	15	18	66
260	O15514	195678	143900	199378	231538	Two histotypes	8	3	7	8	9	20	60
261	O15530;Q6A1A2	#DIV/0!	#DIV/0!	#DIV/0!	20772	NA	0	0	0	2	0	0	0
262	O15533	521299	540601	1.39325e+06	2.14451e+06	Two histotypes	11	5	9	9	15	27	84
263	O15551	942824	156224	1.09488e+06	1.28446e+06	Two histotypes	6	3	5	6	9	15	50
264	O43143	5.21218e+06	6.44722e+06	7.12243e+06	1.035e+07	Two histotypes	69	63	66	73	160	185	677
265	O43148	162530	93891	77356.4	90018.2	Two histotypes	11	5	6	5	15	13	52
266	O43149	27987	495144	18316.2	#DIV/0!	At least one sample	4	3	1	0	4	0	4
267	O43150	224151	202485	#DIV/0!	#DIV/0!	At least one sample	5	3	0	0	8	0	0
268	O43156	27758.2	1.13739e+06	722809	324461	At least one histotype	6	4	8	5	8	14	43
269	O43159	85998.8	128815	239037	56538.2	At least one histotype	1	6	6	6	1	9	14
270	O43169	1.16363e+06	515337	527538	632118	Two histotypes	9	7	9	9	21	27	96
271	O43172	372659	525290	478976	353179	Two histotypes	11	9	12	10	23	30	106
272	O43175	1.01913e+06	268329	3.11383e+06	3.26993e+07	Two histotypes	15	9	25	38	27	75	144
273	O43181	151122	100127	241579	346274	Two histotypes	5	5	5	5	12	13	50
274	O43236	18984.2	85039.1	23069.1	4780.06	At least one histotype	3	3	3	1	9	3	24
275	O43237	463004	682411	634718	760787	Two histotypes	15	8	9	9	17	20	75
276	O43242	2.06421e+06	4.48487e+06	1.72761e+06	1.88393e+06	Two histotypes	54	56	46	49	142	115	517
277	O43251	98692.7	#DIV/0!	36494.5	#DIV/0!	At least one sample	8	0	4	0	0	0	12
278	O43252	939613	911001	1.48066e+06	2.66845e+06	Two histotypes	19	16	28	36	40	76	198
279	O43264	127044	21772.8	301522	58097.5	At least one histotype	7	2	12	4	6	9	40
280	O43272	5.41224e+06	1.24081e+06	#DIV/0!	#DIV/0!	At least one histotype	39	19	0	0	55	0	0
281	O43278	270859	423740	67357	736536	Two histotypes	8	5	3	9	13	9	54
282	O43286	65049.2	549422	20847.3	47755.5	At least one histotype	3	3	3	2	9	6	30
283	O43290	680035	354047	2.38422e+06	786164	Two histotypes	35	12	32	29	35	75	216
284	O43291	170238	420639	309641	1.28315e+06	Two histotypes	6	6	6	8	18	18	72
285	O43292	386631	73007.3	94318.1	503424	At least one histotype	11	3	5	12	5	12	49
286	O43294	120469	#DIV/0!	164537	151947	At least one sample	4	0	3	1	0	3	12
287	O43299	126923	4701.11	94408.2	2133.74	At least one histotype	4	3	8	2	9	6	32
288	O43301	289908	263062	346894	#DIV/0!	At least one histotype	9	6	7	0	18	0	37
289	O43304	24871.9	18130.3	3062.91	4655.91	At least one histotype	3	3	3	2	9	6	30
290	O43314	31342.9	#DIV/0!	29712.2	#DIV/0!	At least one sample	3	0	5	0	0	0	4
291	O43318	4233.79	#DIV/0!	63606.4	92536.5	At least one sample	3	0	3	2	0	6	0
292	O43324	327024	111137	131671	213014	Two histotypes	11	4	5	7	12	13	56
293	O43353	72385.5	239156	54188.5	#DIV/0!	At least one sample	3	5	2	0	4	0	6
294	O43390	4.0863e+06	2.74868e+06	6.13535e+06	5.02079e+06	Two histotypes	38	24	35	34	72	98	342
295	O43395	287764	788408	511791	391133	Two histotypes	10	12	13	12	28	30	114
296	O43396	756512	1.65312e+06	979439	801843	Two histotypes	21	19	22	15	54	42	183
297	O43399	3.42352e+06	8.87895e+06	2.27488e+06	2.70205e+06	Two histotypes	26	25	21	25	74	63	264
298	O43402	366531	446634	420681	718944	Two histotypes	6	3	5	8	9	12	46
299	O43414	61117.6	160779	114651	232500	At least one histotype	2	1	3	3	2	9	18
300	O43427	254871	#DIV/0!	167014	170802	At least one histotype	13	0	11	8	0	20	51
301	O43432	183636	406573	194758	299075	Two histotypes	6	4	7	5	12	15	56
302	O43447	394080	310511	591958	484228	Two histotypes	10	7	9	11	21	27	98
303	O43464	364599	326448	322417	209753	Two histotypes	10	8	12	9	24	27	96
304	O43488	2.17632e+06	3.07156e+06	2.41294e+06	1.5558e+06	Two histotypes	20	24	21	21	60	63	246
305	O43490	323493	#DIV/0!	#DIV/0!	1.40863e+06	At least one sample	12	0	0	18	0	0	36
306	O43491	654973	451748	2.93506e+06	173844	Two histotypes	29	16	47	8	48	24	172
307	O43493	99208.6	#DIV/0!	#DIV/0!	#DIV/0!	At least one sample	3	0	0	0	0	0	0
308	O43504	169885	77633.8	218010	208966	At least one histotype	3	2	3	3	6	9	30
309	O43516	#DIV/0!	40675.8	69156.2	#DIV/0!	At least one sample	0	1	3	0	0	0	2
310	O43583	361404	618260	815170	910274	Two histotypes	7	6	9	9	15	27	72
311	O43592	664245	485932	1.1309e+06	654953	Two histotypes	18	6	17	17	18	27	94
312	O43598	348370	826696	1.42252e+06	800123	Two histotypes	5	7	9	7	15	21	66
313	O43615	1.44644e+06	104712	1.66242e+06	2.74317e+06	Two histotypes	19	6	32	35	18	86	146
314	O43617	801750	940468	1.04776e+06	905259	Two histotypes	9	8	7	9	18	21	82
315	O43633	539061	411572	214535	1.11745e+06	Two histotypes	13	9	9	19	21	26	101
316	O43639	37189.7	37983	91562	22035.4	At least one sample	4	3	7	1	6	1	10
317	O43660	65939.7	163250	262058	177046	Two histotypes	4	6	9	7	12	18	54
318	O43663	204286	222112	265982	147187	Two histotypes	3	3	3	3	9	9	36
319	O43665	10949.5	#DIV/0!	47100.9	297619	At least one histotype	1	0	3	6	0	9	6
320	O43670	442882	615214	1.53085e+06	658601	Two histotypes	6	6	6	7	18	18	72
321	O43674	550670	413074	427494	1.32937e+06	At least one histotype	1	3	4	7	3	11	24
322	O43676	231219	#DIV/0!	#DIV/0!	235859	At least one sample	2	0	0	4	0	0	3
323	O43678	426604	405403	676071	1.25389e+06	Two histotypes	9	8	9	11	24	27	102
324	O43681	1.8309e+06	1.98457e+06	2.47469e+06	3.38074e+06	Two histotypes	20	19	21	21	54	63	234
325	O43684	1.54115e+06	2.15433e+06	1.83217e+06	1.70129e+06	Two histotypes	28	23	24	27	65	58	259
326	O43707	2.48974e+07	2.0249e+07	1.23791e+07	3.612e+07	Two histotypes	104	87	88	97	242	251	995
327	O43708	#DIV/0!	#DIV/0!	55973.7	#DIV/0!	NA	0	0	1	0	0	0	0
328	O43716	41617	43962.4	81761.2	31631.8	At least one sample	3	1	3	1	3	3	16
329	O43719	357545	1.03195e+06	232673	389088	Two histotypes	11	17	5	8	33	15	76
330	O43741	1.04835	3.29287	#DIV/0!	8041.25	At least one sample	3	2	0	1	6	0	0
331	O43747	1.71119e+06	2.39607e+06	1.8009e+06	1.67966e+06	Two histotypes	26	20	19	21	56	48	210
332	O43760	1.97924e+06	1.78558e+06	648871	607596	Two histotypes	9	8	7	5	24	13	70
333	O43761	#DIV/0!	#DIV/0!	#DIV/0!	41220.2	At least one sample	0	0	0	3	0	0	0
334	O43765	518576	564333	666160	1.42527e+06	At least one histotype	8	5	4	2	15	2	24
335	O43768	63543.7	373244	525875	1.42925e+06	Two histotypes	4	6	9	9	12	27	60
336	O43772	161261	71251.1	111733	283442	At least one histotype	5	2	6	9	2	16	12
337	O43776	1.57251e+06	1.17917e+07	2.6827e+06	3.65648e+06	Two histotypes	34	45	36	42	96	107	416
338	O43795	72998	558302	62653.3	#DIV/0!	At least one histotype	9	20	2	0	23	0	7
339	O43805	#DIV/0!	99622.6	#DIV/0!	#DIV/0!	At least one sample	0	3	0	0	0	0	0
340	O43809	1.80928e+06	2.37605e+06	1.99766e+06	2049000	Two histotypes	22	17	19	19	39	51	189
341	O43813	763689	610546	1.08608e+06	1.01437e+06	Two histotypes	12	10	15	15	24	36	112
342	O43815	1.10743e+06	329277	772927	1.13689e+06	Two histotypes	26	12	18	9	34	23	124
343	O43818	1.11391e+06	135012	554572	218869	Two histotypes	16	6	13	8	18	24	94
344	O43819	26124.1	79372.7	#DIV/0!	495977	At least one sample	3	1	0	11	0	0	12
345	O43823	68642.1	25217.7	41222.7	84728.4	At least one histotype	4	2	3	5	6	9	32
346	O43824	119021	#DIV/0!	150460	17237.4	At least one histotype	6	0	12	3	0	9	23
347	O43837	223324	87946.9	1.05867e+06	752046	Two histotypes	13	7	21	20	21	47	115
348	O43847	244236	304432	351119	210599	Two histotypes	12	12	14	11	24	31	105
349	O43852	5.74995e+06	1.84918e+06	5.54159e+06	4.61152e+06	Two histotypes	33	20	36	34	60	99	309
350	O43865	1.24931e+06	2.94761e+06	2.79652e+06	1.98389e+06	Two histotypes	9	9	18	12	21	35	103
351	O43896	187973	149195	57779.4	66016.9	Two histotypes	6	6	5	3	18	9	48
352	O43913	16844.9	#DIV/0!	13415.5	#DIV/0!	At least one sample	3	0	2	0	0	0	6
353	O43920	246859	345964	396046	820164	At least one histotype	5	3	6	6	8	18	48
354	O43929	19679.7	#DIV/0!	684255	22287	At least one sample	3	0	3	1	0	2	9
355	O43933	14271.5	14427.5	66133.8	#DIV/0!	At least one sample	3	2	4	0	6	0	15
356	O60216	241342	219058	385264	727698	Two histotypes	10	6	11	17	18	26	83
357	O60218	4.894e+06	1.57499e+06	#DIV/0!	#DIV/0!	At least one histotype	21	16	0	0	48	0	0
358	O60220	364667	329865	684250	248848	Two histotypes	3	3	3	3	9	9	36
359	O60231	259965	180089	211713	281897	Two histotypes	13	6	16	18	18	34	93
360	O60232	16215.2	262873	499956	303427	At least one histotype	2	2	4	3	0	9	14
361	O60234	#DIV/0!	254771	214614	132317	At least one sample	0	3	1	3	0	3	12
362	O60245	#DIV/0!	#DIV/0!	#DIV/0!	45618.1	At least one sample	0	0	0	5	0	0	0
363	O60256	246622	519503	227084	254441	Two histotypes	8	9	11	6	18	13	64
364	O60264	1.39476e+06	1.18841e+06	1.98138e+06	1.47684e+06	Two histotypes	31	21	41	37	58	102	269
365	O60271	4.37782e+06	1.4737e+06	279700	4.39477e+06	Two histotypes	39	38	14	17	89	26	151
366	O60287	64836.6	119957	66072.8	167456	At least one sample	2	1	6	1	2	3	12
367	O60292	#DIV/0!	31592	31135.5	45050	At least one sample	0	2	1	3	0	3	4
368	O60293	#DIV/0!	#DIV/0!	44483.8	100334	NA	0	0	1	1	0	0	0
369	O60299	#DIV/0!	#DIV/0!	3.18176e+06	#DIV/0!	NA	0	0	2	0	0	0	0
370	O60306	3.01698e+06	5.31586e+06	1.206e+06	811931	Two histotypes	14	5	17	12	15	32	87
371	O60313	1.65039e+06	1.19454e+06	1.09441e+06	1.37204e+06	Two histotypes	63	15	46	48	37	91	298
372	O60318	#DIV/0!	#DIV/0!	899686	#DIV/0!	At least one sample	0	0	5	0	0	0	0
373	O60341	224386	67999.1	326404	487445	Two histotypes	16	4	17	18	11	44	98
374	O60343	#DIV/0!	#DIV/0!	1.50605e+06	1.6772e+06	At least one histotype	0	0	19	3	0	9	0
375	O60437	3.55289e+06	3.03765e+07	9.05265e+06	5.00125e+06	Two histotypes	67	65	93	75	165	214	718
376	O60443	#DIV/0!	726956	11465.7	14292	At least one sample	0	14	2	1	0	0	9
377	O60462	#DIV/0!	#DIV/0!	64914.2	#DIV/0!	NA	0	0	2	0	0	0	0
378	O60476	65301.8	41952.2	46908.1	25044.3	At least one sample	3	3	3	2	6	6	25
379	O60488	609298	2.43396e+06	39202.5	62701.6	At least one sample	9	5	1	6	8	2	27
380	O60493	1.6845e+06	1.82845e+06	1.33706e+06	911366	Two histotypes	19	16	18	16	46	45	186
381	O60502	767517	1.14094e+06	295438	361972	Two histotypes	14	17	14	13	39	32	122
382	O60504	396722	59756.3	192799	#DIV/0!	At least one sample	9	1	6	0	3	0	21
383	O60506	5.62586e+06	4.3758e+06	7.11677e+06	4.06775e+06	Two histotypes	39	26	41	30	70	85	320
384	O60508	370637	13695.6	65611.4	95555.8	At least one histotype	5	1	6	3	0	9	14
385	O60518	75039.6	46765.6	43079.6	#DIV/0!	At least one sample	3	2	3	0	6	0	15
386	O60524	244764	409854	387016	182342	At least one histotype	11	9	12	4	19	8	56
387	O60547	139391	530555	217253	115459	At least one histotype	8	8	7	3	18	8	52
388	O60568	3.73266e+06	660899	783538	1.09162e+06	Two histotypes	40	12	20	18	36	48	184
389	O60610	3.21519e+06	5.21602e+06	4.69585e+06	6.14337e+06	Two histotypes	22	34	54	46	49	117	294
390	O60613	261990	74062.4	352860	266187	At least one histotype	3	2	5	5	6	13	30
391	O60645	312176	591541	178203	204198	Two histotypes	12	8	10	9	20	19	88
392	O60664	2.58297e+06	2.26959e+06	2.64123e+06	3.47037e+06	Two histotypes	38	32	39	39	94	107	401
393	O60669	8500.71	36531.5	#DIV/0!	#DIV/0!	NA	1	1	0	0	1	0	0
394	O60675	186607	#DIV/0!	71245.5	32804.4	At least one sample	5	0	4	1	0	3	12
395	O60684	505813	1.05882e+06	1.20775e+06	710575	Two histotypes	15	14	15	13	40	38	157
396	O60687	#DIV/0!	302235	513279	94880.3	At least one sample	0	1	3	1	0	3	4
397	O60701	1.93654e+07	1.90693e+07	2.80025e+06	7.40098e+06	Two histotypes	53	53	42	48	150	126	540
398	O60716	5.01669e+06	2.61174e+06	3.4218e+06	5.37793e+06	Two histotypes	60	42	58	59	116	150	533
399	O60725	43560.5	61049.2	10943.8	10298.3	At least one histotype	3	3	2	1	9	2	18
400	O60739;P41567	173700	562496	224980	266916	At least one histotype	5	4	3	2	11	6	30
401	O60749	2.29549e+06	4.57928e+06	3.11879e+06	1.65173e+06	Two histotypes	42	33	33	22	92	58	295
402	O60762	693156	1.60543e+06	771734	675298	Two histotypes	17	17	18	16	49	48	196
403	O60763	2.1945e+06	5.65206e+06	3.51148e+06	4.23212e+06	Two histotypes	33	45	45	44	95	122	430
404	O60783	71335.5	66753.8	84274.3	124679	At least one histotype	3	2	3	3	6	9	30
405	O60784	587779	2.24533e+06	433940	557368	Two histotypes	20	19	14	14	53	36	164
406	O60825	66136.3	929400	127332	443512	At least one histotype	3	14	6	8	9	6	44
407	O60826	4.97649e+06	2.36239e+06	1.5184e+06	3.13245e+06	Two histotypes	46	19	16	29	57	48	224
408	O60828	26194.7	#DIV/0!	126295	51841.6	At least one sample	4	0	7	3	0	7	15
409	O60831	773320	372305	672500	752369	At least one histotype	5	2	3	3	6	9	30
410	O60832	1.39663e+06	2.05947e+06	3.51097e+06	1.52921e+06	Two histotypes	25	24	34	21	66	63	264
411	O60841	856901	637231	713975	91535.2	Two histotypes	33	20	24	7	45	21	137
412	O60869	216263	588777	286579	553953	Two histotypes	7	7	7	8	17	18	70
413	O60870	1.06432e+06	18851.1	555799	10473	Two histotypes	5	3	5	3	9	9	38
414	O60884	382330	168976	514890	424797	Two histotypes	9	3	8	10	9	22	62
415	O60885	237272	259377	972795	489082	At least one histotype	9	1	14	12	3	36	60
416	O60888	301933	724989	561215	1.02439e+06	Two histotypes	3	3	6	7	9	18	36
417	O60906	#DIV/0!	#DIV/0!	41744.3	#DIV/0!	At least one sample	0	0	6	0	0	0	0
418	O60925	173190	598073	424188	572646	Two histotypes	5	7	6	8	13	17	45
419	O60934	270698	43337.9	823014	131773	Two histotypes	13	4	24	10	12	30	87
420	O60936	51742.5	130410	41949.4	421087	Two histotypes	4	6	3	9	12	9	48
421	O60941	#DIV/0!	653313	495918	221860	At least one histotype	0	1	13	7	0	21	5
422	O75027	#DIV/0!	#DIV/0!	231192	19677	At least one sample	0	0	13	2	0	6	0
423	O75044	396259	145490	#DIV/0!	72271.8	At least one sample	7	1	0	1	3	0	4
424	O75051	9531.12	63641.8	#DIV/0!	#DIV/0!	At least one sample	1	3	0	0	3	0	0
425	O75054	806858	29098	#DIV/0!	#DIV/0!	At least one sample	25	1	0	0	3	0	0
426	O75063	#DIV/0!	#DIV/0!	#DIV/0!	40070.8	NA	0	0	0	1	0	0	0
427	O75083	8.79339e+06	8.33681e+06	8.53501e+06	6.64894e+06	Two histotypes	41	35	43	42	103	122	446
428	O75110	266650	87850.1	32397.1	98093.9	At least one histotype	10	4	4	7	8	10	45
429	O75116	4.81299e+06	5.24074e+06	4.74995e+06	209019	Two histotypes	37	21	29	13	55	39	208
430	O75122	188122	53139.7	93844.4	73644.4	At least one histotype	11	1	8	7	0	16	43
431	O75131	2.58388e+06	3.89776e+06	1.14693e+06	2.80483e+06	Two histotypes	22	17	12	18	51	29	166
432	O75146	611618	443315	154403	76470.7	Two histotypes	21	12	13	6	30	13	77
433	O75147	249539	#DIV/0!	140299	#DIV/0!	At least one sample	11	0	5	0	0	0	15
434	O75150	293339	90883.8	180457	434376	Two histotypes	11	5	9	14	12	12	50
435	O75151	#DIV/0!	#DIV/0!	168498	374959	At least one histotype	0	0	4	6	0	12	0
436	O75152	64275.3	156119	195982	237825	At least one histotype	6	5	8	12	4	19	42
437	O75153	1.4741e+06	1.04639e+06	389921	877177	Two histotypes	33	19	20	30	51	55	216
438	O75157	#DIV/0!	93947.8	34564.1	#DIV/0!	At least one sample	0	3	2	0	0	0	6
439	O75165	1.89462e+06	541103	3.56034e+06	2.02012e+06	Two histotypes	54	25	37	55	67	94	359
440	O75170	32399.4	148998	40111.8	48071.1	At least one sample	1	3	3	3	2	3	14
441	O75175	67127.8	46967	195806	152734	At least one histotype	4	2	10	6	3	14	27
442	O75179	32160.5	#DIV/0!	43478.7	56730.9	At least one histotype	3	0	3	3	0	9	18
443	O75208	128763	16109.8	421375	959227	At least one histotype	9	2	13	12	6	30	59
444	O75223	849677	3.13936e+06	2.24642e+06	577349	Two histotypes	11	10	18	6	27	18	93
445	O75251	407567	460357	586148	941314	Two histotypes	12	8	12	12	24	33	116
446	O75306	861748	2.21717e+06	2.0132e+06	3.18121e+06	Two histotypes	22	18	29	28	41	73	206
447	O75312	366910	306407	1.33135e+06	275457	Two histotypes	18	10	21	11	28	33	134
448	O75317;P62068	29581.4	48946.3	34847.9	48199.5	Two histotypes	3	3	3	3	9	9	36
449	O75323	1.26015e+06	802383	2.94088e+06	3.59274e+06	Two histotypes	16	6	13	22	15	37	106
450	O75340	1.22776e+06	1.79897e+06	1.59839e+06	2.84105e+06	Two histotypes	15	15	16	16	45	46	180
451	O75347	744142	2.73079e+06	799604	1.37939e+06	Two histotypes	12	13	10	13	36	30	133
452	O75348	165440	349934	184703	27472.4	At least one histotype	3	5	5	1	9	2	24
453	O75351	1.63466e+06	2.06524e+06	780467	1.33343e+06	Two histotypes	28	25	21	23	70	63	252
454	O75352	13511.5	#DIV/0!	9163.83	11034.7	NA	2	0	2	1	0	2	6
455	O75356	73490.7	38073	4420.04	#DIV/0!	At least one sample	3	3	2	0	1	0	4
456	O75367	3.71596e+06	6.67006e+06	1.19577e+07	7.43143e+06	Two histotypes	27	26	29	27	75	81	313
457	O75368	861764	1.22883e+06	2.0063e+06	1.00698e+06	Two histotypes	12	11	14	12	33	30	120
458	O75369	6.35442e+07	3.55725e+07	1.55e+07	2.0525e+07	Two histotypes	249	195	163	182	544	444	1923
459	O75381	152433	136234	152099	57904.4	Two histotypes	8	5	7	4	15	12	58
460	O75382	#DIV/0!	#DIV/0!	#DIV/0!	56648.2	At least one sample	0	0	0	3	0	0	0
461	O75390	5.92391e+06	4.42511e+06	8.78186e+06	9.28633e+06	Two histotypes	39	27	40	42	78	108	363
462	O75391	#DIV/0!	#DIV/0!	7533.18	60848.5	At least one sample	0	0	1	5	0	3	0
463	O75396	2.46703e+06	4.4771e+06	2.65838e+06	6.79567e+06	Two histotypes	24	24	21	27	67	63	264
464	O75400	667166	584747	1.02473e+06	648309	Two histotypes	17	14	25	17	33	48	160
465	O75410	#DIV/0!	540702	238789	434716	At least one histotype	0	7	14	14	0	39	23
466	O75414	#DIV/0!	#DIV/0!	#DIV/0!	41776	NA	0	0	0	1	0	0	0
467	O75427	#DIV/0!	#DIV/0!	37461.7	#DIV/0!	At least one sample	0	0	3	0	0	0	0
468	O75431	234451	154210	243923	252933	At least one histotype	7	1	6	6	3	18	36
469	O75436	2.14269e+06	1.3834e+06	980921	1.48777e+06	Two histotypes	32	21	22	26	60	66	252
470	O75438	131211	103600	177276	294572	Two histotypes	3	3	3	3	9	9	36
471	O75439	735238	305577	1.319e+06	1.37878e+06	Two histotypes	18	8	21	19	23	51	137
472	O75448	14338.9	159074	222370	15643.3	At least one histotype	5	3	5	4	7	9	31
473	O75475	9030.91	#DIV/0!	1.42493e+06	1.22324e+06	At least one histotype	3	0	20	15	0	38	18
474	O75477	237285	329096	79763.7	138831	At least one histotype	10	12	4	7	21	8	60
475	O75478	204703	212185	262995	312653	At least one histotype	3	3	2	3	9	6	30
476	O75489	1.96366e+06	2.0787e+06	3.52546e+06	5.95755e+06	Two histotypes	27	21	33	34	62	93	287
477	O75494	1.14768e+06	1.35156e+06	1.61494e+06	1.54026e+06	Two histotypes	15	13	18	17	35	47	160
478	O75503	73658.7	60034.7	32898.2	92826.6	At least one histotype	3	3	3	5	6	9	31
479	O75506	218580	422900	252877	243719	Two histotypes	6	4	6	8	9	16	52
480	O75521	55120.9	97047.2	26885.8	#DIV/0!	At least one sample	2	5	1	0	2	0	3
481	O75525	#DIV/0!	#DIV/0!	253342	344788	At least one histotype	0	0	4	6	0	12	0
482	O75531	862216	790137	1.95472e+06	1.865e+06	Two histotypes	9	10	9	10	27	27	108
483	O75533	4.68737e+06	5.56588e+06	5.42642e+06	4.7645e+06	Two histotypes	84	62	76	75	166	184	688
484	O75534	1.40637e+06	1.95237e+06	1.51538e+06	1.62789e+06	Two histotypes	38	44	37	40	99	84	371
485	O75569	800614	439699	661445	399411	Two histotypes	16	7	15	8	19	22	93
486	O75586	15887.6	35804.7	20742.5	22340.5	At least one histotype	3	3	3	2	9	6	30
487	O75607	32706.9	#DIV/0!	#DIV/0!	#DIV/0!	At least one sample	3	0	0	0	0	0	0
488	O75608	1.13848e+06	1.83276e+06	889461	980919	Two histotypes	7	6	7	6	18	18	73
489	O75610	7.05146e+06	1.52277e+06	#DIV/0!	#DIV/0!	At least one histotype	27	16	0	0	48	0	0
490	O75616	#DIV/0!	#DIV/0!	#DIV/0!	#DIV/0!	NA	0	0	0	0	0	0	0
491	O75618;Q9NWM3	2665.55	13136.4	6202.57	6747.17	At least one sample	2	3	1	2	6	2	15
492	O75629	133727	298217	70354.1	130185	Two histotypes	3	3	3	3	9	9	36
493	O75643	6.85208e+06	4.68267e+06	8.07398e+06	4.51217e+06	Two histotypes	148	93	156	125	251	349	1225
494	O75648	22782.9	#DIV/0!	#DIV/0!	28590.7	At least one sample	3	0	0	4	0	0	6
495	O75663	68928.8	115759	109161	408893	Two histotypes	3	4	7	11	9	12	38
496	O75665	608531	537619	791139	778161	Two histotypes	3	3	3	3	9	9	36
497	O75674	#DIV/0!	116856	#DIV/0!	#DIV/0!	NA	0	2	0	0	0	0	0
498	O75676	244061	183505	153485	160218	At least one histotype	6	4	9	6	4	16	31
499	O75683	140742	458424	755786	256185	At least one histotype	2	8	14	5	6	15	47
500	O75688	140972	368323	197400	186646	Two histotypes	8	10	9	8	22	21	83
501	O75689	#DIV/0!	3299.31	#DIV/0!	#DIV/0!	NA	0	2	0	0	0	0	0
502	O75691	199710	59385.2	567219	35063.7	Two histotypes	20	4	23	4	10	11	72
503	O75694	1.01603e+06	668513	1.08176e+06	1.1513e+06	Two histotypes	38	20	38	40	56	93	307
504	O75695	58703	#DIV/0!	73172.3	46698.3	At least one histotype	6	0	6	3	0	9	27
505	O75718	586237	215114	166223	153319	Two histotypes	18	7	8	7	21	16	79
506	O75746	1.5526e+06	516473	2.00231e+06	2.74073e+06	Two histotypes	30	8	45	44	24	116	223
507	O75781	5970.64	#DIV/0!	326396	273066	At least one histotype	1	0	8	10	0	15	6
508	O75787	260257	55469.7	125786	281733	At least one histotype	10	2	7	11	3	19	48
509	O75792	1.45881e+06	2.54672e+07	1.09736e+06	6342648	At least one sample	3	3	4	1	6	2	15
510	O75817	39489.8	60031.5	94394.8	31506.4	Two histotypes	3	3	3	3	9	9	36
511	O75821	1.15746e+06	1.0843e+06	1.65444e+06	1.66853e+06	Two histotypes	22	14	19	20	42	56	201
512	O75822	174386	99524.5	414163	276976	At least one histotype	5	1	7	6	3	12	25
513	O75828	1.47387e+06	1.08887e+06	419473	1.2852e+06	Two histotypes	3	3	3	12	9	9	36
514	O75843	249176	1.39861e+06	860695	322852	Two histotypes	15	19	13	10	36	28	127
515	O75844	96028.3	196317	64058.7	388541	At least one histotype	5	4	4	12	8	12	43
516	O75874	2.34213e+06	1.03426e+07	4.31822e+06	3.76947e+06	Two histotypes	35	39	42	38	94	92	378
517	O75879	134163	137451	347602	288774	At least one histotype	3	3	7	5	6	15	35
518	O75882	14910.8	204439	4253.88	12585.9	At least one sample	1	7	1	3	3	2	15
519	O75907	130637	94741.2	1.314e+06	212092	At least one histotype	7	2	6	5	6	15	45
520	O75909	103255	144052	95133.9	85481.9	Two histotypes	4	3	4	3	9	9	37
521	O75915	738854	1.06919e+06	688447	2.42931e+06	Two histotypes	9	11	8	9	27	24	102
522	O75923	238603	157602	178895	139601	At least one sample	4	4	2	1	6	2	3
523	O75928	21628.6	58595.1	179788	#DIV/0!	At least one sample	1	3	3	0	2	0	7
524	O75934	290673	403078	643051	324525	Two histotypes	9	8	11	9	24	27	102
525	O75935	487961	547414	208678	177375	Two histotypes	10	11	9	8	27	18	89
526	O75936	82853.6	#DIV/0!	510120	4.30181e+06	At least one sample	1	0	3	18	0	5	3
527	O75937	262232	224210	1.32073e+06	306856	Two histotypes	7	4	10	7	9	21	55
528	O75940	90172.8	57270.9	54322.1	87233.6	At least one histotype	3	2	3	4	2	9	18
529	O75947	1.47848e+06	2.17336e+06	2.8503e+06	1.44577e+06	Two histotypes	17	11	20	14	33	42	153
530	O75955	1.05435e+06	2.00447e+06	1.92858e+06	2.81187e+06	Two histotypes	16	21	28	29	47	70	220
531	O75962	67010.1	3818.81	58831.6	837585	At least one sample	8	1	2	8	0	2	13
532	O75964	948595	1.26587e+06	1.78301e+06	994798	Two histotypes	9	8	9	9	24	27	102
533	O75976	296061	2.29326e+06	126924	1.61554e+06	At least one histotype	1	35	5	39	2	15	101
534	O76003	2.91674e+06	2.016e+06	1.05389e+06	2.25599e+06	Two histotypes	24	11	15	15	33	32	146
535	O76021	2.12841e+06	2.76024e+06	4.3008e+06	984938	Two histotypes	22	24	27	19	54	54	227
536	O76024	16867.7	392698	450843	414290	Two histotypes	3	8	11	10	9	21	59
537	O76027	#DIV/0!	#DIV/0!	144903	181763	At least one sample	0	0	9	2	0	0	0
538	O76031	317803	66309.4	246156	204403	Two histotypes	17	4	14	12	10	26	72
539	O76054	14312.8	55666.8	88967.3	56305	Two histotypes	3	3	3	3	9	9	36
540	O76062	159037	102213	250056	168206	At least one histotype	3	2	3	3	6	9	30
541	O76070	#DIV/0!	#DIV/0!	2.15412e+06	2.62465e+06	At least one histotype	0	0	17	20	0	51	0
542	O76075	30778.6	#DIV/0!	66003.2	191841	At least one sample	1	0	8	1	0	1	2
543	O76094	356652	200350	606888	324641	Two histotypes	16	6	19	16	18	43	104
544	O94760	795659	2.7786e+06	1.66688e+06	1.14047e+06	Two histotypes	15	16	19	14	36	37	141
545	O94763	416769	250659	626227	255486	At least one histotype	3	2	9	5	6	13	25
546	O94766	336564	219785	409086	429490	Two histotypes	11	7	10	12	20	27	93
547	O94768	#DIV/0!	#DIV/0!	#DIV/0!	60781.7	NA	0	0	0	2	0	0	0
548	O94769	#DIV/0!	#DIV/0!	107530	41604	At least one sample	0	0	3	1	0	3	0
549	O94776	1.31565e+06	266104	1.34885e+06	1.23381e+06	Two histotypes	21	12	21	21	25	44	153
550	O94788	152390	1.65884e+06	442001	85443.4	At least one histotype	3	15	3	3	9	0	18
551	O94819	54604.9	957582	#DIV/0!	173309	At least one sample	1	8	0	1	2	0	3
552	O94822	92169.3	234059	38253	101645	At least one sample	4	2	2	4	0	4	14
553	O94826	1.01218e+06	511051	1.93906e+06	959483	Two histotypes	21	11	27	20	31	57	155
554	O94829	8116.41	#DIV/0!	20448.7	158090	At least one sample	2	0	3	5	0	6	10
555	O94830	53757.2	#DIV/0!	22190.2	33032.4	At least one sample	3	0	1	2	0	1	6
556	O94832	290326	551438	763197	217802	Two histotypes	4	12	15	8	10	22	58
557	O94842	#DIV/0!	#DIV/0!	#DIV/0!	80643.6	NA	0	0	0	1	0	0	0
558	O94855	106856	533109	115330	333894	Two histotypes	7	18	11	15	18	25	93
559	O94856	#DIV/0!	#DIV/0!	#DIV/0!	250709	At least one sample	0	0	0	8	0	0	0
560	O94864	#DIV/0!	17638.8	13632.7	21760	At least one sample	0	1	1	3	0	3	4
561	O94868	#DIV/0!	#DIV/0!	7426.87	47541.6	NA	0	0	2	1	0	0	0
562	O94874	1.56195e+06	2.56416e+06	2.99673e+06	1.36894e+06	Two histotypes	39	31	52	36	76	105	370
563	O94875	34297.1	52216.1	231800	1.54817e+06	At least one histotype	1	1	9	22	0	27	7
564	O94880	24596.2	18887.3	41154.5	23909.3	At least one histotype	4	1	6	3	3	9	24
565	O94886	270419	372675	1841.64	278763	At least one histotype	7	4	3	7	8	9	38
566	O94887	385166	62796	584344	792626	At least one sample	3	4	5	3	0	6	22
567	O94888	821852	159393	114633	593570	Two histotypes	13	7	7	17	16	21	77
568	O94901	1.67489e+06	669218	265177	455130	Two histotypes	30	8	10	12	24	24	103
569	O94903	977416	2.07529e+06	376813	427013	Two histotypes	14	13	8	8	38	15	96
570	O94905	2.31756e+06	2.84745e+06	817219	1.32701e+06	Two histotypes	36	23	16	18	69	46	204
571	O94906	1.90728e+06	1.27618e+06	1.61021e+06	734277	Two histotypes	43	30	42	28	72	75	323
572	O94915	311696	817169	829077	335292	Two histotypes	10	8	10	6	15	18	66
573	O94919	865516	2563233	959288	1.28178e+06	Two histotypes	19	16	18	20	48	54	204
574	O94921	#DIV/0!	#DIV/0!	48848.4	80959.5	NA	0	0	1	2	0	2	0
575	O94925	1.04947e+06	3.01047e+06	965279	421766	At least one histotype	15	24	5	2	34	6	39
576	O94927	58261.6	#DIV/0!	13764.6	23190	At least one sample	7	0	3	6	0	6	20
577	O94952	16800.2	10020.4	45278.9	8247.45	At least one sample	2	1	6	1	2	3	12
578	O94966	67149.1	91044	75527.4	133772	At least one histotype	2	1	5	7	2	11	18
579	O94973	2.14418e+06	2.23399e+06	693605	1.27103e+06	Two histotypes	37	25	15	21	71	40	192
580	O94979	3.07637e+06	1.01536e+07	7.86089e+06	7.50421e+06	Two histotypes	49	49	49	56	116	133	502
581	O94985	752284	353625	68734.3	140198	At least one histotype	19	10	1	2	30	0	17
582	O94992	775551	642381	556328	765704	Two histotypes	13	7	6	9	20	15	78
583	O95049	335747	190064	177608	273222	Two histotypes	19	7	12	15	21	28	101
584	O95070	43686.9	26884.3	118010	76338.1	At least one sample	3	1	1	3	3	3	16
585	O95071	674741	292828	234308	228147	Two histotypes	20	14	22	19	28	42	133
586	O95104	78926.1	133210	149352	109876	Two histotypes	3	6	5	7	9	11	42
587	O95139	#DIV/0!	#DIV/0!	86415.9	205983	At least one histotype	0	0	3	3	0	9	0
588	O95140	436384	415523	868384	215417	Two histotypes	19	9	19	8	25	24	109
589	O95155	136541	22156.2	287936	50327.7	At least one sample	2	1	8	3	0	6	6
590	O95159	#DIV/0!	#DIV/0!	100651	103775	At least one histotype	0	0	3	3	0	9	0
591	O95163	12614.8	123567	66264.9	101789	At least one sample	5	5	3	3	8	3	13
592	O95167	107058	94648.9	127798	210000	At least one histotype	2	2	3	5	4	9	24
593	O95168	901134	672302	1.00805e+06	2.67531e+06	Two histotypes	12	9	14	13	23	36	118
594	O95169	215233	77342.8	454408	1.21899e+06	Two histotypes	7	3	10	15	9	29	60
595	O95178	168799	#DIV/0!	208919	413586	At least one histotype	3	0	3	3	0	9	18
596	O95182	35244.8	#DIV/0!	53774.2	182239	At least one histotype	3	0	3	4	0	9	18
597	O95197	248763	174876	171674	478859	Two histotypes	5	6	4	9	12	12	55
598	O95202	654929	672312	2.15819e+06	1.84831e+06	Two histotypes	24	18	41	40	43	99	237
599	O95210	24146.6	15576.6	#DIV/0!	#DIV/0!	NA	1	1	0	0	0	0	0
600	O95218	155619	212462	500732	317232	Two histotypes	9	4	7	7	11	19	60
601	O95219	796120	340247	173737	325671	Two histotypes	21	9	11	14	27	22	107
602	O95232	585132	618002	819526	868275	Two histotypes	12	9	13	12	27	34	120
603	O95239	184676	10208.7	148375	1.37163e+06	At least one sample	6	4	2	3	7	2	15
604	O95249	111307	115044	35125.8	220253	At least one sample	4	1	2	9	3	6	23
605	O95251	56305.3	11674.2	41485.9	26419.1	At least one sample	6	2	3	3	6	6	25
606	O95260	22326.2	#DIV/0!	#DIV/0!	29026.6	NA	1	0	0	1	0	0	1
607	O95273	16779.2	44627.4	10483.1	14871.1	NA	1	2	2	1	2	2	9
608	O95292	422527	188520	330736	194163	Two histotypes	12	6	11	8	17	20	76
609	O95294	149750	43828	#DIV/0!	#DIV/0!	At least one sample	5	1	0	0	3	0	0
610	O95295	92282.2	181018	69514.3	142996	Two histotypes	5	5	4	6	13	12	52
611	O95298	438636	369416	347935	242766	At least one histotype	7	3	3	5	9	4	19
612	O95299	837114	428714	1.168e+06	1.44532e+06	Two histotypes	14	6	12	14	18	33	109
613	O95302	4.30839e+06	1.42293e+06	2.17099e+06	546800	Two histotypes	26	13	20	11	38	33	151
614	O95336	1.53496e+06	4.66955e+06	4.27706e+06	3.63986e+06	Two histotypes	19	20	22	20	54	60	230
615	O95340	2.08621e+06	1.36153e+06	41013.1	893452	Two histotypes	36	27	5	29	81	14	171
616	O95352	32202.3	16240.4	169505	123167	At least one histotype	3	1	14	11	0	30	22
617	O95359	106491	255129	23751.4	6011.36	At least one histotype	7	9	4	1	20	3	30
618	O95363	318903	197368	215883	397740	At least one histotype	6	2	7	7	2	18	36
619	O95372	1.01252e+06	1.56804e+06	2.35201e+06	681041	Two histotypes	15	11	11	5	31	15	81
620	O95373	1.03715e+06	1.75375e+06	664974	1.68274e+06	Two histotypes	19	26	18	30	55	49	214
621	O95376	54935.7	121521	60946.1	89289.2	At least one sample	3	2	2	2	6	4	20
622	O95379	#DIV/0!	#DIV/0!	#DIV/0!	27954.6	NA	0	0	0	2	0	0	0
623	O95382	617417	#DIV/0!	#DIV/0!	#DIV/0!	At least one sample	3	0	0	0	0	0	0
624	O95391	28992.3	22984.6	23938.9	17806	At least one histotype	3	1	3	3	3	9	24
625	O95394	1.01877e+06	3.0902e+06	448638	643021	Two histotypes	23	30	14	16	66	32	164
626	O95396	90125.2	396324	11745.1	#DIV/0!	At least one histotype	6	7	3	0	18	0	18
627	O95399	#DIV/0!	#DIV/0!	#DIV/0!	#DIV/0!	NA	0	0	0	0	0	0	0
628	O95400	281570	144801	363789	255868	Two histotypes	12	5	11	5	13	12	45
629	O95425	27952.4	358395	49786.7	#DIV/0!	At least one sample	2	1	5	0	0	0	2
630	O95429	21234.9	#DIV/0!	#DIV/0!	#DIV/0!	At least one sample	3	0	0	0	0	0	0
631	O95433	3.19455e+06	2.70983e+06	2.93937e+06	2.39596e+06	Two histotypes	22	18	27	24	51	63	226
632	O95436	271740	484902	696772	2.67671e+06	Two histotypes	6	6	6	6	18	18	72
633	O95445	42829.1	111398	38304.3	49178.7	At least one sample	3	2	1	2	6	2	15
634	O95453	134563	17376.7	24118.9	17489	At least one histotype	5	2	3	3	6	9	30
635	O95456	626535	376040	299813	156632	At least one sample	3	2	4	1	6	3	20
636	O95470	460932	470151	476688	437114	Two histotypes	17	14	21	18	36	39	149
637	O95479	75227.5	3.31712e+06	2.13871e+06	5.37171e+06	Two histotypes	3	43	43	58	9	118	245
638	O95486	252340	451721	313313	393473	Two histotypes	17	15	18	17	35	45	156
639	O95487	126425	844288	349686	530705	Two histotypes	16	17	22	25	36	60	183
640	O95490	117335	42495	#DIV/0!	175963	At least one sample	6	2	0	10	6	0	20
641	O95497	#DIV/0!	808270	#DIV/0!	#DIV/0!	At least one sample	0	6	0	0	0	0	0
642	O95551	#DIV/0!	369897	591517	460018	At least one sample	0	1	2	5	0	6	1
643	O95562	#DIV/0!	#DIV/0!	#DIV/0!	37160.5	NA	0	0	0	2	0	0	0
644	O95563	62015.1	#DIV/0!	24108.4	61799.8	At least one sample	3	0	3	3	0	4	9
645	O95571	5.08974e+06	3.93248e+06	901058	1.78758e+06	Two histotypes	9	9	7	9	27	21	96
646	O95573	491274	226917	136154	61950	Two histotypes	14	7	7	4	20	11	48
647	O95602	213692	#DIV/0!	86136.9	44909.2	At least one sample	6	0	4	1	0	0	5
648	O95613	70452.1	#DIV/0!	476123	100388	At least one sample	8	0	14	2	0	1	11
649	O95630	170200	134561	#DIV/0!	82265.9	At least one histotype	7	5	0	4	11	0	15
650	O95671	376950	#DIV/0!	124208	99974.3	At least one sample	15	0	7	5	0	8	33
651	O95674	201533	235633	103420	90329.9	At least one histotype	4	2	3	3	6	9	30
652	O95678	5.48738e+06	2.07269e+07	1.12517e+07	5.03313e+06	Two histotypes	9	9	6	9	27	15	72
653	O95684	14517.3	30234.6	89535	12083.9	At least one sample	3	1	8	2	3	6	20
654	O95696	18699.6	14063.3	10113	17636.1	Two histotypes	3	3	3	3	9	9	36
655	O95716	141597	346937	96396	323044	Two histotypes	4	6	3	6	12	9	48
656	O95721	1.03146e+06	4.07687e+06	633637	1.1089e+06	Two histotypes	11	11	8	7	28	18	86
657	O95747	3.21922e+06	1.77718e+06	1.12286e+06	1.02077e+06	Two histotypes	30	23	24	24	69	64	274
658	O95749	50902.7	215557	134155	175248	At least one histotype	1	7	6	7	2	18	33
659	O95757	469984	857984	500342	211478	Two histotypes	16	22	13	11	44	21	116
660	O95758	30554.4	116346	8155.68	96489.2	At least one histotype	6	7	3	5	12	6	37
661	O95772	63277.8	98349.4	48294	25856.8	At least one histotype	3	3	2	1	9	2	18
662	O95777	733991	1.06378e+06	2.1289e+06	1.27444e+06	Two histotypes	10	11	15	10	24	30	116
663	O95782	3.86732e+06	4.90517e+06	3.00977e+06	2.45208e+06	Two histotypes	48	40	55	40	112	106	418
664	O95785	4904.85	1.41893e+06	121227	88141.3	NA	1	1	2	2	0	4	0
665	O95786	341969	499420	1.69074e+06	963587	Two histotypes	13	13	35	28	26	64	135
666	O95793	2.73273e+06	1.19625e+06	858136	772991	Two histotypes	26	13	11	12	39	25	127
667	O95801	44454.5	73633	81520.8	#DIV/0!	At least one sample	3	4	5	0	0	0	6
668	O95810	1.15454e+06	#DIV/0!	469510	#DIV/0!	At least one sample	12	0	7	0	0	0	17
669	O95816	338399	745285	228305	72816.9	At least one histotype	10	11	7	2	26	6	49
670	O95817	312359	204575	110796	222836	At least one histotype	10	3	3	5	9	7	35
671	O95822	684268	66949.2	25902	157090	At least one sample	21	1	2	3	3	0	15
672	O95825	44939.1	40643.3	70898.1	41195.8	At least one sample	4	1	5	3	1	7	20
673	O95831	4.40305e+06	3.50925e+06	1.08573e+07	3.27243e+07	Two histotypes	39	21	48	57	63	138	348
674	O95832	310084	#DIV/0!	#DIV/0!	#DIV/0!	At least one sample	3	0	0	0	0	0	0
675	O95833	617588	465201	#DIV/0!	#DIV/0!	At least one histotype	16	12	0	0	33	0	0
676	O95834	3.09727e+06	6.16459e+06	1.98553e+06	596219	Two histotypes	32	33	24	14	87	39	220
677	O95861	281448	2.44626e+06	687278	3.11369e+06	Two histotypes	9	17	14	24	25	42	138
678	O95864	9549.34	5597.04	888.578	122039	At least one sample	3	3	2	10	6	6	26
679	O95865	1.13238e+06	1.10797e+06	3.0726e+06	2.02349e+06	Two histotypes	21	19	21	19	57	57	230
680	O95870	714040	431763	1.82643e+06	274510	Two histotypes	25	11	36	13	32	39	165
681	O95881	1.19659e+06	1.46831e+06	797498	850798	Two histotypes	9	9	4	8	21	12	61
682	O95900	#DIV/0!	#DIV/0!	7552.94	9941.98	NA	0	0	2	2	0	4	0
683	O95967	77335.5	#DIV/0!	538243	78432.1	At least one sample	2	0	4	2	0	6	10
684	O95983	#DIV/0!	#DIV/0!	35204.2	34417.5	At least one sample	0	0	4	2	0	4	0
685	O95989	250689	557790	309823	99817	Two histotypes	9	9	10	8	27	24	102
686	O95994	2.03331e+06	1.94939e+06	137260	#DIV/0!	At least one histotype	12	10	2	0	30	0	12
687	O96000	2.94974e+06	3.17927e+06	1.07831e+06	1.8584e+06	Two histotypes	12	12	13	16	30	39	132
688	O96005	237136	213717	26948.8	116608	Two histotypes	11	8	3	9	22	9	66
689	O96006	200351	156262	#DIV/0!	#DIV/0!	At least one sample	5	3	0	0	8	0	0
690	O96007	78235.7	#DIV/0!	3368.28	#DIV/0!	At least one sample	9	0	1	0	0	0	3
691	O96008	557060	88215	462321	62402.6	At least one histotype	17	2	17	5	6	15	73
692	O96009	3.59363e+06	2.11345e+06	#DIV/0!	#DIV/0!	At least one histotype	9	8	0	0	24	0	0
693	O96011	103508	295285	145875	289979	Two histotypes	9	10	9	12	22	27	100
694	O96013	298651	161171	66203.2	578973	Two histotypes	18	8	6	23	24	18	105
695	O96017	144988	151951	137382	80054.2	At least one sample	3	1	3	1	3	3	16
696	O96019	306462	306599	777297	1.16101e+06	Two histotypes	13	7	16	17	21	42	97
697	P00156	103633	108871	318559	297354	At least one histotype	3	2	3	3	6	9	30
698	P00167	745494	539633	185781	423542	Two histotypes	6	5	5	6	12	12	50
699	P00338	2.08569e+07	1.14609e+08	1.25151e+07	3.72738e+07	Two histotypes	39	45	32	42	110	90	413
700	P00352	540395	6.61977e+06	3.75175e+06	154294	Two histotypes	15	28	25	6	45	18	154
701	P00367	1.52208e+07	7.94771e+06	8.32974e+06	1.00477e+07	Two histotypes	59	51	57	54	129	158	587
702	P00387	9.79517e+06	4.17594e+06	2.0968e+06	2.67224e+06	Two histotypes	34	29	28	33	87	81	336
703	P00390	1.94205e+06	6.67131e+06	1.29741e+06	841809	Two histotypes	24	29	14	14	64	40	168
704	P00395	134531	#DIV/0!	36436.6	28196.4	At least one sample	5	0	3	1	0	3	12
705	P00403	8.42762e+06	5.61762e+06	1.08934e+07	1.12227e+07	Two histotypes	13	10	14	14	30	40	136
706	P00441	1.13808e+06	2.12064e+06	1.71285e+06	1.84832e+06	Two histotypes	9	9	8	9	27	24	102
707	P00450	7.51075e+06	2.2183e+07	3.32108e+06	7.39029e+06	Two histotypes	32	36	30	32	96	87	367
708	P00488	5.44648e+06	3.89986e+06	441976	750933	Two histotypes	38	36	17	24	95	45	237
709	P00491	1.52464e+06	2.30367e+07	732678	494947	Two histotypes	35	46	29	22	99	62	276
710	P00492	426377	348459	634634	1.20329e+06	Two histotypes	12	10	17	16	27	41	115
711	P00505	5.15689e+06	4.22504e+06	7.33847e+06	1.19016e+07	Two histotypes	31	24	32	35	65	95	313
712	P00533	64204	651475	101166	49492.2	At least one histotype	3	8	4	2	9	6	31
713	P00558	2.10591e+07	3.22884e+07	2.27843e+07	3.63189e+07	Two histotypes	56	56	59	64	154	171	630
714	P00568	168693	1.96388e+06	829921	635368	Two histotypes	6	8	10	9	18	27	84
715	P00734	1.47139e+06	1.89625e+06	636097	1.15211e+06	Two histotypes	17	11	7	11	33	18	100
716	P00738	206958	1.57303e+07	9.64202e+06	5.18218e+06	Two histotypes	5	29	22	25	15	58	168
717	P00740	609867	728131	239972	291437	Two histotypes	5	4	3	3	11	9	36
718	P00747	1.84636e+06	936825	659702	1.521e+06	Two histotypes	13	12	11	11	36	30	132
719	P00748	302164	238500	170780	152440	At least one histotype	3	2	3	3	6	9	30
720	P00751	3.35971e+06	3.03925e+06	2.32972e+06	2.27824e+06	Two histotypes	29	24	25	24	68	68	262
721	P00761	4.36057e+08	6.90292e+08	5.17389e+08	2.75645e+08	Two histotypes	30	24	28	23	63	66	267
722	P00813	153249	76148.9	#DIV/0!	10460.4	At least one sample	5	2	0	1	6	0	5
723	P00846	245125	325730	506593	230823	At least one sample	3	2	3	2	6	6	25
724	P00915	1.34497e+06	3.66116e+06	546357	704408	Two histotypes	16	16	3	16	46	9	110
725	P00918	787353	2.63879e+06	#DIV/0!	184692	At least one histotype	17	15	0	7	40	0	38
726	P00966	1.61703e+06	6.99937e+06	5.61027e+06	2.14334e+07	Two histotypes	19	29	32	35	57	89	277
727	P01008	4.40763e+06	3.74582e+06	7.32211e+06	2.27539e+06	Two histotypes	35	28	33	29	84	87	351
728	P01009	4.81288e+07	2.32761e+07	1.71102e+07	1.7612e+07	Two histotypes	46	41	42	42	114	117	468
729	P01011	2.32922e+07	1.03236e+07	6.57684e+06	7.5344e+06	Two histotypes	30	27	28	29	81	82	324
730	P01019	716094	689455	241438	342056	Two histotypes	6	6	6	6	18	18	72
731	P01023	4.82617e+06	9.25356e+06	987497	6.90536e+06	Two histotypes	53	53	21	63	135	63	430
732	P01024	5.43449e+07	5.40331e+07	3.05823e+07	4.94847e+07	Two histotypes	151	133	134	141	390	382	1560
733	P01031	2.00249e+06	533710	394179	482145	Two histotypes	34	13	15	14	37	31	143
734	P01033	247608	609085	262399	254917	Two histotypes	6	5	6	6	15	18	66
735	P01034	1.18118e+06	1.03479e+06	1.46307e+06	349004	Two histotypes	9	6	7	6	18	18	75
736	P01040	107434	105136	242807	192488	Two histotypes	6	6	7	7	15	17	63
737	P01042	3.1266e+06	1.86699e+06	1.37308e+06	2.35036e+06	Two histotypes	12	11	12	12	33	36	138
738	P01111	426290	392634	483787	309275	Two histotypes	11	8	11	7	24	21	95
739	P01266	29125.8	#DIV/0!	#DIV/0!	#DIV/0!	NA	2	0	0	0	0	0	0
740	P01591	197695	538716	51901.3	422800	Two histotypes	6	6	3	6	18	9	54
741	P01593;P01594	118786	181010	58480	117102	Two histotypes	3	3	3	3	9	9	36
742	P01602	185917	146391	73829.6	396096	Two histotypes	3	3	3	3	9	9	36
743	P01619	2.83709e+06	1.124e+06	584073	2.21252e+06	Two histotypes	3	3	3	3	9	9	36
744	P01700	497360	266886	70594.1	390465	At least one histotype	3	2	3	3	6	9	30
745	P01742	44968.5	#DIV/0!	22716.6	21830.1	At least one sample	3	0	1	1	0	1	6
746	P01780	883669	425919	127165	504334	Two histotypes	9	6	6	8	18	18	78
747	P01833	723511	#DIV/0!	11422.2	6.51698e+06	At least one sample	13	0	1	18	0	3	39
748	P01834	1.93144e+07	1.78445e+07	6.22369e+06	2.9414e+07	Two histotypes	10	9	9	10	27	27	108
749	P01857	1.35726e+07	1.41444e+07	4.9736e+06	2.42017e+07	Two histotypes	10	6	6	12	18	18	79
750	P01859	2.59402e+06	1.52104e+06	375132	474043	Two histotypes	6	3	5	3	9	9	36
751	P01860	3.44455e+07	3.47009e+07	1.61128e+07	3.83109e+07	Two histotypes	25	18	12	24	52	33	183
752	P01861	613622	1.09315e+06	617699	748292	Two histotypes	10	6	6	9	18	15	74
753	P01871	1.53806e+06	1.88938e+06	58866.5	3.12633e+06	Two histotypes	22	21	7	25	51	21	162
754	P01876	6.77238e+06	5.10288e+06	1.68953e+06	1.61042e+07	Two histotypes	9	9	9	9	27	27	108
755	P01877	1.37864e+07	1.26113e+07	3.57729e+06	2.39535e+07	Two histotypes	15	15	12	15	45	36	162
756	P01880	#DIV/0!	111705	#DIV/0!	697388	At least one sample	0	1	0	4	0	0	1
757	P01889	#DIV/0!	#DIV/0!	91409.8	#DIV/0!	At least one sample	0	0	3	0	0	0	0
758	P01892	#DIV/0!	#DIV/0!	#DIV/0!	306210	At least one sample	0	0	0	6	0	0	0
759	P01903	#DIV/0!	129405	1.87066e+06	3.97468e+06	At least one histotype	0	4	14	14	0	40	24
760	P01920	#DIV/0!	#DIV/0!	287887	453566	At least one histotype	0	0	8	8	0	21	0
761	P02042	2.72478e+06	6.90326e+06	642604	1.44875e+06	Two histotypes	12	12	9	11	36	27	120
762	P02144	#DIV/0!	#DIV/0!	#DIV/0!	92328.8	At least one sample	0	0	0	3	0	0	0
763	P02452	1.85787e+07	8.28472e+07	4.68117e+08	4.85941e+07	Two histotypes	35	47	63	47	99	141	474
764	P02458	#DIV/0!	386751	1.66053e+06	3.75255e+06	At least one sample	0	3	10	1	0	3	12
765	P02461	1.47992e+06	6.93994e+06	1.62485e+07	3.21828e+06	Two histotypes	4	11	15	15	12	42	72
766	P02511	8.02422e+06	6.48061e+07	2.01787e+06	3.22143e+06	Two histotypes	18	18	16	17	54	45	198
767	P02533	1.26705e+06	855655	3.25744e+06	1.77609e+06	Two histotypes	27	20	35	27	60	81	270
768	P02538	3.57634e+07	6.02162e+07	3.9879e+07	1.99187e+07	Two histotypes	73	50	74	64	150	177	677
769	P02545	6.54204e+07	5.15163e+07	1.20089e+08	1.31203e+08	Two histotypes	111	98	112	113	282	323	1201
770	P02647	4.36453e+07	6.05413e+07	2.3853e+07	4.52801e+07	Two histotypes	47	42	42	43	126	124	504
771	P02649	4.35023e+06	3.38736e+06	1.65625e+06	3.2667e+06	Two histotypes	37	29	29	34	87	87	348
772	P02652	963857	1.10943e+06	507346	1.05412e+06	At least one histotype	6	2	3	3	6	9	30
773	P02654	466185	545120	286407	397414	Two histotypes	6	6	6	6	18	18	72
774	P02656	417956	533319	161519	180213	Two histotypes	6	6	5	6	18	15	66
775	P02671	5.01207e+07	1.73427e+07	3.94586e+06	2.15311e+07	Two histotypes	69	48	36	55	141	105	492
776	P02675	6.94931e+07	1.8848e+07	3.5467e+06	3.04385e+07	Two histotypes	51	40	34	49	119	102	457
777	P02679	2.59042e+07	7.8175e+06	1.55708e+06	1.23162e+07	Two histotypes	31	32	21	29	87	54	280
778	P02730	440075	1.45482e+06	40953.1	238527	At least one histotype	15	17	3	8	38	6	64
779	P02741	717348	1.5229e+07	93403.4	50686.4	At least one histotype	9	12	3	1	27	3	24
780	P02743	1.44313e+06	640950	1.89661e+06	546431	Two histotypes	9	8	9	9	24	27	102
781	P02746	630294	1.27035e+06	420036	199528	Two histotypes	9	9	9	6	27	18	90
782	P02747	621959	968128	307567	419486	Two histotypes	9	9	7	6	27	18	78
783	P02748	6.06386e+06	2.84805e+06	3.35939e+06	1.87221e+06	Two histotypes	21	18	20	17	54	49	209
784	P02749	1.36347e+06	522996	316474	159440	Two histotypes	6	3	3	3	9	9	36
785	P02750	2.03333e+06	942790	979816	535385	Two histotypes	10	9	9	8	27	24	102
786	P02751	2.143e+07	9.34014e+06	9.14584e+06	1.0897e+07	Two histotypes	100	71	82	87	212	228	893
787	P02753	537937	520593	81428.4	96060.8	Two histotypes	4	3	3	3	9	9	36
788	P02760	4.77292e+06	484284	1.19998e+06	745581	Two histotypes	9	4	9	7	12	21	72
789	P02763	1.78269e+07	6.3499e+06	2.77814e+06	5.53126e+06	Two histotypes	12	11	12	12	33	36	138
790	P02765	884983	1.02477e+06	681455	1.07847e+06	Two histotypes	6	6	6	6	18	18	72
791	P02766	1.00865e+06	614740	293595	516966	Two histotypes	6	5	4	6	15	12	56
792	P02768	6.18047e+08	6.95957e+08	2.91145e+08	5.68675e+08	Two histotypes	94	83	71	87	245	207	890
793	P02774	1.9869e+06	1.39053e+06	951637	1.27844e+06	Two histotypes	9	8	9	9	24	27	102
794	P02786	914716	391120	649072	2.13295e+06	Two histotypes	31	9	19	48	25	51	192
795	P02787	9.81484e+06	2.35572e+07	1.01869e+07	1.39674e+07	Two histotypes	39	40	34	38	111	101	415
796	P02788	293372	300933	122311	464339	Two histotypes	11	10	3	10	21	9	61
797	P02790	5.76856e+06	6.56714e+06	3.88208e+06	4.92803e+06	Two histotypes	15	14	11	15	36	32	135
798	P02792	1.42232e+07	7.0092e+06	2.25742e+06	9.68669e+06	Two histotypes	21	19	14	21	57	42	203
799	P02794	2.61715e+06	2.06154e+06	2.50045e+06	1.66543e+07	Two histotypes	17	13	18	18	36	54	174
800	P03891	33709.6	#DIV/0!	44020.6	65493.3	At least one histotype	3	0	3	3	0	9	18
801	P03905	47257.5	30675.9	46699.5	117519	Two histotypes	4	3	3	3	9	9	36
802	P03915	260238	114393	145602	184260	Two histotypes	3	3	6	6	9	15	36
803	P03923	157234	83755	#DIV/0!	150982	At least one histotype	3	3	0	3	9	0	18
804	P03952	1.38075e+06	178338	2.08657e+06	1244936	Two histotypes	3	3	3	3	9	9	36
805	P04003	202946	106748	#DIV/0!	#DIV/0!	At least one sample	8	2	0	0	6	0	0
806	P04004	9.44103e+06	4.75532e+06	2.64578e+06	1.08565e+07	Two histotypes	18	15	16	18	45	48	192
807	P04040	3.67135e+06	1.88518e+07	2.50384e+06	6.2899e+06	Two histotypes	38	38	34	36	107	94	397
808	P04049	65907	178575	63279.3	97473.1	At least one histotype	6	6	3	6	9	6	10
809	P04062	364545	275520	595575	563702	Two histotypes	9	5	8	10	15	21	76
810	P04066	1.15053e+06	1.23186e+06	334405	418244	Two histotypes	15	14	10	9	42	24	113
811	P04075	1.85115e+07	1.4293e+08	4.96283e+07	8.96317e+07	Two histotypes	48	54	48	56	139	143	567
812	P04080	4.26934e+06	1.17362e+07	1.36921e+06	1.28743e+06	Two histotypes	9	6	6	6	18	18	72
813	P04083	2.394e+07	3.35492e+07	8.77878e+07	1.26464e+07	Two histotypes	54	44	61	47	130	138	553
814	P04114	4.00658e+06	450446	585181	368691	Two histotypes	90	18	27	22	52	54	229
815	P04150	25319.8	#DIV/0!	96797.8	#DIV/0!	At least one sample	1	0	6	0	0	0	3
816	P04156	#DIV/0!	#DIV/0!	176280	#DIV/0!	At least one sample	0	0	3	0	0	0	0
817	P04179	4.07894e+06	6.61999e+07	4.58545e+06	1.49779e+07	Two histotypes	19	21	17	21	57	51	220
818	P04181	2.36174e+06	7.1148e+06	1.4187e+06	2.49998e+06	Two histotypes	36	39	32	36	105	93	395
819	P04196	2.92529e+06	1.53114e+06	1.34605e+06	2.20609e+06	Two histotypes	20	16	15	20	41	44	175
820	P04216	#DIV/0!	#DIV/0!	627423	#DIV/0!	At least one sample	0	0	3	0	0	0	0
821	P04217	1.37778e+06	990608	838339	1.04567e+06	Two histotypes	12	9	11	11	27	31	116
822	P04233	62977.1	483066	2.69253e+06	7.96258e+06	Two histotypes	4	7	15	15	12	39	66
823	P04259	4.00872e+06	3.78986e+06	3.02986e+06	3.68415e+06	Two histotypes	7	3	4	4	9	10	38
824	P04264	4.60383e+07	4.78065e+07	2.96224e+07	4.03109e+07	Two histotypes	72	66	64	66	183	186	741
825	P04275	1.02882e+06	248402	400535	149237	Two histotypes	25	10	16	9	28	25	115
826	P04350	#DIV/0!	#DIV/0!	#DIV/0!	89037.2	At least one sample	0	0	0	3	0	0	0
827	P04406	3.74902e+07	1.27727e+08	4.97036e+07	6.57626e+07	Two histotypes	52	52	48	52	134	136	535
828	P04424	476069	5.82248e+06	367530	890137	Two histotypes	19	30	16	20	53	45	194
829	P04439;P13746	395959	3.7816e+06	1.0611e+07	1.12021e+07	Two histotypes	10	20	18	24	29	54	168
830	P04440	#DIV/0!	#DIV/0!	#DIV/0!	59345.4	At least one sample	0	0	0	3	0	0	0
831	P04626	98239.6	196727	61500.5	138403	Two histotypes	8	10	7	7	21	16	70
832	P04632	2.51114e+06	4.39861e+06	4.30245e+06	5.00676e+06	Two histotypes	19	21	22	21	56	57	219
833	P04792	5.82742e+07	5.54311e+07	4.42046e+07	6.74098e+07	Two histotypes	42	38	44	40	114	119	469
834	P04818	7100.48	#DIV/0!	#DIV/0!	#DIV/0!	At least one sample	3	0	0	0	0	0	0
835	P04839	24334.3	24535.8	39749.3	26035.8	At least one histotype	2	2	3	3	4	9	24
836	P04843	1.507e+07	1.05484e+07	1.97804e+07	2.12123e+07	Two histotypes	74	49	79	70	142	206	697
837	P04844	7.37979e+06	3.99092e+06	8.34033e+06	8.09898e+06	Two histotypes	45	34	42	47	102	122	456
838	P04899	3.28567e+06	1.95504e+06	3.02772e+06	2.66036e+06	Two histotypes	28	15	26	21	44	61	216
839	P04920	25178.8	#DIV/0!	625021	613657	At least one histotype	1	0	16	18	0	42	6
840	P04921	#DIV/0!	#DIV/0!	22664	#DIV/0!	NA	0	0	1	0	0	0	0
841	P05023	9.62866e+06	2.98143e+07	1.9103e+07	1.14741e+07	Two histotypes	79	87	87	77	221	219	893
842	P05026	623975	3.20807e+06	540467	428569	Two histotypes	14	16	10	11	40	29	126
843	P05067	309455	196283	43114.7	137742	At least one histotype	16	8	5	8	24	8	66
844	P05090	1.96051e+06	1.07676e+06	142858	793932	Two histotypes	9	6	3	6	18	9	49
845	P05091	7.8761e+06	2.35973e+07	4.05545e+06	1.05233e+08	Two histotypes	54	54	39	66	155	117	546
846	P05106	97335.1	140868	#DIV/0!	23335.6	At least one histotype	7	5	0	1	15	0	6
847	P05107	2.32292e+06	55632.2	4.25621e+06	7.25198e+06	At least one histotype	8	2	8	10	6	20	51
848	P05109	236395	4.10349e+06	86127.5	232736	Two histotypes	3	4	3	3	9	9	36
849	P05114	620549	515388	562890	598683	Two histotypes	13	8	12	10	24	30	114
850	P05141	1.2824e+07	1.12545e+07	1.87226e+07	1.82608e+07	Two histotypes	37	29	33	33	75	82	331
851	P05154	66711	25534.2	121673	13729.6	At least one sample	4	2	6	1	6	3	23
852	P05155	4.30648e+06	2.48767e+07	3.03311e+06	4.40945e+06	Two histotypes	21	27	21	23	63	60	248
853	P05156	467558	416767	394720	301479	Two histotypes	3	3	3	3	9	9	36
854	P05161	275595	771518	1.7955e+06	2.49847e+06	Two histotypes	4	7	9	11	10	27	66
855	P05164	614963	1.13992e+06	26994.1	425574	Two histotypes	19	20	4	14	53	10	104
856	P05165	984528	157922	1.86619e+06	2.28769e+06	Two histotypes	32	9	41	46	27	117	227
857	P05166	988366	285392	2.21774e+06	2.16418e+06	Two histotypes	23	10	43	38	28	106	195
858	P05186	#DIV/0!	#DIV/0!	291181	114894	At least one histotype	0	0	8	3	0	9	0
859	P05198	1.97468e+06	2.61444e+06	2.42698e+06	2.07506e+06	Two histotypes	33	26	33	30	69	82	302
860	P05204	#DIV/0!	#DIV/0!	#DIV/0!	#DIV/0!	NA	0	0	0	0	0	0	0
861	P05362	25893.9	62646.3	254387	419236	At least one histotype	4	3	16	18	7	42	40
862	P05386	2.01476e+06	2.34039e+06	1.55774e+06	2.27084e+06	Two histotypes	6	3	3	3	9	9	36
863	P05387	5.90289e+06	5.89688e+06	5.27e+06	6.07491e+06	Two histotypes	18	14	14	17	42	42	174
864	P05388	7.28233e+06	7.09283e+06	6.38838e+06	8.40312e+06	Two histotypes	33	29	32	33	87	91	356
865	P05413	65282.2	31449.7	96852.4	#DIV/0!	At least one sample	3	1	3	0	1	0	6
866	P05423	18579.9	#DIV/0!	15258.5	16424.3	At least one sample	2	0	3	2	0	3	6
867	P05452	308515	177136	344437	224376	Two histotypes	9	5	7	4	15	10	57
868	P05455	3.44807e+06	3.93568e+06	3.51503e+06	2.14898e+06	Two histotypes	49	39	42	40	106	104	434
869	P05534	#DIV/0!	#DIV/0!	50786.2	#DIV/0!	NA	0	0	2	0	0	0	0
870	P05546	832771	929848	461468	639908	Two histotypes	15	15	13	13	40	32	145
871	P05549	17151.5	20881.6	13770.3	25829.6	At least one histotype	3	1	3	3	3	9	24
872	P05556	5.95232e+06	4.76696e+06	2.03151e+06	2.29478e+06	Two histotypes	31	22	26	30	57	66	246
873	P05783	3.08169e+07	1.32343e+08	8.71968e+07	3.50081e+07	Two histotypes	65	73	76	67	183	185	752
874	P05787	7.10325e+07	2.95579e+08	1.60695e+08	6.24607e+07	Two histotypes	82	94	81	68	218	201	839
875	P05976;P08590	208410	2.63004e+06	332916	544919	Two histotypes	3	5	5	5	9	13	44
876	P05997	#DIV/0!	#DIV/0!	8565.76	#DIV/0!	NA	0	0	1	0	0	0	0
877	P06132	159743	116975	318159	642170	Two histotypes	8	3	9	10	9	27	66
878	P06280	267689	56217.6	165331	22400.1	At least one histotype	10	4	10	2	12	6	50
879	P06312	81162.8	#DIV/0!	#DIV/0!	#DIV/0!	At least one sample	3	0	0	0	0	0	0
880	P06396	7.01745e+06	1.21803e+07	1.03858e+07	1.07438e+07	Two histotypes	49	45	51	51	132	145	551
881	P06454	566248	859472	2.99264e+06	3.30149e+06	Two histotypes	14	12	15	15	34	45	156
882	P06493	1.15987e+06	310309	552064	715263	Two histotypes	24	5	7	6	15	18	69
883	P06576	3.51858e+07	3.93103e+07	7.92614e+07	4.34633e+07	Two histotypes	67	65	67	67	186	183	746
884	P06681	454227	282506	1.26418e+06	642714	Two histotypes	12	4	10	12	12	28	79
885	P06702	2.58914e+06	2.79109e+06	942102	1.45405e+06	Two histotypes	12	12	8	8	36	19	90
886	P06703	4.85899e+07	9.35759e+06	2.84961e+07	9.99137e+07	Two histotypes	12	6	9	10	18	27	93
887	P06727	7.58037e+06	1.5209e+06	1.74138e+06	3.25044e+06	Two histotypes	47	24	29	39	72	87	344
888	P06730	107277	208695	297479	343271	Two histotypes	5	6	6	6	15	18	66
889	P06733	7.04625e+07	2.12172e+08	1.00035e+08	1.15794e+08	Two histotypes	83	76	74	84	209	203	839
890	P06737	2.3061e+06	1.2205e+07	407380	1.57183e+06	Two histotypes	36	53	10	22	89	27	172
891	P06744	1.0671e+07	1.85851e+07	1.50982e+07	2.37875e+07	Two histotypes	45	41	45	53	120	127	486
892	P06748	1.19442e+07	1.49184e+07	2.56363e+07	8.69936e+06	Two histotypes	29	27	30	28	76	81	319
893	P06753	2.41525e+07	1.83355e+07	2.29894e+07	2.15552e+07	Two histotypes	33	29	37	33	76	97	349
894	P06756	639713	722798	412719	642606	Two histotypes	25	9	15	19	22	32	108
895	P06865	1.83716e+06	2.62625e+06	1.02295e+06	434864	Two histotypes	31	23	23	11	64	33	194
896	P07093	#DIV/0!	#DIV/0!	273324	#DIV/0!	At least one sample	0	0	5	0	0	0	0
897	P07099	1.6691e+07	3.52962e+06	5.47706e+06	2.35962e+07	Two histotypes	49	28	40	51	84	120	427
898	P07108	449702	1.00246e+06	351850	822753	Two histotypes	8	7	5	7	18	15	61
899	P07195	2.11069e+07	2.83697e+07	1.18848e+07	1.73799e+07	Two histotypes	37	33	29	34	97	82	358
900	P07199	15382	#DIV/0!	317695	81655.6	At least one sample	1	0	6	4	0	6	3
901	P07203	4.2259e+06	2.06104e+06	1.81503e+06	3.45906e+06	Two histotypes	21	11	21	22	33	63	192
902	P07205	141953	213791	192050	287895	At least one histotype	5	5	8	7	5	20	45
903	P07225	88717.7	87333.3	10569.6	28111.5	At least one sample	4	3	2	3	7	6	25
904	P07237	3.03642e+07	4.82164e+07	1.04652e+07	1.74527e+07	Two histotypes	70	69	55	63	194	160	693
905	P07305	6.56991e+06	1.60065e+06	9.9209e+06	5.35236e+06	Two histotypes	11	8	10	9	24	27	104
906	P07311	41333.1	13441	128069	50093.4	At least one histotype	5	1	7	6	3	14	28
907	P07339	1.0663e+07	1.60141e+07	6.1292e+06	2.82785e+07	Two histotypes	37	33	36	36	93	102	386
908	P07355	5.16177e+07	7.18081e+07	5.93804e+07	2.8476e+07	Two histotypes	59	56	56	51	163	153	622
909	P07357	697253	140690	483071	161396	Two histotypes	15	5	11	5	15	14	67
910	P07358	526304	325555	488690	328736	Two histotypes	9	3	9	4	9	12	51
911	P07360	944816	314475	665678	303336	Two histotypes	15	5	12	8	15	22	85
912	P07384	9.98575e+06	1.10223e+07	1.32634e+07	1.29822e+07	Two histotypes	78	60	78	80	168	205	763
913	P07437	1.48152e+07	9.79516e+06	1.94545e+07	2.44674e+07	Two histotypes	18	12	15	15	36	45	162
914	P07477	348907	790734	455956	151246	Two histotypes	3	3	3	3	9	9	36
915	P07585	133058	756250	2.65261e+06	180790	Two histotypes	4	6	9	4	12	12	52
916	P07602	1.38872e+06	2.37851e+06	632885	1.63836e+06	Two histotypes	9	9	9	9	27	24	102
917	P07686	8.76856e+06	1.57316e+06	392016	1.08821e+06	Two histotypes	44	23	16	24	69	45	216
918	P07737	1.49772e+07	1.04101e+07	9.86017e+06	1.90612e+07	Two histotypes	26	22	21	25	66	63	254
919	P07738	186808	162436	86588	#DIV/0!	At least one sample	4	2	1	0	6	0	5
920	P07741	1.65132e+06	1.7722e+06	3.66791e+06	7.59434e+06	Two histotypes	11	9	13	15	25	39	118
921	P07814	3.91804e+06	5.38398e+06	5.08127e+06	6.75874e+06	Two histotypes	72	61	76	78	161	198	728
922	P07858	4.75278e+06	5.96207e+06	2.25338e+06	1.69886e+06	Two histotypes	9	6	7	6	18	18	73
923	P07900	2.06852e+07	4.27388e+07	3.11728e+07	3.29097e+07	Two histotypes	55	62	57	59	160	163	653
924	P07902	#DIV/0!	110464	33115.1	112541	At least one sample	0	5	2	5	0	4	17
925	P07910	1.85396e+07	1.90663e+07	2.57065e+07	2.05237e+07	Two histotypes	41	35	43	39	102	114	426
926	P07942	3.87312e+07	7.92697e+06	984717	418094	Two histotypes	60	43	28	14	129	40	247
927	P07947	1.72368e+06	1.94408e+06	1.80916e+06	2.18449e+06	Two histotypes	20	20	17	19	52	48	190
928	P07948	302942	275169	115261	164556	Two histotypes	16	13	8	10	32	22	99
929	P07951	5.07827e+06	2.66291e+06	5.37912e+06	4.53645e+06	Two histotypes	19	10	18	17	27	47	155
930	P07954	1.93548e+06	2.15769e+06	5.97957e+06	2.43125e+07	Two histotypes	33	26	35	46	75	96	328
931	P07996	881560	1.11554e+06	1.94183e+07	2.8117e+06	Two histotypes	21	16	52	39	45	117	222
932	P08047	#DIV/0!	#DIV/0!	4438.24	23190.8	NA	0	0	1	1	0	1	0
933	P08069	113295	#DIV/0!	480256	#DIV/0!	At least one sample	1	0	9	0	0	0	1
934	P08123	3.38773e+07	1.40062e+08	7.08689e+08	8.2781e+07	Two histotypes	28	30	46	35	81	102	345
935	P08133	4.27886e+06	5.063e+06	1.31714e+07	1.07519e+07	Two histotypes	61	47	79	77	133	205	615
936	P08134	1.26916e+06	930097	1.33015e+06	1.30963e+06	Two histotypes	6	6	6	6	18	18	72
937	P08174	137039	608058	132138	1.10732e+06	NA	1	2	1	2	1	1	5
938	P08183	610460	309829	122429	181004	At least one histotype	4	3	3	3	6	9	30
939	P08195	3.99572e+06	4.327e+06	2.16764e+06	1.87763e+06	Two histotypes	48	39	40	34	111	94	400
940	P08236	301427	889963	472066	855367	Two histotypes	12	10	12	14	30	36	132
941	P08237	1.23059e+06	766629	2.09615e+06	1.1486e+06	Two histotypes	16	14	19	16	38	48	168
942	P08238	7.7644e+07	1.14406e+08	9.66298e+07	8.91137e+07	Two histotypes	100	94	96	97	274	271	1100
943	P08240	304250	222901	1.20734e+06	614005	Two histotypes	13	4	27	19	12	49	101
944	P08243	39773.4	16808.3	185829	505029	At least one histotype	5	2	6	12	6	18	42
945	P08246	135727	282501	#DIV/0!	82352.6	At least one histotype	3	3	0	3	9	0	18
946	P08263;P09210;Q16772;Q7RTV2	#DIV/0!	#DIV/0!	49226.9	127708	At least one sample	0	0	4	3	0	4	0
947	P08294	432584	60067.3	26943.3	92303.8	At least one histotype	6	3	1	3	9	3	24
948	P08311	126696	1.31848e+06	22868.1	93629	At least one histotype	6	6	1	5	18	0	30
949	P08397	96955.6	68861	335162	61670.1	Two histotypes	7	3	14	4	9	12	50
950	P08519	195110	#DIV/0!	#DIV/0!	#DIV/0!	NA	2	0	0	0	0	0	0
951	P08559	4.87941e+06	3.57141e+06	9.53612e+06	1.13916e+07	Two histotypes	36	29	40	43	76	112	363
952	P08571	120127	202175	92992.8	127690	Two histotypes	5	6	4	6	15	12	56
953	P08572	1.37451e+07	1.09227e+07	2.04119e+06	1.54694e+06	Two histotypes	20	19	18	17	55	51	210
954	P08574	300753	177721	3.65316e+06	2.2963e+06	Two histotypes	4	3	10	9	9	27	42
955	P08575	48028	115390	199402	208457	Two histotypes	5	7	9	10	15	27	66
956	P08579	43345.7	43607	71752	40161.8	At least one histotype	3	2	4	3	6	9	30
957	P08603	2.2385e+06	1.16816e+06	1.12267e+06	1.51027e+06	Two histotypes	31	14	21	27	42	57	222
958	P08621	2.35045e+06	2.96799e+06	2.88452e+06	2.5529e+06	Two histotypes	33	25	28	31	68	75	296
959	P08637	34808.2	99133.5	55283.1	41249.6	At least one histotype	1	3	3	3	3	9	24
960	P08648	1.33024e+06	314402	32813.8	#DIV/0!	At least one histotype	26	13	1	0	39	0	6
961	P08651	#DIV/0!	#DIV/0!	51121.6	102256	At least one histotype	0	0	3	7	0	9	0
962	P08670	1.45837e+08	9.76371e+07	2.8789e+08	6.20429e+07	Two histotypes	114	98	117	106	291	297	1207
963	P08697	203254	42072.3	33673.9	184314	Two histotypes	9	3	3	8	9	9	47
964	P08708	714315	821982	839373	1.08663e+06	Two histotypes	14	14	15	14	38	42	159
965	P08727	3.22065e+08	7.68723e+08	2.00025e+08	1.93073e+08	Two histotypes	103	100	92	92	288	270	1089
966	P08729	2.91467e+08	8.24292e+08	1.2157e+08	1.6888e+08	Two histotypes	95	94	76	86	262	226	957
967	P08754	705921	797323	1.15999e+06	1.28635e+06	Two histotypes	9	10	10	9	27	25	104
968	P08758	2.52971e+07	1.12048e+08	2.8798e+07	4.63587e+07	Two histotypes	47	56	52	54	139	156	594
969	P08779	1.48189e+06	174527	515631	634369	Two histotypes	21	10	14	21	26	38	145
970	P08833	85983.1	556118	#DIV/0!	#DIV/0!	At least one histotype	3	3	0	0	9	0	0
971	P08865	1.25233e+07	1.09237e+07	1.26943e+07	1.39672e+07	Two histotypes	27	21	27	24	63	72	273
972	P08962	320001	207086	127436	355812	At least one histotype	6	4	4	5	12	5	36
973	P09001	159108	138375	53114	104735	At least one histotype	3	2	3	3	4	9	24
974	P09012	897830	693878	1.10587e+06	956196	Two histotypes	13	9	15	12	27	36	126
975	P09104	156816	1.03612e+06	145604	1.74584e+06	Two histotypes	5	14	5	21	15	15	80
976	P09110	2.3944e+06	1.05739e+06	1.26559e+06	415708	Two histotypes	29	14	19	12	42	36	168
977	P09211	5.63607e+06	1.61324e+06	1.01918e+07	5.68728e+06	Two histotypes	24	11	24	23	33	69	207
978	P09234	173888	188876	311725	139256	Two histotypes	8	5	7	5	15	15	62
979	P09382	8.6608e+06	853458	3.23657e+06	8.66214e+06	Two histotypes	13	8	12	13	24	36	121
980	P09417	204013	327220	429676	496745	Two histotypes	7	3	12	12	9	36	60
981	P09429	1.14084e+06	336249	1.62296e+06	1.70167e+06	Two histotypes	14	6	15	16	18	42	112
982	P09455	293744	807250	4.51939e+06	148344	Two histotypes	8	9	18	6	22	18	75
983	P09467	#DIV/0!	103570	263084	167695	At least one histotype	0	4	8	7	0	20	24
984	P09471	#DIV/0!	#DIV/0!	#DIV/0!	72358.8	At least one sample	0	0	0	3	0	0	0
985	P09486	#DIV/0!	#DIV/0!	149800	#DIV/0!	NA	0	0	2	0	0	0	0
986	P09493	1.72377e+06	782519	1.95062e+06	1.35321e+06	Two histotypes	12	8	12	12	24	36	120
987	P09496	3.09887e+06	3.61584e+06	2.7366e+06	3496393	Two histotypes	9	8	9	9	24	27	102
988	P09497	877967	1.21943e+06	1.04429e+06	1.54228e+06	Two histotypes	10	10	7	13	24	20	96
989	P09525	1.06335e+08	5.6848e+08	5.30168e+06	4.96067e+06	Two histotypes	85	91	43	37	251	106	474
990	P09543	1.39991e+06	3.01564e+06	1.6161e+06	1.13095e+06	Two histotypes	26	27	26	24	68	62	251
991	P09622	3.34202e+06	2.85768e+06	7.22967e+06	3.7565e+06	Two histotypes	26	22	30	27	66	77	284
992	P09651	8.76583e+06	1.15234e+07	1.36437e+07	1.70275e+07	Two histotypes	20	23	26	26	60	69	245
993	P09661	1.08687e+06	1.73699e+06	1.5323e+06	1.258e+06	Two histotypes	20	17	19	20	48	52	205
994	P09669	1.59008e+06	1.04352e+06	1.95747e+06	2.19707e+06	Two histotypes	6	6	6	8	18	18	72
995	P09758	1.9116e+06	1.43244e+06	733253	2.9029e+06	Two histotypes	9	9	9	9	27	27	108
996	P09871	206650	463286	127652	#DIV/0!	At least one histotype	6	6	3	0	12	0	15
997	P09874	3.65624e+06	3.30636e+06	5.86754e+06	1.02095e+07	Two histotypes	59	43	70	78	110	180	550
998	P09884	6948.17	89686.2	5432.46	173351	At least one sample	3	1	1	3	3	2	12
999	P09913	#DIV/0!	41682.7	372550	251628	At least one histotype	0	1	6	6	0	18	6
1000	P09914	#DIV/0!	89666.3	610058	1.17048e+06	At least one histotype	0	2	16	23	0	41	12
1001	P09917	61994.5	428071	90869.4	20595.9	At least one sample	1	13	9	1	0	3	28
1002	P09936	#DIV/0!	2.12762e+06	246454	389180	At least one histotype	0	8	4	3	0	9	20
1003	P09960	2.13634e+06	6.67919e+06	2.11744e+06	3.10945e+06	Two histotypes	39	45	42	43	102	113	441
1004	P09972	401214	2.8317e+06	1.43597e+06	5.33749e+06	Two histotypes	5	11	18	32	15	54	90
1005	P0C0L4	111957	53677.5	62203	57480.7	At least one histotype	5	4	2	4	10	4	28
1006	P0C0L5	1.09974e+07	1.39394e+07	9.984e+06	1.13676e+07	Two histotypes	80	69	77	76	193	203	790
1007	P0C0S5;Q71UI9	2.29392e+06	2928665	9.00969e+06	1.16325e+07	Two histotypes	3	3	6	6	9	18	36
1008	P0C2Y1	#DIV/0!	83753.1	#DIV/0!	26503.5	At least one sample	0	2	0	3	0	0	6
1009	P0C7X5	8283.28	309621	13870	68956.8	At least one sample	1	2	2	3	2	6	15
1010	P0C870	#DIV/0!	101854	281345	22421.3	At least one sample	0	1	4	1	0	2	3
1011	P0CB38	239943	431130	230369	440255	Two histotypes	3	3	3	5	9	9	36
1012	P0CG12	#DIV/0!	#DIV/0!	411989	421955	At least one histotype	0	0	9	9	0	27	0
1013	P0CG39	4.50351e+06	4.58842e+06	4.47182e+06	3.66987e+06	Two histotypes	6	7	8	7	18	19	74
1014	P0DJI8	1.26594e+06	#DIV/0!	#DIV/0!	#DIV/0!	At least one sample	4	0	0	0	0	0	0
1015	P0DMM9;P0DMN0	209837	320066	33321.7	#DIV/0!	At least one histotype	6	4	1	0	12	0	6
1016	P0DMV8;P0DMV9	2.97261e+07	4.14631e+07	4.76529e+07	4.13678e+07	Two histotypes	55	51	68	58	149	168	624
1017	P0DN76;Q01081	1.68402e+06	1.94484e+06	3.11934e+06	1.99399e+06	Two histotypes	9	9	9	8	27	24	102
1018	P0DN79;P35520	2755457	197069	185717	146750	At least one sample	13	2	3	3	6	4	24
1019	P0DOY2;P0DOY3	3.60645e+06	3.194e+06	1.09055e+06	2.57016e+06	Two histotypes	7	6	6	6	18	18	72
1020	P0DP23;P0DP24;P0DP25	1.24088e+07	8.27811e+06	8.50306e+06	8.89437e+06	Two histotypes	34	27	30	31	78	85	333
1021	P0DPB5	133198	342309	272894	251344	Two histotypes	3	3	3	3	9	9	36
1022	P10109	258786	204328	213937	99616.1	At least one histotype	3	3	3	2	9	6	30
1023	P10155	507296	720573	786419	789722	Two histotypes	14	12	15	15	26	33	120
1024	P10253	2.63769e+06	1.10367e+07	1.85752e+06	2.85483e+06	Two histotypes	39	46	35	36	109	96	396
1025	P10301	795074	652566	316830	340520	Two histotypes	15	11	9	10	27	21	102
1026	P10319	#DIV/0!	131236	917116	990561	At least one histotype	0	3	3	9	0	9	18
1027	P10398	81828.7	26008.8	62136.5	260881	At least one histotype	5	3	4	8	8	12	42
1028	P10412	#DIV/0!	#DIV/0!	37278.9	53006	NA	0	0	1	1	0	1	0
1029	P10451	795820	412600	#DIV/0!	177625	At least one histotype	12	7	0	7	21	0	36
1030	P10515	885400	303592	3.08806e+06	1.62582e+06	Two histotypes	24	11	29	25	32	69	188
1031	P10586	388940	427990	766223	1.32897e+06	Two histotypes	27	18	35	47	29	91	228
1032	P10588	43014.5	40097.2	26285.5	54118.7	Two histotypes	4	4	4	5	10	11	36
1033	P10599	2.03189e+06	2.19878e+07	5.23764e+06	1.16237e+07	Two histotypes	6	8	6	6	18	18	72
1034	P10606	1.93844e+06	1.75869e+06	1.87089e+06	2.86426e+06	Two histotypes	9	11	9	10	24	27	105
1035	P10619	284744	395539	157801	201123	Two histotypes	6	6	6	6	18	18	72
1036	P10620	146450	113593	116312	204688	Two histotypes	4	3	4	6	9	10	38
1037	P10643	321633	310027	46798.7	95582.7	Two histotypes	10	8	3	5	18	9	44
1038	P10644	1.09865e+06	5.32321e+06	1.96219e+06	2.49479e+06	Two histotypes	31	37	32	34	90	89	360
1039	P10768	367469	725637	1.48649e+06	1.99553e+06	Two histotypes	13	11	19	19	29	48	141
1040	P10809	3.12949e+07	5.0008e+07	5.6312e+07	3.38974e+07	Two histotypes	85	72	93	80	204	227	869
1041	P10909	1.03261e+07	1.70302e+07	3.84053e+06	1.23182e+07	Two histotypes	33	25	22	32	73	65	282
1042	P11021	3.71036e+07	5.00359e+07	3.0598e+07	3.43661e+07	Two histotypes	96	87	79	86	238	224	918
1043	P11047	4.29651e+07	1.65616e+07	2.44858e+06	3.10762e+06	Two histotypes	90	72	48	44	204	118	535
1044	P11117	417556	965693	408261	206735	Two histotypes	11	10	11	8	28	22	98
1045	P11137	#DIV/0!	#DIV/0!	725469	#DIV/0!	At least one sample	0	0	6	0	0	0	0
1046	P11142	2.24862e+07	3.63774e+07	3.50215e+07	2.66105e+07	Two histotypes	57	52	55	48	137	139	561
1047	P11166	4.06564e+06	1.34065e+06	478779	1.7242e+06	Two histotypes	16	8	6	12	20	18	87
1048	P11169;Q8TDB8	6105.54	#DIV/0!	#DIV/0!	17386.3	At least one sample	3	0	0	4	0	0	9
1049	P11171	545092	327502	775829	912391	Two histotypes	3	3	4	6	9	10	36
1050	P11172	609476	537320	1.55287e+06	815012	Two histotypes	19	16	34	25	37	66	194
1051	P11177	1.49465e+06	1.06857e+06	2.41715e+06	2.97115e+06	Two histotypes	23	20	26	27	60	78	258
1052	P11182	2.88867e+06	720984	629919	2.25e+06	Two histotypes	15	3	9	18	9	27	88
1053	P11215	26585.1	160264	112517	200238	At least one histotype	2	5	5	9	3	9	21
1054	P11216	2.87968e+06	1.08062e+07	1.78583e+06	4.58056e+06	Two histotypes	47	55	34	50	117	90	412
1055	P11217	2.7399e+06	1.25526e+07	1.68218e+06	3.53522e+06	Two histotypes	20	20	19	19	57	46	203
1056	P11233	237551	147156	502942	192340	Two histotypes	6	3	6	6	9	18	54
1057	P11234	1.1257e+06	2.17854e+06	1.09481e+06	577904	Two histotypes	15	17	10	8	39	21	105
1058	P11274	49521.5	46281.2	58499.5	#DIV/0!	At least one sample	5	5	2	0	5	0	4
1059	P11277	99278.2	155372	#DIV/0!	#DIV/0!	At least one sample	2	5	0	0	4	0	0
1060	P11279	3.30686e+06	1.32204e+06	1.58664e+06	1.92999e+06	Two histotypes	12	9	12	11	27	33	122
1061	P11310	2.48806e+06	2.68282e+06	6.65921e+06	1.23597e+07	Two histotypes	32	27	40	45	78	113	348
1062	P11387	6.16837e+06	1.35143e+06	1.75336e+06	2.65154e+06	Two histotypes	36	18	29	23	54	58	237
1063	P11388	111846	23312.1	#DIV/0!	19708.2	At least one sample	9	3	0	3	6	0	9
1064	P11413	2.03777e+06	1.16877e+07	2.37831e+06	2.01938e+06	Two histotypes	41	49	34	34	117	86	379
1065	P11441	284617	542910	122043	473359	Two histotypes	7	9	5	12	16	15	71
1066	P11498	1.64406e+06	701858	413577	2.53546e+06	Two histotypes	51	15	10	57	42	27	225
1067	P11532	166814	912873	279561	389895	At least one histotype	1	19	14	6	2	12	47
1068	P11586	8.11092e+06	6.89639e+06	4.68776e+06	7.18146e+06	Two histotypes	83	63	63	73	169	180	713
1069	P11717	572536	651668	213198	250787	Two histotypes	18	17	12	14	39	28	131
1070	P11766	1.0514e+06	1.87646e+06	1.68061e+06	998421	Two histotypes	8	10	15	10	21	29	99
1071	P11802	78855.1	#DIV/0!	44732.4	55800.5	At least one histotype	5	0	3	3	0	9	18
1072	P11908	777703	307099	820062	546619	Two histotypes	11	7	11	9	19	26	92
1073	P11940	5.87829e+06	3.70231e+06	5.80263e+06	6.10373e+06	Two histotypes	57	36	58	61	96	162	516
1074	P12004	2.27624e+06	1.19254e+06	1.35848e+06	2.92174e+06	Two histotypes	23	15	20	27	39	51	187
1075	P12035	290736	#DIV/0!	251187	79806	At least one histotype	2	0	3	3	0	9	12
1076	P12074	44685.4	#DIV/0!	#DIV/0!	52952.8	NA	1	0	0	2	0	0	2
1077	P12081	1.78627e+06	4.98359e+06	3.52685e+06	4.76422e+06	Two histotypes	34	40	43	43	95	126	429
1078	P12107	#DIV/0!	22583.3	259239	72179.7	At least one sample	0	1	3	1	0	3	4
1079	P12109	8.91905e+06	2.44408e+07	3.35581e+07	9.97091e+06	Two histotypes	31	33	36	30	90	90	361
1080	P12110	7.76905e+06	1.69795e+07	3.42221e+07	9.14633e+06	Two histotypes	34	35	47	34	97	101	398
1081	P12111	3.8392e+07	9.15267e+07	1.81088e+08	4.70109e+07	Two histotypes	213	197	257	218	547	654	2411
1082	P12235	125108	436006	161803	761076	Two histotypes	6	7	7	9	15	21	71
1083	P12236	1.24972e+06	5.38844e+06	1.23183e+06	1.32104e+06	Two histotypes	13	15	15	11	36	33	141
1084	P12268	5.18981e+06	3.50909e+06	1.3311e+06	4.01332e+06	Two histotypes	41	33	29	38	96	83	369
1085	P12270	3.98511e+06	3.38661e+06	4.92023e+06	6.17374e+06	Two histotypes	100	64	93	103	160	223	782
1086	P12277	8.7345e+06	1.40285e+06	9.45442e+06	6.32237e+06	Two histotypes	33	19	33	27	54	81	288
1087	P12429	1.49092e+06	5.25549e+06	2.84787e+06	1.94039e+06	Two histotypes	28	37	34	32	83	85	347
1088	P12532	1.18208e+06	5.59721e+06	825970	9.41838e+06	Two histotypes	15	14	14	19	42	42	169
1089	P12694	872110	815246	1.06976e+06	863285	Two histotypes	22	16	26	18	45	40	167
1090	P12724	42885.3	86650.7	#DIV/0!	11001.5	At least one histotype	3	3	0	1	9	0	6
1091	P12814	2.36906e+07	2.65185e+07	2.5559e+07	3.60331e+07	Two histotypes	102	99	116	117	260	326	1135
1092	P12821	#DIV/0!	#DIV/0!	602145	#DIV/0!	At least one sample	0	0	5	0	0	0	0
1093	P12830	2.93455e+06	2.1988e+06	60959.6	2.78658e+06	Two histotypes	24	16	4	22	48	12	132
1094	P12931	1.04904e+06	1.28047e+06	209985	#DIV/0!	At least one histotype	14	14	5	0	40	0	30
1095	P12955	203808	1.41092e+06	1.00539e+06	827112	Two histotypes	8	18	17	15	24	36	128
1096	P12956	1.93683e+07	1.10209e+07	1.45939e+07	1.15374e+07	Two histotypes	82	58	66	67	166	166	692
1097	P13010	1.11803e+07	6.40344e+06	7.74209e+06	6.65365e+06	Two histotypes	68	51	62	63	144	171	632
1098	P13051	9357.84	#DIV/0!	#DIV/0!	317013	At least one sample	3	0	0	9	0	0	9
1099	P13073	2.24745e+06	1.67957e+06	2.59981e+06	3.37285e+06	Two histotypes	15	16	15	15	42	45	174
1100	P13284	221315	388468	53607.2	223417	At least one histotype	5	5	3	6	13	7	28
1101	P13473	4.10443e+06	2.84181e+06	3.27841e+06	2.32309e+06	Two histotypes	9	7	9	9	21	27	96
1102	P13489	1.25978e+06	2.6046e+06	1.9874e+06	3.95392e+06	Two histotypes	10	10	12	12	24	36	120
1103	P13498	34126.1	87629.1	#DIV/0!	#DIV/0!	At least one sample	1	3	0	0	3	0	0
1104	P13591	#DIV/0!	#DIV/0!	51580.9	11701.6	At least one sample	0	0	6	1	0	3	0
1105	P13611	4.33791e+06	1.12833e+07	1.09536e+06	67490.8	Two histotypes	31	32	19	3	85	9	129
1106	P13639	2.30175e+07	1.64314e+07	1.20149e+07	1.32591e+07	Two histotypes	82	59	65	71	171	176	698
1107	P13645	2.56522e+07	2.89942e+07	2.10869e+07	1.89805e+07	Two histotypes	68	61	66	65	181	190	738
1108	P13646	7.34496e+06	1.80488e+07	3.92213e+06	3.95082e+06	Two histotypes	8	10	6	8	24	18	78
1109	P13647	3.06954e+06	2.72643e+06	7.30844e+06	1.08343e+07	Two histotypes	37	31	42	48	76	125	348
1110	P13667	2.86989e+07	1.01783e+07	1.17954e+07	1.99843e+07	Two histotypes	100	72	82	98	210	243	934
1111	P13671	511249	233146	74685.8	263960	At least one sample	12	2	2	5	6	2	25
1112	P13674	5.76279e+06	1.14027e+06	432674	1.25858e+06	Two histotypes	44	20	16	28	60	48	231
1113	P13688	399145	72198.8	18732.8	104968	Two histotypes	6	3	3	3	9	9	36
1114	P13693	353745	775835	517941	577461	Two histotypes	13	12	15	14	31	36	132
1115	P13716	119428	2.93536e+06	1.92935e+06	151500	Two histotypes	5	14	13	7	15	21	87
1116	P13796	1.8679e+06	1.81964e+06	3.28471e+06	3.17219e+06	Two histotypes	27	28	41	36	72	100	309
1117	P13797	6.32951e+06	3.07801e+06	4.35363e+06	2.66277e+06	Two histotypes	48	26	44	27	65	78	322
1118	P13798	3.06478e+06	2.83639e+06	2.28717e+06	2.344e+06	Two histotypes	35	31	32	36	89	84	349
1119	P13804	1.69434e+06	1.05027e+06	1.36821e+06	2.34021e+06	Two histotypes	24	16	22	23	48	63	219
1120	P13807	1.34935e+06	4.64327e+06	129191	297277	Two histotypes	30	32	9	13	87	27	114
1121	P13861	2.89896e+06	2.61611e+06	4.18032e+06	2.72507e+06	Two histotypes	31	25	30	29	66	72	283
1122	P13928;Q5VT79	205662	#DIV/0!	#DIV/0!	#DIV/0!	At least one sample	9	0	0	0	0	0	0
1123	P13929	149005	147993	35199.5	10303.2	At least one sample	3	1	1	2	1	2	6
1124	P13984	301536	67016.4	180450	49654.3	At least one histotype	6	2	5	3	6	9	36
1125	P13987	#DIV/0!	119179	158064	218397	At least one histotype	0	2	3	3	0	9	12
1126	P13995	84621.9	521070	#DIV/0!	150841	At least one sample	1	4	0	5	3	0	12
1127	P14174	14301.5	78105.5	50033.5	78922.3	Two histotypes	3	4	4	3	9	9	37
1128	P14209	135307	67744.9	267317	142745	Two histotypes	3	3	3	3	9	9	36
1129	P14314	4.88486e+06	5.66462e+06	6.66655e+06	1.15167e+07	Two histotypes	35	34	39	44	94	111	386
1130	P14317	1.41732e+06	93661.6	661029	127316	At least one histotype	34	2	21	6	6	18	79
1131	P14324	290338	1.31733e+06	733898	1.52733e+06	Two histotypes	10	18	15	19	25	43	146
1132	P14373	30526.2	51116.9	38223.9	63751.1	At least one sample	2	2	3	2	4	6	20
1133	P14384	579437	15501.1	5078.12	19472	At least one sample	12	2	1	3	6	2	16
1134	P14406	1.52973e+06	1.09339e+06	1.5006e+06	1.94036e+06	Two histotypes	6	6	6	6	18	18	72
1135	P14543	2.80013e+06	1.49619e+06	1.38046e+06	1.0407e+06	Two histotypes	32	23	27	23	69	65	277
1136	P14550	2.23847e+06	1.32271e+07	6.48214e+06	5.13954e+06	Two histotypes	30	35	31	30	84	90	350
1137	P14618	4.89116e+07	1.69734e+08	7.03534e+07	7.8807e+07	Two histotypes	85	82	93	84	221	237	920
1138	P14621	#DIV/0!	57566.4	77274.3	97191.1	At least one histotype	0	3	3	4	0	9	18
1139	P14625	6.46057e+07	6.01608e+07	3.2271e+07	9.11182e+07	Two histotypes	115	97	90	108	275	268	1108
1140	P14649	162243	82766.6	64394.5	54333	Two histotypes	3	3	5	3	9	9	36
1141	P14678	2.72923e+06	4.53858e+06	3.29943e+06	2.82443e+06	Two histotypes	9	9	10	11	27	27	108
1142	P14735	1.5081e+06	925946	127398	576879	Two histotypes	23	23	10	15	51	24	144
1143	P14780	27149.7	89136.5	#DIV/0!	65003.2	At least one sample	1	3	0	2	3	0	8
1144	P14854	2.33527e+06	1.3713e+06	2.90257e+06	4263440	Two histotypes	6	5	6	6	15	18	66
1145	P14859	2018.61	1924.17	54266.3	65750	At least one histotype	3	2	4	5	6	10	30
1146	P14866	3.06324e+06	4.04606e+06	4.78869e+06	5.24066e+06	Two histotypes	35	29	35	41	80	94	351
1147	P14868	8.24044e+06	1.1459e+07	1.43206e+07	1.20209e+07	Two histotypes	68	57	72	67	168	190	704
1148	P14923	6.25021e+06	5.01687e+06	3.70092e+06	7.78082e+06	Two histotypes	59	42	47	54	120	126	506
1149	P14927	465835	399262	2.34333e+06	2.67695e+06	Two histotypes	13	11	17	18	29	51	144
1150	P15088	#DIV/0!	252491	87107.5	#DIV/0!	At least one sample	0	5	1	0	0	0	3
1151	P15104	516776	270178	83815.8	1.75299e+06	Two histotypes	10	7	5	16	21	15	78
1152	P15121	1.19593e+06	3.53313e+06	1.76701e+06	1.11447e+06	Two histotypes	15	15	16	13	39	39	158
1153	P15144	47183.1	367626	5.55702e+06	1.36842e+07	At least one histotype	1	1	68	84	0	187	6
1154	P15151	137633	37395.5	2353.51	#DIV/0!	At least one sample	6	2	1	0	3	0	1
1155	P15153	#DIV/0!	41189.8	15986.1	34675.3	At least one sample	0	1	2	3	0	6	5
1156	P15170	276386	847048	488025	681530	Two histotypes	19	23	22	21	43	54	204
1157	P15259	#DIV/0!	#DIV/0!	#DIV/0!	19392.2	At least one sample	0	0	0	3	0	0	0
1158	P15289	1.18625e+06	451341	67069.5	226912	Two histotypes	15	8	6	8	24	18	82
1159	P15291	147916	1.18519e+06	20867.2	47713.1	At least one histotype	8	14	3	2	22	6	30
1160	P15309	153088	#DIV/0!	#DIV/0!	386141	At least one sample	3	0	0	7	0	0	9
1161	P15311	6.80276e+06	7.03381e+07	7.94152e+06	7.493e+06	Two histotypes	30	55	29	36	90	83	363
1162	P15313	1.40117e+06	1.46598e+06	1.7918e+06	607638	Two histotypes	19	9	20	14	27	42	147
1163	P15336	11153.8	#DIV/0!	#DIV/0!	21852.2	NA	1	0	0	1	0	0	1
1164	P15374	367476	394020	523117	325612	Two histotypes	11	8	11	9	24	27	102
1165	P15531	1.00271e+06	2.3847e+06	4.5284e+06	1.20288e+06	Two histotypes	14	10	14	11	30	33	132
1166	P15559	476886	#DIV/0!	763556	2.09544e+06	At least one histotype	4	0	9	14	0	27	24
1167	P15586	1.72607e+06	2.78884e+06	759511	1.162e+06	Two histotypes	25	22	14	14	57	34	162
1168	P15735	70804.7	330562	134357	120934	Two histotypes	4	8	9	7	9	19	59
1169	P15880	2.45457e+06	1.60465e+06	1.85577e+06	2.57637e+06	Two histotypes	14	10	13	13	30	36	132
1170	P15924	2.21597e+07	1.50433e+07	1.40058e+07	2.03626e+07	Two histotypes	236	167	191	204	478	523	2026
1171	P15927	300751	364000	525261	705635	Two histotypes	9	11	10	11	27	27	110
1172	P15941	2.33662e+06	2.15795e+06	1.78196e+06	5.61176e+06	Two histotypes	15	15	15	17	45	45	180
1173	P15954	182859	322982	216860	245535	At least one histotype	3	2	3	3	6	9	30
1174	P16035	#DIV/0!	159203	#DIV/0!	#DIV/0!	NA	0	2	0	0	0	0	0
1175	P16050	#DIV/0!	#DIV/0!	231908	1.71723e+06	At least one sample	0	0	2	14	0	6	0
1176	P16070	909094	1.13694e+06	87662.1	2.01879e+06	Two histotypes	7	12	3	17	20	9	69
1177	P16083	108831	81561.7	111603	#DIV/0!	At least one sample	3	5	6	0	5	0	21
1178	P16104	24247.1	#DIV/0!	#DIV/0!	#DIV/0!	NA	1	0	0	0	0	0	0
1179	P16144	2.55106e+06	1.60542e+06	1.91567e+06	1.91547e+06	Two histotypes	58	40	52	52	112	128	486
1180	P16152	1.11607e+07	1.02601e+07	4.18197e+06	8.3646e+06	Two histotypes	32	31	30	31	87	90	356
1181	P16157	564592	226104	#DIV/0!	#DIV/0!	At least one histotype	13	7	0	0	19	0	0
1182	P16189	#DIV/0!	142419	#DIV/0!	#DIV/0!	NA	0	2	0	0	0	0	0
1183	P16219	488190	197896	660692	595700	Two histotypes	17	5	16	15	15	36	110
1184	P16220	126550	157153	212643	241256	Two histotypes	8	7	7	10	19	19	74
1185	P16260	29844.7	135013	#DIV/0!	#DIV/0!	At least one sample	3	2	0	0	6	0	0
1186	P16278	1.77454e+06	2.22902e+06	846061	1.00614e+06	Two histotypes	26	18	23	22	54	63	223
1187	P16333	27031.4	93367.9	172711	232566	At least one histotype	3	4	10	10	6	23	37
1188	P16401	3.85606e+06	3.77066e+06	6.71291e+06	1.02936e+07	Two histotypes	12	12	12	12	36	36	144
1189	P16402	18482.8	#DIV/0!	26900	40857.1	NA	2	0	2	1	0	2	6
1190	P16403	1.38227e+07	2.19202e+07	3.41185e+07	4.56037e+07	Two histotypes	18	17	19	23	49	53	203
1191	P16422	169473	68910.9	152891	128358	Two histotypes	4	3	3	3	9	9	36
1192	P16435	3.79066e+06	2.16607e+06	3.64037e+06	2.89966e+06	Two histotypes	46	28	43	43	81	113	402
1193	P16452	#DIV/0!	33265.6	#DIV/0!	#DIV/0!	At least one sample	0	3	0	0	0	0	0
1194	P16455	#DIV/0!	43442.2	236304	371256	At least one histotype	0	1	9	8	0	24	6
1195	P16591	278373	#DIV/0!	#DIV/0!	#DIV/0!	NA	2	0	0	0	0	0	0
1196	P16615	7.06159e+06	4.59641e+06	3.60388e+06	6.78772e+06	Two histotypes	46	33	39	47	96	114	429
1197	P16885	#DIV/0!	84405.7	55078.6	30779.8	At least one sample	0	3	5	2	0	6	10
1198	P16930	39266.1	574952	667834	128804	Two histotypes	5	8	11	7	15	21	74
1199	P16949	1.80319e+06	2.60401e+06	2.13911e+06	3.16097e+06	Two histotypes	20	18	17	19	54	48	208
1200	P16989	1.11745e+06	567201	403201	218104	Two histotypes	16	7	11	10	21	27	94
1201	P17050	440894	503623	#DIV/0!	178794	At least one histotype	7	6	0	5	18	0	30
1202	P17066	8.37275e+06	87534.3	29445.7	#DIV/0!	At least one sample	6	2	3	0	3	0	12
1203	P17096	395379	3.69764e+06	4.39983e+06	2.0689e+06	Two histotypes	3	12	12	12	9	36	90
1204	P17152	306492	36934.2	333122	425067	At least one histotype	7	2	8	9	6	24	53
1205	P17174	658973	1.48881e+07	2.83941e+06	9.43022e+06	Two histotypes	22	43	36	46	60	108	354
1206	P17301	3.17159e+06	36732.1	12240.8	#DIV/0!	At least one sample	39	1	1	0	3	0	4
1207	P17405	#DIV/0!	#DIV/0!	#DIV/0!	30565.7	At least one sample	0	0	0	4	0	0	0
1208	P17480	605554	212996	946449	415563	Two histotypes	17	5	14	8	15	21	89
1209	P17535	39081	#DIV/0!	#DIV/0!	18626.3	At least one sample	3	0	0	1	0	0	3
1210	P17540	106928	429969	70440.9	499332	Two histotypes	5	5	3	10	12	9	30
1211	P17568	57706.3	#DIV/0!	80830.8	339047	At least one sample	4	0	4	7	0	8	18
1212	P17612	582007	1.52338e+06	1.70318e+06	1.31565e+06	Two histotypes	9	9	16	14	27	36	108
1213	P17655	1.09622e+06	5.50903e+06	2.12302e+06	3.3459e+06	Two histotypes	22	32	25	36	66	72	288
1214	P17661	1.39068e+06	#DIV/0!	1.18351e+06	39090.7	At least one sample	18	0	16	1	0	2	40
1215	P17676	41957.7	75890.8	#DIV/0!	60330.3	At least one sample	2	3	0	3	6	0	15
1216	P17693	78313.1	174562	#DIV/0!	344990	At least one sample	1	3	0	3	3	0	12
1217	P17706	#DIV/0!	181135	#DIV/0!	#DIV/0!	NA	0	2	0	0	0	0	0
1218	P17812	595959	1.28095e+06	503229	352666	Two histotypes	14	8	14	11	22	26	103
1219	P17813	260529	110573	357991	40852.8	Two histotypes	8	5	6	3	15	9	51
1220	P17844	6.71142e+06	7.24031e+06	8.48892e+06	8.22301e+06	Two histotypes	61	45	61	56	127	156	579
1221	P17858	2.86511e+07	1.09088e+07	1.54084e+07	3.35429e+07	Two histotypes	57	35	50	35	102	93	422
1222	P17900	75697.5	387959	384101	386649	Two histotypes	4	7	7	6	9	18	56
1223	P17931	1.46064e+07	1.58347e+07	6.01385e+06	5.64331e+06	Two histotypes	17	16	15	15	42	45	174
1224	P17936	5.80442e+07	101017392	#DIV/0!	#DIV/0!	At least one sample	7	1	0	0	1	0	0
1225	P17948	6956.79	#DIV/0!	#DIV/0!	6786.99	At least one sample	3	0	0	1	0	0	3
1226	P17980	2.17478e+06	3.81393e+06	2.15092e+06	2.31679e+06	Two histotypes	27	24	30	33	57	64	239
1227	P17987	7.34679e+06	8.81774e+06	5.63932e+06	4.49143e+06	Two histotypes	47	43	46	42	126	124	500
1228	P18031	965009	3.78627e+06	913642	423110	Two histotypes	15	18	13	10	42	27	123
1229	P18065	47359.5	#DIV/0!	61788.3	#DIV/0!	At least one sample	3	0	3	0	0	0	9
1230	P18074	54426.1	147014	78916.6	187088	Two histotypes	9	7	8	4	16	9	47
1231	P18077	1.98825e+06	1.7487e+06	1.91241e+06	2.10095e+06	Two histotypes	10	9	9	9	27	27	108
1232	P18084	200886	71466.7	77162	113066	At least one sample	7	3	3	3	8	6	28
1233	P18085	3.10035e+06	4.44956e+06	2.53654e+06	3.5182e+06	Two histotypes	15	12	10	15	35	30	134
1234	P18124	4.92126e+06	4.49331e+06	3.81282e+06	4.32138e+06	Two histotypes	29	26	27	26	77	78	290
1235	P18206	1.89397e+07	2.13816e+07	1.74436e+07	2.05511e+07	Two histotypes	133	119	129	139	316	350	1326
1236	P18428	1.85634e+06	5.13145e+06	363134	302463	Two histotypes	12	12	6	6	33	18	72
1237	P18433	105652	96075.4	121276	103190	Two histotypes	6	6	6	6	18	18	72
1238	P18440	116889	102288	#DIV/0!	#DIV/0!	At least one histotype	5	4	0	0	10	0	0
1239	P18510	#DIV/0!	8.02217e+06	#DIV/0!	#DIV/0!	At least one sample	0	14	0	0	0	0	0
1240	P18583	1.28734e+06	1.04784e+06	2.35479e+06	1.46762e+06	Two histotypes	43	20	42	41	54	97	303
1241	P18615	26651.6	66069.3	192437	161451	Two histotypes	5	6	10	9	15	21	54
1242	P18621	653816	968063	405406	513982	Two histotypes	15	12	10	11	30	24	103
1243	P18669	4.80027e+06	5.94578e+06	3.32217e+06	7.15294e+06	Two histotypes	26	22	23	24	64	67	263
1244	P18754	3.39139e+06	6.20636e+06	5.73236e+06	2.98653e+06	Two histotypes	26	27	27	26	75	78	306
1245	P18827	309586	224957	120789	152858	Two histotypes	3	3	3	3	9	9	36
1246	P18858	252546	20280.3	66217.7	25621.9	At least one sample	16	1	4	2	3	6	22
1247	P18859	400809	424696	830810	496798	Two histotypes	10	6	12	10	18	30	94
1248	P18887	278783	139624	238205	83291.7	Two histotypes	11	7	11	7	21	21	88
1249	P19012	#DIV/0!	#DIV/0!	38373.8	8470.48	At least one histotype	0	0	3	3	0	9	0
1250	P19013	265079	#DIV/0!	199111	211963	At least one sample	3	0	8	1	0	2	9
1251	P19021	#DIV/0!	29305.2	104022	24334.2	At least one sample	0	3	5	2	0	4	12
1252	P19075	#DIV/0!	96121.5	175326	#DIV/0!	NA	0	1	1	0	0	0	1
1253	P19174	284644	328744	427487	#DIV/0!	At least one histotype	5	3	7	0	9	0	19
1254	P19224	39288.9	2.18637e+06	#DIV/0!	#DIV/0!	At least one histotype	3	18	0	0	9	0	0
1255	P19256	136797	147190	#DIV/0!	#DIV/0!	At least one histotype	3	3	0	0	9	0	0
1256	P19338	1.51001e+07	1.57033e+07	4.3377e+07	1.23168e+07	Two histotypes	60	58	74	65	164	189	700
1257	P19367	8.07016e+06	1.03768e+07	1.50185e+07	9.19304e+06	Two histotypes	70	70	82	73	171	210	745
1258	P19387	270725	299200	289795	248467	Two histotypes	10	10	10	9	26	25	102
1259	P19388	356739	267176	519753	256485	Two histotypes	10	6	10	7	12	18	68
1260	P19404	430939	379387	801984	1.95337e+06	Two histotypes	12	7	15	15	18	45	114
1261	P19440;P36268	3.42154e+06	3.45021e+06	26306.4	231187	Two histotypes	15	13	3	10	39	9	72
1262	P19474	21510.3	96651.1	258695	859534	At least one histotype	2	4	11	18	3	30	35
1263	P19525	304073	250206	1.40802e+06	887959	Two histotypes	19	14	34	29	26	80	186
1264	P19544	#DIV/0!	#DIV/0!	1.42207e+06	260726	At least one histotype	0	0	4	5	0	9	0
1265	P19623	488522	422106	694895	365245	Two histotypes	9	8	10	10	24	28	102
1266	P19652	666618	508150	389383	582659	Two histotypes	6	8	9	9	18	23	78
1267	P19784	209343	214704	239952	220628	Two histotypes	13	9	11	10	20	22	90
1268	P19801	26945.2	3.68088e+06	#DIV/0!	#DIV/0!	At least one sample	2	19	0	0	6	0	0
1269	P19823	3.4123e+06	2.62161e+06	1.03086e+06	2.43194e+06	Two histotypes	41	31	25	35	90	65	322
1270	P19827	2.2408e+06	1.17827e+06	532082	1.09802e+06	Two histotypes	21	13	14	15	39	37	145
1271	P19838	470284	120313	424636	413658	Two histotypes	9	7	13	13	12	27	63
1272	P19971	4.42734e+06	7.84819e+06	2.9235e+06	8.39494e+06	Two histotypes	31	26	27	30	78	81	324
1273	P20020	128240	314716	190981	127513	Two histotypes	11	11	9	8	31	21	90
1274	P20036	#DIV/0!	#DIV/0!	48612.9	322969	At least one histotype	0	0	3	5	0	9	0
1275	P20039	46365	295751	1.68566e+06	1.34178e+07	Two histotypes	3	7	8	12	9	24	54
1276	P20042	845416	1.27863e+06	1.50349e+06	2.25843e+06	Two histotypes	17	16	15	17	34	36	145
1277	P20073	5.21136e+06	6.36916e+06	3.14674e+06	4.33153e+06	Two histotypes	42	39	40	44	107	111	448
1278	P20160	168909	465376	#DIV/0!	52203.4	At least one histotype	4	6	0	3	12	0	18
1279	P20231;Q15661;Q9BZJ3	#DIV/0!	165860	#DIV/0!	#DIV/0!	At least one sample	0	3	0	0	0	0	0
1280	P20290	127951	138910	76936.6	199655	Two histotypes	4	4	3	4	9	9	37
1281	P20292	#DIV/0!	177390	208296	106138	At least one sample	0	1	3	3	0	6	5
1282	P20336	#DIV/0!	83672.2	#DIV/0!	#DIV/0!	NA	0	1	0	0	0	0	0
1283	P20337;Q96E17	#DIV/0!	86069.4	#DIV/0!	#DIV/0!	NA	0	1	0	0	0	0	0
1284	P20338	1.47347e+06	442393	1.33813e+06	1.4573e+06	Two histotypes	15	7	8	12	21	21	96
1285	P20339	2.88539e+06	2.43476e+06	1.89264e+06	2.89288e+06	Two histotypes	27	17	20	26	51	59	233
1286	P20340	1.69933e+06	3.6342e+06	3.29375e+06	2.48555e+06	Two histotypes	17	22	18	19	45	50	191
1287	P20585	#DIV/0!	#DIV/0!	26615.1	19876.1	At least one sample	0	0	2	4	0	2	0
1288	P20591	#DIV/0!	569599	5.42388e+06	7.8788e+06	At least one histotype	0	9	43	48	0	124	54
1289	P20592	#DIV/0!	369525	591239	#DIV/0!	At least one sample	0	1	16	0	0	0	0
1290	P20618	1.67824e+06	3.68554e+06	3.21504e+06	2.70265e+06	Two histotypes	21	21	23	22	51	60	228
1291	P20674	2.11957e+06	1.75039e+06	2.66493e+06	3.62733e+06	Two histotypes	12	11	9	10	27	27	111
1292	P20700	8.96417e+06	6.10969e+06	1.52724e+07	1.80771e+07	Two histotypes	66	55	73	73	148	190	686
1293	P20719	#DIV/0!	#DIV/0!	52013.9	#DIV/0!	At least one sample	0	0	3	0	0	0	0
1294	P20749	#DIV/0!	486459	#DIV/0!	#DIV/0!	At least one sample	0	15	0	0	0	0	0
1295	P20774	223542	47672.9	2.09543e+06	246890	At least one histotype	6	1	15	6	3	18	42
1296	P20810	1.56809e+06	1.89301e+06	2.53419e+06	2.09963e+06	Two histotypes	18	19	22	20	54	60	221
1297	P20815	#DIV/0!	51506	#DIV/0!	608.037	At least one sample	0	3	0	1	0	0	3
1298	P20839	930787	648680	335700	1.00903e+06	Two histotypes	12	4	9	6	10	13	54
1299	P20933	61291.8	573777	98248.1	213586	Two histotypes	3	5	3	3	9	9	36
1300	P20936	#DIV/0!	64006.4	7657.81	#DIV/0!	At least one sample	0	4	4	0	0	0	9
1301	P20962	5217926	727592	3.65726e+06	4.81279e+06	Two histotypes	3	3	3	3	9	9	36
1302	P21127	555133	275365	665386	600530	Two histotypes	25	8	28	24	21	59	155
1303	P21266	2.00902e+06	1.86569e+06	396381	185393	Two histotypes	17	12	9	5	36	15	81
1304	P21281	2.948e+06	4.73584e+06	968365	715891	Two histotypes	21	21	16	13	63	39	174
1305	P21283	329832	459140	262234	156111	Two histotypes	11	9	9	8	23	24	91
1306	P21291	519110	248890	1.0006e+06	3.04147e+06	Two histotypes	9	3	10	13	9	28	68
1307	P21333	3.15975e+07	8.58304e+06	3.62407e+07	4.95084e+07	Two histotypes	210	109	200	214	318	566	1809
1308	P21359	66677.6	10352	1597.19	120543	Two histotypes	10	3	3	10	9	9	42
1309	P21397	1.77488e+06	353845	287534	45243.7	Two histotypes	22	8	10	4	21	9	56
1310	P21399	3.8455e+06	1.6712e+07	6.57801e+06	3.30313e+06	Two histotypes	31	52	45	28	92	79	362
1311	P21589	#DIV/0!	#DIV/0!	101514	#DIV/0!	At least one sample	0	0	6	0	0	0	0
1312	P21796	6.26088e+06	1.0934e+07	1.2597e+07	8.85957e+06	Two histotypes	36	37	37	36	105	108	426
1313	P21810	3.08084e+06	4.65362e+06	9.97492e+06	6.00846e+06	Two histotypes	14	11	21	16	30	48	147
1314	P21912	1.44509e+06	807875	1.5407e+06	2.03467e+06	Two histotypes	18	11	16	20	30	42	149
1315	P21926	747885	529964	666411	1.04248e+06	Two histotypes	9	6	6	8	18	18	74
1316	P21953	9933.03	#DIV/0!	16364.6	#DIV/0!	At least one sample	1	0	3	0	0	0	2
1317	P21964	226769	162387	362922	200161	Two histotypes	8	3	8	7	9	12	39
1318	P21980	1.70968e+07	1.1561e+07	1.49772e+06	109937	Two histotypes	40	30	19	5	84	15	141
1319	P22033	1.11576e+06	947641	1.0165e+06	1.62564e+06	Two histotypes	18	16	25	31	38	65	183
1320	P22059	864715	654912	549842	1.16465e+06	Two histotypes	31	16	21	31	46	59	223
1321	P22061	675378	1.09503e+06	1.45397e+06	1.13018e+06	Two histotypes	13	12	17	17	33	40	128
1322	P22087	3.7303e+06	2.83276e+06	5.94041e+06	3.2307e+06	Two histotypes	33	23	33	30	64	78	284
1323	P22102	4.02006e+06	1.39786e+06	4.06139e+06	1.85169e+06	Two histotypes	57	21	55	35	63	101	376
1324	P22105	288930	6.04234e+06	2.58291e+07	703280	Two histotypes	26	98	190	29	74	87	501
1325	P22234	756651	2.08419e+06	2.34068e+06	1.98283e+06	Two histotypes	21	22	25	26	53	71	241
1326	P22307	1.50102e+06	1.37004e+06	966363	1.34663e+06	Two histotypes	26	17	17	23	46	44	187
1327	P22314	3.44705e+07	3.9347e+07	3.03099e+07	2.46316e+07	Two histotypes	93	91	96	89	258	265	1047
1328	P22352	287730	1.56874e+06	843664	265750	Two histotypes	10	15	10	9	30	27	111
1329	P22392	6.66604e+06	2.3487e+07	1.16876e+07	1.43282e+07	Two histotypes	22	26	26	24	66	69	272
1330	P22570	7.53868e+06	4.71169e+06	3.28498e+06	862077	Two histotypes	42	25	31	16	75	48	253
1331	P22626	3.352e+07	4.24911e+07	6.58891e+07	3.49383e+07	Two histotypes	54	47	55	49	141	147	571
1332	P22670	#DIV/0!	#DIV/0!	206291	63568.3	At least one sample	0	0	4	2	0	3	0
1333	P22681	#DIV/0!	104615	191617	27190	At least one sample	0	1	14	4	0	6	2
1334	P22694	14808.5	184736	113886	74304.1	Two histotypes	3	3	3	3	9	9	36
1335	P22695	1.46308e+06	810397	5.67522e+06	6.93834e+06	Two histotypes	26	19	36	38	54	105	270
1336	P22735	#DIV/0!	#DIV/0!	2.72809e+06	#DIV/0!	At least one sample	0	0	23	0	0	0	0
1337	P22748	#DIV/0!	#DIV/0!	#DIV/0!	497563	At least one sample	0	0	0	9	0	0	0
1338	P22792	#DIV/0!	#DIV/0!	3630.05	23699.3	At least one sample	0	0	1	3	0	3	0
1339	P22830	113771	3.37148e+06	193413	91190	Two histotypes	6	14	6	8	12	11	47
1340	P23083	19942.1	15979.5	#DIV/0!	11303.2	At least one sample	4	1	0	3	3	0	9
1341	P23142	2.09191e+06	3.12423e+06	242162	70099	Two histotypes	19	15	11	8	45	23	108
1342	P23193	1.42297e+06	1.04217e+06	1.53349e+06	983216	Two histotypes	23	17	24	20	43	54	202
1343	P23219	1.31516e+06	65675.4	548795	6.55186e+06	Two histotypes	14	5	12	19	12	36	105
1344	P23229	1.82566e+06	689316	630352	630629	Two histotypes	56	22	30	25	66	57	274
1345	P23246	6.28823e+06	7.83153e+06	1.04859e+07	9.04049e+06	Two histotypes	52	52	57	60	125	144	529
1346	P23258	499547	390416	428744	671725	Two histotypes	14	7	14	15	21	38	116
1347	P23284	1.38222e+07	1.51192e+07	1.97339e+07	1.32329e+07	Two histotypes	31	30	33	28	84	84	337
1348	P23297	#DIV/0!	1.00954e+06	341528	3.27783e+06	At least one histotype	0	3	3	3	0	9	18
1349	P23368	1.2902e+06	1.08474e+06	1.41438e+06	480848	Two histotypes	20	10	22	12	30	36	141
1350	P23378	574002	1.69081e+06	396209	93036.3	Two histotypes	8	11	8	3	24	9	64
1351	P23381	2.32423e+06	8.42657e+06	1.5058e+06	2.31151e+06	Two histotypes	36	44	24	34	99	70	325
1352	P23396	1.39231e+07	1.27565e+07	1.33654e+07	1.52758e+07	Two histotypes	39	42	41	42	99	118	438
1353	P23434	12445.5	#DIV/0!	3275.44	16100	At least one sample	3	0	2	3	0	6	15
1354	P23467;Q16827	#DIV/0!	40332.2	#DIV/0!	#DIV/0!	NA	0	2	0	0	0	0	0
1355	P23470	#DIV/0!	#DIV/0!	14096	23268.3	At least one sample	0	0	1	6	0	2	0
1356	P23497	65305.1	20164.2	235215	269669	At least one histotype	8	2	6	9	5	18	51
1357	P23526	7.55377e+06	1.79894e+07	1.04161e+07	5.61959e+06	Two histotypes	40	45	43	35	111	103	430
1358	P23527;P33778;Q16778	1.23347e+08	1.61082e+08	2.75464e+08	2.45327e+08	Two histotypes	29	22	30	28	66	84	290
1359	P23528	5.52816e+06	6.04951e+06	1.09747e+07	1.16572e+07	Two histotypes	15	15	12	14	45	33	156
1360	P23588	1.54298e+06	1.37837e+06	2.21842e+06	1.58566e+06	Two histotypes	17	9	20	19	27	52	137
1361	P23634	803110	1.37557e+06	3.21798e+06	3.8039e+06	Two histotypes	36	34	47	54	90	127	387
1362	P23743	254554	73468.6	18720.2	#DIV/0!	At least one sample	15	1	1	0	2	0	2
1363	P23786	365598	920863	1.10494e+06	3.35078e+06	Two histotypes	16	23	26	45	41	72	212
1364	P23919	1.25336e+06	582020	438839	424465	Two histotypes	16	8	8	8	24	20	89
1365	P23921	77644	38769.7	38233.4	687622	At least one histotype	5	3	3	22	6	9	25
1366	P24043	88467.1	#DIV/0!	25175.5	#DIV/0!	At least one sample	5	0	1	0	0	0	3
1367	P24298	#DIV/0!	#DIV/0!	143432	904568	At least one sample	0	0	2	9	0	6	0
1368	P24534	1.84091e+06	4.26652e+06	3.9062e+06	3.52044e+06	Two histotypes	15	15	15	14	45	42	174
1369	P24539	2.72718e+06	2.81307e+06	5.24028e+06	2.77502e+06	Two histotypes	26	22	25	23	66	69	270
1370	P24557	55636.9	59343.9	78750.1	26581	At least one sample	2	2	9	2	1	6	16
1371	P24666	1.16122e+06	3.63009e+06	3.16755e+06	1.0034e+06	Two histotypes	12	11	12	11	33	33	132
1372	P24752	4.81094e+06	3.04512e+06	8.45477e+06	3.89804e+06	Two histotypes	37	27	44	32	75	84	335
1373	P24821	#DIV/0!	76123.7	1.10835e+06	1.10002e+07	At least one histotype	0	3	34	64	0	102	18
1374	P24844	4.8175e+06	3.80852e+06	3.42222e+06	6.48985e+06	Two histotypes	21	19	21	24	39	63	204
1375	P24928	917639	379268	947559	790472	Two histotypes	32	10	28	23	25	48	152
1376	P24941	1.79088e+06	474619	493227	800649	Two histotypes	19	5	6	9	15	18	69
1377	P25098	98879.4	81651.9	721242	173556	Two histotypes	7	3	19	10	9	22	49
1378	P25205	2.09263e+06	198508	1.04415e+06	882699	Two histotypes	50	10	27	24	27	60	198
1379	P25208	90803.1	119717	124289	169759	Two histotypes	3	3	3	3	9	9	36
1380	P25311	2.23363e+06	602971	950356	667748	Two histotypes	16	7	12	9	21	27	100
1381	P25325	2.98792e+06	4.13391e+06	576170	209885	Two histotypes	29	28	14	9	77	27	138
1382	P25391	241212	397114	17263.3	91607.4	At least one histotype	16	14	2	1	21	1	12
1383	P25398	539298	451247	461596	516820	Two histotypes	6	5	6	7	15	18	66
1384	P25440	#DIV/0!	#DIV/0!	40027.7	4011.08	At least one sample	0	0	4	2	0	4	0
1385	P25445	15424.9	#DIV/0!	15867.5	18771	At least one sample	3	0	3	2	0	3	12
1386	P25685	711258	3.74289e+06	962108	1.39754e+06	Two histotypes	11	19	12	16	30	32	125
1387	P25686	947491	282892	#DIV/0!	#DIV/0!	At least one histotype	13	9	0	0	27	0	0
1388	P25705	4.63651e+07	6.63415e+07	9.2904e+07	5.10967e+07	Two histotypes	70	66	73	71	188	204	784
1389	P25774	35844.3	#DIV/0!	75199.5	146939	At least one histotype	1	0	3	4	0	9	6
1390	P25786	2.56406e+06	7.12932e+06	4.4762e+06	3.78247e+06	Two histotypes	25	24	29	25	63	65	261
1391	P25787	415925	905422	770213	602227	Two histotypes	13	11	14	13	30	35	130
1392	P25788	950482	2.1015e+06	1.35064e+06	1.1339e+06	Two histotypes	15	18	14	17	42	39	172
1393	P25789	1.43065e+06	3.93698e+06	2.60253e+06	2.00413e+06	Two histotypes	12	12	12	12	33	36	138
1394	P25815	1.11283e+07	1.24965e+07	20695.3	#DIV/0!	At least one histotype	11	6	1	0	18	0	6
1395	P25963	58979	#DIV/0!	104343	81881.7	At least one histotype	2	0	3	3	0	9	12
1396	P26006	3.30911e+06	3.30548e+06	2.45529e+06	696272	Two histotypes	20	18	17	7	53	17	128
1397	P26038	1.43374e+07	1.51405e+07	1.77238e+07	1.34931e+07	Two histotypes	67	59	64	66	163	162	674
1398	P26196	856821	1065145	1.18343e+06	1443434	Two histotypes	22	16	24	25	45	62	210
1399	P26358	972625	271454	323485	891550	At least one histotype	27	1	24	27	3	66	145
1400	P26368	5.59125e+06	2.84654e+06	3.73068e+06	1.45233e+06	Two histotypes	24	20	29	26	47	67	228
1401	P26373	8.77065e+06	8.12704e+06	6.44423e+06	8.82081e+06	Two histotypes	29	22	22	25	64	66	259
1402	P26440	832412	1.52472e+06	1.70433e+06	1.161e+06	Two histotypes	18	18	21	18	49	45	192
1403	P26447	1.61643e+06	202403	942117	1.22269e+06	Two histotypes	9	4	9	11	9	27	74
1404	P26572	464651	1.12478e+06	395859	362182	Two histotypes	10	9	9	9	25	20	91
1405	P26583	145658	194448	584797	1.16499e+06	Two histotypes	5	5	9	12	9	25	54
1406	P26599	3.02485e+06	3.77824e+06	5.31704e+06	4.48911e+06	Two histotypes	32	27	35	32	63	91	304
1407	P26639	1.91715e+06	2.60807e+06	3.47576e+06	3.96011e+06	Two histotypes	42	38	44	53	89	125	431
1408	P26640	2.52617e+06	4.7958e+06	8.52968e+06	5.06828e+06	Two histotypes	55	47	78	68	110	189	544
1409	P26641	8.42735e+06	1.69849e+07	1.18954e+07	1.61447e+07	Two histotypes	47	45	48	49	126	136	521
1410	P26885	498362	472282	762692	1.27408e+06	Two histotypes	11	4	8	10	12	22	76
1411	P27105	527658	2.41937e+06	1.70677e+06	1.3839e+06	Two histotypes	14	20	24	18	35	48	178
1412	P27144	1.94872e+06	809085	2.01972e+06	2.93848e+06	Two histotypes	25	14	25	21	42	57	196
1413	P27169	511141	355887	166592	519353	Two histotypes	6	5	5	6	15	15	61
1414	P27338	190339	#DIV/0!	1.99564e+06	274870	At least one sample	3	0	25	3	0	8	9
1415	P27348	1.44378e+06	3.41615e+06	2.77969e+06	2.2931e+06	Two histotypes	17	15	15	15	44	42	172
1416	P27361	710519	600878	1.96371e+06	1.86908e+06	Two histotypes	25	17	40	34	47	88	225
1417	P27449	98764.2	#DIV/0!	87519.4	#DIV/0!	At least one sample	3	0	1	0	0	0	3
1418	P27487	5.03663e+06	1.66887e+07	256711	#DIV/0!	At least one histotype	30	33	3	0	83	0	18
1419	P27540	260732	#DIV/0!	#DIV/0!	53667.6	At least one sample	1	0	0	6	0	0	2
1420	P27635	657205	589119	632122	665115	Two histotypes	11	11	9	11	24	27	104
1421	P27694	1.17274e+06	638235	1.52242e+06	1.98321e+06	Two histotypes	32	19	39	43	52	104	295
1422	P27695	1.51858e+06	3.31601e+06	4.81548e+06	2.10819e+06	Two histotypes	18	16	20	15	48	45	186
1423	P27701	#DIV/0!	663115	#DIV/0!	312227	At least one sample	0	1	0	10	0	0	3
1424	P27707	25557.1	#DIV/0!	21228.2	69731.3	At least one sample	2	0	2	4	0	4	8
1425	P27708	8.16688e+06	7.06866e+06	6.11012e+06	2.14971e+06	Two histotypes	124	86	104	68	246	191	902
1426	P27797	1.45753e+07	1.14345e+07	8.29385e+06	1.71264e+07	Two histotypes	43	40	38	44	107	111	449
1427	P27816	2.60844e+06	2.97779e+06	3.62802e+06	4.63555e+06	Two histotypes	49	40	54	63	111	140	490
1428	P27824	1.04012e+07	2.24534e+07	2.6971e+07	3.1723e+07	Two histotypes	53	56	59	66	142	169	621
1429	P28062	319978	1.90901e+06	1.775e+06	1.53094e+06	Two histotypes	8	14	18	15	23	45	132
1430	P28065	74125.3	777638	2.34724e+06	1.97645e+06	Two histotypes	7	9	19	19	15	47	96
1431	P28066	2.11734e+06	5.68499e+06	4.41582e+06	2.98657e+06	Two histotypes	19	21	21	18	51	54	216
1432	P28070	975330	2747977	1.06194e+06	805953	Two histotypes	18	18	20	16	43	43	168
1433	P28072	1.85081e+06	3.98196e+06	940165	908791	Two histotypes	9	11	10	9	24	24	103
1434	P28074	1.62104e+06	2.78408e+06	430123	147917	Two histotypes	25	25	15	9	69	27	141
1435	P28161	811408	663172	1.07119e+06	475819	Two histotypes	6	3	14	9	9	26	54
1436	P28288	1.2102e+06	1.42461e+06	564075	1.40509e+06	Two histotypes	27	21	21	27	62	63	247
1437	P28289	126400	287655	205042	542859	Two histotypes	3	7	7	13	9	21	58
1438	P28290	128625	294260	69530.5	89019.6	At least one sample	4	8	3	4	8	0	14
1439	P28300	97649.5	53595.4	#DIV/0!	#DIV/0!	At least one histotype	3	3	0	0	9	0	0
1440	P28331	2.80942e+06	2.32148e+06	5.32379e+06	1.0733e+07	Two histotypes	47	32	53	73	91	152	460
1441	P28332	#DIV/0!	55266.3	#DIV/0!	#DIV/0!	NA	0	2	0	0	0	0	0
1442	P28340	462839	72675.1	350547	366241	Two histotypes	20	4	21	11	9	22	63
1443	P28370	473212	653131	1.05271e+06	724807	Two histotypes	19	18	23	20	46	48	195
1444	P28482	1.72842e+06	3.03623e+06	2.12526e+06	2.59728e+06	Two histotypes	23	22	19	27	56	49	217
1445	P28676	204896	470115	385423	216851	Two histotypes	7	5	9	6	15	18	69
1446	P28702	13486.5	#DIV/0!	35637.4	44356	At least one histotype	3	0	4	4	0	10	18
1447	P28838	2.69907e+06	6.04086e+06	1.50775e+07	1.46355e+07	Two histotypes	46	45	62	64	119	167	534
1448	P28907	#DIV/0!	#DIV/0!	#DIV/0!	109395	NA	0	0	0	2	0	0	0
1449	P29083	55229.4	#DIV/0!	#DIV/0!	#DIV/0!	NA	2	0	0	0	0	0	0
1450	P29144	373401	220374	539349	564759	Two histotypes	21	11	19	13	26	34	118
1451	P29218	324987	400019	622791	785378	Two histotypes	12	8	16	14	24	38	114
1452	P29350	344820	549651	94767.7	346133	Two histotypes	16	14	9	18	32	22	105
1453	P29353	41551.2	15662.5	67636.3	175011	At least one histotype	5	3	7	11	7	17	40
1454	P29372	140942	183953	154002	565194	Two histotypes	11	7	11	20	11	32	81
1455	P29373	111041	#DIV/0!	2.27071e+06	7.94877e+06	At least one histotype	2	0	6	7	0	18	12
1456	P29401	3.24915e+07	3.98215e+07	1.60529e+07	1.5163e+07	Two histotypes	59	63	50	52	162	132	579
1457	P29466	43543.4	79238.4	532520	285162	At least one histotype	2	2	10	8	4	24	24
1458	P29475	632699	#DIV/0!	#DIV/0!	#DIV/0!	At least one sample	6	0	0	0	0	0	0
1459	P29536	28441.4	#DIV/0!	172980	#DIV/0!	At least one sample	4	0	9	0	0	0	12
1460	P29590	932482	5.35438e+06	1.25888e+07	3.0301e+06	Two histotypes	25	46	62	38	75	113	384
1461	P29622	499851	736270	407615	871490	Two histotypes	11	6	7	9	18	19	79
1462	P29692	6.01561e+06	1.05631e+07	1.01701e+07	1.1748e+07	Two histotypes	26	27	26	30	75	76	304
1463	P29728	#DIV/0!	19762.4	128322	1.15692e+06	At least one histotype	0	1	13	23	0	39	6
1464	P29762	#DIV/0!	#DIV/0!	1.89022e+06	1.96552e+07	At least one histotype	0	0	14	15	0	42	0
1465	P29966	393376	412864	811530	377999	Two histotypes	16	11	16	14	32	37	140
1466	P29992	3.19678e+06	1.57399e+06	4.47449e+06	2.20215e+06	Two histotypes	19	14	23	21	41	60	195
1467	P30038	1.64814e+06	1.89447e+06	835290	429787	Two histotypes	27	22	14	10	57	27	126
1468	P30039	#DIV/0!	#DIV/0!	27333.1	26521.6	At least one sample	0	0	3	2	0	6	0
1469	P30040	7.1111e+06	4.76742e+06	1.1009e+06	4.51971e+06	Two histotypes	32	30	20	31	81	57	286
1470	P30041	8.29238e+06	2.11284e+07	2.37309e+07	3.61974e+07	Two histotypes	33	35	37	36	99	100	396
1471	P30042	544527	312897	2.65629e+06	1.1439e+06	Two histotypes	12	6	17	18	15	46	105
1472	P30043	894663	5.93253e+06	824471	7.97896e+06	Two histotypes	10	13	9	15	30	27	114
1473	P30044	5.31829e+06	5.27756e+06	1.4644e+07	2.2966e+07	Two histotypes	13	14	17	17	33	47	144
1474	P30046	549581	6.98049e+06	2.13968e+06	2.7737e+06	Two histotypes	8	9	8	9	24	24	97
1475	P30047	#DIV/0!	213833	#DIV/0!	#DIV/0!	At least one sample	0	3	0	0	0	0	0
1476	P30048	1.0159e+07	8.21391e+06	3.86909e+06	1.37056e+07	Two histotypes	18	17	16	17	51	46	190
1477	P30049	2.30494e+06	2.77996e+06	4.22085e+06	2.73162e+06	Two histotypes	6	6	6	6	18	18	72
1478	P30050	2.27512e+06	1.40704e+06	2.01146e+06	2.112e+06	Two histotypes	12	10	9	11	30	27	112
1479	P30084	3.9449e+06	1.85775e+06	5.10404e+06	5.17339e+06	Two histotypes	26	19	27	23	53	67	237
1480	P30085	958982	8.49369e+06	720640	1.36657e+06	Two histotypes	17	21	12	16	44	36	158
1481	P30086	6.01469e+06	4.62112e+06	1.3964e+07	2.06535e+07	Two histotypes	24	23	26	27	69	78	282
1482	P30101	2.97885e+07	4.05303e+07	4.68782e+07	4.1491e+07	Two histotypes	67	56	69	67	168	195	729
1483	P30153	2.91237e+06	3.63551e+06	3.02382e+06	2.4424e+06	Two histotypes	36	35	34	35	84	100	371
1484	P30154	#DIV/0!	#DIV/0!	354470	#DIV/0!	At least one sample	0	0	6	0	0	0	0
1485	P30291	37789	#DIV/0!	#DIV/0!	23806.5	NA	2	0	0	1	0	0	2
1486	P30405	860849	823011	2.30882e+06	1.13455e+06	Two histotypes	5	6	6	6	15	18	66
1487	P30408	149061	163309	#DIV/0!	164048	At least one sample	1	3	0	2	3	0	8
1488	P30419	809413	1.51622e+06	423615	896715	Two histotypes	19	24	14	23	52	40	194
1489	P30447	#DIV/0!	153094	313724	#DIV/0!	At least one sample	0	1	3	0	0	0	0
1490	P30481;P30483;P30485	#DIV/0!	143257	#DIV/0!	1.30971e+06	At least one sample	0	2	0	6	0	0	6
1491	P30511	#DIV/0!	#DIV/0!	44398.4	142826	At least one sample	0	0	2	5	0	2	0
1492	P30519	167402	163984	342821	814567	At least one histotype	9	3	11	18	2	31	44
1493	P30520	1.12621e+06	1.50887e+06	843176	2.49203e+06	Two histotypes	22	23	21	30	65	60	252
1494	P30533	519110	667507	489784	514286	Two histotypes	16	13	14	16	33	37	143
1495	P30536	879233	354785	600744	371561	Two histotypes	6	4	6	4	12	12	50
1496	P30566	885483	1.0989e+06	275962	318888	Two histotypes	21	14	9	10	42	24	111
1497	P30613	#DIV/0!	40970	#DIV/0!	#DIV/0!	NA	0	1	0	0	0	0	0
1498	P30622	1.5957e+06	225265	319725	120953	Two histotypes	44	10	15	7	27	11	69
1499	P30626	2.21812e+06	2.46361e+06	5.54398e+06	2.95158e+06	Two histotypes	28	24	24	24	57	63	253
1500	P30711	#DIV/0!	1.75291e+06	1.07157e+06	1.62656e+06	At least one histotype	0	14	15	16	0	45	84
1501	P30740	1.13211e+06	5.22793e+06	1.24575e+06	547906	Two histotypes	31	43	29	19	91	47	257
1502	P30837	1.08501e+06	464687	1.91136e+06	3.33106e+06	Two histotypes	27	12	30	33	36	84	214
1503	P30876	844203	816099	1.02001e+06	893370	Two histotypes	36	22	35	33	60	89	299
1504	P31040	2.93187e+06	1.47619e+06	3.2832e+06	4.76427e+06	Two histotypes	32	15	34	32	45	88	267
1505	P31146	338832	543039	2.91596e+06	1.51117e+06	Two histotypes	14	11	28	23	26	67	147
1506	P31150	429423	1.2067e+06	1.1253e+06	1.93667e+06	Two histotypes	10	17	14	17	27	36	131
1507	P31153	1.23984e+06	1.90006e+06	1.69486e+06	1.75038e+06	Two histotypes	24	25	21	24	70	57	253
1508	P31321	#DIV/0!	#DIV/0!	#DIV/0!	#DIV/0!	NA	0	0	0	0	0	0	0
1509	P31323	28890.4	85429.7	1.45406e+06	175436	At least one sample	2	3	18	3	6	6	25
1510	P31327	13395.9	421002	#DIV/0!	#DIV/0!	At least one sample	2	6	0	0	4	0	0
1511	P31350	859175	233224	84429.1	51140.6	At least one histotype	32	6	5	2	18	6	39
1512	P31431	444120	333124	181222	475297	Two histotypes	6	6	4	7	18	9	54
1513	P31483	645620	516604	688069	553183	Two histotypes	12	6	7	6	18	18	72
1514	P31689	363423	305746	583050	409085	Two histotypes	10	7	11	11	21	31	100
1515	P31749	33065.5	#DIV/0!	95850.5	94856.8	At least one sample	6	0	6	5	0	8	24
1516	P31751	179379	521472	33665.4	385730	Two histotypes	11	11	6	13	31	18	98
1517	P31930	2.81619e+06	1.91942e+06	7.66763e+06	8.27723e+06	Two histotypes	26	19	28	32	54	81	264
1518	P31937	1.74811e+06	1.37355e+06	2.04645e+06	986049	Two histotypes	20	15	22	19	45	55	196
1519	P31939	1.88679e+07	5.88297e+06	6.60347e+06	4.04563e+06	Two histotypes	71	55	65	52	150	150	621
1520	P31942	3.15243e+06	4.10983e+06	5.51357e+06	3.11098e+06	Two histotypes	28	27	31	29	78	81	318
1521	P31943	4.09939e+06	4.77872e+06	7.13251e+06	6.72496e+06	Two histotypes	23	21	26	28	62	72	258
1522	P31944	#DIV/0!	221557	#DIV/0!	#DIV/0!	At least one sample	0	6	0	0	0	0	0
1523	P31946	4.16228e+07	5.33858e+07	3.85884e+07	4.46636e+07	Two histotypes	44	43	45	47	123	125	496
1524	P31947	4.74058e+06	1.26338e+07	247100	4.81975e+06	Two histotypes	19	24	5	16	51	13	104
1525	P31948	3.40865e+06	5.57721e+06	6.94186e+06	7.54914e+06	Two histotypes	47	38	42	63	87	116	393
1526	P31949	1.13289e+07	8.60385e+06	4.27571e+06	9.71934e+06	Two histotypes	14	9	9	9	27	27	108
1527	P32004	#DIV/0!	233692	#DIV/0!	500413	At least one sample	0	9	0	1	0	0	1
1528	P32019	36416.1	50519.9	44417	27591.4	At least one sample	2	3	4	2	6	6	25
1529	P32119	6.34259e+06	1.29166e+07	1.04167e+07	1.69626e+07	Two histotypes	18	18	19	18	54	54	216
1530	P32189;Q14409	34913.4	126664	94217.6	69145.5	At least one sample	2	3	4	3	3	6	17
1531	P32321	35797	122122	60396.3	52642.1	At least one sample	1	3	4	2	3	6	20
1532	P32322	1.45436e+06	101030	117698	137862	At least one histotype	15	2	5	7	6	15	48
1533	P32418	141773	#DIV/0!	#DIV/0!	#DIV/0!	At least one sample	6	0	0	0	0	0	0
1534	P32455	285680	#DIV/0!	1.65767e+06	8.19238e+06	At least one histotype	4	0	19	39	0	57	20
1535	P32456	180191	1.72487e+06	883641	7.53496e+06	Two histotypes	4	20	18	45	12	49	101
1536	P32519	29240.8	7371.41	42447.6	#DIV/0!	At least one sample	4	2	6	0	0	0	13
1537	P32929	94898.8	2.13041e+06	#DIV/0!	#DIV/0!	At least one histotype	8	18	0	0	24	0	0
1538	P32969	989261	627905	755340	1.04926e+06	Two histotypes	15	10	13	14	29	38	135
1539	P33121	702859	3.8549e+06	188031	2.45132e+06	Two histotypes	21	37	8	32	60	24	195
1540	P33176	2.27498e+06	2.26903e+06	1.63884e+06	2.00497e+06	Two histotypes	65	43	50	58	122	132	520
1541	P33240	1.11575e+06	1.35694e+06	1.37641e+06	1.12398e+06	Two histotypes	22	18	22	22	52	64	232
1542	P33241	#DIV/0!	#DIV/0!	422130	121006	At least one histotype	0	0	6	7	0	12	0
1543	P33316	145988	126454	675378	371598	Two histotypes	12	8	20	16	21	48	119
1544	P33527	227471	58967.9	238341	62389.4	Two histotypes	20	7	21	11	19	32	116
1545	P33897	101683	233891	558080	173615	At least one histotype	3	9	6	2	9	6	37
1546	P33991	1.43851e+06	279378	502268	377250	Two histotypes	49	11	29	19	27	45	181
1547	P33992	1.47254e+06	244332	590483	410891	Two histotypes	34	5	21	18	13	49	132
1548	P33993	2.51094e+06	156763	1.44348e+06	1.05546e+06	Two histotypes	55	11	43	39	33	106	302
1549	P34059	138400	299668	#DIV/0!	#DIV/0!	At least one histotype	6	6	0	0	18	0	0
1550	P34896	965001	1.0978e+06	262547	746316	Two histotypes	20	16	10	18	46	29	147
1551	P34897	7.3159e+06	4.35612e+06	5.73201e+06	5.29468e+06	Two histotypes	41	36	43	43	87	103	388
1552	P34913	433976	386037	576200	#DIV/0!	At least one histotype	12	10	12	0	30	0	66
1553	P34931	#DIV/0!	34595.5	27285.7	#DIV/0!	NA	0	1	2	0	0	0	2
1554	P34932	2.15334e+06	4.71128e+06	5.5047e+06	2.5302e+06	Two histotypes	44	43	56	45	92	115	426
1555	P34949	#DIV/0!	32098.7	177061	136394	At least one histotype	0	1	11	11	0	25	4
1556	P35030	34755.4	90661.7	50428.6	28178.2	At least one sample	3	2	3	1	6	3	20
1557	P35052	38036.7	#DIV/0!	64522.5	#DIV/0!	At least one sample	3	0	6	0	0	0	9
1558	P35080	603940	1.26639e+06	944758	1.85764e+06	Two histotypes	7	8	9	9	19	27	78
1559	P35219	191592	#DIV/0!	#DIV/0!	#DIV/0!	At least one sample	6	0	0	0	0	0	0
1560	P35221	9.46092e+06	5.38473e+06	6.04089e+06	9.36851e+06	Two histotypes	72	48	61	71	139	174	642
1561	P35222	3.6758e+06	1.21042e+06	2.24165e+06	4.39412e+06	Two histotypes	44	20	35	46	60	104	339
1562	P35232	1.99273e+07	1.45011e+07	2.53683e+07	2.30897e+07	Two histotypes	45	37	40	43	111	118	464
1563	P35237	1.00058e+06	2.10423e+06	1.39822e+06	503661	Two histotypes	17	21	26	12	43	34	158
1564	P35240	158640	51278.7	25876	892202	At least one histotype	5	3	4	2	9	3	26
1565	P35241	9.4407e+06	3.7429e+07	1.09556e+07	9.51625e+06	Two histotypes	49	48	53	43	114	116	478
1566	P35244	266643	291398	311324	1.02119e+06	Two histotypes	6	4	6	10	12	18	60
1567	P35249	1.22463e+06	132868	781222	1.70969e+06	Two histotypes	15	7	16	21	16	43	105
1568	P35250	93733.1	#DIV/0!	116277	210488	At least one histotype	8	0	10	9	0	21	41
1569	P35251	237151	90851.3	92198.2	251102	At least one histotype	8	2	8	12	2	21	45
1570	P35268	2.67613e+06	2.64353e+06	2.77769e+06	2.81588e+06	Two histotypes	9	9	9	9	27	27	108
1571	P35269	176127	36469.1	470502	71150.5	Two histotypes	9	3	11	7	9	19	63
1572	P35270	898170	2.10297e+06	452398	325374	Two histotypes	15	16	11	11	41	28	120
1573	P35442	24300.3	#DIV/0!	337214	16371.9	At least one sample	2	0	10	2	0	6	10
1574	P35475	290731	272700	117676	52914.3	Two histotypes	6	5	7	5	15	15	61
1575	P35527	1.69567e+07	1.26089e+07	1.33878e+07	1.82963e+07	Two histotypes	71	74	70	74	195	201	797
1576	P35542	778454	370184	129733	332405	Two histotypes	6	5	3	4	15	9	41
1577	P35555	1.35717e+06	3.69115e+06	5.49773e+06	2.87187e+06	Two histotypes	6	5	18	8	15	24	61
1578	P35556	#DIV/0!	#DIV/0!	91705.3	#DIV/0!	At least one sample	0	0	3	0	0	0	0
1579	P35558	#DIV/0!	#DIV/0!	#DIV/0!	46254	At least one sample	0	0	0	3	0	0	0
1580	P35573	607432	4.0652e+06	975603	2.82217e+06	Two histotypes	29	54	40	54	83	108	407
1581	P35579	6.10557e+07	6.73931e+07	3.71077e+07	6.56457e+07	Two histotypes	256	216	210	232	601	590	2429
1582	P35580	1.76559e+07	1.30899e+07	1.27817e+07	1.35835e+07	Two histotypes	128	73	115	99	209	274	1010
1583	P35606	6.92563e+06	6.99632e+06	5.88567e+06	7.56085e+06	Two histotypes	75	54	66	66	150	183	672
1584	P35609	595290	692251	335294	527856	At least one histotype	3	5	3	3	6	9	30
1585	P35610	40960.1	305623	#DIV/0!	61689.7	At least one histotype	3	8	0	4	9	0	21
1586	P35611	1.00252e+06	932747	818539	435043	Two histotypes	23	17	21	14	46	39	177
1587	P35613	1.73714e+06	4.46182e+06	2.39644e+06	1.1001e+06	Two histotypes	13	16	14	12	38	36	150
1588	P35637	1.2175e+06	482218	1.83222e+06	2.16286e+06	Two histotypes	10	7	14	16	21	36	95
1589	P35658	541031	706716	686213	910584	Two histotypes	19	16	24	24	30	37	127
1590	P35659	938333	214861	1.2475e+06	1.17576e+06	Two histotypes	17	6	20	19	16	51	111
1591	P35670	25458.8	293360	#DIV/0!	#DIV/0!	At least one histotype	4	11	0	0	9	0	0
1592	P35680	17973	54285.9	#DIV/0!	#DIV/0!	At least one sample	1	4	0	0	3	0	0
1593	P35749	862448	48120.4	431048	25181.9	Two histotypes	33	4	27	6	12	16	103
1594	P35754	1.14561e+06	7.06941e+06	95490.7	141713	Two histotypes	9	9	3	3	27	9	36
1595	P35813	142873	919805	574326	554080	Two histotypes	7	18	15	14	16	36	108
1596	P35858	483313	39926.2	36059.3	35808.1	At least one histotype	8	1	3	3	3	9	24
1597	P35869	#DIV/0!	12302	36061.8	#DIV/0!	At least one sample	0	1	5	0	0	0	3
1598	P35908	2.03336e+07	1.81512e+07	1.53737e+07	1.51003e+07	Two histotypes	82	63	67	67	181	179	723
1599	P35914	721691	594675	460989	613842	Two histotypes	10	10	9	10	28	27	110
1600	P35998	2.2778e+06	3.79464e+06	2.3705e+06	2.92482e+06	Two histotypes	45	40	46	48	108	121	444
1601	P36222	#DIV/0!	#DIV/0!	43005.5	9.76525e+06	At least one sample	0	0	1	21	0	3	0
1602	P36269	#DIV/0!	#DIV/0!	66406.3	#DIV/0!	NA	0	0	1	0	0	0	0
1603	P36404	457426	753648	711757	187330	Two histotypes	16	13	14	3	33	9	91
1604	P36405	638174	1.42779e+06	424757	739180	Two histotypes	16	20	13	16	47	34	163
1605	P36406	#DIV/0!	#DIV/0!	#DIV/0!	#DIV/0!	NA	0	0	0	0	0	0	0
1606	P36507	495702	755840	238685	225905	Two histotypes	12	10	8	8	22	15	75
1607	P36542	2.34718e+06	2.88527e+06	4.70729e+06	2.82112e+06	Two histotypes	23	22	23	21	63	57	240
1608	P36543	1.50078e+06	2.10034e+06	933553	502737	Two histotypes	15	17	14	11	39	33	140
1609	P36551	1.18597e+06	1.17899e+06	312239	962847	Two histotypes	29	22	20	24	60	55	236
1610	P36578	4.77084e+06	3.84537e+06	4.54608e+06	4.45098e+06	Two histotypes	32	26	32	29	77	87	333
1611	P36639	#DIV/0!	#DIV/0!	236247	100037	NA	0	0	1	1	0	1	0
1612	P36776	3.8975e+06	3.55227e+06	2.17545e+06	5.37954e+06	Two histotypes	54	46	45	55	138	135	553
1613	P36871	3.04425e+06	1.18626e+07	6.24426e+06	9.51102e+06	Two histotypes	42	62	55	60	124	157	571
1614	P36873	724356	904049	591876	727760	Two histotypes	15	15	12	15	45	36	162
1615	P36915	420127	475983	868021	924244	Two histotypes	15	9	17	16	23	38	126
1616	P36954	58141.7	#DIV/0!	55940.8	57854.8	At least one sample	3	0	1	1	0	1	6
1617	P36955	2.63089e+06	2.23492e+06	1.82337e+06	921387	Two histotypes	23	12	20	15	36	41	167
1618	P36957	3.93717e+06	6.63101e+06	7.40114e+06	6.17751e+06	Two histotypes	27	23	27	29	69	81	300
1619	P36959	#DIV/0!	80713.9	80121.4	162715	At least one histotype	0	2	3	5	0	9	12
1620	P36969	596150	143683	95550.2	630833	At least one sample	9	1	1	10	3	1	27
1621	P37059	47557.3	7242.16	#DIV/0!	168127	At least one sample	3	2	0	1	0	0	0
1622	P37108	141907	358475	549539	345720	Two histotypes	5	7	10	7	13	18	60
1623	P37198	426744	178104	323139	403581	Two histotypes	15	5	11	12	15	28	92
1624	P37235	610959	870515	481017	495765	Two histotypes	9	6	8	9	18	18	78
1625	P37268	887637	7.12282e+06	25220.5	386822	At least one histotype	11	14	1	13	26	2	63
1626	P37802	1.33414e+07	1.12119e+07	1.66091e+07	4.16958e+07	Two histotypes	29	27	28	30	81	81	326
1627	P37837	1.23727e+07	5.0872e+07	1.03468e+07	2.10813e+07	Two histotypes	46	50	38	51	123	110	475
1628	P38117	6.30506e+06	5.1255e+06	4.87051e+06	6.73577e+06	Two histotypes	35	34	31	34	94	90	368
1629	P38159	9.3693e+06	1.24488e+07	1.34597e+07	1.25215e+07	Two histotypes	48	41	42	46	120	126	503
1630	P38432	40889.1	54072.9	71137	124540	Two histotypes	3	3	4	5	9	11	36
1631	P38435	430730	59766.6	63776.1	17035.4	At least one histotype	14	4	6	2	12	6	40
1632	P38571	48150.6	#DIV/0!	#DIV/0!	#DIV/0!	At least one sample	3	0	0	0	0	0	0
1633	P38606	7.466e+06	8.39905e+06	3.61565e+06	2.54384e+06	Two histotypes	53	50	48	37	128	108	468
1634	P38646	2.17702e+07	2.73664e+07	4.70208e+07	2.3686e+07	Two histotypes	89	71	86	81	204	226	880
1635	P38919	3.78216e+06	4.22262e+06	4.0303e+06	2.80723e+06	Two histotypes	45	37	40	39	106	111	436
1636	P38935	13871.2	#DIV/0!	#DIV/0!	369141	NA	1	0	0	2	0	0	1
1637	P39019	4.63609e+06	3.80028e+06	3.74762e+06	4.56607e+06	Two histotypes	22	19	23	21	51	63	231
1638	P39023	2.96969e+06	2.65231e+06	2.00502e+06	2.64302e+06	Two histotypes	29	30	26	25	75	72	296
1639	P39059	747639	95372.5	143856	150157	At least one histotype	13	6	6	2	18	6	43
1640	P39060	2.29082e+07	1.49196e+07	3.80687e+06	1.75303e+06	Two histotypes	36	32	33	26	96	78	348
1641	P39656	6.97929e+06	4.45261e+06	7.65887e+06	7.728e+06	Two histotypes	29	23	31	29	69	84	305
1642	P39687	1.34929e+06	2.47263e+06	4.76882e+06	2.14086e+06	Two histotypes	16	15	18	13	41	30	150
1643	P39748	406233	473733	581660	942107	Two histotypes	16	9	15	17	27	38	130
1644	P39880	894049	285253	357254	179696	At least one sample	19	4	4	2	8	4	22
1645	P40121	2.68558e+06	7.6469e+06	1.44713e+06	1.62832e+06	Two histotypes	22	21	18	24	57	51	193
1646	P40222	237983	641705	283483	1.51424e+06	Two histotypes	9	9	9	15	15	19	64
1647	P40227	6.49863e+06	7.36386e+06	4.72593e+06	4.10062e+06	Two histotypes	50	42	46	45	119	124	490
1648	P40261	1.75669e+06	2.948e+07	574328	1.05638e+06	Two histotypes	15	15	11	13	45	31	144
1649	P40306	128563	151201	1.25534e+06	1.49534e+06	Two histotypes	4	3	11	11	9	30	42
1650	P40424	#DIV/0!	#DIV/0!	88080.7	195208	At least one histotype	0	0	4	8	0	12	0
1651	P40429	1.27425e+06	976401	961797	813827	Two histotypes	16	10	10	9	28	24	87
1652	P40616	911533	909821	645100	860142	Two histotypes	16	13	15	14	39	39	157
1653	P40692	69126.9	#DIV/0!	115937	19993.4	At least one sample	6	0	7	2	0	6	19
1654	P40763	1.79909e+06	6.04e+06	1.07741e+06	3.24362e+06	Two histotypes	49	57	35	55	125	98	460
1655	P40818	51635.8	133352	174095	69263	At least one sample	3	5	10	2	7	6	32
1656	P40855	44254.3	#DIV/0!	31954	34765.6	NA	1	0	1	1	0	1	2
1657	P40925	2.34915e+06	1.13806e+07	5.6681e+06	7.25941e+06	Two histotypes	20	27	29	30	60	72	251
1658	P40926	1.59911e+07	8.31154e+06	5.1316e+07	3.45546e+07	Two histotypes	33	30	40	37	81	106	356
1659	P40937	509307	619734	474106	599629	Two histotypes	12	5	9	18	12	22	66
1660	P40938	62755.3	#DIV/0!	86624.2	54799.7	At least one sample	5	0	4	2	0	6	15
1661	P40939	7.6498e+06	8.93843e+06	1.62496e+07	9.66892e+06	Two histotypes	73	54	69	71	156	195	694
1662	P41091	1.2518e+06	1.05957e+06	1.34993e+06	1.35196e+06	Two histotypes	18	12	19	22	36	44	160
1663	P41208	216297	99862.8	134908	41713.3	At least one sample	6	2	3	2	6	6	25
1664	P41214	#DIV/0!	#DIV/0!	#DIV/0!	47866.3	At least one sample	0	0	0	6	0	0	0
1665	P41218	#DIV/0!	38631.6	68072.1	10945.3	At least one sample	0	2	4	2	0	6	2
1666	P41222	169944	44149.5	25116.7	130813	At least one sample	4	1	1	4	3	3	17
1667	P41223	19628	11253.7	55097.5	22531.8	At least one histotype	4	1	6	4	1	12	24
1668	P41226	987121	#DIV/0!	431091	609531	At least one histotype	15	0	17	20	0	46	83
1669	P41227	240154	127091	243029	266079	Two histotypes	11	7	11	11	19	24	82
1670	P41229	104818	223519	#DIV/0!	#DIV/0!	At least one sample	4	2	0	0	6	0	0
1671	P41236;Q6NXS1	10217.2	20715.5	11134.6	30375.6	At least one sample	1	1	1	3	1	3	8
1672	P41240	170426	244995	630329	103479	Two histotypes	12	8	18	9	24	24	91
1673	P41247	#DIV/0!	#DIV/0!	112305	#DIV/0!	At least one sample	0	0	3	0	0	0	0
1674	P41250	2.85815e+06	4.2756e+06	3.65587e+06	1.08636e+06	Two histotypes	47	45	47	25	120	70	394
1675	P41252	2.17931e+06	3.70663e+06	2.5868e+06	6.58177e+06	Two histotypes	61	56	57	78	142	166	615
1676	P41743	189279	126667	90318.7	164569	Two histotypes	6	5	6	6	15	18	66
1677	P42025	1.73837e+06	1.12293e+06	792725	820227	Two histotypes	16	9	16	13	27	33	127
1678	P42126	1.95788e+06	2.03572e+06	4.66547e+06	4.85399e+06	Two histotypes	16	16	15	15	39	45	168
1679	P42166	2.39008e+06	2.09494e+06	7.32624e+06	5.45868e+06	Two histotypes	27	23	27	43	66	81	283
1680	P42167	451078	206794	456792	547491	Two histotypes	12	7	9	10	19	18	79
1681	P42224	2.21678e+06	5.39864e+06	6.23717e+06	6.3999e+06	Two histotypes	49	52	69	66	120	169	565
1682	P42226	632381	662519	464896	21129.3	At least one histotype	21	11	17	1	27	3	79
1683	P42229	489120	467346	418429	122961	Two histotypes	23	13	14	10	39	20	113
1684	P42285	877027	355539	1.5822e+06	480896	Two histotypes	27	11	34	17	27	49	180
1685	P42330	26288.8	111281	#DIV/0!	#DIV/0!	At least one sample	3	1	0	0	0	0	0
1686	P42331	#DIV/0!	28052.3	721734	11469.9	At least one sample	0	1	10	1	0	0	1
1687	P42336	#DIV/0!	#DIV/0!	#DIV/0!	30972.8	NA	0	0	0	2	0	0	0
1688	P42345	458451	891887	291045	234211	Two histotypes	32	34	28	19	70	49	235
1689	P42356	936854	1.70384e+06	931189	1.2634e+06	Two histotypes	9	7	10	11	19	26	74
1690	P42566	478472	357033	298274	300460	Two histotypes	26	17	16	18	51	36	179
1691	P42574	821516	947943	290187	626347	Two histotypes	7	7	5	6	18	15	66
1692	P42677	101290	#DIV/0!	65904.4	192999	At least one sample	3	0	2	5	0	6	12
1693	P42685	12024.8	926262	12933.6	#DIV/0!	At least one sample	1	7	1	0	2	0	3
1694	P42694	#DIV/0!	38826.9	22584.4	26951	At least one sample	0	3	1	1	0	1	4
1695	P42696	15453.3	57242	230185	70838.1	At least one histotype	4	4	9	4	6	12	33
1696	P42704	2.40462e+07	1.35182e+07	2.0001e+07	1.17805e+07	Two histotypes	129	103	129	127	290	351	1269
1697	P42765	1.03971e+06	6.15145e+06	2.71706e+06	2.3644e+06	Two histotypes	24	30	26	17	68	49	216
1698	P42766	2.09158e+06	1.95081e+06	1.35736e+06	1.66448e+06	Two histotypes	6	6	5	6	18	15	66
1699	P42768	#DIV/0!	#DIV/0!	9275.18	5151.95	At least one sample	0	0	1	3	0	3	0
1700	P42771	253922	318379	797662	1.00758e+06	Two histotypes	9	8	10	11	24	29	102
1701	P42785	1.03063e+06	336006	735493	79134.5	Two histotypes	16	4	15	5	12	15	73
1702	P42858	47715.3	2.06919e+06	1.45213e+06	1.48855e+06	Two histotypes	11	16	27	10	18	20	88
1703	P42892	104583	#DIV/0!	#DIV/0!	642.338	At least one sample	9	0	0	1	0	0	0
1704	P42898	61517	178594	15466.1	37310.9	At least one histotype	4	6	1	3	11	3	24
1705	P43003	#DIV/0!	#DIV/0!	41709.7	305763	At least one histotype	0	0	3	3	0	9	0
1706	P43007	74893.3	#DIV/0!	180055	177772	At least one sample	1	0	1	4	0	2	2
1707	P43034	1.11904e+06	1.02768e+06	901755	1.56214e+06	Two histotypes	19	15	15	17	45	45	184
1708	P43121	151717	19519	112137	112399	Two histotypes	5	3	6	6	9	18	48
1709	P43155	88402.7	228265	329402	983296	At least one histotype	5	5	12	22	6	34	52
1710	P43243	6.25459e+06	9.10199e+06	9.08511e+06	7.22837e+06	Two histotypes	57	54	56	57	148	152	603
1711	P43246	353791	64488.7	1.07666e+06	754215	Two histotypes	14	4	30	23	9	57	92
1712	P43251	94606.7	155826	112473	336614	Two histotypes	6	5	8	10	12	22	61
1713	P43304	1.04062e+06	1.92753e+06	1.09994e+07	4.09742e+06	Two histotypes	29	28	62	52	63	142	335
1714	P43307	1.18109e+06	1.03599e+06	855216	2.16115e+06	Two histotypes	9	8	9	9	24	27	102
1715	P43353	548347	461978	86230	46272.3	At least one sample	4	4	5	3	8	7	20
1716	P43358	#DIV/0!	162575	5.23809e+06	#DIV/0!	At least one sample	0	1	21	0	0	0	3
1717	P43405	#DIV/0!	117338	36792.5	395438	At least one histotype	0	4	3	12	0	9	15
1718	P43487	959679	1.04755e+06	1.08043e+06	794653	Two histotypes	6	6	6	6	18	18	72
1719	P43490	4.76748e+06	3.04613e+06	2.4494e+06	2.66719e+06	Two histotypes	44	26	32	31	75	83	322
1720	P43652	279306	362813	273982	635768	Two histotypes	10	9	4	13	22	12	76
1721	P43686	1.64991e+06	2.96451e+06	1.6408e+06	1.59629e+06	Two histotypes	30	30	29	25	76	68	284
1722	P43694	#DIV/0!	#DIV/0!	15450.2	#DIV/0!	At least one sample	0	0	3	0	0	0	0
1723	P43897	449259	216173	571243	519669	Two histotypes	9	4	10	9	12	23	70
1724	P45877	#DIV/0!	86410.8	#DIV/0!	#DIV/0!	NA	0	2	0	0	0	0	0
1725	P45880	5.5996e+06	3.96015e+06	1.52054e+07	1.50832e+07	Two histotypes	24	19	24	24	57	72	258
1726	P45954	966347	860827	577309	988682	Two histotypes	24	20	20	23	57	55	227
1727	P45973	101483	9789.54	56399.6	245981	At least one sample	7	1	3	9	3	7	26
1728	P45974	4.03029e+06	4.89914e+06	4.04133e+06	2.97718e+06	Two histotypes	66	47	56	46	131	123	518
1729	P45984	212522	665953	266269	276106	Two histotypes	3	5	6	5	9	15	46
1730	P45985	31459.2	#DIV/0!	48328	41444.5	At least one sample	3	0	3	2	0	6	15
1731	P46013	1.42133e+06	196638	438733	755211	At least one sample	16	1	2	15	2	2	29
1732	P46019	44412	114001	#DIV/0!	53840.8	At least one sample	4	2	0	2	2	0	6
1733	P46060	722595	1.54346e+06	1.44927e+06	1.18356e+06	Two histotypes	25	23	31	29	58	84	269
1734	P46063	1.23989e+06	924712	797774	1.24874e+06	Two histotypes	27	16	14	25	32	28	143
1735	P46087	745625	1.4001e+06	2.79466e+06	634312	Two histotypes	20	19	37	19	39	56	197
1736	P46100	242185	52697.8	80853.6	17358.9	At least one sample	9	2	8	3	2	6	28
1737	P46108	871290	837820	1.12744e+06	990255	Two histotypes	18	13	18	19	33	51	173
1738	P46109	1.17493e+06	1.32029e+06	2.75255e+06	1.03654e+06	Two histotypes	22	13	26	16	39	47	182
1739	P46199	372880	472904	1.06098e+06	591985	Two histotypes	10	10	15	13	24	39	112
1740	P46379	1.46331e+06	4.50577e+06	2.21425e+06	1.84702e+06	Two histotypes	41	35	41	41	83	97	374
1741	P46439	#DIV/0!	71472.6	705869	126193	At least one sample	0	1	9	2	0	6	5
1742	P46459	3.1238e+06	5.32122e+06	2.08652e+06	3.26765e+06	Two histotypes	59	49	36	54	129	93	457
1743	P46527	#DIV/0!	#DIV/0!	27098.2	105979	At least one sample	0	0	2	4	0	6	0
1744	P46734	156706	#DIV/0!	192656	77673.7	At least one histotype	8	0	8	5	0	14	32
1745	P46736	107025	194349	140463	199380	Two histotypes	6	4	4	7	12	12	52
1746	P46776	2.56333e+06	2.48279e+06	2.21487e+06	2.41443e+06	Two histotypes	7	6	8	8	18	22	76
1747	P46777	3.21172e+06	2.5946e+06	2.95257e+06	3.34078e+06	Two histotypes	40	27	32	35	75	90	322
1748	P46778	266434	29133.1	78130.1	52190.1	At least one sample	6	1	2	3	3	3	12
1749	P46779	486605	440590	423632	630966	Two histotypes	7	9	7	10	19	20	82
1750	P46781	1.01741e+07	8.64193e+06	9.42142e+06	9.98542e+06	Two histotypes	36	31	36	36	91	101	384
1751	P46782	2.67241e+06	2.36982e+06	2.43117e+06	2.67956e+06	Two histotypes	16	8	12	13	24	30	115
1752	P46783	4.13567e+06	4.86381e+06	3.90287e+06	4.93933e+06	Two histotypes	18	16	16	19	48	48	194
1753	P46821	237525	51015	270193	576050	At least one histotype	13	1	10	25	3	26	54
1754	P46926	173983	1.14998e+06	1.45891e+06	554539	Two histotypes	12	19	25	21	26	57	161
1755	P46934	25042.7	105030	20147.8	#DIV/0!	At least one sample	3	3	2	0	6	0	10
1756	P46937	179894	#DIV/0!	1.80547e+06	63578.6	At least one histotype	7	0	26	5	0	15	34
1757	P46939	490236	592933	2.08839e+06	773939	Two histotypes	19	22	70	40	37	105	218
1758	P46940	1.11278e+07	2.2476e+07	2.94206e+07	1.93066e+07	Two histotypes	158	152	179	169	410	485	1713
1759	P46976	112863	1.46304e+06	434896	1.00482e+06	At least one histotype	5	11	9	11	5	27	66
1760	P46977	1.9951e+07	1.67742e+06	9.06737e+06	1.30123e+07	Two histotypes	29	17	29	27	45	75	252
1761	P47712	#DIV/0!	301177	2030.26	#DIV/0!	At least one sample	0	7	2	0	0	0	3
1762	P47736	#DIV/0!	#DIV/0!	#DIV/0!	#DIV/0!	NA	0	0	0	0	0	0	0
1763	P47755	5.4305e+06	3.27964e+06	5.14159e+06	4.40333e+06	Two histotypes	21	11	19	16	33	45	168
1764	P47756	3.00209e+06	2.76768e+06	4.10917e+06	3.42691e+06	Two histotypes	25	20	25	27	48	68	241
1765	P47897	4.87401e+06	3.11924e+06	3.00161e+06	4.41244e+06	Two histotypes	64	43	54	64	120	152	554
1766	P47914	838276	676373	1.00759e+06	1.19701e+06	Two histotypes	5	3	6	4	9	12	44
1767	P47929	251790	#DIV/0!	#DIV/0!	#DIV/0!	At least one sample	6	0	0	0	0	0	0
1768	P47985	1.74964e+06	1.19608e+06	4.86818e+06	4.83975e+06	Two histotypes	23	19	29	24	53	72	244
1769	P47989	22196.3	2.52217e+06	#DIV/0!	#DIV/0!	At least one sample	2	19	0	0	6	0	0
1770	P48047	3.47187e+06	3.62235e+06	6.40066e+06	3.57185e+06	Two histotypes	19	13	23	20	37	60	190
1771	P48059	143073	136940	185035	161125	At least one histotype	2	3	3	3	6	9	30
1772	P48147	703268	1.15588e+06	1.20932e+06	482184	Two histotypes	23	18	28	15	52	43	204
1773	P48163	#DIV/0!	492644	219073	88703.1	At least one sample	0	10	6	2	0	5	21
1774	P48165	6.03567e+06	1.38631e+06	263115	332797	At least one histotype	2	3	3	3	6	9	30
1775	P48200	28576	17973.9	11847.4	9644.93	At least one sample	1	3	2	2	3	4	16
1776	P48380	#DIV/0!	#DIV/0!	52539.3	24604.3	At least one sample	0	0	6	1	0	0	0
1777	P48382	#DIV/0!	#DIV/0!	13016.4	34945.2	At least one sample	0	0	3	3	0	3	0
1778	P48426	89437.5	80931.2	51938.6	60839.1	At least one histotype	3	2	3	3	6	9	30
1779	P48444	3.75387e+06	3.55525e+06	3.3732e+06	4.25139e+06	Two histotypes	41	26	35	40	77	89	340
1780	P48449	2.05389e+06	273757	832039	444050	Two histotypes	24	9	16	10	23	25	115
1781	P48506	153712	2.59989e+06	759284	331886	Two histotypes	7	24	15	11	17	22	101
1782	P48507	96318.1	221111	63856.2	745083	Two histotypes	8	7	4	14	14	9	61
1783	P48509	1.33096e+06	6.75422e+06	15998.9	3.30024e+06	At least one sample	3	2	1	6	6	3	15
1784	P48553	93971.5	82081.2	48299.2	55993.4	Two histotypes	3	3	5	3	9	9	36
1785	P48556	983950	1.34548e+06	695716	1.04684e+06	Two histotypes	17	13	14	15	36	39	155
1786	P48634	118281	21967.3	642089	333812	At least one histotype	11	3	24	18	5	46	75
1787	P48637	842634	3.72644e+06	1.82068e+06	2.24501e+06	Two histotypes	17	34	29	32	45	64	221
1788	P48643	7.38038e+06	8.17102e+06	5.24427e+06	6.85842e+06	Two histotypes	52	51	49	52	138	125	527
1789	P48651	87018.6	91846.5	266112	52082.2	At least one histotype	5	4	7	2	11	6	39
1790	P48681	429588	#DIV/0!	497613	52079.4	At least one sample	16	0	17	1	0	2	33
1791	P48723	134889	20606.8	37297.8	71868.7	At least one sample	6	3	1	2	4	1	9
1792	P48729	233269	412010	187956	213534	Two histotypes	14	11	12	14	25	31	109
1793	P48730	151236	107304	93225.8	46235.9	At least one sample	5	1	2	2	3	4	16
1794	P48735	5.1387e+06	1.8664e+07	1.7471e+07	2.23745e+07	Two histotypes	42	47	55	50	123	148	517
1795	P48736	11542.3	#DIV/0!	#DIV/0!	#DIV/0!	At least one sample	4	0	0	0	0	0	0
1796	P48739	758703	998806	428682	932592	Two histotypes	20	15	12	16	39	32	143
1797	P48960	81855.7	#DIV/0!	21997.9	#DIV/0!	At least one sample	6	0	2	0	0	0	6
1798	P49005	25057	#DIV/0!	57900.3	105181	At least one sample	4	0	6	5	0	7	17
1799	P49006	488134	260150	1.04772e+06	1.23321e+06	Two histotypes	6	5	6	7	15	18	66
1800	P49023	79688.7	33266.3	155330	396906	At least one histotype	3	1	11	9	3	21	20
1801	P49116	#DIV/0!	#DIV/0!	143757	153221	At least one sample	0	0	4	4	0	5	0
1802	P49137	227633	365092	183625	243761	Two histotypes	9	10	9	12	19	23	85
1803	P49189	1.61936e+06	3.66454e+06	2.81493e+06	7.29606e+06	Two histotypes	20	25	25	35	57	73	246
1804	P49207	1.14104e+06	889419	1.14586e+06	1.24644e+06	Two histotypes	8	7	8	10	20	24	87
1805	P49247	143743	24250.4	193794	8895.29	At least one sample	7	1	10	2	3	6	32
1806	P49257	5.78995e+06	7.1146e+06	2.09661e+06	4.85645e+06	Two histotypes	31	25	21	26	72	61	252
1807	P49321	2.17614e+06	1.08931e+06	2.28357e+06	3.02039e+06	Two histotypes	42	17	34	42	50	96	302
1808	P49327	1.41708e+07	1.74944e+07	7.45533e+06	7.82309e+06	Two histotypes	171	155	143	142	411	359	1540
1809	P49354	271537	492706	261543	208930	Two histotypes	10	8	9	7	24	18	88
1810	P49356	160142	26835	17464.6	18571.6	At least one sample	6	3	4	2	6	4	26
1811	P49366	110819	#DIV/0!	271520	207184	At least one histotype	1	0	8	6	0	18	6
1812	P49368	1.04478e+07	1.26856e+07	7.56339e+06	6.45934e+06	Two histotypes	70	58	63	58	156	159	650
1813	P49406	629083	349748	530216	890208	Two histotypes	16	7	12	16	21	33	118
1814	P49407	84386.3	62719.9	51792.7	51212	At least one histotype	7	1	4	3	3	9	27
1815	P49411	1.99925e+07	1.2249e+07	3.65817e+07	3.53502e+07	Two histotypes	57	54	63	57	147	168	628
1816	P49419	1.20264e+06	1.18034e+06	2.83684e+06	2.00856e+06	Two histotypes	20	16	27	23	45	69	207
1817	P49427	3983.62	402.305	136403	4278.53	At least one sample	1	2	4	2	2	4	12
1818	P49441	8931.55	83407.6	31741.7	34244.7	At least one sample	2	3	3	3	6	6	25
1819	P49458	131995	279340	285547	396771	Two histotypes	3	3	4	3	9	9	36
1820	P49459	214787	#DIV/0!	137999	231776	At least one sample	4	0	2	2	0	4	12
1821	P49585	819291	285786	289367	495943	Two histotypes	16	6	12	14	18	35	113
1822	P49588	743956	1.03035e+06	1.82729e+06	3.73599e+06	Two histotypes	25	28	37	55	56	99	293
1823	P49589	657215	1.33035e+06	712621	2.38732e+06	Two histotypes	20	17	24	33	43	69	208
1824	P49590	84707.3	534923	296711	724100	Two histotypes	7	10	10	15	16	30	89
1825	P49591	556854	983414	1.28633e+06	897941	Two histotypes	19	19	25	23	53	63	222
1826	P49593	16131.5	267060	247766	38058.3	At least one histotype	4	5	10	3	6	9	40
1827	P49662	3862.02	16120.4	71574	3711.14	Two histotypes	3	4	7	3	9	9	39
1828	P49720	716472	2.26471e+06	2.24008e+06	756340	Two histotypes	13	14	15	10	33	28	126
1829	P49721	1.47181e+06	4.7939e+06	2.3601e+06	2.74112e+06	Two histotypes	16	14	15	15	39	36	156
1830	P49736	2.19266e+06	50159.9	1.22034e+06	1.0114e+06	Two histotypes	59	4	34	31	11	70	206
1831	P49747	201236	#DIV/0!	#DIV/0!	#DIV/0!	At least one sample	6	0	0	0	0	0	0
1832	P49748	1.13362e+07	8.5634e+06	5.05678e+06	1.36645e+07	Two histotypes	68	49	61	66	140	159	626
1833	P49750	129071	664063	327625	165516	At least one histotype	8	6	17	12	7	25	43
1834	P49753;Q86TX2	524527	610761	850327	420233	Two histotypes	16	11	15	12	32	36	138
1835	P49755	2.44462e+06	2.62916e+06	2.25807e+06	2.60684e+06	Two histotypes	21	16	20	20	48	57	214
1836	P49756	885899	601107	1.01847e+06	568093	Two histotypes	20	15	24	14	38	41	170
1837	P49757	667067	651333	315213	57794.1	Two histotypes	14	4	5	4	11	9	40
1838	P49761	#DIV/0!	#DIV/0!	#DIV/0!	#DIV/0!	NA	0	0	0	0	0	0	0
1839	P49768	44546.2	53774	22987.7	#DIV/0!	At least one sample	3	1	3	0	2	0	9
1840	P49770	240783	137309	560117	402007	Two histotypes	11	4	11	12	12	23	75
1841	P49773	396738	1.41881e+06	1.20129e+06	567518	Two histotypes	6	6	6	6	15	18	66
1842	P49789	#DIV/0!	#DIV/0!	84100.6	270161	At least one histotype	0	0	5	8	0	14	0
1843	P49790	1.82677e+06	1.02158e+06	1.21693e+06	1.55027e+06	Two histotypes	18	15	25	20	37	55	154
1844	P49792	1.66862e+06	1.89183e+06	2.81968e+06	2.51129e+06	Two histotypes	58	50	77	71	100	171	515
1845	P49815	359205	166440	175806	186957	At least one histotype	5	2	8	8	2	13	20
1846	P49821	1.37948e+06	1.01727e+06	2.00409e+06	3.2567e+06	Two histotypes	27	16	27	27	48	74	244
1847	P49841	121025	96751.8	125587	157219	At least one histotype	2	1	5	4	2	9	18
1848	P49842	7594.02	#DIV/0!	17143.1	11507.5	At least one sample	1	0	3	2	0	6	5
1849	P49902	699725	930777	202321	768861	Two histotypes	13	14	9	15	36	27	128
1850	P49903	374761	209783	1.42217e+06	751126	Two histotypes	18	6	23	19	13	54	132
1851	P49915	1.44006e+06	669030	1.9509e+06	4.61508e+06	Two histotypes	32	12	30	46	36	87	230
1852	P49916	444948	331371	517466	141969	Two histotypes	23	9	20	11	21	27	115
1853	P49959	843803	272519	2.23074e+06	456307	Two histotypes	28	13	40	20	39	57	202
1854	P49961	531167	877520	995830	781797	At least one histotype	3	3	6	3	6	9	33
1855	P50135	174295	216875	139532	#DIV/0!	At least one histotype	3	4	3	0	9	0	18
1856	P50148	326481	306022	478728	162295	Two histotypes	7	6	9	5	13	12	58
1857	P50150	#DIV/0!	#DIV/0!	35717.6	#DIV/0!	At least one sample	0	0	3	0	0	0	0
1858	P50151	67633.6	115464	59399.2	35654.3	At least one sample	2	2	3	1	4	3	16
1859	P50213	1.04815e+06	959145	3.54196e+06	2.52357e+06	Two histotypes	15	12	23	19	34	56	158
1860	P50225;P50226	192645	510783	129180	122857	Two histotypes	6	8	8	7	18	20	66
1861	P50238	1.13699e+06	23975.4	1.16172e+06	3.22348e+06	At least one histotype	6	1	6	6	3	18	42
1862	P50281	365841	#DIV/0!	71240.4	24423.9	At least one histotype	13	0	5	3	0	9	23
1863	P50336	101246	355094	289705	487286	At least one histotype	6	2	7	12	0	17	29
1864	P50395	8.38775e+06	9.87126e+06	1.02097e+07	6.81641e+06	Two histotypes	58	40	62	48	116	140	523
1865	P50402	1.35972e+06	1.07268e+06	3.32703e+06	3.03027e+06	Two histotypes	18	14	29	28	39	68	188
1866	P50416	6.40194e+06	1.49958e+06	3.87841e+06	4.20243e+06	Two histotypes	57	13	37	40	36	98	293
1867	P50440	#DIV/0!	#DIV/0!	153783	43196	At least one sample	0	0	5	2	0	6	0
1868	P50443	3046.67	#DIV/0!	10144.8	90515.3	At least one sample	2	0	2	5	0	6	10
1869	P50452	327651	1.00319e+06	450766	140779	Two histotypes	11	14	11	6	31	18	98
1870	P50453	726879	795034	432038	171866	Two histotypes	18	13	12	8	39	24	116
1871	P50454	9.87846e+06	5.26193e+06	1.22399e+07	4.20695e+06	Two histotypes	45	39	52	40	105	110	435
1872	P50479	#DIV/0!	45512.3	281750	#DIV/0!	At least one sample	0	2	6	0	0	0	6
1873	P50502	2.99775e+06	5.57591e+06	2.25489e+06	2.36786e+06	Two histotypes	21	17	18	19	51	47	195
1874	P50542	107821	78374.9	65173.5	35688.3	At least one histotype	8	2	4	3	4	9	26
1875	P50552	2.86832e+06	662570	699934	246091	Two histotypes	34	17	19	14	49	42	182
1876	P50570	3.25249e+06	6.57175e+06	3.64453e+06	3.39773e+06	Two histotypes	59	59	59	57	145	137	588
1877	P50579	181171	159488	64152.5	147507	Two histotypes	8	6	5	8	18	13	63
1878	P50583	#DIV/0!	#DIV/0!	114076	248730	At least one histotype	0	0	5	6	0	15	0
1879	P50613	58841	161091	180978	123086	Two histotypes	3	6	6	6	9	18	54
1880	P50748	607697	706827	749424	764832	At least one histotype	6	2	6	6	6	13	42
1881	P50750	252172	507889	433844	376527	Two histotypes	14	13	15	13	36	39	151
1882	P50851	2.25905e+06	6.2057e+06	2.40673e+06	5.74963e+06	Two histotypes	57	45	44	91	100	125	478
1883	P50895	7.49662e+06	1.11587e+06	4.71319e+06	1.92416e+06	Two histotypes	35	19	28	27	57	75	269
1884	P50897	273511	372460	246347	765825	Two histotypes	10	5	3	15	11	9	57
1885	P50914	1.35088e+06	1.23211e+06	1.09827e+06	1.40516e+06	Two histotypes	10	9	12	10	27	28	109
1886	P50990	1.41007e+07	1.38942e+07	8.71416e+06	8.43851e+06	Two histotypes	75	67	63	63	181	178	683
1887	P50991	8.79724e+06	1.19478e+07	6.81912e+06	6.05891e+06	Two histotypes	48	41	41	43	105	113	445
1888	P50995	1.50446e+07	1.99923e+07	8.7009e+06	6.02114e+06	Two histotypes	51	51	48	44	142	132	546
1889	P51003	312997	267231	24968.2	84998.9	Two histotypes	17	12	4	6	23	9	51
1890	P51114	969062	957383	396764	1.46412e+06	Two histotypes	23	18	13	29	40	39	183
1891	P51116	1.16676e+06	850584	1.13548e+06	1.39189e+06	Two histotypes	11	6	7	11	18	20	83
1892	P51148	1.92015e+06	2.5653e+06	992721	1.60885e+06	Two histotypes	15	15	14	15	45	42	174
1893	P51149	5.94285e+06	4.98973e+06	5.90577e+06	5.12508e+06	Two histotypes	34	24	29	34	72	87	317
1894	P51151	488076	431333	60190.9	145286	Two histotypes	11	6	3	4	17	9	41
1895	P51153	1.77563e+06	1.93438e+06	1.33478e+06	1.65328e+06	Two histotypes	15	14	11	13	42	33	139
1896	P51157	1.14265e+06	1.97326e+06	2141688	1.36875e+06	At least one histotype	2	3	3	3	6	9	30
1897	P51159	230363	169697	537504	584779	Two histotypes	6	7	3	6	18	9	54
1898	P51178	52487.9	#DIV/0!	222918	181421	At least one histotype	3	0	5	4	0	10	18
1899	P51397	7301.82	#DIV/0!	12213.7	17191.9	At least one histotype	3	0	3	3	0	9	18
1900	P51398	745321	245396	331068	582106	Two histotypes	15	8	14	16	21	36	114
1901	P51452	1.5945e+06	1.1911e+06	65817.4	540874	Two histotypes	8	10	3	7	21	9	49
1902	P51531	284625	28361.4	374511	223136	Two histotypes	6	3	13	8	9	21	54
1903	P51532	363985	425847	1.03998e+06	491985	Two histotypes	18	14	32	20	37	60	169
1904	P51553	374050	328172	507453	563947	Two histotypes	8	6	8	10	18	20	78
1905	P51570	2.06306e+06	6.66233e+06	2.08292e+06	2.39679e+06	Two histotypes	27	32	29	31	81	85	339
1906	P51571	1.89946e+06	1.57115e+06	1.46573e+06	4.07719e+06	Two histotypes	15	9	10	16	27	30	123
1907	P51572	1.65996e+06	3.46525e+06	1.96163e+06	2.25377e+06	Two histotypes	21	23	18	22	56	44	187
1908	P51580	#DIV/0!	179023	63001.7	96520.3	At least one sample	0	5	1	1	0	1	6
1909	P51587	#DIV/0!	11839.8	11432.9	#DIV/0!	NA	0	1	2	0	0	0	2
1910	P51608	91534.6	232709	1.16713e+06	671783	Two histotypes	7	10	28	26	12	58	81
1911	P51610	795380	420204	1.8702e+06	1.47881e+06	Two histotypes	25	17	39	34	46	86	229
1912	P51617	65758.3	44108.2	184356	88047.1	Two histotypes	6	5	8	8	15	20	66
1913	P51648	20009.4	363093	776053	1.59777e+06	At least one histotype	2	9	16	18	5	44	66
1914	P51649	155233	615365	1.9267e+06	2.18274e+06	Two histotypes	6	7	20	21	15	47	78
1915	P51654	#DIV/0!	245562	#DIV/0!	#DIV/0!	At least one sample	0	4	0	0	0	0	0
1916	P51659	1.78034e+07	2.08697e+07	1.08143e+07	1.26016e+07	Two histotypes	55	35	42	41	105	118	455
1917	P51665	464552	903654	401963	537553	Two histotypes	15	14	15	14	39	39	158
1918	P51687	258454	216758	144756	220402	Two histotypes	6	5	6	6	15	18	66
1919	P51688	330801	221782	271460	82823.9	Two histotypes	6	6	6	6	18	18	72
1920	P51689	42180.7	206126	59358.1	79442.9	At least one sample	1	3	2	2	3	4	16
1921	P51690	809347	963710	#DIV/0!	#DIV/0!	At least one histotype	13	14	0	0	35	0	0
1922	P51692	67112.6	193050	43247.3	#DIV/0!	At least one histotype	6	6	4	0	15	0	22
1923	P51784	277822	344472	34319.9	52118.4	Two histotypes	11	8	3	4	18	9	41
1924	P51798	68564.4	#DIV/0!	69548.6	51621.8	At least one sample	6	0	3	3	0	5	16
1925	P51809	182619	103720	90663.7	#DIV/0!	At least one sample	6	2	1	0	4	0	4
1926	P51812	351285	243636	624020	588683	Two histotypes	17	10	28	24	21	58	131
1927	P51858	2.93529e+06	5.96985e+06	5.71186e+06	7.96986e+06	Two histotypes	35	33	36	39	84	108	384
1928	P51884	2.62803e+06	8.30195e+06	1.51959e+07	3.66726e+06	Two histotypes	15	21	27	15	44	45	184
1929	P51888	318395	550177	8.57011e+06	2.21676e+06	Two histotypes	9	9	26	18	20	54	100
1930	P51911	297664	#DIV/0!	128742	50098.6	At least one sample	9	0	6	2	0	3	24
1931	P51946	22571.3	96691.2	34724.6	21001.8	At least one histotype	3	4	4	2	9	6	31
1932	P51965;Q969T4;Q96LR5	#DIV/0!	43498.2	128924	111385	At least one histotype	0	1	3	3	0	9	6
1933	P51970	108252	78186.5	151408	255499	Two histotypes	6	5	6	6	15	18	66
1934	P51991	7.44623e+06	8.83099e+06	9.74436e+06	1.00659e+07	Two histotypes	24	22	24	24	63	63	259
1935	P52209	5.64817e+06	1.98739e+07	2.466e+06	4.18908e+06	Two histotypes	34	38	29	30	98	70	309
1936	P52272	1.72529e+07	1.7109e+07	2.66509e+07	1.9119e+07	Two histotypes	96	94	99	107	232	265	982
1937	P52292	1.7307e+06	495008	406404	404248	Two histotypes	29	10	8	16	30	21	117
1938	P52294	239088	84808.8	61015.6	60791.8	Two histotypes	6	5	3	3	11	9	36
1939	P52298	139963	277245	163949	197983	Two histotypes	5	5	6	6	13	18	60
1940	P52306	27096.6	44596	168665	276689	At least one histotype	3	4	11	12	3	25	38
1941	P52434	148839	55303.1	101434	230325	Two histotypes	8	3	6	9	9	18	60
1942	P52564	#DIV/0!	#DIV/0!	70093.3	143616	At least one histotype	0	0	3	5	0	9	0
1943	P52565	1.26482e+06	3.92209e+06	3.07534e+06	1.45337e+06	Two histotypes	16	16	16	17	44	47	183
1944	P52566	392052	264415	1.15551e+06	591612	Two histotypes	9	4	12	11	12	30	73
1945	P52594	203590	78386.4	76844.9	94518.9	At least one sample	8	2	5	3	4	3	20
1946	P52597	2.61225e+06	2.17372e+06	2.34145e+06	2.85637e+06	Two histotypes	18	17	21	20	48	58	204
1947	P52630	679427	639042	655172	419524	Two histotypes	15	13	20	15	35	34	126
1948	P52655	238639	219452	297237	387208	Two histotypes	3	3	3	3	9	9	36
1949	P52657	130979	71910.8	134633	123259	At least one histotype	3	3	3	2	9	6	30
1950	P52701	1.17368e+06	241985	1.36969e+06	1.2817e+06	Two histotypes	25	8	34	33	19	82	171
1951	P52732	128149	47677.1	#DIV/0!	27838.8	At least one sample	9	2	0	2	6	0	7
1952	P52735	135624	193160	#DIV/0!	153088	At least one histotype	11	6	0	1	17	0	0
1953	P52756	436847	342474	350221	636260	At least one histotype	8	2	7	6	5	18	44
1954	P52758	169202	3.09978e+06	3.03162e+06	1.26523e+06	Two histotypes	6	8	6	7	15	18	59
1955	P52788	2.77889e+06	4.17176e+06	2.05605e+06	1.98862e+06	Two histotypes	9	12	20	13	22	37	110
1956	P52789	187279	210249	42930.5	236100	Two histotypes	11	8	5	14	19	13	66
1957	P52815	303659	157984	424250	486338	Two histotypes	7	4	8	9	12	21	56
1958	P52824	12897.6	14895	10878.4	249811	At least one sample	4	2	2	2	6	0	10
1959	P52888	531041	705617	299027	263548	Two histotypes	17	10	13	12	29	30	122
1960	P52907	1.42497e+06	1.36681e+06	2.87632e+06	1.93453e+06	Two histotypes	19	16	18	20	42	48	193
1961	P52926	#DIV/0!	#DIV/0!	43791.7	#DIV/0!	At least one sample	0	0	3	0	0	0	0
1962	P52943	494336	#DIV/0!	507911	1.30358e+06	At least one histotype	9	0	7	9	0	21	43
1963	P52948	680803	1.08137e+06	959037	1.83558e+06	Two histotypes	33	20	37	41	58	91	290
1964	P53004	918477	3.24546e+06	869906	758947	Two histotypes	21	21	20	18	63	52	228
1965	P53007	1.47525e+06	1.46485e+06	1.10332e+06	1.36793e+06	Two histotypes	20	12	16	17	29	42	145
1966	P53041	54359.4	52961.6	14743.3	27884.9	At least one histotype	10	6	4	3	11	2	21
1967	P53350	29470.8	#DIV/0!	#DIV/0!	#DIV/0!	NA	2	0	0	0	0	0	0
1968	P53355	36957.9	117481	59794.8	31882.1	At least one histotype	6	7	2	1	9	0	8
1969	P53365	122922	556951	168849	564537	Two histotypes	6	6	6	11	18	18	72
1970	P53367	414168	811880	841771	1.71427e+06	Two histotypes	11	11	12	17	26	34	120
1971	P53384	60521.4	74427.7	75783.3	217395	At least one histotype	4	2	4	6	6	12	34
1972	P53396	4.29254e+06	2.12221e+07	2.41223e+06	5.6077e+06	Two histotypes	77	101	56	77	220	143	696
1973	P53582	538589	315657	763848	707379	Two histotypes	11	6	11	11	17	31	96
1974	P53597	529379	147795	319884	680794	At least one histotype	11	2	10	13	4	26	57
1975	P53602	344405	669117	341175	518497	Two histotypes	6	6	4	8	18	12	60
1976	P53611	9325.17	28877.2	56270.7	73473.6	At least one histotype	3	2	6	4	6	12	25
1977	P53618	4.25477e+06	3.90978e+06	3.27402e+06	4.86793e+06	Two histotypes	63	50	57	57	139	152	601
1978	P53621	9.02905e+06	1.10292e+07	7.14042e+06	1.03259e+07	Two histotypes	87	83	79	93	240	232	950
1979	P53634	696736	693889	357104	76273.9	Two histotypes	12	7	6	3	21	9	54
1980	P53677	34269.7	28248.5	53424	#DIV/0!	At least one histotype	4	4	4	0	10	0	16
1981	P53680	1.09757e+06	1.18757e+06	443725	590950	Two histotypes	14	8	9	8	24	18	85
1982	P53701	32027	#DIV/0!	104809	68026.9	At least one histotype	1	0	7	5	0	11	4
1983	P53803	137359	211641	244591	177184	Two histotypes	3	3	3	3	9	9	36
1984	P53985	#DIV/0!	#DIV/0!	115198	#DIV/0!	At least one sample	0	0	3	0	0	0	0
1985	P53990	413817	682443	783945	929627	Two histotypes	10	10	10	15	25	27	109
1986	P53992	2.04766e+06	2.2715e+06	1.43962e+06	1.92209e+06	Two histotypes	41	35	33	39	102	89	376
1987	P53999	3.64301e+06	1.75513e+06	5.21097e+06	6.5935e+06	Two histotypes	19	9	19	20	27	47	145
1988	P54098	44153.7	#DIV/0!	299791	106356	At least one sample	4	0	8	5	0	5	7
1989	P54105	194147	239880	375087	413446	At least one sample	1	3	6	2	2	5	10
1990	P54136	4.10981e+06	6.39283e+06	6.54805e+06	5.63433e+06	Two histotypes	60	52	61	62	145	167	599
1991	P54198	4738.7	#DIV/0!	#DIV/0!	#DIV/0!	At least one sample	3	0	0	0	0	0	0
1992	P54252	26972.9	54951.1	29460.2	83072.2	At least one sample	3	1	1	4	3	2	12
1993	P54577	654120	2.22588e+06	2.85512e+06	2.44389e+06	Two histotypes	25	31	44	41	59	108	311
1994	P54578	1.77265e+06	4.77366e+06	3.12089e+06	1.79736e+06	Two histotypes	27	32	34	26	68	70	291
1995	P54619	689728	1.4994e+06	203503	327838	Two histotypes	15	16	9	10	38	21	114
1996	P54652	1.94915e+07	3.39228e+07	2.22043e+07	1.59828e+07	Two histotypes	36	23	23	24	65	52	240
1997	P54687	#DIV/0!	230222	863375	61299.9	At least one histotype	0	2	14	5	0	15	6
1998	P54709	145965	209357	469131	352529	Two histotypes	6	7	10	8	18	21	73
1999	P54710	#DIV/0!	177447	#DIV/0!	#DIV/0!	At least one sample	0	3	0	0	0	0	0
[truncated: 3,713 more rows]

## Sheet: Lab_5
Column1	ProteinID	histotype1.patient1.J1219.AVG_sumProtIntensity	histotype1.patient2.J1225.AVG_sumProtIntensity	histotype2.patient3.J1220.AVG_sumProtIntensity	histotype2.patient4.J1242.AVG_sumProtIntensity	Quantifiability	patient1.proteinHits	patient2.proteinHits	patient3.proteinHits	patient4.proteinHits	histotype1.numOfInteractionsPerProtein	histotype2.numOfInteractionsPerProtein	common.numOfInteractionsPerProtein
1	A0A075B6I9;P04211	371428	#DIV/0!	#DIV/0!	#DIV/0!	NA	2	0	0	0	0	0	0
2	A0A075B6K5;P80748	229684	236869	236042	287596	Two histotypes	3	3	3	3	9	9	36
3	A0A075B6P5;A0A075B6S2;A0A075B6S6;A0A087WW87;A0A0A0MRZ7;A2NJV5;P01614;P01615;P06310	2.60714e+06	1.94484e+06	709389	1.6454e+06	Two histotypes	3	3	3	3	9	9	36
4	A0A087WSY6	607858	#DIV/0!	#DIV/0!	#DIV/0!	At least one sample	3	0	0	0	0	0	0
5	A0A096LP55;P07919	#DIV/0!	#DIV/0!	145692	227542	At least one histotype	0	0	3	3	0	9	0
6	A0A0A0MRZ8;P04433	1.16826e+06	1.26652e+06	482106	3663030	Two histotypes	3	3	3	3	9	9	36
7	A0A0B4J1X5;A0A0C4DH42;P01767;P01772;P0DP02	737681	432403	159328	341484	Two histotypes	3	3	3	3	9	9	36
8	A0A0B4J1Y8	311348	#DIV/0!	409605	480502	At least one sample	4	0	1	3	0	2	6
9	A0A0B4J2D9;P0DP09	67659.4	#DIV/0!	#DIV/0!	#DIV/0!	At least one sample	3	0	0	0	0	0	0
10	A0A0C4DH24	#DIV/0!	#DIV/0!	#DIV/0!	#DIV/0!	NA	0	0	0	0	0	0	0
11	A0A0C4DH25	2.6645e+06	1.57767e+06	683828	2.3169e+06	Two histotypes	6	6	6	6	18	18	72
12	A0A0C4DH29	108474	#DIV/0!	#DIV/0!	108335	At least one sample	3	0	0	2	0	0	0
13	A0A0C4DH31	35906.1	#DIV/0!	#DIV/0!	#DIV/0!	At least one sample	3	0	0	0	0	0	0
14	A0A0C4DH34	#DIV/0!	#DIV/0!	#DIV/0!	384034	At least one sample	0	0	0	3	0	0	0
15	A0A0C4DH38	#DIV/0!	#DIV/0!	#DIV/0!	#DIV/0!	NA	0	0	0	0	0	0	0
16	A0A0C4DH41;P01824;P01825;P06331;P0DP06;P0DP08	628497	454944	217265	767359	Two histotypes	3	3	3	3	9	9	36
17	A0A0C4DH55;P01624	1.89842e+06	1.40949e+06	446066	2.75183e+06	Two histotypes	3	3	3	3	9	9	36
18	A0A0C4DH67	#DIV/0!	#DIV/0!	#DIV/0!	5598.21	NA	0	0	0	2	0	0	0
19	A0A0C4DH68	458986	152456	145209	#DIV/0!	At least one histotype	3	3	3	0	9	0	18
20	A0AV96	304086	302774	52801.8	372867	Two histotypes	12	11	3	12	33	9	87
21	A0AVT1	275591	456684	226265	520489	Two histotypes	10	12	9	17	20	24	97
22	A0FGR8	1.49272e+06	283416	1.05833e+06	2.11436e+06	Two histotypes	35	9	30	41	27	85	224
23	A0MZ66	462529	579168	#DIV/0!	550809	At least one histotype	18	14	0	20	38	0	84
24	A0PJW6	#DIV/0!	#DIV/0!	#DIV/0!	17343.3	NA	0	0	0	2	0	0	0
25	A1L0T0	212065	241385	605357	525691	Two histotypes	12	7	16	20	21	46	112
26	A1L170	#DIV/0!	#DIV/0!	#DIV/0!	#DIV/0!	NA	0	0	0	0	0	0	0
27	A2A3N6	21685.4	44974.4	33405.5	18920	At least one histotype	3	3	1	1	9	1	12
28	A2RRP1	98297.9	106802	249961	17128.5	At least one histotype	13	7	15	2	20	6	63
29	A2RUS2	82905.9	#DIV/0!	#DIV/0!	92531.2	At least one sample	3	0	0	5	0	0	2
30	A3KMH1	1.38242e+06	#DIV/0!	410614	19416.5	At least one sample	24	0	20	2	0	4	47
31	A3KN83	311867	36301.5	131749	37388.8	At least one sample	17	2	7	2	5	6	30
32	A4D1E9	#DIV/0!	#DIV/0!	#DIV/0!	#DIV/0!	NA	0	0	0	0	0	0	0
33	A4D1P6	139077	74004.1	90414.7	127267	Two histotypes	5	3	4	6	9	11	39
34	A4D1S5	#DIV/0!	#DIV/0!	70333.9	9372.19	At least one sample	0	0	3	1	0	3	0
35	A5PL33	22905.2	181243	2.09887e+06	338241	At least one histotype	1	2	3	3	2	9	18
36	A5YKK6	1.24667e+06	777019	1.43118e+06	650165	Two histotypes	41	23	43	30	66	79	303
37	A6NCE7;Q9GZQ8;Q9H492	#DIV/0!	#DIV/0!	#DIV/0!	95723.1	At least one sample	0	0	0	3	0	0	0
38	A6NCS6	#DIV/0!	2.16578e+06	2.82287e+06	#DIV/0!	At least one sample	0	3	3	0	0	0	9
39	A6NDB9	20910.1	365257	41994.1	56645.7	At least one histotype	2	9	3	3	6	9	30
40	A6NDG6	243131	203193	320315	615245	Two histotypes	3	3	4	6	9	10	36
41	A6NDU8	17823.2	#DIV/0!	229525	47639.6	At least one sample	2	0	3	4	0	5	8
42	A6NFQ2	#DIV/0!	#DIV/0!	#DIV/0!	#DIV/0!	NA	0	0	0	0	0	0	0
43	A6NHL2	330544	442671	306726	449690	Two histotypes	3	3	3	3	9	9	36
44	A6NHQ2	760183	1.08855e+06	865754	603325	Two histotypes	4	4	6	3	10	9	42
45	A6NHR9	64670.9	73898.8	731817	101398	At least one histotype	7	6	32	9	6	25	58
46	A6NIH7	106888	#DIV/0!	#DIV/0!	97879.3	At least one sample	2	0	0	3	0	0	0
47	A6NJ78	#DIV/0!	#DIV/0!	#DIV/0!	#DIV/0!	NA	0	0	0	0	0	0	0
48	A6NK58	53855.8	#DIV/0!	76206.8	18216.2	At least one sample	2	0	3	2	0	6	10
49	A6NKD9	1	#DIV/0!	#DIV/0!	5432	NA	1	0	0	2	0	0	2
50	A6NN14	179551	#DIV/0!	#DIV/0!	#DIV/0!	At least one sample	3	0	0	0	0	0	0
51	A6NNY8;Q9UPT9	9963.97	#DIV/0!	23428	9416.41	NA	1	0	2	1	0	2	3
52	A6ZKI3;Q17RB0;Q9BWD3	19331.6	#DIV/0!	#DIV/0!	#DIV/0!	NA	1	0	0	0	0	0	0
53	A8K2U0	#DIV/0!	#DIV/0!	19635.6	#DIV/0!	NA	0	0	1	0	0	0	0
54	A8MWD9;P62308	1.56327e+06	1.79415e+06	1.87667e+06	1.36224e+06	Two histotypes	6	6	6	6	18	18	72
55	A8MXV4	494222	#DIV/0!	55063.8	28996.7	At least one histotype	18	0	3	3	0	9	18
56	B7ZAQ6;P0CG08	125746	286036	138879	237337	Two histotypes	7	6	6	7	15	18	67
57	B7ZBB8	67878.4	100147	#DIV/0!	#DIV/0!	NA	1	1	0	0	1	0	0
58	B9A064	1.91408e+06	#DIV/0!	#DIV/0!	1.76685e+06	At least one sample	5	0	0	1	0	0	2
59	C4AMC7;Q6VEQ5	137749	231980	78750.8	274695	At least one histotype	5	5	3	2	10	3	24
60	E9PAV3;Q13765	1.30479e+06	1.31359e+06	1.58497e+06	1.60501e+06	Two histotypes	13	13	15	14	33	42	143
61	E9PRG8	87545.2	139597	203270	98104.2	Two histotypes	3	3	3	3	9	9	36
62	G9CGD6;Q8WWN9	9688.78	36207	224905	139213	At least one sample	2	2	1	3	4	0	12
63	L0R6Q1	209718	190615	828508	294461	Two histotypes	6	3	5	3	9	9	42
64	L0R819	49455.1	#DIV/0!	#DIV/0!	#DIV/0!	NA	1	0	0	0	0	0	0
65	L0R8F8	#DIV/0!	#DIV/0!	71522.5	84201.7	At least one histotype	0	0	3	3	0	9	0
66	O00115	442528	400602	178733	539834	Two histotypes	3	3	3	3	9	9	36
67	O00116	344241	362900	216519	167986	Two histotypes	16	11	9	6	29	16	84
68	O00139	823455	1.14731e+06	1.00457e+06	245825	Two histotypes	11	12	12	5	23	10	62
69	O00142	#DIV/0!	#DIV/0!	29166.6	#DIV/0!	NA	0	0	2	0	0	0	0
70	O00148	124841	49359.3	27342.2	103193	Two histotypes	10	5	6	11	13	16	61
71	O00151	2.8041e+06	799563	672691	1.74069e+06	Two histotypes	18	12	13	16	36	39	158
72	O00154	348596	51589.7	575923	25853.9	Two histotypes	14	3	14	4	9	12	67
73	O00159	5.35956e+06	3.18296e+06	3.34011e+06	3.81436e+06	Two histotypes	62	33	42	44	99	121	454
74	O00160	#DIV/0!	#DIV/0!	132835	#DIV/0!	At least one sample	0	0	3	0	0	0	0
75	O00161	230248	#DIV/0!	587000	149037	At least one histotype	5	0	12	3	0	9	24
76	O00165	74741	#DIV/0!	98787.9	52731.9	At least one histotype	2	0	6	3	0	9	6
77	O00170	126546	75599.3	207585	264907	Two histotypes	3	3	6	7	9	15	36
78	O00178	190641	110534	181756	163854	Two histotypes	12	6	9	10	18	21	90
79	O00182	#DIV/0!	#DIV/0!	334538	120004	At least one sample	0	0	3	2	0	6	0
80	O00186	226056	221331	280553	234130	Two histotypes	6	6	7	6	18	18	72
81	O00187	21689.7	#DIV/0!	#DIV/0!	#DIV/0!	NA	1	0	0	0	0	0	0
82	O00189	199628	#DIV/0!	#DIV/0!	#DIV/0!	NA	1	0	0	0	0	0	0
83	O00192	67390.7	#DIV/0!	#DIV/0!	#DIV/0!	At least one sample	3	0	0	0	0	0	0
84	O00193	3211.15	6312.49	#DIV/0!	40882.2	At least one sample	1	1	0	5	0	0	4
85	O00203	614657	465128	318461	205377	Two histotypes	22	14	13	8	40	24	116
86	O00217	402281	256188	542041	949711	Two histotypes	6	4	7	11	12	20	60
87	O00231	1.40444e+06	2.96602e+06	1.23219e+06	1.36895e+06	Two histotypes	22	24	21	24	57	60	234
88	O00232	816007	1.62171e+06	1.10656e+06	800976	Two histotypes	24	21	15	20	57	38	176
89	O00233	353752	397085	373316	388769	Two histotypes	8	7	7	6	18	15	69
90	O00244	#DIV/0!	#DIV/0!	111001	125690	NA	0	0	2	1	0	2	0
91	O00255	183291	#DIV/0!	192914	140405	At least one histotype	4	0	4	3	0	9	13
92	O00264	1.99473e+06	764706	3.96864e+06	2.52107e+06	Two histotypes	18	7	19	18	21	54	150
93	O00267	384849	98312.6	266889	842426	At least one histotype	16	3	9	24	5	25	51
94	O00273	179155	324468	211609	#DIV/0!	At least one sample	3	7	9	0	3	0	10
95	O00291	251841	#DIV/0!	492609	589188	At least one histotype	4	0	10	14	0	26	20
96	O00299	5.89458e+06	1.08905e+07	8.37149e+06	5.70206e+06	Two histotypes	21	21	21	21	63	63	252
97	O00303	1.59594e+06	1.28126e+06	1.32531e+06	2.51618e+06	Two histotypes	21	14	19	25	42	55	188
98	O00330	359000	299059	1.06909e+06	1.4447e+06	Two histotypes	11	4	15	16	12	39	85
99	O00339	38685.8	169084	322025	189097	At least one sample	3	1	6	5	0	7	12
100	O00391	3.23618e+06	7.5133e+06	53451.8	503574	Two histotypes	44	30	4	12	84	11	96
101	O00399	218969	271634	#DIV/0!	#DIV/0!	At least one histotype	3	3	0	0	9	0	0
102	O00400	175137	160870	#DIV/0!	343718	At least one sample	4	1	0	7	3	0	15
103	O00401	184456	252853	326839	171703	Two histotypes	7	8	8	6	19	18	74
104	O00410	1.45319e+06	1.25666e+06	1.42081e+06	427570	Two histotypes	36	25	34	21	66	53	263
105	O00418	73358	#DIV/0!	26968.8	#DIV/0!	At least one sample	3	0	2	0	0	0	3
106	O00422	207405	#DIV/0!	198725	264999	At least one sample	4	0	4	3	0	4	7
107	O00425	240403	2.17267e+06	536174	25023.7	At least one histotype	3	21	16	1	9	3	63
108	O00429	1.80693e+06	3.82064e+06	2.1391e+06	2.07493e+06	Two histotypes	46	44	43	46	111	112	449
109	O00442	394298	1.28809e+06	244249	382239	Two histotypes	14	16	13	16	40	38	160
110	O00443	242253	205066	#DIV/0!	239014	At least one sample	4	4	0	2	6	0	5
111	O00459	119786	5220.12	4399.5	47906.2	At least one sample	2	2	1	5	0	1	8
112	O00461	39479.6	#DIV/0!	40431	#DIV/0!	NA	2	0	2	0	0	0	4
113	O00462	313515	54548.2	#DIV/0!	273675	At least one sample	3	1	0	1	2	0	0
114	O00468	1.77391e+07	4.6994e+06	876332	854653	Two histotypes	67	35	26	19	104	56	256
115	O00469	#DIV/0!	106090	5432.42	272187	At least one sample	0	6	1	14	0	2	18
116	O00470	#DIV/0!	#DIV/0!	111638	121793	At least one histotype	0	0	5	5	0	11	0
117	O00471	325815	119188	20209.5	76395.4	At least one histotype	10	6	3	3	13	4	28
118	O00478	#DIV/0!	#DIV/0!	29783.9	55622.6	At least one histotype	0	0	3	3	0	9	0
119	O00483	1.27696e+06	1.66402e+06	1.49165e+06	1.23677e+06	At least one histotype	5	1	7	8	2	20	36
120	O00487	696619	1.4698e+06	637156	694736	Two histotypes	12	12	10	13	33	24	117
121	O00499	140285	1.65334e+06	125459	70248.6	Two histotypes	3	9	3	3	9	9	36
122	O00505	489487	35187.3	272279	664368	Two histotypes	11	4	9	10	12	21	73
123	O00515	412025	554204	162687	#DIV/0!	At least one histotype	14	10	8	0	27	0	48
124	O00533	#DIV/0!	#DIV/0!	78270.7	#DIV/0!	At least one sample	0	0	3	0	0	0	0
125	O00534	236136	433519	235725	92825.1	At least one histotype	12	11	5	5	25	8	53
126	O00541	1.69838e+06	1.36208e+06	1.98883e+06	196456	Two histotypes	10	10	16	9	28	27	112
127	O00559	38461.8	#DIV/0!	45884.4	111362	At least one histotype	1	0	3	3	0	9	6
128	O00560	51580.9	9462.45	48659.7	22790.3	At least one sample	6	2	6	3	6	6	34
129	O00562	809236	#DIV/0!	14588.7	11626.6	At least one sample	19	0	2	1	0	1	9
130	O00566	7737.23	#DIV/0!	8443.49	#DIV/0!	At least one sample	1	0	3	0	0	0	3
131	O00567	3.59913e+06	2.69444e+06	4.77443e+06	2.24829e+06	Two histotypes	47	29	51	40	80	110	393
132	O00571	5.72307e+06	5.02399e+06	3.14261e+06	3.84422e+06	Two histotypes	57	50	43	49	140	120	514
133	O00584	2.11343e+06	1.77981e+06	830904	153817	Two histotypes	7	6	6	3	18	9	54
134	O00625	17218.1	73768.3	24873.4	50103	At least one sample	2	3	1	3	2	2	10
135	O00629	367604	359309	329129	443025	Two histotypes	7	3	6	9	9	15	52
136	O00712	#DIV/0!	#DIV/0!	98176.9	339509	At least one histotype	0	0	3	6	0	9	0
137	O00743	94116.3	#DIV/0!	#DIV/0!	84683.3	NA	1	0	0	1	0	0	1
138	O00748	#DIV/0!	43831.9	#DIV/0!	#DIV/0!	NA	0	1	0	0	0	0	0
139	O00754	645334	650836	120943	200928	Two histotypes	20	19	13	14	50	31	147
140	O00764	5.31167e+06	1.77143e+06	1.36329e+06	1.31943e+06	Two histotypes	29	17	19	21	51	48	205
141	O14497	#DIV/0!	#DIV/0!	239083	232020	At least one sample	0	0	5	3	0	6	0
142	O14498	59864.3	#DIV/0!	444570	416608	At least one histotype	2	0	6	6	0	18	12
143	O14519	#DIV/0!	#DIV/0!	6180.32	9021.03	NA	0	0	1	2	0	2	0
144	O14524	#DIV/0!	#DIV/0!	#DIV/0!	#DIV/0!	NA	0	0	0	0	0	0	0
145	O14530	89808.5	156366	19598.1	14547.9	At least one histotype	5	5	3	2	13	6	30
146	O14531	26138.4	14321.4	156520	37100.7	Two histotypes	3	3	3	3	9	9	36
147	O14548	114744	44337	249662	526630	At least one histotype	3	1	4	6	3	12	24
148	O14558	108863	#DIV/0!	183506	74723.8	At least one histotype	3	0	3	3	0	9	18
149	O14579	765656	482943	994093	1.39558e+06	Two histotypes	16	9	18	18	22	48	124
150	O14602;P47813	245231	153096	105304	105961	At least one sample	7	2	3	2	6	3	23
151	O14617	947804	223448	25723.6	49381.4	At least one histotype	17	10	2	4	18	2	21
152	O14618	19731.1	2.26832e+06	3.92182e+06	2.27801e+06	At least one histotype	1	12	12	12	0	36	72
153	O14639	260583	306211	1.37885e+06	284225	Two histotypes	7	6	4	6	18	12	60
154	O14640;P54792	#DIV/0!	#DIV/0!	16732.4	#DIV/0!	NA	0	0	2	0	0	0	0
155	O14647	38635.6	7093	105498	9162.81	At least one sample	2	1	3	1	0	1	4
156	O14653	26391.5	95631.5	25528.2	#DIV/0!	At least one sample	2	3	3	0	4	0	12
157	O14656	#DIV/0!	#DIV/0!	89366.5	99783.8	At least one histotype	0	0	6	5	0	13	0
158	O14657	22314.6	#DIV/0!	#DIV/0!	#DIV/0!	At least one sample	3	0	0	0	0	0	0
159	O14662	41816.2	150437	41166.6	48252.7	Two histotypes	3	4	3	3	9	9	36
160	O14672	394289	240787	91123.1	122216	Two histotypes	10	7	6	6	18	12	60
161	O14678	274704	20297.9	17556.1	#DIV/0!	At least one sample	5	2	3	0	6	0	15
162	O14681	131830	37983.5	140350	42218.9	At least one sample	4	1	4	2	0	3	9
163	O14686	#DIV/0!	#DIV/0!	1.05541e+06	1.07382e+06	NA	0	0	2	1	0	1	0
164	O14732	174934	324713	#DIV/0!	#DIV/0!	At least one histotype	3	3	0	0	9	0	0
165	O14733	#DIV/0!	#DIV/0!	#DIV/0!	38689.2	At least one sample	0	0	0	3	0	0	0
166	O14734	165622	98852.8	74694.4	#DIV/0!	NA	2	2	2	0	4	0	8
167	O14735	560997	353726	604078	778266	Two histotypes	11	6	12	8	18	24	88
168	O14737	657885	1.23031e+06	918735	881708	Two histotypes	9	10	13	9	27	21	99
169	O14744	889127	861262	2.73098e+06	759436	Two histotypes	15	8	25	7	23	20	100
170	O14745	663906	1.33286e+06	3.36404e+06	2.63721e+06	Two histotypes	12	14	17	15	36	45	156
171	O14773	2.53454e+06	3.2856e+06	2.00372e+06	3.74253e+06	Two histotypes	18	17	15	18	49	45	192
172	O14776	800887	982051	2.00419e+06	1.42689e+06	Two histotypes	18	17	32	29	44	72	196
173	O14786	28091.8	#DIV/0!	134247	#DIV/0!	NA	2	0	2	0	0	0	4
174	O14787	783336	1.07607e+06	955099	930557	Two histotypes	19	15	21	19	42	51	176
175	O14791	1.13954e+06	133007	57283.4	226595	At least one histotype	8	3	2	4	9	6	33
176	O14798	31553.5	#DIV/0!	#DIV/0!	#DIV/0!	At least one sample	3	0	0	0	0	0	0
177	O14802	135272	132784	143689	128498	Two histotypes	8	4	8	3	9	9	43
178	O14818	2.63429e+06	5.1968e+06	2.44706e+06	2.6397e+06	Two histotypes	21	25	21	21	60	57	236
179	O14828	428363	466632	296608	872768	Two histotypes	15	14	15	15	42	45	174
180	O14832	205772	112520	#DIV/0!	#DIV/0!	At least one histotype	3	3	0	0	9	0	0
181	O14841	639996	454431	3.34839e+06	2.37431e+06	Two histotypes	22	13	46	44	35	114	200
182	O14867	1.9899e+06	454982	297474	181397	At least one histotype	6	3	2	1	9	2	18
183	O14874	668026	281486	403420	667600	Two histotypes	9	6	7	7	18	19	76
184	O14879	#DIV/0!	#DIV/0!	120205	369327	At least one histotype	0	0	7	14	0	21	0
185	O14880	563899	749866	461613	660593	Two histotypes	6	6	6	6	18	18	72
186	O14896	14296.1	#DIV/0!	#DIV/0!	#DIV/0!	At least one sample	3	0	0	0	0	0	0
187	O14907	146671	291498	119225	146873	Two histotypes	3	3	3	3	9	9	36
188	O14908	655163	936885	455244	404306	Two histotypes	20	15	16	15	45	33	166
189	O14920	82007.6	24163.9	145895	52449.5	At least one histotype	6	1	7	4	3	12	26
190	O14925;Q5SRD1	#DIV/0!	#DIV/0!	39076.1	#DIV/0!	NA	0	0	1	0	0	0	0
191	O14929	414280	38433.4	83975.8	80806.5	At least one histotype	10	2	6	4	6	11	39
192	O14933	#DIV/0!	#DIV/0!	309893	1.48e+06	At least one histotype	0	0	5	13	0	15	0
193	O14936	137891	178180	130699	117993	Two histotypes	7	4	5	5	9	10	43
194	O14949	276694	#DIV/0!	539768	728985	At least one histotype	4	0	6	7	0	14	18
195	O14950;P19105	5.10024e+06	5.82956e+06	3.40836e+06	3.78895e+06	Two histotypes	7	6	6	6	18	18	72
196	O14964	181248	276448	180152	70635.1	At least one histotype	6	6	6	2	18	6	48
197	O14972	379770	215560	85946.7	201619	Two histotypes	9	3	3	6	9	9	45
198	O14974	547922	801820	435329	1.02792e+06	Two histotypes	18	14	10	22	37	30	136
199	O14975	#DIV/0!	21481	#DIV/0!	#DIV/0!	At least one sample	0	3	0	0	0	0	0
200	O14976	302773	120294	140260	99050.2	Two histotypes	13	5	11	6	14	18	69
201	O14979	1.55962e+06	1.10391e+06	1.23485e+06	2.02789e+06	Two histotypes	12	10	13	12	30	36	132
202	O14980	2.39747e+06	1.81355e+06	3.16603e+06	2.46223e+06	Two histotypes	69	32	68	65	96	158	510
203	O14981	53543.5	#DIV/0!	34200	4550.27	At least one sample	11	0	2	2	0	0	8
204	O14983	2.9594e+06	1.98902e+06	1.36384e+06	3.7241e+06	Two histotypes	27	22	20	31	64	60	255
205	O15020	118552	94739.2	2.3573e+06	279998	Two histotypes	4	3	46	18	9	54	36
206	O15027	1.87569e+06	592090	1.06783e+06	1.51183e+06	Two histotypes	23	9	17	21	19	45	135
207	O15031	520098	1.03744e+06	496892	845957	Two histotypes	22	18	17	25	40	47	173
208	O15042	548300	201799	594080	335201	Two histotypes	18	8	18	15	21	37	116
209	O15050	677316	2.31964e+06	752058	1.8136e+06	At least one sample	4	2	3	5	6	6	28
210	O15067	451146	60650	667759	625602	Two histotypes	21	6	25	23	15	59	144
211	O15084	132002	51959.9	61367.9	284781	At least one histotype	5	1	4	9	3	11	28
212	O15091	50459.5	11298.2	16775.9	24421.9	At least one histotype	8	1	3	3	3	9	24
213	O15111	89335.9	#DIV/0!	#DIV/0!	19722	At least one sample	5	0	0	3	0	0	9
214	O15116	254791	188932	72807.1	128459	Two histotypes	6	5	3	3	15	9	36
215	O15118	170956	54479.5	#DIV/0!	196202	At least one histotype	6	3	0	3	9	0	13
216	O15121	228589	#DIV/0!	#DIV/0!	93283.9	At least one sample	6	0	0	4	0	0	12
217	O15126	#DIV/0!	#DIV/0!	187094	#DIV/0!	At least one sample	0	0	3	0	0	0	0
218	O15127	366199	297936	330239	240255	Two histotypes	7	6	7	6	18	18	73
219	O15143	1.28519e+06	1.17846e+06	1.18999e+06	569136	Two histotypes	14	11	15	10	30	30	125
220	O15144	5.12979e+06	3.47297e+06	4.0324e+06	2.65397e+06	Two histotypes	30	22	25	26	61	69	270
221	O15145	2.23088e+06	1.84614e+06	2.15427e+06	1.24287e+06	Two histotypes	9	9	9	9	27	27	108
222	O15160	479993	209548	1.15778e+06	206003	Two histotypes	15	6	18	9	18	25	98
223	O15162	#DIV/0!	16206	14532.8	126516	At least one histotype	0	1	3	4	0	9	6
224	O15173	810672	1.34011e+06	1.18036e+06	1.66129e+06	Two histotypes	12	12	12	14	36	36	144
225	O15212	500685	840747	555890	713965	Two histotypes	9	10	8	14	27	24	104
226	O15213	273906	#DIV/0!	688293	#DIV/0!	At least one sample	1	0	7	0	0	0	3
227	O15226	41637	#DIV/0!	#DIV/0!	#DIV/0!	NA	1	0	0	0	0	0	0
228	O15228	14116.2	#DIV/0!	#DIV/0!	77835.4	NA	2	0	0	2	0	0	0
229	O15230	7.5848e+07	1.05247e+07	3.27363e+06	2.10271e+06	Two histotypes	149	74	43	37	213	90	458
230	O15231	439645	1.47202e+06	8.80518e+06	218914	Two histotypes	11	19	31	11	31	33	130
231	O15254	34331.8	#DIV/0!	256157	#DIV/0!	At least one sample	2	0	15	0	0	0	6
232	O15258	380860	118321	202726	214018	Two histotypes	11	6	8	6	18	15	73
233	O15260	812207	417071	110762	487492	Two histotypes	10	6	5	10	15	14	61
234	O15264	#DIV/0!	#DIV/0!	74787.2	158436	At least one sample	0	0	2	3	0	3	0
235	O15269	651579	249814	175809	770970	Two histotypes	13	5	5	11	15	15	73
236	O15270	2.53992e+06	1.786e+06	785648	1.21104e+06	Two histotypes	14	4	5	6	12	15	56
237	O15294	236576	58210.5	72646.6	95104.5	At least one histotype	13	2	7	6	6	14	49
238	O15296	136790	#DIV/0!	#DIV/0!	#DIV/0!	At least one sample	3	0	0	0	0	0	0
239	O15305	626627	567368	280865	699301	Two histotypes	14	10	9	14	30	25	116
240	O15320;Q96PC5	40768.7	41025.5	26416.5	72296.4	Two histotypes	3	3	3	4	9	9	36
241	O15321	68952.7	229337	163988	135882	At least one sample	3	5	6	2	7	6	32
242	O15327	#DIV/0!	#DIV/0!	#DIV/0!	#DIV/0!	NA	0	0	0	0	0	0	0
243	O15347	771893	#DIV/0!	172254	256254	At least one histotype	9	0	3	3	0	9	18
244	O15355	856747	408943	1.05542e+06	624642	Two histotypes	16	7	22	15	20	37	118
245	O15357	114946	38719.6	253237	11143.8	Two histotypes	8	3	12	4	9	12	52
246	O15371	1.85416e+06	1.04416e+06	1.62472e+06	2.16236e+06	Two histotypes	25	15	20	22	43	48	189
247	O15372	479383	306627	57465.9	951471	At least one histotype	11	6	4	12	13	4	42
248	O15381	20245.6	#DIV/0!	37790	124354	At least one sample	4	0	1	6	0	3	13
249	O15382	240515	34862.7	89583.8	47088.3	At least one histotype	10	3	3	3	9	3	16
250	O15391	103334	66784.6	135951	132758	Two histotypes	6	3	6	6	9	18	54
251	O15397	186351	#DIV/0!	155477	180968	At least one histotype	4	0	7	6	0	12	11
252	O15400	889325	732582	319157	200483	Two histotypes	16	9	6	6	27	11	68
253	O15427	399760	1.23466e+06	33266.6	109502	Two histotypes	9	8	3	3	20	9	36
254	O15438	57001.4	317772	#DIV/0!	#DIV/0!	At least one histotype	5	11	0	0	15	0	0
255	O15439	253719	15290.2	549964	381984	At least one histotype	19	1	27	24	3	62	107
256	O15460	123018	83418.1	84689.4	162011	At least one sample	4	6	2	2	7	2	4
257	O15484	28472.7	73422.4	94189.3	#DIV/0!	At least one sample	2	1	4	0	2	0	9
258	O15498	813971	458390	608648	771075	Two histotypes	10	6	9	9	18	24	87
259	O15511	1.48827e+06	828887	1.16326e+06	859582	Two histotypes	8	6	6	6	18	18	72
260	O15514	133322	129802	136071	175013	Two histotypes	6	3	6	5	9	15	51
261	O15530;Q6A1A2	#DIV/0!	#DIV/0!	#DIV/0!	#DIV/0!	NA	0	0	0	0	0	0	0
262	O15533	532272	573700	1.28515e+06	2.04778e+06	Two histotypes	7	4	10	11	12	29	36
263	O15551	761866	151637	952766	969926	Two histotypes	6	4	6	6	12	18	60
264	O43143	4.15405e+06	5.25894e+06	5.33669e+06	8.79611e+06	Two histotypes	58	42	60	70	108	163	524
265	O43148	60517	31610.8	29766.3	71423.5	Two histotypes	8	4	4	8	12	12	54
266	O43149	100475	17340.9	#DIV/0!	#DIV/0!	NA	1	1	0	0	0	0	0
267	O43150	139003	#DIV/0!	#DIV/0!	#DIV/0!	NA	1	0	0	0	0	0	0
268	O43156	59005.3	26478.9	21823.4	30133.9	Two histotypes	8	3	4	6	9	9	44
269	O43159	#DIV/0!	63842	230442	32871	At least one sample	0	1	4	1	0	3	4
270	O43169	802465	267851	367756	389171	Two histotypes	8	5	6	6	15	18	66
271	O43172	348732	392657	309521	316138	Two histotypes	10	9	10	10	27	27	109
272	O43175	1.94496e+06	535819	2.58509e+06	2.60661e+07	Two histotypes	14	10	24	41	29	69	144
273	O43181	166249	132438	267563	542107	Two histotypes	3	3	6	6	9	18	36
274	O43236	19113.4	35975.2	31379.3	#DIV/0!	At least one sample	2	2	3	0	4	0	12
275	O43237	352281	322035	44763	264117	At least one histotype	10	5	3	7	12	8	28
276	O43242	1.9048e+06	3.74282e+06	1.62783e+06	1.78528e+06	Two histotypes	46	47	40	45	123	97	452
277	O43251	24403.8	#DIV/0!	17096.7	#DIV/0!	NA	2	0	1	0	0	0	2
278	O43252	543081	460913	916247	1.85207e+06	Two histotypes	14	11	17	30	29	51	134
279	O43264	83728.5	36570.2	114675	25088.4	Two histotypes	4	3	7	3	9	9	38
280	O43272	4.04379e+06	915373	#DIV/0!	#DIV/0!	At least one histotype	33	14	0	0	42	0	0
281	O43278	311776	509832	84288.8	677146	Two histotypes	7	6	3	10	18	9	57
282	O43286	87613.2	598017	32785.7	48598.3	Two histotypes	3	3	3	3	9	9	36
283	O43290	652254	311619	395064	421825	Two histotypes	19	7	16	15	21	40	111
284	O43291	176241	555916	741172	1.4423e+06	Two histotypes	6	6	6	9	18	18	72
285	O43292	452101	#DIV/0!	264782	384233	At least one sample	8	0	2	8	0	6	26
286	O43294	35919.8	#DIV/0!	29375.3	13610.2	At least one histotype	3	0	3	3	0	9	18
287	O43299	6640.68	#DIV/0!	21273.9	5114.45	At least one sample	3	0	5	1	0	2	9
288	O43301	1.48688e+06	2.20687e+06	218953	46251.6	At least one histotype	7	3	4	1	9	3	21
289	O43304	10024.1	21812.8	19215.8	23466.1	At least one histotype	1	3	3	3	3	9	24
290	O43314	#DIV/0!	#DIV/0!	11061.4	#DIV/0!	NA	0	0	2	0	0	0	0
291	O43318	#DIV/0!	#DIV/0!	30165.1	#DIV/0!	NA	0	0	1	0	0	0	0
292	O43324	239334	93525.1	82766	163027	Two histotypes	7	3	3	6	9	9	43
293	O43353	34144.4	#DIV/0!	27159.3	#DIV/0!	NA	1	0	1	0	0	0	0
294	O43390	2.38474e+06	2.26821e+06	3.06192e+06	2.786e+06	Two histotypes	32	29	28	30	83	78	321
295	O43395	197038	84282.3	258144	1.30645e+06	At least one sample	8	3	5	4	8	8	37
296	O43396	752064	1.93528e+06	727434	808098	Two histotypes	15	13	15	17	37	39	144
297	O43399	3.31524e+06	9.42534e+06	1.80931e+06	2.64453e+06	Two histotypes	21	27	19	23	63	57	234
298	O43402	329626	361419	297432	592265	At least one histotype	2	2	3	6	2	9	21
299	O43414	#DIV/0!	104770	#DIV/0!	351865	NA	0	1	0	2	0	0	2
300	O43427	293672	#DIV/0!	42258.4	2.55764e+07	At least one histotype	4	0	5	6	0	11	10
301	O43432	160028	172437	238641	275146	Two histotypes	3	3	4	4	9	10	36
302	O43447	353677	303237	600340	481092	Two histotypes	7	6	9	9	18	27	78
303	O43464	177846	183274	180678	182993	Two histotypes	4	3	5	4	9	11	36
304	O43488	1.81031e+06	2.42684e+06	1.34993e+06	1.46664e+06	Two histotypes	21	23	17	21	54	47	206
305	O43490	223746	#DIV/0!	#DIV/0!	1.29143e+06	At least one sample	9	0	0	17	0	0	27
306	O43491	455203	280184	2.72266e+06	106703	Two histotypes	21	8	46	4	21	12	95
307	O43493	7741.44	#DIV/0!	#DIV/0!	#DIV/0!	NA	1	0	0	0	0	0	0
308	O43504	127474	#DIV/0!	152618	148052	At least one histotype	3	0	3	3	0	9	18
309	O43516	#DIV/0!	#DIV/0!	#DIV/0!	#DIV/0!	NA	0	0	0	0	0	0	0
310	O43583	286521	284098	391265	651634	Two histotypes	6	4	7	10	12	20	60
311	O43592	577750	702857	353993	531286	Two histotypes	16	12	13	16	27	29	114
312	O43598	320886	732105	1.0284e+06	727721	Two histotypes	7	9	9	9	21	27	96
313	O43615	838649	122563	1.69274e+06	3.00382e+06	Two histotypes	20	7	28	34	21	78	147
314	O43617	410451	753485	410902	619873	Two histotypes	6	6	5	6	18	15	66
315	O43633	436942	303918	144502	837023	Two histotypes	9	6	5	14	18	15	72
316	O43639	53697.2	205114	52272.2	61848	At least one histotype	3	4	5	5	4	13	28
317	O43660	110631	172246	71113.3	46723.3	Two histotypes	5	4	6	3	10	9	30
318	O43663	249935	283057	308488	191148	Two histotypes	3	3	3	3	9	9	36
319	O43665	#DIV/0!	#DIV/0!	#DIV/0!	846764	At least one sample	0	0	0	6	0	0	0
320	O43670	346032	424911	599600	405951	Two histotypes	6	6	6	6	18	18	72
321	O43674	#DIV/0!	#DIV/0!	#DIV/0!	254794	At least one sample	0	0	0	3	0	0	0
322	O43676	#DIV/0!	#DIV/0!	#DIV/0!	274267	At least one sample	0	0	0	3	0	0	0
323	O43678	568242	360291	613489	1.19398e+06	Two histotypes	10	6	9	10	18	27	91
324	O43681	1.72802e+06	1.70842e+06	2.19224e+06	3.21554e+06	Two histotypes	21	14	20	21	42	60	205
325	O43684	1.45694e+06	1.82237e+06	1.60656e+06	1.60655e+06	Two histotypes	25	20	21	22	60	50	227
326	O43707	2.18261e+07	1.55947e+07	8.35966e+06	2.89484e+07	Two histotypes	90	73	69	93	208	207	855
327	O43708	13326.8	#DIV/0!	35539.7	13875.7	At least one sample	4	0	3	1	0	2	6
328	O43716	77408.2	66080.9	99131.5	56870.8	Two histotypes	3	3	3	3	9	9	36
329	O43719	311583	1.0604e+06	320868	362608	Two histotypes	7	10	9	8	21	22	88
330	O43741	990.853	1307.52	#DIV/0!	#DIV/0!	At least one sample	3	1	0	0	3	0	0
331	O43747	1.62181e+06	2.02971e+06	851121	1.61274e+06	Two histotypes	24	15	13	20	45	39	176
332	O43760	1.8966e+06	1.92552e+06	387060	463898	Two histotypes	9	9	5	7	27	13	72
333	O43761	#DIV/0!	#DIV/0!	#DIV/0!	33776.9	At least one sample	0	0	0	3	0	0	0
334	O43765	292955	254901	365758	#DIV/0!	At least one histotype	4	4	2	0	10	0	12
335	O43768	19084.6	196535	563004	1.39148e+06	Two histotypes	3	4	9	12	9	27	42
336	O43772	50535.4	#DIV/0!	#DIV/0!	82021.1	NA	2	0	0	1	0	0	2
337	O43776	1.2921e+06	8.22126e+06	1.87874e+06	2.75632e+06	Two histotypes	30	42	34	37	89	98	377
338	O43795	146845	479178	68023.6	#DIV/0!	At least one histotype	3	9	3	0	9	0	18
339	O43805	#DIV/0!	#DIV/0!	#DIV/0!	#DIV/0!	NA	0	0	0	0	0	0	0
340	O43809	1.50169e+06	1.74081e+06	1.60423e+06	2.16383e+06	Two histotypes	17	10	21	24	28	54	141
341	O43813	398631	701979	1.06655e+06	1.04494e+06	Two histotypes	8	10	12	14	16	36	98
342	O43815	277051	147775	167923	114410	Two histotypes	13	4	7	5	12	12	54
343	O43818	1.39003e+06	60107.6	675793	350211	At least one histotype	19	2	12	9	6	27	75
344	O43819	17478.6	15488.5	#DIV/0!	263123	At least one sample	2	1	0	6	0	0	6
345	O43823	4968.94	#DIV/0!	22817.7	6244.76	At least one sample	3	0	4	3	0	6	15
346	O43824	16383.5	#DIV/0!	24589.5	18915.3	At least one sample	3	0	5	1	0	0	3
347	O43837	205138	50646	1.08406e+06	690027	At least one histotype	10	1	21	16	3	45	60
348	O43847	389843	227383	422361	285788	Two histotypes	7	8	9	7	12	19	62
349	O43852	5.71482e+06	1.24043e+06	4.07176e+06	3.87348e+06	Two histotypes	35	9	24	32	27	72	214
350	O43865	1.41295e+06	2.73534e+06	2.34496e+06	1.74469e+06	Two histotypes	7	4	14	10	12	24	60
351	O43896	622364	64518.1	12151	95940.1	At least one histotype	8	3	3	4	9	6	36
352	O43913	22027.8	#DIV/0!	16050.7	#DIV/0!	NA	2	0	1	0	0	0	2
353	O43920	150555	172491	404001	798359	At least one histotype	4	3	6	6	7	18	42
354	O43929	30060.2	#DIV/0!	31167.4	#DIV/0!	At least one sample	1	0	3	0	0	0	3
355	O43933	#DIV/0!	#DIV/0!	20809.2	#DIV/0!	At least one sample	0	0	3	0	0	0	0
356	O60216	176680	281607	221448	336379	At least one sample	7	3	7	8	3	8	35
357	O60218	4.94328e+06	1.45805e+06	#DIV/0!	#DIV/0!	At least one histotype	24	17	0	0	45	0	0
358	O60220	277764	180034	315979	160715	Two histotypes	3	3	3	3	9	9	36
359	O60231	274636	180839	248275	242942	Two histotypes	16	6	18	12	15	28	89
360	O60232	319799	219686	253775	362556	At least one histotype	3	2	3	3	4	9	24
361	O60234	#DIV/0!	377766	#DIV/0!	350122	At least one sample	0	3	0	4	0	0	6
362	O60245	#DIV/0!	#DIV/0!	#DIV/0!	42056.1	At least one sample	0	0	0	3	0	0	0
363	O60256	133877	405759	63743.5	156997	At least one sample	9	4	7	4	8	8	39
364	O60264	1.03096e+06	1.20088e+06	1.37472e+06	922832	Two histotypes	15	14	23	22	36	47	161
365	O60271	1.23958e+06	883393	35989	198969	Two histotypes	33	29	4	9	63	10	78
366	O60287	#DIV/0!	#DIV/0!	#DIV/0!	16900.9	NA	0	0	0	1	0	0	0
367	O60292	#DIV/0!	#DIV/0!	#DIV/0!	89023.6	At least one sample	0	0	0	4	0	0	0
368	O60293	74303.6	281373	#DIV/0!	108143	NA	1	2	0	2	2	0	6
369	O60299	#DIV/0!	#DIV/0!	#DIV/0!	4333.78	At least one sample	0	0	0	3	0	0	0
370	O60306	425235	475991	522268	496488	Two histotypes	10	7	12	9	21	21	80
371	O60313	1.79989e+06	981065	930143	2.04254e+06	Two histotypes	49	6	18	35	12	33	134
372	O60318	#DIV/0!	9751.04	71326.3	18108.1	At least one sample	0	1	4	2	0	6	5
373	O60341	139659	107674	97786.4	155667	At least one histotype	7	2	4	6	3	9	29
374	O60343	#DIV/0!	#DIV/0!	744518	#DIV/0!	At least one sample	0	0	8	0	0	0	0
375	O60437	3.57681e+06	3.48042e+06	6.18044e+06	4.10488e+06	Two histotypes	52	44	63	56	117	165	535
376	O60443	#DIV/0!	530716	25322.8	11087	At least one sample	0	10	2	1	0	2	9
377	O60462	#DIV/0!	#DIV/0!	1.79514e+06	#DIV/0!	NA	0	0	1	0	0	0	0
378	O60476	47493.9	90900.7	#DIV/0!	#DIV/0!	NA	2	2	0	0	4	0	0
379	O60488	306290	#DIV/0!	#DIV/0!	66690	At least one sample	10	0	0	1	0	0	3
380	O60493	1.60853e+06	1.05894e+06	970124	684078	Two histotypes	18	14	15	15	42	45	174
381	O60502	409822	499764	88571.4	477639	Two histotypes	15	14	4	15	37	12	90
382	O60504	533330	#DIV/0!	61002.2	509623	At least one sample	8	0	3	1	0	0	10
383	O60506	4.60934e+06	4.81999e+06	6.07868e+06	3.96455e+06	Two histotypes	30	29	33	29	84	87	342
384	O60508	101334	125965	164494	#DIV/0!	At least one sample	8	1	7	0	3	0	16
385	O60518	147251	#DIV/0!	39110.8	27347.8	NA	1	0	2	1	0	2	0
386	O60524	145699	289828	96439.9	188347	Two histotypes	5	6	3	4	15	9	36
387	O60547	#DIV/0!	46842.2	#DIV/0!	17160.9	NA	0	2	0	1	0	0	2
388	O60568	3.41206e+06	569793	573192	1.29764e+06	Two histotypes	33	11	12	15	33	36	132
389	O60610	2.02622e+06	3.96112e+06	3.29535e+06	3.98956e+06	Two histotypes	19	38	43	41	52	107	280
390	O60613	298795	87355.3	191070	265678	At least one histotype	6	1	3	7	3	9	33
391	O60645	365499	178546	245970	294691	Two histotypes	12	5	6	8	15	18	71
392	O60664	2.21874e+06	1.52624e+06	1.74881e+06	2.79868e+06	Two histotypes	39	26	33	38	75	86	344
393	O60669	19418.3	47890.3	#DIV/0!	#DIV/0!	NA	1	2	0	0	2	0	0
394	O60675	165866	#DIV/0!	134574	114763	At least one sample	3	0	2	1	0	2	9
395	O60684	423226	696504	1.36231e+06	516060	Two histotypes	16	10	11	11	30	26	112
396	O60687	#DIV/0!	#DIV/0!	300356	66330.2	At least one sample	0	0	3	1	0	3	0
397	O60701	1.63048e+07	1.55156e+07	1.39717e+06	6.40898e+06	Two histotypes	57	53	31	47	156	93	468
398	O60716	4.85569e+06	1.89278e+06	2.32755e+06	4.72547e+06	Two histotypes	58	33	45	58	99	126	479
399	O60725	110128	161394	30308.5	44008.4	At least one sample	3	1	1	1	3	1	8
400	O60739;P41567	297536	489627	251494	385685	Two histotypes	4	3	3	3	9	9	36
401	O60749	2.16601e+06	2.60964e+06	2.46634e+06	1.16045e+06	Two histotypes	41	26	29	19	78	56	276
402	O60762	626386	947062	420315	518541	Two histotypes	16	15	13	15	45	39	168
403	O60763	1.61749e+06	3.10486e+06	1.58299e+06	2.88476e+06	Two histotypes	36	31	30	43	86	74	328
404	O60783	66884.5	#DIV/0!	54300	78405.9	At least one histotype	3	0	3	3	0	9	18
405	O60784	325418	1.27405e+06	58816.8	133156	Two histotypes	12	15	4	7	33	12	62
406	O60825	10739.4	119062	13475.7	25591.7	At least one sample	1	3	1	2	2	2	9
407	O60826	3.42267e+06	378815	243201	1.76659e+06	Two histotypes	38	9	12	21	27	23	133
408	O60828	25714.9	#DIV/0!	87949.6	56032.3	At least one sample	3	0	5	4	0	7	12
409	O60831	759110	444582	605621	790731	Two histotypes	6	3	4	4	9	10	42
410	O60832	3.23963e+06	2.659e+06	3.57538e+06	1.84491e+06	Two histotypes	24	19	31	19	55	57	233
411	O60841	859527	488127	435367	154747	Two histotypes	29	17	17	9	51	27	136
412	O60869	81901.1	293731	148196	580287	At least one histotype	2	3	4	9	2	12	25
413	O60870	355834	28496.1	37852.5	18249.1	Two histotypes	4	3	4	3	9	9	36
414	O60884	584283	175237	544261	626555	Two histotypes	13	7	14	14	21	39	116
415	O60885	24095	#DIV/0!	117667	163470	At least one histotype	2	0	7	9	0	14	4
416	O60888	218066	412910	411234	662596	Two histotypes	3	3	3	3	9	9	36
417	O60906	#DIV/0!	#DIV/0!	21544.1	#DIV/0!	At least one sample	0	0	3	0	0	0	0
418	O60925	179166	1.94635e+06	1.37109e+06	840068	At least one sample	3	6	4	4	6	4	28
419	O60934	119771	#DIV/0!	512336	69938.2	At least one histotype	6	0	15	6	0	18	27
420	O60936	33368.3	53963.4	#DIV/0!	279937	At least one sample	3	2	0	8	3	0	15
421	O60941	#DIV/0!	#DIV/0!	233631	91386.3	At least one sample	0	0	6	1	0	3	0
422	O75027	#DIV/0!	2245.33	79881.7	34758.4	At least one sample	0	1	5	3	0	4	4
423	O75044	191214	30723.6	19738.1	129023	Two histotypes	11	3	3	6	9	9	42
424	O75051	20210.7	#DIV/0!	#DIV/0!	#DIV/0!	NA	1	0	0	0	0	0	0
425	O75054	984059	#DIV/0!	#DIV/0!	#DIV/0!	At least one sample	20	0	0	0	0	0	0
426	O75063	804.266	#DIV/0!	#DIV/0!	#DIV/0!	NA	1	0	0	0	0	0	0
427	O75083	5.27886e+06	5.55282e+06	5.32969e+06	5.66922e+06	Two histotypes	35	28	35	36	83	97	351
428	O75110	424817	65924.3	#DIV/0!	111448	At least one histotype	10	3	0	5	9	0	22
429	O75116	1.65929e+06	576578	447946	179425	Two histotypes	21	11	12	5	33	15	78
430	O75122	39040.1	#DIV/0!	26490.7	#DIV/0!	At least one sample	2	0	6	0	0	0	1
431	O75131	1.9007e+06	3.14356e+06	951009	2.2091e+06	Two histotypes	12	11	10	13	26	28	107
432	O75146	538952	400846	68230.1	#DIV/0!	At least one histotype	15	10	3	0	27	0	18
433	O75147	165943	#DIV/0!	#DIV/0!	#DIV/0!	At least one sample	7	0	0	0	0	0	0
434	O75150	391203	65934.5	186548	264522	At least one histotype	16	1	7	12	3	17	57
435	O75151	814.677	#DIV/0!	66359.1	176022	At least one sample	2	0	2	4	0	2	2
436	O75152	72075	138790	154756	307902	At least one histotype	4	5	5	15	3	13	32
437	O75153	1.16565e+06	664304	364200	488780	Two histotypes	30	17	18	18	48	44	178
438	O75157	#DIV/0!	#DIV/0!	#DIV/0!	#DIV/0!	NA	0	0	0	0	0	0	0
439	O75165	1.77392e+06	179408	2.89722e+06	1.71722e+06	Two histotypes	45	19	26	42	54	66	264
440	O75170	36320.5	62044.1	#DIV/0!	86142.4	NA	2	2	0	2	2	0	6
441	O75175	221875	148812	114037	64977.7	At least one sample	5	2	4	2	2	4	12
442	O75179	22972.1	15113.5	35213.1	36399.3	Two histotypes	3	3	3	3	9	9	36
443	O75208	46520.9	#DIV/0!	194269	768054	At least one histotype	4	0	6	12	0	9	12
444	O75223	141877	1.06048e+06	1.22125e+06	201473	Two histotypes	4	9	9	5	12	15	64
445	O75251	337467	326396	400971	833044	Two histotypes	7	5	9	11	15	27	72
446	O75306	1.14421e+06	829121	1.49405e+06	2.60744e+06	Two histotypes	21	11	17	22	33	49	170
447	O75312	266216	124592	1.11913e+06	109341	Two histotypes	14	5	17	7	15	20	83
448	O75317;P62068	38809.4	49656.7	52421.5	58467.8	Two histotypes	3	3	3	3	9	9	36
449	O75323	1.29391e+06	274572	1.98147e+06	2.72244e+06	At least one histotype	13	1	14	15	3	42	69
450	O75340	1.42672e+06	1.91732e+06	1.46072e+06	2.94617e+06	Two histotypes	18	18	18	18	54	54	216
451	O75347	933890	2.47538e+06	633976	1.50183e+06	Two histotypes	14	15	9	15	42	27	140
452	O75348	111816	85471	84750.5	#DIV/0!	At least one sample	3	2	1	0	6	0	5
453	O75351	1.68894e+06	1.95944e+06	584419	1.03079e+06	Two histotypes	24	22	13	15	56	37	158
454	O75352	20200.9	#DIV/0!	8836.53	15541.5	At least one sample	3	0	3	2	0	6	15
455	O75356	27207.1	18178.1	#DIV/0!	#DIV/0!	NA	1	1	0	0	1	0	0
456	O75367	3.5206e+06	4.93846e+06	1.0741e+07	6.94778e+06	Two histotypes	27	23	32	33	69	96	300
457	O75368	829895	1.17741e+06	1.54592e+06	949225	Two histotypes	12	12	15	13	36	39	144
458	O75369	5.43702e+07	2.43426e+07	9.14467e+06	1.34654e+07	Two histotypes	243	172	117	160	515	324	1586
459	O75381	99854.3	#DIV/0!	177227	66206.1	At least one sample	7	0	5	3	0	7	16
460	O75382	#DIV/0!	#DIV/0!	#DIV/0!	61643	At least one sample	0	0	0	3	0	0	0
461	O75390	4.9058e+06	3.12746e+06	6.33001e+06	6.73282e+06	Two histotypes	36	20	29	33	60	80	295
462	O75391	#DIV/0!	#DIV/0!	#DIV/0!	#DIV/0!	NA	0	0	0	0	0	0	0
463	O75396	2.06731e+06	2.9541e+06	1.83726e+06	5.1476e+06	Two histotypes	19	19	17	25	48	49	197
464	O75400	428787	293971	387467	317498	Two histotypes	15	8	13	10	23	27	107
465	O75410	13126	45587.4	152129	429028	At least one histotype	2	4	8	12	6	24	36
466	O75414	#DIV/0!	#DIV/0!	#DIV/0!	#DIV/0!	NA	0	0	0	0	0	0	0
467	O75427	11152.3	#DIV/0!	24228.9	#DIV/0!	At least one sample	1	0	3	0	0	0	3
468	O75431	79699.8	#DIV/0!	96529	288619	At least one sample	1	0	3	10	0	7	2
469	O75436	1.8829e+06	1.27432e+06	624366	1.04533e+06	Two histotypes	29	21	19	20	63	54	229
470	O75438	133245	138084	133975	269729	Two histotypes	3	3	3	3	9	9	36
471	O75439	910956	443572	1.29012e+06	1.48952e+06	Two histotypes	16	12	19	18	33	51	162
472	O75448	8325.81	#DIV/0!	42286.4	7601.66	NA	2	0	1	1	0	0	2
473	O75475	27814.7	249906	632171	482918	At least one histotype	2	1	12	10	0	23	8
474	O75477	89953.3	81350.5	12100.3	44072.1	At least one histotype	6	3	1	4	9	1	20
475	O75478	#DIV/0!	#DIV/0!	#DIV/0!	#DIV/0!	NA	0	0	0	0	0	0	0
476	O75489	1.49229e+06	1.25516e+06	1.90653e+06	3.9853e+06	Two histotypes	26	20	25	34	60	75	267
477	O75494	816023	1.08515e+06	1.60682e+06	1.14733e+06	Two histotypes	12	13	15	14	36	42	149
478	O75503	#DIV/0!	#DIV/0!	#DIV/0!	#DIV/0!	NA	0	0	0	0	0	0	0
479	O75506	175037	94672.9	115642	202994	At least one histotype	5	2	4	5	6	9	32
480	O75521	#DIV/0!	175415	107244	#DIV/0!	At least one sample	0	3	3	0	0	0	9
481	O75525	#DIV/0!	#DIV/0!	192301	220359	At least one sample	0	0	2	3	0	6	0
482	O75531	547838	586522	1.46841e+06	1.33151e+06	Two histotypes	8	7	9	9	20	27	90
483	O75533	3.89849e+06	3.73051e+06	3.29035e+06	3.41622e+06	Two histotypes	71	49	61	63	123	138	534
484	O75534	496867	507532	273542	924932	Two histotypes	20	14	12	24	29	28	134
485	O75569	377688	146950	689340	255224	Two histotypes	9	4	12	5	11	15	49
486	O75586	32507.4	51574.6	38489.9	35690.1	Two histotypes	3	3	3	3	9	9	36
487	O75607	33923.8	#DIV/0!	#DIV/0!	18997.7	At least one sample	3	0	0	1	0	0	3
488	O75608	1.13628e+06	1.67724e+06	798125	1.01752e+06	Two histotypes	8	6	7	6	18	18	74
489	O75610	7.30645e+06	1.81039e+06	#DIV/0!	#DIV/0!	At least one histotype	26	15	0	0	45	0	0
490	O75616	18701.4	#DIV/0!	2709.68	23358.5	NA	1	0	1	2	0	2	3
491	O75618;Q9NWM3	13209.6	#DIV/0!	17260.4	20983.8	At least one histotype	1	0	3	3	0	9	6
492	O75629	78337.6	162172	30102.6	76475.9	Two histotypes	3	3	3	3	9	9	36
493	O75643	5.57403e+06	3.69268e+06	6.462e+06	4.34296e+06	Two histotypes	116	80	125	99	225	265	1012
494	O75648	22211.2	#DIV/0!	#DIV/0!	#DIV/0!	NA	1	0	0	0	0	0	0
495	O75663	57905.6	62578.3	60041.9	312894	At least one sample	4	1	2	11	1	6	12
496	O75665	738320	772725	884200	741550	Two histotypes	3	3	3	3	9	9	36
497	O75674	#DIV/0!	123247	#DIV/0!	#DIV/0!	At least one sample	0	3	0	0	0	0	0
498	O75676	#DIV/0!	137297	#DIV/0!	71710.5	NA	0	1	0	2	0	0	0
499	O75683	285187	350152	785959	588656	At least one histotype	4	6	13	4	6	12	43
500	O75688	220584	345341	246717	305295	Two histotypes	6	6	6	8	18	17	66
501	O75689	#DIV/0!	#DIV/0!	#DIV/0!	#DIV/0!	NA	0	0	0	0	0	0	0
502	O75691	238345	48872.3	386036	57324.1	At least one histotype	15	1	18	4	3	10	42
503	O75694	952794	362297	706128	880868	Two histotypes	30	11	23	25	33	49	174
504	O75695	42938	#DIV/0!	83797.3	47795.4	At least one histotype	4	0	6	5	0	15	21
505	O75718	406864	88369.9	127959	144802	Two histotypes	12	4	5	5	12	12	50
506	O75746	1.48701e+06	616888	1.43223e+06	2.19155e+06	Two histotypes	31	13	32	41	37	91	253
507	O75781	14157.6	#DIV/0!	252814	54661.1	At least one histotype	1	0	6	3	0	9	6
508	O75787	487051	#DIV/0!	#DIV/0!	313640	At least one sample	14	0	0	13	0	0	33
509	O75792	1.73083e+06	#DIV/0!	1.73382e+06	5.49842e+06	At least one histotype	4	0	4	3	0	9	18
510	O75817	20339	42126	72955.8	24857.7	At least one sample	1	3	3	2	3	6	20
511	O75821	986299	805783	1.12757e+06	1.37103e+06	Two histotypes	15	12	16	18	36	48	162
512	O75822	358671	307139	367212	328578	Two histotypes	7	5	6	6	13	15	50
513	O75828	1.58852e+06	1.01539e+06	434330	1.19335e+06	Two histotypes	3	3	3	12	9	9	36
514	O75843	205357	211988	95959.2	65044.9	Two histotypes	9	4	5	3	12	9	44
515	O75844	192751	63161	114523	422984	At least one histotype	10	3	6	9	8	18	47
516	O75874	2.37413e+06	1.07144e+07	4.81346e+06	3.84207e+06	Two histotypes	34	41	45	41	102	116	419
517	O75879	161378	98034.5	372534	207988	At least one histotype	5	1	5	3	3	9	26
518	O75882	13856.7	151923	#DIV/0!	16274.2	At least one histotype	3	5	0	1	9	0	6
519	O75907	807561	#DIV/0!	13509.9	3.05876e+06	At least one sample	6	0	2	5	0	6	16
520	O75909	99393.4	121615	85805.4	87735.9	At least one sample	2	1	3	2	2	6	15
521	O75915	718571	895345	711213	1.725e+06	Two histotypes	9	9	9	9	27	27	108
522	O75923	110277	88525.4	#DIV/0!	#DIV/0!	At least one sample	3	4	0	0	6	0	0
523	O75928	4967.34	#DIV/0!	108490	#DIV/0!	NA	1	0	2	0	0	0	2
524	O75934	175705	148090	350362	284501	Two histotypes	8	5	9	10	13	27	78
525	O75935	335384	161704	#DIV/0!	101490	At least one histotype	7	3	0	3	9	0	14
526	O75936	#DIV/0!	119195	#DIV/0!	3.51962e+06	At least one sample	0	1	0	21	0	0	3
527	O75937	#DIV/0!	161726	255416	212278	At least one sample	0	2	4	3	0	2	6
528	O75940	72911.8	54244	62490.8	115534	At least one sample	2	1	2	5	0	6	7
529	O75947	1.46466e+06	1.51728e+06	2.65718e+06	1.36024e+06	Two histotypes	20	10	18	17	30	49	161
530	O75955	800862	1.69203e+06	1.28333e+06	2.06068e+06	Two histotypes	12	13	27	28	33	78	150
531	O75962	47901.1	#DIV/0!	17510.8	38830.6	At least one sample	6	0	5	6	0	7	17
532	O75964	876533	1.1414e+06	962898	718422	Two histotypes	9	8	9	9	24	27	102
533	O75976	#DIV/0!	1.16904e+06	411207	1.49212e+06	At least one histotype	0	20	4	30	0	12	54
534	O76003	3.09242e+06	3.56629e+06	1.46994e+06	2.26399e+06	Two histotypes	23	12	17	17	36	45	172
535	O76021	1.37991e+06	2.94134e+06	4.04025e+06	921541	Two histotypes	20	25	27	13	52	39	204
536	O76024	37923.1	434570	234765	229392	Two histotypes	3	9	7	10	9	20	61
537	O76027	#DIV/0!	#DIV/0!	80033.7	#DIV/0!	At least one sample	0	0	4	0	0	0	0
538	O76031	206037	22106.5	132509	123715	At least one histotype	14	2	11	8	5	18	43
539	O76054	19246.3	107266	142783	73797.4	Two histotypes	3	6	6	5	9	15	51
540	O76062	167645	117009	133142	135753	At least one histotype	3	2	3	3	6	9	30
541	O76070	#DIV/0!	#DIV/0!	995586	1.9396e+06	At least one histotype	0	0	10	18	0	29	0
542	O76075	21641.5	#DIV/0!	48238.4	#DIV/0!	At least one sample	2	0	4	0	0	0	6
543	O76094	236589	14571.8	311213	167523	At least one histotype	11	1	11	9	2	26	54
544	O94760	1.60504e+06	3.28863e+06	2.4477e+06	1.66843e+06	Two histotypes	10	18	15	10	25	27	114
545	O94763	45830.5	#DIV/0!	133542	#DIV/0!	At least one sample	1	0	3	0	0	0	1
546	O94766	145696	185885	178731	332829	Two histotypes	7	6	6	13	12	15	61
547	O94768	#DIV/0!	#DIV/0!	#DIV/0!	34311.3	NA	0	0	0	2	0	0	0
548	O94769	#DIV/0!	#DIV/0!	294248	#DIV/0!	At least one sample	0	0	3	0	0	0	0
549	O94776	476705	182881	520004	460103	Two histotypes	13	7	15	14	19	35	98
550	O94788	238004	1.85628e+06	478185	192922	At least one histotype	4	17	3	1	11	0	18
551	O94819	#DIV/0!	434161	#DIV/0!	#DIV/0!	At least one sample	0	7	0	0	0	0	0
552	O94822	43479.1	#DIV/0!	#DIV/0!	#DIV/0!	At least one sample	4	0	0	0	0	0	0
553	O94826	931226	645717	1.05398e+06	715265	Two histotypes	19	12	19	15	36	32	145
554	O94829	49715.5	#DIV/0!	47305.6	17817.9	At least one sample	2	0	4	1	0	3	5
555	O94830	928108	79173.1	#DIV/0!	#DIV/0!	At least one sample	3	1	0	0	2	0	0
556	O94832	87262.9	481035	388391	113486	At least one sample	3	7	8	2	0	6	18
557	O94842	67010.4	#DIV/0!	#DIV/0!	#DIV/0!	NA	1	0	0	0	0	0	0
558	O94855	69792	316137	46917.4	385456	At least one histotype	6	11	1	14	18	3	52
559	O94856	#DIV/0!	#DIV/0!	#DIV/0!	159614	At least one sample	0	0	0	5	0	0	0
560	O94864	1790.97	26667.7	19878.5	#DIV/0!	NA	1	1	1	0	0	0	1
561	O94868	#DIV/0!	#DIV/0!	9614.73	#DIV/0!	At least one sample	0	0	3	0	0	0	0
562	O94874	1.56243e+06	823897	2.21333e+06	615672	Two histotypes	26	22	40	24	65	69	266
563	O94875	#DIV/0!	24723.8	136618	1.52505e+06	At least one histotype	0	1	4	26	0	12	3
564	O94880	93010.9	21806.5	95033.4	30860.3	At least one sample	5	1	6	1	3	3	22
565	O94886	193821	155662	#DIV/0!	258233	At least one sample	6	3	0	8	5	0	24
566	O94887	1.01071e+06	63492.8	35967	#DIV/0!	At least one sample	1	3	3	0	0	0	9
567	O94888	79523.3	93910.2	69441.2	215446	At least one histotype	4	3	2	8	9	6	33
568	O94901	1.79538e+06	159379	88244	79166.5	Two histotypes	31	7	6	5	21	9	57
569	O94903	929159	1.94634e+06	390890	397250	Two histotypes	13	13	7	9	30	15	90
570	O94905	1.99211e+06	1.66188e+06	547089	848097	Two histotypes	32	20	17	18	60	45	198
571	O94906	2.41275e+06	2.91659e+06	2.27401e+06	1.92426e+06	Two histotypes	30	19	32	24	50	60	234
572	O94915	155534	78381.2	685239	440253	Two histotypes	11	4	6	6	10	18	36
573	O94919	1.00932e+06	1.25298e+06	1.12386e+06	1.53488e+06	Two histotypes	13	12	15	14	36	39	147
574	O94921	#DIV/0!	#DIV/0!	#DIV/0!	#DIV/0!	NA	0	0	0	0	0	0	0
575	O94925	2.1014e+06	3.5422e+06	554681	554060	At least one histotype	20	25	4	1	54	3	30
576	O94927	23985.3	142160	12435.9	19476.1	At least one sample	4	2	1	3	3	3	16
577	O94952	23064.9	#DIV/0!	22946.4	15213.4	At least one sample	2	0	3	1	0	2	3
578	O94966	42348.6	23662.9	103321	23872.6	At least one sample	2	1	2	3	2	3	12
579	O94973	2.46175e+06	1.88368e+06	231717	1.03009e+06	Two histotypes	47	32	11	26	95	33	202
580	O94979	4.0835e+06	5.10066e+06	3.02022e+06	6.8052e+06	Two histotypes	46	39	40	49	111	117	454
581	O94985	650985	146857	#DIV/0!	#DIV/0!	At least one histotype	16	5	0	0	15	0	0
582	O94992	429051	412003	130521	225591	Two histotypes	7	3	3	3	9	9	36
583	O95049	236903	167055	20989.3	288848	At least one histotype	18	7	2	16	15	3	51
584	O95070	43083.2	42635	#DIV/0!	131780	At least one histotype	3	3	0	3	9	0	18
585	O95071	671308	258181	580274	965662	Two histotypes	19	9	17	14	22	29	118
586	O95104	77348.7	69924.8	75870.4	69537.6	Two histotypes	3	3	3	3	9	9	36
587	O95139	36905.8	#DIV/0!	#DIV/0!	185045	At least one sample	2	0	0	3	0	0	6
588	O95140	1.19853e+06	1.24625e+06	1.01427e+06	477287	Two histotypes	14	8	14	10	20	27	100
589	O95155	42814.5	#DIV/0!	96301	7218.63	At least one sample	1	0	8	2	0	4	2
590	O95159	#DIV/0!	#DIV/0!	#DIV/0!	85596.4	NA	0	0	0	1	0	0	0
591	O95163	#DIV/0!	70704.9	4547.01	57068.3	NA	0	2	2	2	0	0	0
592	O95167	80980.4	69895.4	90817.9	145201	At least one histotype	3	2	3	4	6	9	30
593	O95168	272384	151902	948304	1.92025e+06	Two histotypes	9	6	9	11	18	24	72
594	O95169	262404	37433.2	686682	608798	At least one histotype	8	1	11	12	3	33	42
595	O95178	205804	#DIV/0!	224205	432007	At least one histotype	1	0	3	3	0	9	6
596	O95182	54340	37339	78178.2	189854	At least one sample	2	1	2	3	2	6	15
597	O95197	171197	123069	253062	471821	Two histotypes	6	4	9	9	12	27	60
598	O95202	1.04087e+06	853930	1.74836e+06	1.62157e+06	Two histotypes	27	18	33	33	48	89	264
599	O95210	20168.8	81653.6	#DIV/0!	#DIV/0!	At least one sample	3	1	0	0	3	0	0
600	O95218	140674	153756	317390	250583	At least one sample	3	1	2	5	3	6	20
601	O95219	337864	259962	116547	296279	Two histotypes	10	4	5	9	12	13	58
602	O95232	441204	373993	565957	567892	Two histotypes	12	11	12	12	33	36	138
603	O95239	77320.3	202318	272502	544245	At least one histotype	5	5	5	3	3	9	28
604	O95249	90165.5	96647.1	#DIV/0!	123446	At least one sample	3	2	0	3	6	0	15
605	O95251	22826.6	#DIV/0!	15179.6	13876.1	NA	2	0	2	2	0	4	4
606	O95260	#DIV/0!	#DIV/0!	#DIV/0!	30022.4	NA	0	0	0	2	0	0	0
607	O95273	#DIV/0!	#DIV/0!	#DIV/0!	147177	NA	0	0	0	1	0	0	0
608	O95292	241540	107282	162687	117918	At least one histotype	6	4	1	4	12	2	24
609	O95294	171292	12572.4	#DIV/0!	#DIV/0!	At least one sample	6	1	0	0	3	0	0
610	O95295	297371	#DIV/0!	78186	237730	At least one sample	1	0	2	7	0	6	5
611	O95298	460935	406922	699787	1.43718e+06	Two histotypes	3	3	3	9	9	9	36
612	O95299	727193	274650	754060	1.24301e+06	Two histotypes	14	4	14	18	12	42	98
613	O95302	3.96057e+06	1.45237e+06	1.57483e+06	443075	Two histotypes	23	9	15	6	27	18	108
614	O95336	1.38244e+06	4.13003e+06	3.29137e+06	3.53919e+06	Two histotypes	19	21	21	23	57	63	240
615	O95340	1.73495e+06	989909	#DIV/0!	527439	At least one histotype	34	21	0	16	61	0	82
616	O95352	51859.7	#DIV/0!	124543	89967.5	At least one histotype	4	0	7	3	0	9	20
617	O95359	98844.6	357166	22470.3	196020	At least one histotype	5	9	3	3	15	6	30
618	O95363	135584	#DIV/0!	27094.6	117230	At least one histotype	6	0	3	5	0	9	20
619	O95372	1.04471e+06	1.31132e+06	957796	559315	Two histotypes	10	10	10	9	28	27	110
620	O95373	2.03208e+06	1.19181e+06	541470	1.39559e+06	Two histotypes	21	14	10	28	31	26	134
621	O95376	29771.6	#DIV/0!	#DIV/0!	40179.5	At least one sample	3	0	0	3	0	0	9
622	O95379	8027.39	24264.1	9218.99	29283.1	At least one sample	1	1	1	4	1	3	8
623	O95382	582914	#DIV/0!	#DIV/0!	#DIV/0!	At least one sample	3	0	0	0	0	0	0
624	O95391	#DIV/0!	#DIV/0!	#DIV/0!	#DIV/0!	NA	0	0	0	0	0	0	0
625	O95394	727154	2.81778e+06	293167	304681	Two histotypes	18	26	12	9	53	24	123
626	O95396	63875.9	177283	#DIV/0!	#DIV/0!	At least one sample	2	4	0	0	6	0	0
627	O95399	#DIV/0!	#DIV/0!	#DIV/0!	#DIV/0!	NA	0	0	0	0	0	0	0
628	O95400	134119	#DIV/0!	406173	178597	At least one sample	4	0	7	4	0	6	12
629	O95425	165634	#DIV/0!	219609	#DIV/0!	At least one sample	4	0	2	0	0	0	3
630	O95429	#DIV/0!	#DIV/0!	#DIV/0!	#DIV/0!	NA	0	0	0	0	0	0	0
631	O95433	1.88539e+06	2.27902e+06	2.23257e+06	1.34076e+06	Two histotypes	17	16	18	13	46	36	168
632	O95436	258130	380243	578489	2.08659e+06	Two histotypes	6	6	6	6	18	18	72
633	O95445	99429.6	167025	98082	139227	Two histotypes	3	3	3	3	9	9	36
634	O95453	32412.7	18378.8	33854.8	19934.6	At least one sample	3	2	1	3	6	3	20
635	O95456	216751	#DIV/0!	115398	#DIV/0!	At least one sample	5	0	6	0	0	0	15
636	O95470	787424	329504	267731	209446	Two histotypes	17	11	13	9	27	25	87
637	O95479	#DIV/0!	3.58758e+06	1.84012e+06	5.07797e+06	At least one histotype	0	36	37	62	0	111	195
638	O95486	197041	373878	181493	307981	Two histotypes	12	10	13	12	22	32	92
639	O95487	127904	280060	267011	615496	Two histotypes	13	15	18	22	36	52	158
640	O95490	#DIV/0!	#DIV/0!	#DIV/0!	103968	NA	0	0	0	2	0	0	0
641	O95497	#DIV/0!	651648	#DIV/0!	#DIV/0!	At least one sample	0	6	0	0	0	0	0
642	O95551	#DIV/0!	34876.1	53426.4	51770.6	At least one sample	0	1	1	3	0	3	4
643	O95562	#DIV/0!	#DIV/0!	#DIV/0!	#DIV/0!	NA	0	0	0	0	0	0	0
644	O95563	#DIV/0!	#DIV/0!	#DIV/0!	#DIV/0!	NA	0	0	0	0	0	0	0
645	O95571	4.98766e+06	3.75565e+06	827298	1.76979e+06	Two histotypes	9	9	6	9	27	18	90
646	O95573	391168	138631	218649	55326.7	At least one histotype	9	4	2	2	11	2	18
647	O95602	3.63696e+06	#DIV/0!	2.83111e+06	3.68719e+06	At least one sample	3	0	8	2	0	4	7
648	O95613	610736	261937	776979	257404	Two histotypes	10	3	17	4	9	9	54
649	O95630	42776.5	#DIV/0!	#DIV/0!	#DIV/0!	NA	2	0	0	0	0	0	0
650	O95671	299042	#DIV/0!	114118	#DIV/0!	At least one sample	8	0	1	0	0	0	3
651	O95674	94188.7	94257	92194.3	66842.1	Two histotypes	4	3	3	3	9	9	36
652	O95678	4.45611e+06	1.47424e+07	8.50489e+06	3.71888e+06	Two histotypes	8	9	6	8	24	18	72
653	O95684	#DIV/0!	#DIV/0!	45250.4	#DIV/0!	At least one sample	0	0	4	0	0	0	0
654	O95696	33568	22565.8	14110.3	33094	Two histotypes	3	3	3	3	9	9	36
655	O95716	112821	226893	63017.9	294679	Two histotypes	4	6	4	6	12	12	52
656	O95721	874068	3.80495e+06	171108	1.00701e+06	Two histotypes	7	6	4	6	18	12	60
657	O95747	3.24547e+06	1.38413e+06	1.02887e+06	977984	Two histotypes	29	19	18	23	54	47	214
658	O95749	#DIV/0!	162991	76703.7	179812	At least one histotype	0	5	5	8	0	15	27
659	O95757	140373	267208	235827	10185	At least one histotype	9	8	7	3	19	6	35
660	O95758	4151.69	32843	8494.24	26276.6	Two histotypes	3	4	3	4	9	9	36
661	O95772	62356.2	96985.1	#DIV/0!	#DIV/0!	At least one sample	3	2	0	0	6	0	0
662	O95777	627475	825256	1.65291e+06	1.15874e+06	Two histotypes	11	9	15	13	27	39	118
663	O95782	3.18746e+06	3.70804e+06	2.58881e+06	1.42821e+06	Two histotypes	41	33	31	30	98	81	322
664	O95785	#DIV/0!	#DIV/0!	#DIV/0!	#DIV/0!	NA	0	0	0	0	0	0	0
665	O95786	145615	264093	1.05842e+06	648022	Two histotypes	9	11	25	20	25	55	120
666	O95793	1.27355e+06	1.19342e+06	1.07101e+06	413024	Two histotypes	25	13	8	13	33	19	101
667	O95801	#DIV/0!	#DIV/0!	66848.6	66867.2	NA	0	0	1	1	0	1	0
668	O95810	1.42382e+06	#DIV/0!	349449	#DIV/0!	At least one sample	6	0	3	0	0	0	6
669	O95816	244802	787681	164015	49302.4	Two histotypes	6	14	3	3	18	9	36
670	O95817	253856	#DIV/0!	#DIV/0!	72742.1	At least one sample	10	0	0	2	0	0	6
671	O95822	725551	#DIV/0!	#DIV/0!	#DIV/0!	At least one sample	6	0	0	0	0	0	0
672	O95825	32015.1	41961.1	#DIV/0!	#DIV/0!	NA	1	1	0	0	1	0	0
673	O95831	5.49334e+06	1.64143e+06	8.25024e+06	2.61711e+07	Two histotypes	34	18	43	50	50	119	303
674	O95832	127187	#DIV/0!	#DIV/0!	#DIV/0!	At least one sample	3	0	0	0	0	0	0
675	O95833	688957	326182	#DIV/0!	#DIV/0!	At least one histotype	18	9	0	0	27	0	0
676	O95834	2.67607e+06	3.97606e+06	259458	187356	Two histotypes	27	29	9	7	77	12	96
677	O95861	155207	2.15555e+06	486538	2.19304e+06	Two histotypes	7	16	8	20	17	24	95
678	O95864	24411.7	#DIV/0!	6997.56	145736	At least one histotype	3	0	3	9	0	9	18
679	O95865	760368	796143	2.20539e+06	1.71758e+06	Two histotypes	20	15	21	21	45	63	210
680	O95870	621470	294340	1.63245e+06	234360	Two histotypes	15	6	25	6	18	18	93
681	O95881	1.32805e+06	1.83722e+06	723496	899338	Two histotypes	9	8	6	8	22	18	72
682	O95900	6091.74	#DIV/0!	12308.8	11372.5	At least one sample	2	0	3	1	0	3	8
683	O95967	205632	#DIV/0!	681175	#DIV/0!	At least one sample	3	0	6	0	0	0	9
684	O95983	#DIV/0!	#DIV/0!	17501.1	17049.4	NA	0	0	2	2	0	4	0
685	O95989	75781.4	279735	181005	27513.4	Two histotypes	8	9	10	4	21	12	71
686	O95994	2.24249e+06	2.03585e+06	#DIV/0!	#DIV/0!	At least one histotype	12	10	0	0	30	0	0
687	O96000	1.94948e+06	1.44295e+06	685989	1.65684e+06	Two histotypes	10	6	11	15	18	33	84
688	O96005	140759	109238	22513	62534.2	At least one histotype	9	8	1	6	22	3	42
689	O96006	21575.7	#DIV/0!	#DIV/0!	#DIV/0!	At least one sample	3	0	0	0	0	0	0
690	O96007	28103.3	#DIV/0!	#DIV/0!	#DIV/0!	At least one sample	4	0	0	0	0	0	0
691	O96008	285842	83213.5	238744	84645.6	At least one histotype	9	1	7	4	3	12	32
692	O96009	3.33225e+06	1.73558e+06	#DIV/0!	#DIV/0!	At least one histotype	9	9	0	0	27	0	0
693	O96011	143248	140751	188378	314457	Two histotypes	7	4	5	10	11	15	44
694	O96013	131707	71518.9	45644.3	390349	At least one histotype	7	3	4	10	8	12	40
695	O96017	100283	#DIV/0!	120779	#DIV/0!	At least one sample	1	0	3	0	0	0	3
696	O96019	483417	1.42008e+06	843790	1.1542e+06	Two histotypes	12	5	14	17	15	34	82
697	P00156	148846	154647	321945	476360	Two histotypes	3	3	3	3	9	9	36
698	P00167	950014	417749	124322	178142	At least one histotype	9	4	1	3	12	3	24
699	P00338	2.19987e+07	1.01934e+08	1.13983e+07	3.58714e+07	Two histotypes	40	44	38	48	109	104	437
700	P00352	491675	5.67962e+06	3.28726e+06	78114	Two histotypes	11	23	21	3	33	9	114
701	P00367	1.53052e+07	7.19552e+06	6.08832e+06	9.45508e+06	Two histotypes	57	47	50	54	129	142	555
702	P00387	9.52017e+06	3.75605e+06	1.96719e+06	2.25523e+06	Two histotypes	30	25	28	32	69	78	300
703	P00390	1.68674e+06	4.06701e+06	862043	604658	Two histotypes	18	16	16	12	45	36	164
704	P00395	18526.2	#DIV/0!	24806.8	#DIV/0!	NA	1	0	1	0	0	0	1
705	P00403	8.56118e+06	5.9539e+06	1.01714e+07	1.13488e+07	Two histotypes	12	9	13	13	27	37	126
706	P00441	870297	825804	893694	1.12008e+06	Two histotypes	9	6	7	7	18	19	78
707	P00450	6.05537e+06	1.71652e+07	4.3353e+06	6.0423e+06	Two histotypes	35	34	23	35	101	66	333
708	P00488	5.76283e+06	3.77382e+06	1.02685e+06	1.29815e+06	Two histotypes	38	29	16	22	84	46	228
709	P00491	1.70982e+06	1.76651e+07	659212	760420	Two histotypes	34	43	24	27	96	63	282
710	P00492	658390	351766	573947	1.24849e+06	Two histotypes	13	6	12	19	18	36	105
711	P00505	3.54238e+06	3.36678e+06	4.56111e+06	8.46153e+06	Two histotypes	23	15	21	29	43	57	210
712	P00533	61306.1	514720	71665.3	67897.1	Two histotypes	3	8	3	3	9	9	36
713	P00558	1.885e+07	2.69792e+07	1.88912e+07	3.20014e+07	Two histotypes	59	54	54	56	162	156	638
714	P00568	43469.8	1.55434e+06	1.09654e+06	872048	At least one histotype	2	7	12	11	4	33	53
715	P00734	983092	1.08516e+06	430488	664587	Two histotypes	14	9	8	10	27	24	105
716	P00738	149192	1.24971e+07	7.25926e+06	5.02272e+06	Two histotypes	3	27	20	24	9	55	150
717	P00740	644442	552293	238820	283910	Two histotypes	3	3	3	3	9	9	36
718	P00747	1.69475e+06	817797	537060	1.54469e+06	Two histotypes	12	12	9	12	36	27	126
719	P00748	272462	216007	184650	194627	At least one histotype	3	2	3	3	6	9	30
720	P00751	3.53563e+06	2.52347e+06	3.5296e+06	2.53559e+06	Two histotypes	26	16	22	21	48	61	223
721	P00761	3.90734e+08	5.97477e+08	4.13127e+08	2.05004e+08	Two histotypes	26	24	24	23	68	65	248
722	P00813	157971	107846	16074.4	#DIV/0!	At least one histotype	5	3	2	0	9	0	12
723	P00846	210464	233329	338249	185867	Two histotypes	3	3	3	3	9	9	36
724	P00915	1.21839e+06	3.25254e+06	#DIV/0!	554345	At least one histotype	14	16	0	10	42	0	60
725	P00918	601101	3.12702e+06	#DIV/0!	93752.1	At least one histotype	8	15	0	1	24	0	6
726	P00966	1.67782e+06	6.48244e+06	4.95039e+06	1.88314e+07	Two histotypes	19	31	32	36	57	96	293
727	P01008	4.35553e+06	2.53677e+06	6.04143e+06	1.71415e+06	Two histotypes	33	23	34	25	69	75	302
728	P01009	4.30642e+07	1.8568e+07	1.48122e+07	1.58779e+07	Two histotypes	43	33	35	40	90	100	383
729	P01011	2.02455e+07	7.26401e+06	4.74814e+06	5.35039e+06	Two histotypes	29	21	22	26	63	65	255
730	P01019	577747	431552	161122	196726	Two histotypes	6	6	6	6	18	18	72
731	P01023	5.1377e+06	7.51741e+06	453111	6.57566e+06	Two histotypes	52	44	13	56	127	39	351
732	P01024	5.05049e+07	4.00098e+07	2.42e+07	4.41745e+07	Two histotypes	140	119	118	132	347	343	1389
733	P01031	1.96255e+06	869621	1.09477e+06	1.03751e+06	Two histotypes	32	12	12	15	36	34	150
734	P01033	295963	656745	230981	213033	Two histotypes	6	6	6	5	18	15	66
735	P01034	1.13219e+06	1.06795e+06	1.61209e+06	150473	Two histotypes	10	6	8	5	18	9	60
736	P01040	56860.2	7418.82	26759	41840.7	At least one sample	5	1	3	4	3	6	24
737	P01042	3.3482e+06	1.98099e+06	1.15638e+06	2.05699e+06	Two histotypes	14	12	12	12	36	36	144
738	P01111	434133	420856	406150	406976	Two histotypes	10	10	10	10	27	27	110
739	P01266	15148.3	#DIV/0!	#DIV/0!	#DIV/0!	NA	1	0	0	0	0	0	0
740	P01591	388895	485423	118812	433182	At least one histotype	4	4	1	3	10	3	24
741	P01593;P01594	58157	48908.5	21241	56311.1	Two histotypes	3	3	3	3	9	9	36
742	P01602	209816	232514	140780	400870	Two histotypes	3	3	3	3	9	9	36
743	P01619	2.60334e+06	867508	483148	1.58639e+06	Two histotypes	3	3	3	3	9	9	36
744	P01700	420912	265922	#DIV/0!	356495	At least one histotype	3	3	0	3	9	0	18
745	P01742	47724	#DIV/0!	#DIV/0!	#DIV/0!	NA	2	0	0	0	0	0	0
746	P01780	822802	427166	59693.8	391524	Two histotypes	6	6	4	6	18	12	60
747	P01833	979476	#DIV/0!	#DIV/0!	6.73878e+06	At least one sample	17	0	0	19	0	0	45
748	P01834	1.28991e+07	1.04198e+07	3.73444e+06	1.70051e+07	Two histotypes	11	9	9	12	27	27	111
749	P01857	1.14034e+07	1.06514e+07	3.97156e+06	1.82737e+07	Two histotypes	10	9	9	14	24	27	108
750	P01859	1.21807e+06	744464	492129	402065	Two histotypes	5	3	4	5	9	9	40
751	P01860	3.59698e+07	2.79907e+07	1.73061e+07	2.9852e+07	Two histotypes	21	11	10	15	33	22	128
752	P01861	407317	775295	355478	620140	Two histotypes	9	8	3	6	24	9	51
753	P01871	1.75887e+06	2.01482e+06	#DIV/0!	3.48975e+06	At least one histotype	25	22	0	29	62	0	141
754	P01876	4.81092e+06	4.10947e+06	1.19017e+06	1.0686e+07	Two histotypes	9	9	9	9	27	27	108
755	P01877	1.24587e+07	1.05927e+07	2.69874e+06	1.94012e+07	Two histotypes	14	15	9	14	42	26	135
756	P01880	#DIV/0!	#DIV/0!	#DIV/0!	496602	At least one sample	0	0	0	3	0	0	0
757	P01889	#DIV/0!	#DIV/0!	#DIV/0!	#DIV/0!	NA	0	0	0	0	0	0	0
758	P01892	#DIV/0!	#DIV/0!	#DIV/0!	208070	At least one sample	0	0	0	5	0	0	0
759	P01903	#DIV/0!	99352.1	1.50726e+06	3.03981e+06	At least one histotype	0	1	12	12	0	36	6
760	P01920	#DIV/0!	#DIV/0!	219658	422832	At least one histotype	0	0	9	9	0	27	0
761	P02042	2.33975e+06	5.38272e+06	516434	1.2885e+06	Two histotypes	12	12	8	12	36	24	120
762	P02144	#DIV/0!	#DIV/0!	#DIV/0!	106298	At least one sample	0	0	0	3	0	0	0
763	P02452	1.72343e+07	6.69064e+07	3.58066e+08	4.24978e+07	Two histotypes	33	38	51	40	87	118	379
764	P02458	#DIV/0!	251143	1.39467e+06	#DIV/0!	At least one sample	0	3	9	0	0	0	9
765	P02461	1.33683e+06	6.56297e+06	1.30043e+07	2.92768e+06	Two histotypes	7	11	15	11	20	33	105
766	P02511	6.47929e+06	5.21539e+07	1.43724e+06	2.13676e+06	Two histotypes	20	21	13	16	60	36	172
767	P02533	1.06856e+06	650542	2.16101e+06	1.42128e+06	Two histotypes	25	15	25	23	45	69	225
768	P02538	2.98999e+07	4.47621e+07	3.05714e+07	1.63159e+07	Two histotypes	75	46	69	49	134	145	594
769	P02545	6.2637e+07	4.93453e+07	9.74056e+07	1.14541e+08	Two histotypes	98	86	104	104	244	295	1069
770	P02647	3.79354e+07	5.38744e+07	1.81289e+07	3.58592e+07	Two histotypes	50	43	42	47	124	120	491
771	P02649	3.80533e+06	3.16321e+06	1.20251e+06	2.87724e+06	Two histotypes	36	28	21	31	84	63	293
772	P02652	785020	974870	508645	955593	Two histotypes	3	3	3	4	9	9	36
773	P02654	435231	420365	98130.9	310578	At least one histotype	6	5	2	6	15	6	43
774	P02656	541779	104132	92244.4	46157.5	At least one histotype	5	3	1	3	9	3	24
775	P02671	3.56998e+07	1.25537e+07	2.51204e+06	1.50247e+07	Two histotypes	70	47	29	55	132	87	456
776	P02675	6.66467e+07	1.78966e+07	3.14199e+06	2.44885e+07	Two histotypes	50	42	35	47	126	99	459
777	P02679	2.30128e+07	6.32207e+06	2.85542e+06	1.00578e+07	Two histotypes	30	23	15	28	69	42	235
778	P02730	265501	987071	37776.1	91238.5	Two histotypes	9	12	3	3	27	9	36
779	P02741	650022	1.35328e+07	78700.6	#DIV/0!	At least one histotype	9	12	2	0	27	0	12
780	P02743	1.44962e+06	506179	1.51991e+06	343865	Two histotypes	9	8	9	7	24	21	92
781	P02746	863125	1.40349e+06	425938	234603	Two histotypes	9	8	5	3	24	9	48
782	P02747	3.01672e+06	3.60227e+06	1.24434e+06	1.4579e+06	Two histotypes	8	7	6	5	20	15	66
783	P02748	4.8553e+06	1.934e+06	2.23248e+06	1.34349e+06	Two histotypes	20	14	17	13	42	36	165
784	P02749	1.22973e+06	434446	244781	157423	Two histotypes	4	3	3	3	9	9	36
785	P02750	1.84201e+06	790136	661696	432663	Two histotypes	9	8	9	9	24	27	102
786	P02751	1.64798e+07	6.55752e+06	6.11066e+06	7.79935e+06	Two histotypes	94	66	71	79	196	202	800
787	P02753	368397	392466	64704.5	97124.3	At least one histotype	3	3	2	2	9	4	24
788	P02760	4.80065e+06	675627	1.03619e+06	718047	Two histotypes	10	6	7	8	18	20	72
789	P02763	1.5889e+07	5.26805e+06	2.44585e+06	4.31015e+06	Two histotypes	12	9	9	10	27	27	111
790	P02765	1.10189e+06	1.11326e+06	810057	1.23914e+06	Two histotypes	6	6	5	6	18	15	66
791	P02766	913842	492897	286219	463909	Two histotypes	6	4	6	6	12	18	60
792	P02768	5.24626e+08	6.01685e+08	2.33233e+08	4.70734e+08	Two histotypes	75	64	60	69	186	177	715
793	P02774	2.38132e+06	1.85232e+06	743845	1306689	Two histotypes	11	11	8	9	31	24	102
794	P02786	673925	243839	335690	1.49291e+06	Two histotypes	26	10	15	35	25	42	154
795	P02787	8.52646e+06	1.37539e+07	4.71622e+06	9.69211e+06	Two histotypes	38	34	30	35	94	88	353
796	P02788	93388.9	681804	94007.3	405378	Two histotypes	5	8	3	7	15	9	50
797	P02790	4.61849e+06	4.90418e+06	2.40744e+06	3.54573e+06	Two histotypes	14	12	12	13	36	36	146
798	P02792	1.40788e+07	6.91716e+06	1.46855e+06	8.0677e+06	Two histotypes	21	17	12	16	51	36	164
799	P02794	3.13791e+06	2.30248e+06	2.78823e+06	1.49409e+07	Two histotypes	15	14	17	18	42	42	168
800	P03891	55642	54104.7	35502.4	89082.8	Two histotypes	3	3	3	3	9	9	36
801	P03905	42295.2	35013.4	57769.4	151688	Two histotypes	3	3	3	4	9	9	36
802	P03915	152831	101155	106855	187043	Two histotypes	3	3	3	4	9	9	36
803	P03923	126200	160160	#DIV/0!	206128	At least one sample	3	1	0	3	3	0	12
804	P03952	187950	144444	#DIV/0!	383103	At least one sample	3	1	0	3	3	0	12
805	P04003	321694	#DIV/0!	#DIV/0!	#DIV/0!	At least one sample	9	0	0	0	0	0	0
806	P04004	1.06628e+07	4.34185e+06	2.37192e+06	8.44018e+06	Two histotypes	18	15	16	18	45	48	192
807	P04040	3.1112e+06	1.54565e+07	1.78278e+06	4.55118e+06	Two histotypes	36	45	32	36	108	95	389
808	P04049	51850.8	#DIV/0!	54835.1	88998.8	At least one sample	3	0	2	4	0	6	15
809	P04062	2.19775e+06	379181	654997	410874	Two histotypes	11	6	7	6	18	15	66
810	P04066	1.3278e+06	1.42189e+06	287602	392708	Two histotypes	15	12	7	8	36	19	90
811	P04075	1.42182e+07	8.78783e+07	3.64197e+07	7.19249e+07	Two histotypes	39	52	48	50	115	144	516
[truncated: 4,901 more rows]
