# Supplementary material for: Standardization and harmonization of distributed multi-center proteotype analysis supporting precision medicine studies
Source: Nat Commun. 2020 Oct 16;11:5248. doi: 10.1038/s41467-020-18904-9 (PMC7568553; doi:10.1038/s41467-020-18904-9)
Supplement: Supplementary file 8 — Supplementary Data 5 [file 41467_2020_18904_MOESM8_ESM.xlsx]

## Sheet: Supplementary Data 5
Supplementary Data 5: The relative standard deviation (RSD) of 18 high-grade serous ovarian carcinoma (HGSOC) and ovarian clear cell carcinoma (OCCC) signature proteins across three analytical sites for each patient tissue sample (LIMMA p-value).
Ingenuity Canonical Pathways	-log(p-value)	Ratio	z-score	Gene names
Proline Degradation	1.3	0.333	NaN	ALDH4A1
by	1.3	0.333	NaN	SPR
Inosine-5'-phosphate Biosynthesis II	1.3	0.333	NaN	ADSL
Biotin-carboxyl Carrier Protein Assembly	1.3	0.333	NaN	ACACA
Glycerol-3-phosphate Shuttle	1.3	0.333	NaN	GPD2
Tetrahydrobiopterin Biosynthesis II	1.3	0.333	NaN	SPR
Tyrosine Biosynthesis IV	1.3	0.333	NaN	PCBD1
4-aminobutyrate Degradation I	1.3	0.333	NaN	ALDH5A1
IL-17 Signaling	1.32	0.05	NaN	MAPK14,MAPK3,RELA,RRAS
Graft-versus-Host Disease Signaling	1.32	0.0625	NaN	HLA-A,HLA-B,HLA-DRB1
Protein Ubiquitination Pathway	1.34	0.033	NaN	CRYAB,HLA-A,HLA-B,PSMB10,PSMB5,PSMB6,TAP1,TAP2,UBE2I
Ephrin A Signaling	1.34	0.0638	NaN	ADAM10,CFL1,PTK2
Stearate Biosynthesis I (Animals)	1.34	0.0638	NaN	FASN,MBOAT7,SLC27A4
Inflammasome pathway	1.35	0.1	NaN	CTSB,PYCARD
Systemic Lupus Erythematosus Signaling	1.36	0.0349	NaN	HLA-A,HLA-B,IGHG2,LSM8,MAPK3,MTOR,PPIH,RRAS
Granzyme A Signaling	1.39	0.105	NaN	H1-10,H1-2
Toll-like Receptor Signaling	1.39	0.0526	NaN	EIF2AK2,LBP,MAPK14,RELA
iNOS Signaling	1.39	0.0667	NaN	LBP,MAPK14,RELA
LPS/IL-1 Mediated Inhibition of RXR Function	1.41	0.0357	NaN	ACOX1,ALDH16A1,ALDH1B1,ALDH4A1,ALDH5A1,ALDH7A1,LBP,SLC27A4
Estrogen-Dependent Breast Cancer Signaling	1.42	0.0541	NaN	HSD17B10,MAPK3,RELA,RRAS
Molecular Mechanisms of Cancer	1.43	0.0307	NaN	BAX,CASP3,CDKN2A,CYCS,ITGB1,LAMTOR3,MAPK14,MAPK3,PTK2,RELA,RHOT2,RRAS
MIF Regulation of Innate Immunity	1.46	0.0714	NaN	CD74,MAPK3,RELA
Intrinsic Prothrombin Activation Pathway	1.46	0.0714	NaN	COL18A1,F13A1,F9
Asparagine Degradation I	1.47	0.5	NaN	ASRGL1
UDP-D-xylose and UDP-D-glucuronate Biosynthesis	1.47	0.5	NaN	UGDH
Guanine and Guanosine Salvage I	1.47	0.5	NaN	PNP
Choline Degradation I	1.47	0.5	NaN	ALDH7A1
Flavin Biosynthesis IV (Mammalian)	1.47	0.5	NaN	FLAD1
Palmitate Biosynthesis I (Animals)	1.47	0.5	NaN	FASN
L-cysteine Degradation III	1.47	0.5	NaN	MPST
Uridine-5'-phosphate Biosynthesis	1.47	0.5	NaN	UMPS
GDP-L-fucose Biosynthesis II (from L-fucose)	1.47	0.5	NaN	FCSK
4-hydroxyproline Degradation I	1.47	0.5	NaN	ALDH4A1
Sulfate Activation for Sulfonation	1.47	0.5	NaN	PAPSS1
Fatty Acid Biosynthesis Initiation II	1.47	0.5	NaN	FASN
GDP-L-fucose Biosynthesis I (from GDP-D-mannose)	1.47	0.5	NaN	TSTA3
γ-linolenate Biosynthesis II (Animals)	1.48	0.118	NaN	CYB5R3,SLC27A4
Dermatan Sulfate Degradation (Metazoa)	1.48	0.118	NaN	HEXA,HEXB
T Cell Exhaustion Signaling Pathway	1.51	0.04	NaN	HLA-A,HLA-B,HLA-DRB1,MAPK3,MTOR,PPP2R2A,RRAS
Chondroitin Sulfate Degradation (Metazoa)	1.53	0.125	NaN	HEXA,HEXB
Remodeling of Epithelial Adherens Junctions	1.54	0.0588	NaN	RAB5C,TUBA4A,TUBB3,TUBB6
tRNA Charging	1.55	0.0769	NaN	AARS1,TARS1,VARS
Docosahexaenoic Acid (DHA) Signaling	1.57	0.0789	NaN	BAX,CASP3,CYCS
p53 Signaling	1.58	0.051	NaN	BAX,CDKN2A,MAPK14,RRM2B,THBS1
Isoleucine Degradation I	1.58	0.133	NaN	ECHS1,HSD17B10
FAK Signaling	1.63	0.0526	NaN	ITGB1,MAPK3,PTK2,RRAS,TLN1
GABA Receptor Signaling	1.63	0.0526	NaN	ALDH5A1,AP2A2,AP2B1,AP2M1,AP2S1
Glycogen Degradation III	1.64	0.143	NaN	PGM3,PYGL
B Cell Development	1.64	0.0833	NaN	HLA-A,HLA-B,HLA-DRB1
14-3-3-mediated Signaling	1.66	0.0472	NaN	BAX,MAPK3,RRAS,TUBA4A,TUBB3,TUBB6
IL-17A Signaling in Fibroblasts	1.67	0.0857	NaN	MAPK14,MAPK3,RELA
Noradrenaline and Adrenaline Degradation	1.67	0.0857	NaN	ALDH1B1,ALDH4A1,ALDH7A1
FXR/RXR Activation	1.68	0.0476	NaN	AGT,APOH,FASN,GC,PCK2,PCYOX1
MIF-mediated Glucocorticoid Regulation	1.7	0.0882	NaN	CD74,MAPK3,RELA
UDP-N-acetyl-D-galactosamine Biosynthesis II	1.7	0.154	NaN	GALE,PGM3
Crosstalk between Dendritic Cells and Natural Killer Cells	1.74	0.0562	NaN	HLA-A,HLA-B,HLA-DRB1,RELA,TLN1
4-1BB Signaling in T Lymphocytes	1.77	0.0938	NaN	MAPK14,MAPK3,RELA
Ethanol Degradation II	1.77	0.0938	NaN	ALDH1B1,ALDH4A1,ALDH7A1
Glutamate Removal from Folates	1.77	1	NaN	GGH
Xanthine and Xanthosine Salvage	1.77	1	NaN	PNP
Adenine and Adenosine Salvage VI	1.77	1	NaN	ADK
UDP-N-acetyl-D-galactosamine Biosynthesis I	1.77	1	NaN	GALE
Glycogen Degradation II	1.77	0.167	NaN	PGM3,PYGL
IL-4 Signaling	1.82	0.0588	NaN	HLA-A,HLA-B,HLA-DRB1,MTOR,RRAS
Hepatic Fibrosis / Hepatic Stellate Cell Activation	1.83	0.043	NaN	AGT,BAX,COL12A1,COL18A1,COL4A2,LBP,MYH14,RELA
Sertoli Cell-Sertoli Cell Junction Signaling	1.84	0.0432	NaN	CGN,ITGB1,MAPK14,MAPK3,RRAS,TUBA4A,TUBB3,TUBB6
TR/RXR Activation	1.84	0.0595	NaN	ACACA,FASN,MTOR,PFKP,SLC16A3
Purine Nucleotides De Novo Biosynthesis II	1.84	0.182	NaN	ADSL,GMPS
Dopamine Degradation	1.85	0.1	NaN	ALDH1B1,ALDH4A1,ALDH7A1
Lymphotoxin β Receptor Signaling	1.9	0.0755	NaN	CASP3,CYCS,MAPK3,RELA
Role of MAPK Signaling in the Pathogenesis of Influenza	1.92	0.0625	NaN	BAX,CASP3,MAPK14,MAPK3,RRAS
Autoimmune Thyroid Disease Signaling	2.02	0.0816	NaN	HLA-A,HLA-B,HLA-DRB1,IGHG2
Iron homeostasis signaling pathway	2.04	0.0511	NaN	ATP6V1A,ATP6V1B2,ATP6V1E1,ATP6V1H,HBB,HBD,MAPK3
Chronic Myeloid Leukemia Signaling	2.07	0.0583	NaN	CDKN2A,CTBP1,CTBP2,MAPK3,RELA,RRAS
IL-17A Signaling in Gastric Cells	2.07	0.12	NaN	MAPK14,MAPK3,RELA
Caveolar-mediated Endocytosis Signaling	2.09	0.0685	NaN	FLNB,HLA-A,HLA-B,ITGB1,RAB5C
TCA Cycle II (Eukaryotic)	2.12	0.125	NaN	FH,IDH3A,MDH2
Tryptophan Degradation III (Eukaryotic)	2.17	0.13	NaN	GCDH,HADH,HSD17B10
Ethanol Degradation IV	2.17	0.13	NaN	ALDH1B1,ALDH4A1,ALDH7A1
Clathrin-mediated Endocytosis Signaling	2.22	0.0466	NaN	AP2A2,AP2B1,AP2M1,AP2S1,CHP1,ITGB1,LYZ,PCYOX1,RAB5C
Superpathway of Serine and Glycine Biosynthesis I	2.24	0.286	NaN	PHGDH,PSAT1
Glycogen Biosynthesis II (from UDP-D-Glucose)	2.24	0.286	NaN	GBE1,GYS1
Putrescine Degradation III	2.28	0.143	NaN	ALDH1B1,ALDH4A1,ALDH7A1
Fatty Acid α-oxidation	2.35	0.15	NaN	ALDH1B1,ALDH4A1,ALDH7A1
UDP-N-acetyl-D-glucosamine Biosynthesis II	2.38	0.333	NaN	GFPT1,PGM3
Xenobiotic Metabolism Signaling	2.4	0.0418	NaN	AIP,ALDH16A1,ALDH1B1,ALDH4A1,ALDH5A1,ALDH7A1,MAPK14,MAPK3,PPP2R2A,RELA,RRAS,SUMO1
Oxidative Ethanol Degradation III	2.41	0.158	NaN	ALDH1B1,ALDH4A1,ALDH7A1
Serine Biosynthesis	2.55	0.4	NaN	PHGDH,PSAT1
Histamine Degradation	2.55	0.176	NaN	ALDH1B1,ALDH4A1,ALDH7A1
Cytotoxic T Lymphocyte-mediated Apoptosis of Target Cells	2.59	0.118	NaN	CASP3,CYCS,HLA-A,HLA-B
Glutaryl-CoA Degradation	2.63	0.188	NaN	GCDH,HADH,HSD17B10
Parkinson's Signaling	2.63	0.188	NaN	CASP3,CYCS,MAPK14
Colanic Acid Building Blocks Biosynthesis	2.81	0.214	NaN	GALE,TSTA3,UGDH
Lipid Antigen Presentation by CD1	3.03	0.154	NaN	AP2A2,AP2B1,AP2M1,AP2S1
Role of Tissue Factor in Cancer	3.05	0.0684	NaN	CASP3,CFL1,ITGB1,MAPK14,MAPK3,MTOR,P4HB,RRAS
Thiosulfate Disproportionation III (Rhodanese)	3.07	0.667	NaN	MPST,TST
CTLA4 Signaling in Cytotoxic T Lymphocytes	3.09	0.0787	NaN	AP2A2,AP2B1,AP2M1,AP2S1,HLA-A,HLA-B,PPP2R2A
Germ Cell-Sertoli Cell Junction Signaling	3.14	0.0585	NaN	CFL1,ITGB1,MAPK14,MAPK3,PTK2,RHOT2,RRAS,TUBA4A,TUBB3,TUBB6
Nur77 Signaling in T Lymphocytes	3.3	0.102	NaN	CASP3,CHP1,CYCS,HLA-A,HLA-B,HLA-DRB1
Adenine and Adenosine Salvage I	3.54	1	NaN	APRT,PNP
UVA-Induced MAPK Signaling	3.56	0.0816	NaN	CASP3,CYCS,MAPK14,MAPK3,MTOR,PARP1,PARP4,RRAS
Glucocorticoid Receptor Signaling	3.63	0.0476	NaN	AGT,CHP1,KRT13,KRT14,KRT19,KRT5,KRT7,KRT85,MAPK14,MAPK3,PCK2,PRKAA1,RELA,RRAS,SUMO1,UBE2I
Acetyl-CoA Biosynthesis I (Pyruvate Dehydrogenase Complex)	3.79	0.429	NaN	DLAT,PDHA1,PDHB
Virus Entry via Endocytic Pathways	4.04	0.0841	NaN	AP2A2,AP2B1,AP2M1,AP2S1,FLNB,HLA-A,HLA-B,ITGB1,RRAS
Semaphorin Signaling in Neurons	4.15	0.117	NaN	ARHGAP1,CFL1,DPYSL3,ITGB1,MAPK3,PTK2,RHOT2
Glutathione Redox Reactions II	4.71	0.75	NaN	GLRX,GSR,TXNDC12
Antigen Presentation Pathway	7.83	0.231	NaN	CD74,HLA-A,HLA-B,HLA-DRB1,PSMB5,PSMB6,TAP1,TAP2,TAPBP
Phagosome Maturation	8.15	0.106	NaN	ATP6V1A,ATP6V1B2,ATP6V1E1,ATP6V1H,CTSA,CTSB,HLA-A,HLA-B,HLA-DRB1,NAPA,PRDX5,RAB5C,TAP1,TUBA4A,TUBB3,TUBB6
Mitochondrial Dysfunction	18.9	0.164	NaN	AIFM1,CASP3,CYB5R3,CYC1,CYCS,FIS1,GPD2,GSR,HSD17B10,NDUFA2,NDUFA5,NDUFA9,NDUFB11,NDUFB4,NDUFS1,NDUFS4,NDUFS8,NDUFV1,NDUFV2,PDHA1,PRDX5,RHOT2,UQCR10,UQCRB,UQCRC1,UQCRC2,UQCRFS1,VDAC2
PPARα/RXRα Activation	2.79	0.0526	2.53	ACOX1,AIP,AP2A2,FASN,GPD2,MAPK14,MAPK3,PRKAA1,RELA,RRAS
BAG2 Signaling Pathway	3.1	0.116	2.236	CASP3,CTSB,MAPK14,MAPK3,RELA
Synaptogenesis Signaling Pathway	2.54	0.0417	1.941	AP2A2,AP2B1,AP2M1,AP2S1,CFL1,MAPK14,MAPK3,MTOR,NAPA,RAB5C,RRAS,THBS1,TLN1
CDK5 Signaling	3.28	0.0741	1.89	ITGB1,LAMA5,LAMB1,LAMC1,MAPK14,MAPK3,PPP2R2A,RRAS
Sirtuin Signaling Pathway	12.8	0.0962	1.279	ADAM10,AGTRAP,BAX,CYC1,H1-10,H1-2,LDHB,MAPK3,MTOR,NDUFA2,NDUFA5,NDUFA9,NDUFB11,NDUFB4,NDUFS1,NDUFS4,NDUFS8,NDUFV1,NDUFV2,PARP1,PCK2,PDHA1,PRKAA1,RELA,TUBA4A,UQCRC2,UQCRFS1,VDAC2
Natural Killer Cell Signaling	2.67	0.0508	1.265	CFL1,COL18A1,HLA-A,HLA-B,ITGB1,MAPK14,MAPK3,MTOR,RELA,RRAS
LXR/RXR Activation	5.14	0.0909	1.134	ACACA,AGT,APOH,ECHS1,FASN,GC,HADH,LBP,LYZ,PCYOX1,RELA
Hepatic Fibrosis Signaling Pathway	2.34	0.038	1.069	AGT,CASP3,COL18A1,ITGB1,MAPK14,MAPK3,MTOR,MYL12B,PDCD4,PTK2,RELA,RHOT2,RRAS,TRADD
FLT3 Signaling in Hematopoietic Progenitor Cells	1.32	0.05	1	MAPK14,MAPK3,MTOR,RRAS
Actin Nucleation by ARP-WASP Complex	1.46	0.0556	1	ITGB1,RHOT2,RRAS,VASP
Cdc42 Signaling	2.09	0.0479	1	CFL1,EXOC8,HLA-A,HLA-B,HLA-DRB1,ITGB1,MAPK14,MYL12B
Acute Phase Response Signaling	2.43	0.0503	1	AGT,APOH,LBP,MAPK14,MAPK3,MTOR,RELA,RRAS,TRADD
GP6 Signaling Pathway	5.21	0.0924	0.905	ADAM10,COL12A1,COL18A1,COL4A2,LAMA4,LAMA5,LAMB1,LAMB3,LAMC1,PTK2,TLN1
Endocannabinoid Cancer Inhibition Pathway	1.44	0.042	0.816	CASP3,MAPK14,MAPK3,MTOR,PRKAA1,PTK2
PTEN Signaling	1.68	0.0476	0.816	CASP3,ITGB1,MAPK3,PTK2,RELA,RRAS
Sumoylation Pathway	2.07	0.0583	0.816	ARHGDIB,CTBP1,CTBP2,RHOT2,SUMO1,UBE2I
PAK Signaling	2.87	0.0722	0.816	CASP3,CFL1,ITGB1,MAPK3,MYL12B,PTK2,RRAS
Phospholipase C Signaling	1.88	0.0389	0.707	CHP1,IGHG2,ITGB1,MAPK3,MYL12B,PEBP1,PLD3,RELA,RHOT2,RRAS
Actin Cytoskeleton Signaling	1.89	0.0413	0.707	CFL1,ITGB1,LBP,MAPK3,MYH14,MYL12B,PTK2,RRAS,TLN1
AMPK Signaling	3.49	0.0561	0.632	ACACA,AK2,ELAVL1,FASN,GYS1,MAPK14,MTOR,PCK2,PFKP,PPP2R2A,PRKAA1,RAB27A
Apelin Endothelial Signaling Pathway	1.33	0.0435	0.447	MAPK3,MTOR,PRKAA1,RELA,RRAS
HGF Signaling	1.38	0.045	0.447	CDKN2A,ITGB1,MAPK3,PTK2,RRAS
Paxillin Signaling	1.42	0.0463	0.447	ITGB1,MAPK14,PTK2,RRAS,TLN1
Chemokine Signaling	1.92	0.0625	0.447	CFL1,MAPK14,MAPK3,PTK2,RRAS
IL-15 Signaling	2.04	0.0667	0.447	MAPK14,MAPK3,MTOR,RELA,RRAS
Induction of Apoptosis by HIV1	2.42	0.082	0.447	BAX,CASP3,CYCS,RELA,TRADD
Myc Mediated Apoptosis Signaling	2.8	0.1	0.447	BAX,CASP3,CDKN2A,CYCS,TRADD
Type I Diabetes Mellitus Signaling	3.2	0.0721	0.447	CASP3,CYCS,HLA-A,HLA-B,HLA-DRB1,MAPK14,RELA,TRADD
Agrin Interactions at Neuromuscular Junction	4.22	0.101	0.447	AGRN,ITGB1,LAMB1,LAMC1,MAPK3,PTK2,RRAS,UTRN
Xenobiotic Metabolism CAR Signaling Pathway	1.36	0.037	0.378	ALDH16A1,ALDH1B1,ALDH4A1,ALDH5A1,ALDH7A1,MAPK3,PPP2R2A
PI3K/AKT Signaling	1.51	0.04	0.378	GYS1,ITGB1,MAPK3,MTOR,PPP2R2A,RELA,RRAS
JAK/Stat Signaling	1.32	0.05	0	MAPK3,MTOR,RELA,RRAS
Antioxidant Action of Vitamin C	1.41	0.0459	0	GLRX,MAPK14,MAPK3,PLD3,RELA
Retinoic acid Mediated Apoptosis Signaling	1.72	0.0667	0	CASP3,CYCS,PARP1,PARP4
Renin-Angiotensin Signaling	1.8	0.0508	0	AGT,MAPK14,MAPK3,PTK2,RELA,RRAS
LPS-stimulated MAPK Signaling	1.88	0.061	0	LBP,MAPK14,MAPK3,RELA,RRAS
TNFR1 Signaling	1.99	0.08	0	CASP3,CYCS,RELA,TRADD
Regulation of Cellular Mechanics by Calpain Protease	2.3	0.0769	0	ITGB1,MAPK3,PTK2,RRAS,TLN1
Interferon Signaling	2.5	0.111	0	BAX,ISG15,RELA,TAP1
TWEAK Signaling	2.54	0.114	0	CASP3,CYCS,RELA,TRADD
IL-8 Signaling	3.17	0.055	0	BAX,CSTB,MAPK3,MTOR,MYL12B,PLD3,PTK2,RELA,RHOT2,RRAS,VASP
Inhibition of Angiogenesis by TSP1	3.59	0.147	0	CASP3,CD47,HSPG2,MAPK14,THBS1
Tumoricidal Function of Hepatic Natural Killer Cells	4.34	0.208	0	AIFM1,BAX,CASP3,CYCS,SERPINB9
Apoptosis Signaling	5.13	0.101	0	ACIN1,AIFM1,BAX,CASP3,CYCS,LMNA,MAPK3,PARP1,RELA,RRAS
Senescence Pathway	2.1	0.04	-0.302	CDKN2A,CHP1,DLAT,MAPK14,MAPK3,MTOR,PARP1,PDHA1,PDHB,PPP2R2A,RRAS
Production of Nitric Oxide and Reactive Oxygen Species in Macrophages	1.37	0.0372	-0.378	LYZ,MAPK14,MAPK3,PCYOX1,PPP2R2A,RELA,RHOT2
B Cell Receptor Signaling	1.84	0.0432	-0.378	CFL1,IGHG2,MAPK14,MAPK3,MTOR,PTK2,RELA,RRAS
Type II Diabetes Mellitus Signaling	1.46	0.0423	-0.447	MAPK3,MTOR,PRKAA1,RELA,SLC27A4,TRADD
Ceramide Signaling	1.76	0.0568	-0.447	CYCS,MAPK3,PPP2R2A,RELA,RRAS
NF-κB Activation by Viruses	1.88	0.061	-0.447	EIF2AK2,ITGB1,MAPK3,RELA,RRAS
Estrogen Receptor Signaling	2.79	0.0427	-0.535	AGT,CFL1,CTBP1,CTBP2,CYC1,MAPK3,MTOR,MYL12B,PELP1,PRKAA1,RELA,RRAS,UQCRC2,UQCRFS1
Integrin Signaling	1.52	0.0376	-0.707	ITGB1,MAPK3,MYL12B,PTK2,RHOT2,RRAS,TLN1,VASP
Dendritic Cell Maturation	1.87	0.0437	-0.707	COL18A1,HLA-A,HLA-B,HLA-DRB1,IGHG2,MAPK14,MAPK3,RELA
ERK/MAPK Signaling	1.32	0.0363	-0.816	ITGB1,LAMTOR3,MAPK3,PPP2R2A,PTK2,RRAS,TLN1
Rac Signaling	1.91	0.0536	-0.816	CFL1,ITGB1,MAPK3,PTK2,RELA,RRAS
Systemic Lupus Erythematosus In T Cell Signaling Pathway	1.55	0.033	-0.905	CASP3,CHP1,HLA-A,HLA-B,HLA-DRB1,MAPK3,MTOR,PPP2R2A,PTK2,RHOT2,RRAS
IL-7 Signaling Pathway	1.35	0.0513	-1	BAX,MAPK14,MAPK3,PTK2
Protein Kinase A Signaling	1.38	0.0302	-1	CHP1,FLNB,GYS1,H1-10,H1-2,MAPK3,MYL12B,PGP,PTK2,PYGL,RELA,VASP
Glioma Invasiveness Signaling	1.42	0.0541	-1	MAPK3,PTK2,RHOT2,RRAS
Calcium-induced T Lymphocyte Apoptosis	1.58	0.0606	-1	CHP1,HLA-A,HLA-B,HLA-DRB1
Activation of IRF by Cytosolic Pattern Recognition Receptors	1.65	0.0635	-1	DDX58,ISG15,PIN1,RELA
Tryptophan Degradation X (Mammalian, via Tryptamine)	3.1	0.16	-1	ALDH1B1,ALDH4A1,ALDH7A1,RDH14
Death Receptor Signaling	4.6	0.0989	-1	ACIN1,ARHGDIB,CASP3,CYCS,LMNA,PARP1,PARP4,RELA,TRADD
Role of NFAT in Regulation of the Immune Response	1.44	0.0387	-1.134	CHP1,HLA-A,HLA-B,HLA-DRB1,MAPK3,RELA,RRAS
PKCθ Signaling in T Lymphocytes	1.76	0.0452	-1.134	CHP1,HLA-A,HLA-B,HLA-DRB1,MAPK3,RELA,RRAS
Role of PKR in Interferon Induction and Antiviral Response	3.74	0.0769	-1.134	BAX,CASP3,CYCS,DDX58,EIF2AK2,MAPK14,MAPK3,PYCARD,RELA
Role of Pattern Recognition Receptors in Recognition of Bacteria and Viruses	1.31	0.039	-1.342	C1QB,DDX58,EIF2AK2,MAPK3,OAS3,RELA
iCOS-iCOSL Signaling in T Helper Cells	1.92	0.0541	-1.342	CHP1,HLA-A,HLA-B,HLA-DRB1,PLEKHA1,RELA
Aryl Hydrocarbon Receptor Signaling	3.75	0.0699	-1.342	AIP,ALDH16A1,ALDH1B1,ALDH4A1,ALDH5A1,ALDH7A1,BAX,CDKN2A,MAPK3,RELA
Granzyme B Signaling	5.28	0.312	-1.342	CASP3,CYCS,LMNB1,NUMA1,PARP1
ILK Signaling	3.36	0.0579	-1.508	CASP3,CFL1,FLNB,ITGB1,MAPK3,MTOR,MYH14,PPP2R2A,PTK2,RELA,RHOT2
Fatty Acid β-oxidation I	4.83	0.188	-1.633	ACADM,ECHS1,ECI1,HADH,HSD17B10,SLC27A4
Neuroinflammation Signaling Pathway	1.47	0.0333	-1.667	CASP3,CHP1,HLA-A,HLA-B,HLA-DRB1,IDE,MAPK14,MAPK3,PYCARD,RELA
Sphingosine-1-phosphate Signaling	1.3	0.0427	-2	ASAH1,CASP3,MAPK3,PTK2,RHOT2
Oxidative Phosphorylation	11.3	0.156	-4.123	CYC1,CYCS,NDUFA2,NDUFA5,NDUFA9,NDUFB11,NDUFB4,NDUFS1,NDUFS4,NDUFS8,NDUFV1,NDUFV2,UQCR10,UQCRB,UQCRC1,UQCRC2,UQCRFS1
