# Supplementary material for: Standardization and harmonization of distributed multi-center proteotype analysis supporting precision medicine studies
Source: Nat Commun. 2020 Oct 16;11:5248. doi: 10.1038/s41467-020-18904-9 (PMC7568553; doi:10.1038/s41467-020-18904-9)
Supplement: Supplementary file 9 — Supplementary Software [file 41467_2020_18904_MOESM9_ESM.zip]

Archive with 60 entries (37 files):
- moonshot/
- moonshot/Data/
- moonshot/Data/Lab_1/
- moonshot/Data/Lab_1/Day_1/
- moonshot/Data/Lab_1/Day_1/Lab_1-Day_1-Sample_A-B-ReportPeptides.txt
- moonshot/Data/Lab_1/Day_2/
- moonshot/Data/Lab_1/Day_n/
- moonshot/Data/Lab_2/
- moonshot/Data/Lab_2/Day_1/
- moonshot/Data/Lab_2/Day_2/
- moonshot/Data/Lab_2/Day_n/
- moonshot/Data/Lab_3/
- moonshot/Data/Lab_3/Day_1/
- moonshot/Data/Lab_3/Day_2/
- moonshot/Data/Lab_3/Day_n/
- moonshot/Data/Lab_n/
- moonshot/Data/Lab_n/Day_1/
- moonshot/Data/Lab_n/Day_2/
- moonshot/Data/Lab_n/Day_n/
- moonshot/DESCRIPTION
- moonshot/help/
- moonshot/help/aliases.rds
- moonshot/help/AnIndex
- moonshot/help/moonshot.rdb
- moonshot/help/moonshot.rdx
- moonshot/help/paths.rds
- moonshot/html/
- moonshot/html/00Index.html
- moonshot/html/buildProteinSpeciesDictionary.html
- moonshot/html/calFDR.html
- moonshot/html/calPerformanceCurves.html
- moonshot/html/calPerformanceCurves_.html
- moonshot/html/consolidateIntensities.html
- moonshot/html/filterFromCommonProteinList.html
- moonshot/html/get_sample_vector.html
- moonshot/html/medianLogPeptidesMedianRepl.html
- moonshot/html/proteinCount.html
- moonshot/html/R.css
- moonshot/html/readSpectronautFiles.html
- moonshot/html/readSpectronautFiles_.html
- moonshot/html/rollupAndFDR.html
- moonshot/html/setConfig.html
- moonshot/html/speciesScatterPlot.html
- moonshot/INDEX
- moonshot/LICENSE
- moonshot/MD5
- moonshot/Meta/
- moonshot/Meta/features.rds
- moonshot/Meta/hsearch.rds
- moonshot/Meta/links.rds
- moonshot/Meta/nsInfo.rds
- moonshot/Meta/package.rds
- moonshot/Meta/Rd.rds
- moonshot/NAMESPACE
- moonshot/R/
- moonshot/R/moonshot
- moonshot/R/moonshot.rdb
- moonshot/R/moonshot.rdx
- moonshot/scripts/
- moonshot/scripts/Pep-To-Prot_Rollup_And_Quant.R
