# Supplementary material for: Standardization and harmonization of distributed multi-center proteotype analysis supporting precision medicine studies
Source: Nat Commun. 2020 Oct 16;11:5248. doi: 10.1038/s41467-020-18904-9 (PMC7568553; doi:10.1038/s41467-020-18904-9)
Supplement: Supplementary file 9 — Supplementary Software [file 41467_2020_18904_MOESM9_ESM.zip › moonshot/Data/Lab_1/Day_1/Lab_1-Day_1-Sample_A-B-ReportPeptides.txt]

EG.PrecursorId	PG.FASTAName	PG.ProteinAccessions	PG.ProteinDescriptions	[73] Lab_1-Day_1-Sample_A-rep_1.raw.EG.Qvalue	[74] Lab_1-Day_1-Sample_A-rep_2.raw.EG.Qvalue	[75] Lab_1-Day_1-Sample_A-rep_3.raw.EG.Qvalue	[76] Lab_1-Day_1-Sample_B-rep_1.raw.EG.Qvalue	[77] Lab_1-Day_1-Sample_B-rep_2.raw.EG.Qvalue	[78] Lab_1-Day_1-Sample_B-rep_3.raw.EG.Qvalue	[73] Lab_1-Day_1-Sample_A-rep_1.raw.PEP.Quantity	[74] Lab_1-Day_1-Sample_A-rep_2.raw.PEP.Quantity	[75] Lab_1-Day_1-Sample_A-rep_3.raw.PEP.Quantity	[76] Lab_1-Day_1-Sample_B-rep_1.raw.PEP.Quantity	[77] Lab_1-Day_1-Sample_B-rep_2.raw.PEP.Quantity	[78] Lab_1-Day_1-Sample_B-rep_3.raw.PEP.Quantity	[73] Lab_1-Day_1-Sample_A-rep_1.raw.PG.Quantity	[74] Lab_1-Day_1-Sample_A-rep_2.raw.PG.Quantity	[75] Lab_1-Day_1-Sample_A-rep_3.raw.PG.Quantity	[76] Lab_1-Day_1-Sample_B-rep_1.raw.PG.Quantity	[77] Lab_1-Day_1-Sample_B-rep_2.raw.PG.Quantity	[78] Lab_1-Day_1-Sample_B-rep_3.raw.PG.Quantity
_MQLVQESEEK_.2	swissprot_homo_201604	A0A0B4J2F0	Protein PIGBOS1	0.001197909	0.00066489	0.001026968	0.00059026	0.009199078	3.31E-15	188125.9219	182173.9063	201437.8906	155327.7031	156504.0625	127940.1406	188125.9219	182173.9063	201437.8906	155327.7031	156504.0625	127940.1406
_LETGQFLTFR_.2	swissprot_homo_201604	A0AVT1	Ubiquitin-like modifier-activating enzyme 6	2.73E-06	1.42E-05	0.000392819	1.18E-05	1.96E-15	0.009074605	299893.9063	234030.1875	274727.4688	246241.0469	172650.125	205955.0156	150230.25	128718.5078	134882.0781	128356.9219	104879.4688	118428.4688
_AC[+57]IGDTLC[+57]QK_.2	swissprot_homo_201604	A0AVT1	Ubiquitin-like modifier-activating enzyme 6	3.97E-05	2.91E-07	0.00066553	2.20E-20	1.02E-26	1.08E-40	107182.3828	112890.1563	82773.20313	114138.4375	111095.9844	106691.9453	150230.25	128718.5078	134882.0781	128356.9219	104879.4688	118428.4688
_LFC[+57]DFGDEFEVLDTTGEEPK_.2	swissprot_homo_201604	A0AVT1	Ubiquitin-like modifier-activating enzyme 6	1.33E-15	6.44E-16	6.33E-07	5.96E-14	1.98E-49	1.66E-59	43614.4375	39235.1875	47145.54297	24691.27344	30892.29102	42638.44141	150230.25	128718.5078	134882.0781	128356.9219	104879.4688	118428.4688
_SDLQMAVLSFEK_.2	swissprot_homo_201604	A0AVT1	Ubiquitin-like modifier-activating enzyme 6	3.52E-11	2.88E-06	0.000149468	1.98E-05	0.009946892	0.000549851	135631.1719	120280.9453	113953.0703	89275.125	82888.01563	77660.08594	150230.25	128718.5078	134882.0781	128356.9219	104879.4688	118428.4688
_NFALLGVGTSK_.2	swissprot_homo_201604	A0AVT1	Ubiquitin-like modifier-activating enzyme 6	Filtered	Filtered	Filtered	0.00307942	Filtered	Filtered	NaN	NaN	NaN	135344.7656	NaN	NaN	150230.25	128718.5078	134882.0781	128356.9219	104879.4688	118428.4688
_QDVIITALDNVEAR_.2	swissprot_homo_201604	A0AVT1	Ubiquitin-like modifier-activating enzyme 6	1.13E-07	1.79E-06	0.001545409	0.008556081	0.001168379	0.006226761	81300.21094	67834.46875	75544.13281	74389.86719	71379.85938	102252.0703	150230.25	128718.5078	134882.0781	128356.9219	104879.4688	118428.4688
_QDVIITALDNVEAR_.3	swissprot_homo_201604	A0AVT1	Ubiquitin-like modifier-activating enzyme 6	Filtered	0.000274606	Filtered	Filtered	Filtered	Filtered	81300.21094	67834.46875	75544.13281	74389.86719	71379.85938	102252.0703	150230.25	128718.5078	134882.0781	128356.9219	104879.4688	118428.4688
_NLVLAGIK_.2	swissprot_homo_201604	A0AVT1	Ubiquitin-like modifier-activating enzyme 6	0.005682877	0.008539067	0.002261685	0.009442098	Filtered	0.009065852	128349.8672	111169.875	809363.3125	79544.85938	NaN	96354.98438	150230.25	128718.5078	134882.0781	128356.9219	104879.4688	118428.4688
_NWSQC[+57]VELAR_.2	swissprot_homo_201604	A0AVT1	Ubiquitin-like modifier-activating enzyme 6	0.001231047	1.03E-07	0.000325163	3.76E-06	2.77E-11	6.75E-08	141699.0938	88777.39844	220994.4219	140714.4375	323217.1563	261954.6875	150230.25	128718.5078	134882.0781	128356.9219	104879.4688	118428.4688
_VVQTDETAR_.2	swissprot_homo_201604	A0AVT1	Ubiquitin-like modifier-activating enzyme 6	Filtered	Filtered	0.00137575	0.000835952	3.06E-07	0.000313796	NaN	NaN	312283	253827.4375	279604.2813	257847.1094	150230.25	128718.5078	134882.0781	128356.9219	104879.4688	118428.4688
_FDLNEPLHLSFLQNAAK_.3	swissprot_homo_201604	A0AVT1	Ubiquitin-like modifier-activating enzyme 6	6.35E-05	1.17E-09	2.75E-05	6.53E-26	1.64E-36	4.90E-22	130553.3984	109692.1016	136771.0313	82424.59375	109903.9297	101754.4922	150230.25	128718.5078	134882.0781	128356.9219	104879.4688	118428.4688
_FDLNEPLHLSFLQNAAK_.2	swissprot_homo_201604	A0AVT1	Ubiquitin-like modifier-activating enzyme 6	Filtered	Filtered	Filtered	Filtered	Filtered	Filtered	130553.3984	109692.1016	136771.0313	82424.59375	109903.9297	101754.4922	150230.25	128718.5078	134882.0781	128356.9219	104879.4688	118428.4688
_KPNVGC[+57]QQDSEELLK_.3	swissprot_homo_201604	A0AVT1	Ubiquitin-like modifier-activating enzyme 6	0.004350874	Filtered	0.008391086	Filtered	0.000237141	0.002915214	41469.70703	29268.85938	48648.32813	NaN	82141.39063	94297.09375	150230.25	128718.5078	134882.0781	128356.9219	104879.4688	118428.4688
_KPNVGC[+57]QQDSEELLK_.2	swissprot_homo_201604	A0AVT1	Ubiquitin-like modifier-activating enzyme 6	0.00158359	0.000181269	0.001239385	Filtered	Filtered	Filtered	41469.70703	29268.85938	48648.32813	NaN	82141.39063	94297.09375	150230.25	128718.5078	134882.0781	128356.9219	104879.4688	118428.4688
_VC[+57]PTTETIYNDEFYTK_.2	swissprot_homo_201604	A0AVT1	Ubiquitin-like modifier-activating enzyme 6	7.70E-06	Filtered	3.28E-05	3.74E-12	2.27E-08	6.19E-14	97483.1875	NaN	81727.57031	74971.24219	72249.59375	83010.76563	150230.25	128718.5078	134882.0781	128356.9219	104879.4688	118428.4688
_YQC[+57]VVLTEMK_.2	swissprot_homo_201604	A0AVT1	Ubiquitin-like modifier-activating enzyme 6	0.001277574	1.89E-08	0.00159125	8.78E-12	7.98E-21	2.81E-26	186990.4219	198131.5781	216535.2188	229472.7188	211897.6719	173272.5625	150230.25	128718.5078	134882.0781	128356.9219	104879.4688	118428.4688
_SFPAAIEHTIQWAR_.3	swissprot_homo_201604	A0AVT1	Ubiquitin-like modifier-activating enzyme 6	1.15E-15	7.18E-11	3.50E-08	4.88E-18	2.42E-33	1.28E-14	110064.8438	132530.6719	149662.3125	105607.3984	162837.1719	132747.2344	150230.25	128718.5078	134882.0781	128356.9219	104879.4688	118428.4688
_SFPAAIEHTIQWAR_.2	swissprot_homo_201604	A0AVT1	Ubiquitin-like modifier-activating enzyme 6	Filtered	Filtered	Filtered	0.002171219	Filtered	0.002190856	110064.8438	132530.6719	149662.3125	105607.3984	162837.1719	132747.2344	150230.25	128718.5078	134882.0781	128356.9219	104879.4688	118428.4688
_YGIEPTMVVQGVK_.2	swissprot_homo_201604	A0AVT1	Ubiquitin-like modifier-activating enzyme 6	3.20E-10	2.99E-08	6.93E-08	2.58E-17	2.29E-28	6.86E-37	174372.3438	260935.375	183204.0938	333680.6875	278384.5	220787.125	150230.25	128718.5078	134882.0781	128356.9219	104879.4688	118428.4688
_FWQTYSSAEEVLQK_.2	swissprot_homo_201604	A0AVT1	Ubiquitin-like modifier-activating enzyme 6	6.92E-05	3.83E-06	0.000157857	1.64E-05	1.26E-19	Filtered	68379.35938	65879.46094	63726.91406	62524.71484	85669.45313	NaN	150230.25	128718.5078	134882.0781	128356.9219	104879.4688	118428.4688
_FWQTYSSAEEVLQK_.3	swissprot_homo_201604	A0AVT1	Ubiquitin-like modifier-activating enzyme 6	Filtered	Filtered	Filtered	Filtered	Filtered	Filtered	68379.35938	65879.46094	63726.91406	62524.71484	85669.45313	NaN	150230.25	128718.5078	134882.0781	128356.9219	104879.4688	118428.4688
_NLPIMSTASVEIDDALYSR_.2	swissprot_homo_201604	A0AVT1	Ubiquitin-like modifier-activating enzyme 6	0.002198058	0.004042233	0.005229593	0.001515455	1.13E-06	1.19E-09	42466.64844	23599.33984	47725.96094	38182.5625	73716.98438	64297.18359	150230.25	128718.5078	134882.0781	128356.9219	104879.4688	118428.4688
_NLPIMSTASVEIDDALYSR_.3	swissprot_homo_201604	A0AVT1	Ubiquitin-like modifier-activating enzyme 6	0.005891246	Filtered	0.002484595	Filtered	Filtered	Filtered	42466.64844	23599.33984	47725.96094	38182.5625	73716.98438	64297.18359	150230.25	128718.5078	134882.0781	128356.9219	104879.4688	118428.4688
_GMITVTDPDLIEK_.2	swissprot_homo_201604	A0AVT1	Ubiquitin-like modifier-activating enzyme 6	0.001214349	2.58E-06	0.001876094	0.000223162	1.98E-09	0.000911367	662927.625	623669	708317.5	483541.25	474494.8438	463500.0313	150230.25	128718.5078	134882.0781	128356.9219	104879.4688	118428.4688
_GM[+16]ITVTDPDLIEK_.2	swissprot_homo_201604	A0AVT1	Ubiquitin-like modifier-activating enzyme 6	Filtered	Filtered	Filtered	Filtered	Filtered	Filtered	662927.625	623669	708317.5	483541.25	474494.8438	463500.0313	150230.25	128718.5078	134882.0781	128356.9219	104879.4688	118428.4688
_MYSIEPADR_.2	swissprot_homo_201604	A0AVT1	Ubiquitin-like modifier-activating enzyme 6	9.86E-06	8.53E-07	0.000482932	0.000270889	Filtered	Filtered	2754649.25	2410487.75	3035731.25	3511076.25	NaN	NaN	150230.25	128718.5078	134882.0781	128356.9219	104879.4688	118428.4688
_M[+16]YSIEPADR_.2	swissprot_homo_201604	A0AVT1	Ubiquitin-like modifier-activating enzyme 6	Filtered	Filtered	Filtered	Filtered	Filtered	Filtered	2754649.25	2410487.75	3035731.25	3511076.25	NaN	NaN	150230.25	128718.5078	134882.0781	128356.9219	104879.4688	118428.4688
_HIAELNPYVHVTSSSVPFNETTDLSFLDK_.3	swissprot_homo_201604	A0AVT1	Ubiquitin-like modifier-activating enzyme 6	Filtered	0.000426036	Filtered	0.000606862	1.03E-07	2.61E-10	NaN	46467.72656	NaN	44318.01563	50762.85938	45270.82813	150230.25	128718.5078	134882.0781	128356.9219	104879.4688	118428.4688
_NAIFQLEK_.2	swissprot_homo_201604	A0AVT1	Ubiquitin-like modifier-activating enzyme 6	0.00202331	1.19E-08	0.001190071	Filtered	Filtered	0.005650828	149768.375	158147.4688	126242.6875	NaN	NaN	147252.8281	150230.25	128718.5078	134882.0781	128356.9219	104879.4688	118428.4688
_DGSLFWQSPK_.2	swissprot_homo_201604	A0AVT1	Ubiquitin-like modifier-activating enzyme 6	Filtered	Filtered	Filtered	Filtered	Filtered	Filtered	NaN	NaN	NaN	NaN	NaN	NaN	150230.25	128718.5078	134882.0781	128356.9219	104879.4688	118428.4688
_ALQLLHC[+57]FPLDIR_.3	swissprot_homo_201604	A0AVT1	Ubiquitin-like modifier-activating enzyme 6	6.46E-07	5.64E-05	0.000334089	Filtered	Filtered	1.14E-07	88763.41406	190546.5781	168700.9531	NaN	NaN	790275.0625	150230.25	128718.5078	134882.0781	128356.9219	104879.4688	118428.4688
_ALQLLHC[+57]FPLDIR_.2	swissprot_homo_201604	A0AVT1	Ubiquitin-like modifier-activating enzyme 6	Filtered	Filtered	0.00247174	Filtered	Filtered	Filtered	88763.41406	190546.5781	168700.9531	NaN	NaN	790275.0625	150230.25	128718.5078	134882.0781	128356.9219	104879.4688	118428.4688
_VTGGYPFEAYK_.2	swissprot_homo_201604	A0AVT1	Ubiquitin-like modifier-activating enzyme 6	Filtered	Filtered	Filtered	Filtered	Filtered	Filtered	NaN	NaN	NaN	NaN	NaN	NaN	150230.25	128718.5078	134882.0781	128356.9219	104879.4688	118428.4688
_DDDHNGHIDFITAASNLR_.3	swissprot_homo_201604	A0AVT1	Ubiquitin-like modifier-activating enzyme 6	Filtered	Filtered	Filtered	Filtered	Filtered	Filtered	NaN	NaN	NaN	NaN	NaN	NaN	150230.25	128718.5078	134882.0781	128356.9219	104879.4688	118428.4688
_DDDHNGHIDFITAASNLR_.4	swissprot_homo_201604	A0AVT1	Ubiquitin-like modifier-activating enzyme 6	Filtered	Filtered	Filtered	Filtered	Filtered	Filtered	NaN	NaN	NaN	NaN	NaN	NaN	150230.25	128718.5078	134882.0781	128356.9219	104879.4688	118428.4688
_MLYVPVMPGHAK_.3	swissprot_homo_201604	A0AVT1	Ubiquitin-like modifier-activating enzyme 6	0.0012151	7.20E-06	4.75E-06	Filtered	Filtered	0.006379013	78206.52344	59840.89844	1178565.5	1421557.25	896398.8125	33280.66016	150230.25	128718.5078	134882.0781	128356.9219	104879.4688	118428.4688
_MLYVPVMPGHAK_.2	swissprot_homo_201604	A0AVT1	Ubiquitin-like modifier-activating enzyme 6	Filtered	Filtered	0.006193015	0.001387756	0.002344202	Filtered	78206.52344	59840.89844	1178565.5	1421557.25	896398.8125	33280.66016	150230.25	128718.5078	134882.0781	128356.9219	104879.4688	118428.4688
_M[+16]LYVPVMPGHAK_.3	swissprot_homo_201604	A0AVT1	Ubiquitin-like modifier-activating enzyme 6	Filtered	Filtered	Filtered	Filtered	Filtered	Filtered	78206.52344	59840.89844	1178565.5	1421557.25	896398.8125	33280.66016	150230.25	128718.5078	134882.0781	128356.9219	104879.4688	118428.4688
_M[+16]LYVPVMPGHAK_.2	swissprot_homo_201604	A0AVT1	Ubiquitin-like modifier-activating enzyme 6	Filtered	Filtered	Filtered	Filtered	Filtered	Filtered	78206.52344	59840.89844	1178565.5	1421557.25	896398.8125	33280.66016	150230.25	128718.5078	134882.0781	128356.9219	104879.4688	118428.4688
_C[+57]LANLRPLLDSGTMGTK_.3	swissprot_homo_201604	A0AVT1	Ubiquitin-like modifier-activating enzyme 6	Filtered	Filtered	Filtered	Filtered	Filtered	Filtered	NaN	NaN	71685.42969	NaN	NaN	NaN	150230.25	128718.5078	134882.0781	128356.9219	104879.4688	118428.4688
_C[+57]LANLRPLLDSGTMGTK_.2	swissprot_homo_201604	A0AVT1	Ubiquitin-like modifier-activating enzyme 6	Filtered	Filtered	0.007686156	Filtered	Filtered	Filtered	NaN	NaN	71685.42969	NaN	NaN	NaN	150230.25	128718.5078	134882.0781	128356.9219	104879.4688	118428.4688
_KPDHVPISSEDER_.3	swissprot_homo_201604	A0AVT1	Ubiquitin-like modifier-activating enzyme 6	Filtered	Filtered	Filtered	Filtered	Filtered	Filtered	65684.97656	NaN	NaN	76971.60938	48049.4375	63511.48438	150230.25	128718.5078	134882.0781	128356.9219	104879.4688	118428.4688
_KPDHVPISSEDER_.2	swissprot_homo_201604	A0AVT1	Ubiquitin-like modifier-activating enzyme 6	0.003792925	Filtered	Filtered	0.000911351	0.007513021	0.005961099	65684.97656	NaN	NaN	76971.60938	48049.4375	63511.48438	150230.25	128718.5078	134882.0781	128356.9219	104879.4688	118428.4688
_YVLGDTAMQK_.2	swissprot_homo_201604	A0AVT1	Ubiquitin-like modifier-activating enzyme 6	Filtered	Filtered	Filtered	Filtered	Filtered	Filtered	NaN	NaN	NaN	NaN	NaN	NaN	150230.25	128718.5078	134882.0781	128356.9219	104879.4688	118428.4688
_IQEFKPSNK_.2	swissprot_homo_201604	A0AVT1	Ubiquitin-like modifier-activating enzyme 6	0.001924516	Filtered	Filtered	Filtered	Filtered	Filtered	36495.61328	NaN	NaN	NaN	NaN	NaN	150230.25	128718.5078	134882.0781	128356.9219	104879.4688	118428.4688
_SYTAADATLK_.2	swissprot_homo_201604	A0AVT1	Ubiquitin-like modifier-activating enzyme 6	Filtered	Filtered	Filtered	Filtered	Filtered	Filtered	NaN	NaN	NaN	NaN	NaN	NaN	150230.25	128718.5078	134882.0781	128356.9219	104879.4688	118428.4688
_DPPEEEIPFC[+57]TLK_.2	swissprot_homo_201604	A0AVT1	Ubiquitin-like modifier-activating enzyme 6	Filtered	0.008079187	Filtered	0.008263093	Filtered	0.006712863	NaN	43091.22656	NaN	34123.28516	NaN	40872.51563	150230.25	128718.5078	134882.0781	128356.9219	104879.4688	118428.4688
_EDFTLLDFINAVK_.2	swissprot_homo_201604	A0AVT1	Ubiquitin-like modifier-activating enzyme 6	Filtered	Filtered	Filtered	Filtered	0.009207698	Filtered	NaN	NaN	NaN	NaN	382764.2813	NaN	150230.25	128718.5078	134882.0781	128356.9219	104879.4688	118428.4688
_IIPAIATTTATVSGLVALEMIK_.3	swissprot_homo_201604	A0AVT1	Ubiquitin-like modifier-activating enzyme 6	3.34E-08	0.000328905	Filtered	Filtered	0.003046901	8.18E-08	54898.35156	34056.76172	NaN	NaN	62385.15234	23828.23242	150230.25	128718.5078	134882.0781	128356.9219	104879.4688	118428.4688
_FISADVHGIWSR_.3	swissprot_homo_201604	A0AVT1	Ubiquitin-like modifier-activating enzyme 6	0.003537073	Filtered	0.003161173	0.009002347	0.008139907	Filtered	52173.44141	NaN	45562.65234	37534.47656	67355.85938	NaN	150230.25	128718.5078	134882.0781	128356.9219	104879.4688	118428.4688
_FISADVHGIWSR_.2	swissprot_homo_201604	A0AVT1	Ubiquitin-like modifier-activating enzyme 6	Filtered	Filtered	Filtered	Filtered	Filtered	Filtered	52173.44141	NaN	45562.65234	37534.47656	67355.85938	NaN	150230.25	128718.5078	134882.0781	128356.9219	104879.4688	118428.4688
_IQSGHSLEGC[+57]FQVIK_.3	swissprot_homo_201604	A0AVT1	Ubiquitin-like modifier-activating enzyme 6	Filtered	0.000452699	Filtered	Filtered	Filtered	Filtered	NaN	81752.40625	NaN	NaN	NaN	NaN	150230.25	128718.5078	134882.0781	128356.9219	104879.4688	118428.4688
_IDAHLNK_.2	swissprot_homo_201604	A0AVT1	Ubiquitin-like modifier-activating enzyme 6	Filtered	Filtered	Filtered	Filtered	Filtered	Filtered	NaN	NaN	NaN	NaN	NaN	NaN	150230.25	128718.5078	134882.0781	128356.9219	104879.4688	118428.4688
_EIFISNITQANPGIVTC[+57]LENHPHK_.3	swissprot_homo_201604	A0AVT1	Ubiquitin-like modifier-activating enzyme 6	Filtered	Filtered	Filtered	Filtered	Filtered	Filtered	NaN	NaN	NaN	NaN	NaN	NaN	150230.25	128718.5078	134882.0781	128356.9219	104879.4688	118428.4688
_EIFISNITQANPGIVTC[+57]LENHPHK_.4	swissprot_homo_201604	A0AVT1	Ubiquitin-like modifier-activating enzyme 6	Filtered	Filtered	Filtered	Filtered	Filtered	Filtered	NaN	NaN	NaN	NaN	NaN	NaN	150230.25	128718.5078	134882.0781	128356.9219	104879.4688	118428.4688
_AILSNEATK_.2	swissprot_homo_201604	A0AVT1	Ubiquitin-like modifier-activating enzyme 6	Filtered	Filtered	Filtered	Filtered	Filtered	Filtered	NaN	NaN	NaN	NaN	NaN	NaN	150230.25	128718.5078	134882.0781	128356.9219	104879.4688	118428.4688
_C[+57]QAWDLGTNFFLSEDDVVNK_.3	swissprot_homo_201604	A0AVT1	Ubiquitin-like modifier-activating enzyme 6	Filtered	Filtered	Filtered	Filtered	Filtered	Filtered	NaN	NaN	NaN	NaN	NaN	NaN	150230.25	128718.5078	134882.0781	128356.9219	104879.4688	118428.4688
_VLVALASEELAK_.2	swissprot_homo_201604	A0FGR8	Extended synaptotagmin-2	8.47E-05	4.58E-07	0.000102197	7.40E-08	1.16E-06	Filtered	202758.3594	168203.8281	40429.82031	134661.4531	22986.48047	NaN	171987	174917.7656	131884.2813	129850.1563	102068.6016	147494.4688
_ITVPLVSEVQIAQLR_.2	swissprot_homo_201604	A0FGR8	Extended synaptotagmin-2	2.34E-15	5.52E-12	1.03E-07	4.99E-17	2.81E-34	3.33E-19	80986.22656	87820.28125	100969.6172	73543.64844	86818.10156	77508.46094	171987	174917.7656	131884.2813	129850.1563	102068.6016	147494.4688
_ITVPLVSEVQIAQLR_.3	swissprot_homo_201604	A0FGR8	Extended synaptotagmin-2	1.65E-07	0.009778652	0.001363949	1.76E-14	2.41E-17	2.92E-32	80986.22656	87820.28125	100969.6172	73543.64844	86818.10156	77508.46094	171987	174917.7656	131884.2813	129850.1563	102068.6016	147494.4688
_ALALLEDEER_.2	swissprot_homo_201604	A0FGR8	Extended synaptotagmin-2	0.002302222	0.008164697	1.16E-05	1.63E-07	0.000217651	3.07E-05	232216.4375	268729.1875	254253.3906	181345.375	196401.2188	182223.8281	171987	174917.7656	131884.2813	129850.1563	102068.6016	147494.4688
_FQLSNSGPNSTIK_.2	swissprot_homo_201604	A0FGR8	Extended synaptotagmin-2	Filtered	0.001596057	0.00400705	0.004513211	0.000185962	5.75E-06	NaN	161901.1875	184018.1406	138524.4844	162805.2969	182751.1406	171987	174917.7656	131884.2813	129850.1563	102068.6016	147494.4688
_EPTPSIASDISLPIATQELR_.2	swissprot_homo_201604	A0FGR8	Extended synaptotagmin-2	0.002123118	0.000855279	3.46E-05	4.32E-24	5.31E-28	7.82E-28	68874.29688	63173.44531	51269.11719	38112.35547	47521.92578	42831.05469	171987	174917.7656	131884.2813	129850.1563	102068.6016	147494.4688
_EPTPSIASDISLPIATQELR_.3	swissprot_homo_201604	A0FGR8	Extended synaptotagmin-2	6.10E-08	9.66E-08	0.000604061	3.80E-07	5.00E-13	5.61E-06	68874.29688	63173.44531	51269.11719	38112.35547	47521.92578	42831.05469	171987	174917.7656	131884.2813	129850.1563	102068.6016	147494.4688
_VPLSQLLTSEDMTVSQR_.2	swissprot_homo_201604	A0FGR8	Extended synaptotagmin-2	4.10E-06	3.53E-12	6.37E-06	1.34E-20	7.03E-28	7.63E-25	133736.2656	131203.9844	151905.125	140883.7344	172337.5469	175323.8594	171987	174917.7656	131884.2813	129850.1563	102068.6016	147494.4688
_VPLSQLLTSEDMTVSQR_.3	swissprot_homo_201604	A0FGR8	Extended synaptotagmin-2	0.001754553	0.000545012	0.002314341	0.00734242	0.004418829	0.000292798	133736.2656	131203.9844	151905.125	140883.7344	172337.5469	175323.8594	171987	174917.7656	131884.2813	129850.1563	102068.6016	147494.4688
_VGNQIFQSR_.2	swissprot_homo_201604	A0FGR8	Extended synaptotagmin-2	0.000146191	0.000249501	0.001209419	2.80E-14	0.003810525	7.57E-05	246344.5156	323231.5625	372890.4688	301074.7813	171671.7656	283961.2813	171987	174917.7656	131884.2813	129850.1563	102068.6016	147494.4688
_AQPPEAGPQGLHDLGR_.3	swissprot_homo_201604	A0FGR8	Extended synaptotagmin-2	2.45E-09	1.44E-12	8.10E-06	0.000702048	5.12E-13	0.000449423	46705.34375	37530.60156	52402.03125	22775.54102	45216.85547	60012.10547	171987	174917.7656	131884.2813	129850.1563	102068.6016	147494.4688
_AQPPEAGPQGLHDLGR_.2	swissprot_homo_201604	A0FGR8	Extended synaptotagmin-2	0.00298298	0.000363684	0.000107912	0.002102069	4.58E-06	1.01E-07	46705.34375	37530.60156	52402.03125	22775.54102	45216.85547	60012.10547	171987	174917.7656	131884.2813	129850.1563	102068.6016	147494.4688
_VDVGQQPLR_.2	swissprot_homo_201604	A0FGR8	Extended synaptotagmin-2	0.002588605	0.000265853	0.002317219	0.00069717	Filtered	Filtered	131545.3594	132430	113058.1172	87487.02344	NaN	NaN	171987	174917.7656	131884.2813	129850.1563	102068.6016	147494.4688
_AC[+57]DLPAWVHFPDTER_.3	swissprot_homo_201604	A0FGR8	Extended synaptotagmin-2	7.30E-07	0.009263121	0.002570216	3.37E-08	4.28E-09	Filtered	147664.1719	104466.8984	123789.1641	103942.0781	114205.5938	265537.4063	171987	174917.7656	131884.2813	129850.1563	102068.6016	147494.4688
_AC[+57]DLPAWVHFPDTER_.2	swissprot_homo_201604	A0FGR8	Extended synaptotagmin-2	Filtered	Filtered	Filtered	Filtered	Filtered	0.007803098	147664.1719	104466.8984	123789.1641	103942.0781	114205.5938	265537.4063	171987	174917.7656	131884.2813	129850.1563	102068.6016	147494.4688
_LLDEWFTLDEVPK_.2	swissprot_homo_201604	A0FGR8	Extended synaptotagmin-2	0.004134346	Filtered	Filtered	2.54E-05	4.72E-06	Filtered	148083.5156	NaN	NaN	117660.25	165740.5156	NaN	171987	174917.7656	131884.2813	129850.1563	102068.6016	147494.4688
_LLDEWFTLDEVPK_.3	swissprot_homo_201604	A0FGR8	Extended synaptotagmin-2	Filtered	Filtered	Filtered	Filtered	Filtered	Filtered	148083.5156	NaN	NaN	117660.25	165740.5156	NaN	171987	174917.7656	131884.2813	129850.1563	102068.6016	147494.4688
_IHFIEAQDLQGK_.3	swissprot_homo_201604	A0FGR8	Extended synaptotagmin-2	0.001114431	5.92E-09	0.000495847	4.79E-12	0.00945191	0.002061099	125325.1953	153247.8281	142945.2969	127941.2578	135256.8906	151955.2813	171987	174917.7656	131884.2813	129850.1563	102068.6016	147494.4688
_IHFIEAQDLQGK_.2	swissprot_homo_201604	A0FGR8	Extended synaptotagmin-2	Filtered	Filtered	Filtered	Filtered	Filtered	Filtered	125325.1953	153247.8281	142945.2969	127941.2578	135256.8906	151955.2813	171987	174917.7656	131884.2813	129850.1563	102068.6016	147494.4688
_SSSSLLASPGHISVK_.2	swissprot_homo_201604	A0FGR8	Extended synaptotagmin-2	0.006943053	0.000111628	0.001683597	0.005202464	0.007156238	0.007660731	47865.62109	45022.51563	50714.54688	29498.69727	28067.89258	31130.10547	171987	174917.7656	131884.2813	129850.1563	102068.6016	147494.4688
_SSSSLLASPGHISVK_.3	swissprot_homo_201604	A0FGR8	Extended synaptotagmin-2	Filtered	Filtered	Filtered	Filtered	Filtered	Filtered	47865.62109	45022.51563	50714.54688	29498.69727	28067.89258	31130.10547	171987	174917.7656	131884.2813	129850.1563	102068.6016	147494.4688
_GWTQWYDLTEDGTRPQAMT_.2	swissprot_homo_201604	A0FGR8	Extended synaptotagmin-2	0.002289001	1.46E-06	0.001004269	8.53E-05	0.000580532	9.31E-05	10931.2207	39490.875	17866.33984	26622.05859	24461.25391	29681.82227	171987	174917.7656	131884.2813	129850.1563	102068.6016	147494.4688
_SHMSGSPGPGGSNTAPSTPVIGGSDKPGMEEK_.4	swissprot_homo_201604	A0FGR8	Extended synaptotagmin-2	Filtered	0.009184384	0.008878872	0.001762765	0.002223359	4.65E-09	3268.910156	45449.16406	31227.03906	31208.08789	48528.53125	44567.3125	171987	174917.7656	131884.2813	129850.1563	102068.6016	147494.4688
_SHMSGSPGPGGSNTAPSTPVIGGSDKPGMEEK_.3	swissprot_homo_201604	A0FGR8	Extended synaptotagmin-2	0.001142858	1.27E-05	0.000716857	2.61E-06	7.08E-20	2.00E-17	3268.910156	45449.16406	31227.03906	31208.08789	48528.53125	44567.3125	171987	174917.7656	131884.2813	129850.1563	102068.6016	147494.4688
_SHM[+16]SGSPGPGGSNTAPSTPVIGGSDKPGMEEK_.4	swissprot_homo_201604	A0FGR8	Extended synaptotagmin-2	Filtered	Filtered	Filtered	Filtered	Filtered	Filtered	3268.910156	45449.16406	31227.03906	31208.08789	48528.53125	44567.3125	171987	174917.7656	131884.2813	129850.1563	102068.6016	147494.4688
_SHM[+16]SGSPGPGGSNTAPSTPVIGGSDKPGMEEK_.3	swissprot_homo_201604	A0FGR8	Extended synaptotagmin-2	Filtered	Filtered	Filtered	Filtered	Filtered	Filtered	3268.910156	45449.16406	31227.03906	31208.08789	48528.53125	44567.3125	171987	174917.7656	131884.2813	129850.1563	102068.6016	147494.4688
_LEWLTLMPNASNLDK_.2	swissprot_homo_201604	A0FGR8	Extended synaptotagmin-2	1.93E-11	6.96E-10	4.87E-07	5.73E-16	6.21E-08	2.65E-12	73430.96094	77613.3125	77630.02344	80239.3125	83547.72656	82512.27344	171987	174917.7656	131884.2813	129850.1563	102068.6016	147494.4688
_LEWLTLMPNASNLDK_.3	swissprot_homo_201604	A0FGR8	Extended synaptotagmin-2	Filtered	Filtered	Filtered	Filtered	Filtered	Filtered	73430.96094	77613.3125	77630.02344	80239.3125	83547.72656	82512.27344	171987	174917.7656	131884.2813	129850.1563	102068.6016	147494.4688
_ISSNPNPVVQMSVGHK_.3	swissprot_homo_201604	A0FGR8	Extended synaptotagmin-2	Filtered	Filtered	Filtered	Filtered	Filtered	Filtered	NaN	NaN	6510.600586	NaN	10720.44238	NaN	171987	174917.7656	131884.2813	129850.1563	102068.6016	147494.4688
_ISSNPNPVVQMSVGHK_.2	swissprot_homo_201604	A0FGR8	Extended synaptotagmin-2	Filtered	Filtered	0.002395783	Filtered	0.007267445	Filtered	NaN	NaN	6510.600586	NaN	10720.44238	NaN	171987	174917.7656	131884.2813	129850.1563	102068.6016	147494.4688
_NLIAFSEDGSDPYVR_.2	swissprot_homo_201604	A0FGR8	Extended synaptotagmin-2	Filtered	Filtered	Filtered	Filtered	Filtered	Filtered	NaN	NaN	NaN	NaN	NaN	NaN	171987	174917.7656	131884.2813	129850.1563	102068.6016	147494.4688
_ETIEPAVR_.2	swissprot_homo_201604	A0FGR8	Extended synaptotagmin-2	Filtered	Filtered	Filtered	Filtered	Filtered	Filtered	NaN	NaN	NaN	NaN	NaN	NaN	171987	174917.7656	131884.2813	129850.1563	102068.6016	147494.4688
_MYLLPDK_.2	swissprot_homo_201604	A0FGR8	Extended synaptotagmin-2	Filtered	Filtered	Filtered	Filtered	Filtered	Filtered	NaN	NaN	NaN	NaN	NaN	NaN	171987	174917.7656	131884.2813	129850.1563	102068.6016	147494.4688
_TNEPVWEENFTFFIHNPK_.3	swissprot_homo_201604	A0FGR8	Extended synaptotagmin-2	Filtered	3.41E-05	0.003596446	Filtered	0.008260488	4.42E-05	NaN	60143.875	52785.625	NaN	18661.2168	27156.51367	171987	174917.7656	131884.2813	129850.1563	102068.6016	147494.4688
_DEQHQC[+57]SLGNLK_.2	swissprot_homo_201604	A0FGR8	Extended synaptotagmin-2	Filtered	0.008107572	Filtered	Filtered	Filtered	Filtered	NaN	89491.3125	NaN	NaN	NaN	NaN	171987	174917.7656	131884.2813	129850.1563	102068.6016	147494.4688
_GANTHLSTFSFTK_.2	swissprot_homo_201604	A0FGR8	Extended synaptotagmin-2	0.003297398	Filtered	Filtered	Filtered	Filtered	Filtered	19202.9043	NaN	NaN	NaN	NaN	81010.52344	171987	174917.7656	131884.2813	129850.1563	102068.6016	147494.4688
_GANTHLSTFSFTK_.3	swissprot_homo_201604	A0FGR8	Extended synaptotagmin-2	Filtered	Filtered	Filtered	Filtered	Filtered	0.006616934	19202.9043	NaN	NaN	NaN	NaN	81010.52344	171987	174917.7656	131884.2813	129850.1563	102068.6016	147494.4688
_QDLEVEVR_.2	swissprot_homo_201604	A0FGR8	Extended synaptotagmin-2	Filtered	Filtered	Filtered	Filtered	Filtered	Filtered	NaN	NaN	NaN	NaN	NaN	NaN	171987	174917.7656	131884.2813	129850.1563	102068.6016	147494.4688
_QLENGTTLGQSPLGQIQLTIR_.3	swissprot_homo_201604	A0FGR8	Extended synaptotagmin-2	Filtered	Filtered	Filtered	Filtered	Filtered	Filtered	NaN	NaN	NaN	NaN	NaN	NaN	171987	174917.7656	131884.2813	129850.1563	102068.6016	147494.4688
_VYTENVDK_.2	swissprot_homo_201604	A0FGR8	Extended synaptotagmin-2	Filtered	Filtered	Filtered	Filtered	Filtered	Filtered	NaN	NaN	NaN	NaN	NaN	NaN	171987	174917.7656	131884.2813	129850.1563	102068.6016	147494.4688
_SIQIHGTMR_.2	swissprot_homo_201604	A0FGR8	Extended synaptotagmin-2	Filtered	Filtered	Filtered	Filtered	Filtered	Filtered	NaN	NaN	NaN	NaN	NaN	NaN	171987	174917.7656	131884.2813	129850.1563	102068.6016	147494.4688
_ERLLDEWFTLDEVPK_.2	swissprot_homo_201604	A0FGR8	Extended synaptotagmin-2	Filtered	Filtered	Filtered	Filtered	Filtered	Filtered	NaN	NaN	NaN	NaN	NaN	NaN	171987	174917.7656	131884.2813	129850.1563	102068.6016	147494.4688
_LSNFLPDLPGMIDLPGSHDNSSLR_.3	swissprot_homo_201604	A0JLT2	Mediator of RNA polymerase II transcription subunit 19	4.55E-07	1.21E-07	0.001884301	4.69E-11	3.14E-13	3.40E-07	1130478.875	1335843.25	1180226.875	2363941	2386347.25	2454845.75	583398.875	1335843.25	1180226.875	2363941	1207363.25	2454845.75
_SLIEKPPILSSSFNPITGTMLAGFR_.3	swissprot_homo_201604	A0JLT2	Mediator of RNA polymerase II transcription subunit 19	0.008793147	Filtered	Filtered	Filtered	0.008450495	Filtered	36318.89453	NaN	NaN	NaN	28379.16211	NaN	583398.875	1335843.25	1180226.875	2363941	1207363.25	2454845.75
_SLIEKPPILSSSFNPITGTM[+16]LAGFR_.3	swissprot_homo_201604	A0JLT2	Mediator of RNA polymerase II transcription subunit 19	Filtered	Filtered	Filtered	Filtered	Filtered	Filtered	36318.89453	NaN	NaN	NaN	28379.16211	NaN	583398.875	1335843.25	1180226.875	2363941	1207363.25	2454845.75
_LHTGPLPEQC[+57]R_.2	swissprot_homo_201604	A0JLT2	Mediator of RNA polymerase II transcription subunit 19	Filtered	Filtered	Filtered	Filtered	Filtered	Filtered	NaN	NaN	NaN	NaN	NaN	NaN	583398.875	1335843.25	1180226.875	2363941	1207363.25	2454845.75
_SMAPEPTQSSTVVASAQQVK_.2	swissprot_homo_201604	A0JNW5	UHRF1-binding protein 1-like	0.002533981	Filtered	0.003851075	Filtered	5.04E-14	1.05E-29	1	NaN	1	NaN	1	1736.048218	172383.9844	578636.875	465911.5938	2338.605713	658124.0625	1736.048218
_ITGVNGEIDIR_.2	swissprot_homo_201604	A0JNW5	UHRF1-binding protein 1-like	Filtered	0.008066295	0.004575796	Filtered	0.009354664	Filtered	NaN	1036017.625	1386247.375	NaN	1316247.125	NaN	172383.9844	578636.875	465911.5938	2338.605713	658124.0625	1736.048218
_TTQTSNAPDVNDAIVK_.2	swissprot_homo_201604	A0JNW5	UHRF1-binding protein 1-like	Filtered	Filtered	0.002992907	0.000591186	Filtered	Filtered	NaN	NaN	11486.37793	2338.605713	NaN	NaN	172383.9844	578636.875	465911.5938	2338.605713	658124.0625	1736.048218
_AFNASFELSQLR_.2	swissprot_homo_201604	A0JNW5	UHRF1-binding protein 1-like	Filtered	0.002862166	Filtered	Filtered	Filtered	Filtered	NaN	121256.1172	NaN	NaN	NaN	NaN	172383.9844	578636.875	465911.5938	2338.605713	658124.0625	1736.048218
_GNETIESIFK_.2	swissprot_homo_201604	A0JNW5	UHRF1-binding protein 1-like	Filtered	Filtered	Filtered	Filtered	Filtered	Filtered	NaN	NaN	NaN	NaN	NaN	NaN	172383.9844	578636.875	465911.5938	2338.605713	658124.0625	1736.048218
_AEDLLPEAASLSENLDISK_.2	swissprot_homo_201604	A0JNW5	UHRF1-binding protein 1-like	Filtered	Filtered	Filtered	Filtered	Filtered	Filtered	NaN	NaN	NaN	NaN	NaN	NaN	172383.9844	578636.875	465911.5938	2338.605713	658124.0625	1736.048218
_LMSSSVVVR_.2	swissprot_homo_201604	A0JNW5	UHRF1-binding protein 1-like	0.008725716	Filtered	Filtered	Filtered	Filtered	Filtered	344766.9688	NaN	NaN	NaN	NaN	NaN	172383.9844	578636.875	465911.5938	2338.605713	658124.0625	1736.048218
_DSHMLNTGNDLK_.3	swissprot_homo_201604	A0JNW5	UHRF1-binding protein 1-like	Filtered	Filtered	Filtered	Filtered	Filtered	Filtered	NaN	NaN	NaN	NaN	NaN	NaN	172383.9844	578636.875	465911.5938	2338.605713	658124.0625	1736.048218
_GEVPAMLPLK_.2	swissprot_homo_201604	A0PJW6	Transmembrane protein 223	0.002783065	3.52E-08	0.000485336	1.02E-05	6.18E-08	6.09E-22	141116.1094	156192.7344	140151.7656	124161.1016	118490.7031	113446.4609	141116.1094	156192.7344	140151.7656	124161.1016	118490.7031	85061.72656
_FYFLLDK_.2	swissprot_homo_201604	A0PJW6	Transmembrane protein 223	Filtered	Filtered	Filtered	Filtered	Filtered	6.81E-07	NaN	NaN	NaN	NaN	NaN	56676.99609	141116.1094	156192.7344	140151.7656	124161.1016	118490.7031	85061.72656
_AGGQQVTLTTHAPFGLGAHFTVPLK_.4	swissprot_homo_201604	A0PJW6	Transmembrane protein 223	Filtered	Filtered	Filtered	Filtered	Filtered	Filtered	NaN	NaN	NaN	NaN	NaN	NaN	141116.1094	156192.7344	140151.7656	124161.1016	118490.7031	85061.72656
_IPVMALVGNDAGWTQISR_.2	swissprot_homo_201604	A1L0T0	Acetolactate synthase-like protein	6.90E-09	5.36E-14	2.77E-05	1.18E-22	6.13E-39	3.05E-32	386819.0313	334503.7188	375437.0313	329512.4063	340874.7188	314400.125	210169.625	180704.1875	216684.2656	160418.7031	188885.1406	162417.375
_LVEGLQGQTWAPDWVEELR_.2	swissprot_homo_201604	A1L0T0	Acetolactate synthase-like protein	8.31E-12	4.12E-13	1.32E-05	1.17E-34	9.11E-46	1.57E-35	123827.7656	131579.8438	144046.9063	95698.46875	112678.5469	108737.0547	210169.625	180704.1875	216684.2656	160418.7031	188885.1406	162417.375
_LVEGLQGQTWAPDWVEELR_.3	swissprot_homo_201604	A1L0T0	Acetolactate synthase-like protein	9.34E-10	4.35E-07	9.86E-05	1.92E-20	2.51E-19	1.00E-45	123827.7656	131579.8438	144046.9063	95698.46875	112678.5469	108737.0547	210169.625	180704.1875	216684.2656	160418.7031	188885.1406	162417.375
_LSGTVGVAAVTAGPGLTNTVTAVK_.2	swissprot_homo_201604	A1L0T0	Acetolactate synthase-like protein	9.92E-15	3.20E-15	1.45E-05	4.49E-08	2.09E-07	1.94E-32	119862.0781	76029.01563	130568.8672	56045.23828	113102.1406	64114.96094	210169.625	180704.1875	216684.2656	160418.7031	188885.1406	162417.375
_LSGTVGVAAVTAGPGLTNTVTAVK_.3	swissprot_homo_201604	A1L0T0	Acetolactate synthase-like protein	0.002065721	Filtered	0.002798668	Filtered	0.00135649	Filtered	119862.0781	76029.01563	130568.8672	56045.23828	113102.1406	64114.96094	210169.625	180704.1875	216684.2656	160418.7031	188885.1406	162417.375
_EQVPSLGSNVAC[+57]GLAYTDYHK_.3	swissprot_homo_201604	A1L0T0	Acetolactate synthase-like protein	3.00E-09	1.10E-05	0.001205815	4.85E-11	2.12E-10	1.71E-08	195466.8906	224244.25	205491.6094	155979.0625	175057.625	184818.75	210169.625	180704.1875	216684.2656	160418.7031	188885.1406	162417.375
_EQVPSLGSNVAC[+57]GLAYTDYHK_.2	swissprot_homo_201604	A1L0T0	Acetolactate synthase-like protein	0.002181156	0.000273946	0.001598936	5.26E-06	5.07E-15	1.76E-11	195466.8906	224244.25	205491.6094	155979.0625	175057.625	184818.75	210169.625	180704.1875	216684.2656	160418.7031	188885.1406	162417.375
_AAVETLGVPC[+57]FLGGMAR_.2	swissprot_homo_201604	A1L0T0	Acetolactate synthase-like protein	1.74E-17	1.12E-24	0.000104789	1.04E-35	2.40E-40	1.14E-41	348033.8438	390627.5938	370819.125	305231.0313	339222.3438	339906.6563	210169.625	180704.1875	216684.2656	160418.7031	188885.1406	162417.375
_AAVETLGVPC[+57]FLGGM[+16]AR_.2	swissprot_homo_201604	A1L0T0	Acetolactate synthase-like protein	Filtered	Filtered	Filtered	Filtered	Filtered	Filtered	348033.8438	390627.5938	370819.125	305231.0313	339222.3438	339906.6563	210169.625	180704.1875	216684.2656	160418.7031	188885.1406	162417.375
_RPLMVLGSQALLTPTSADK_.3	swissprot_homo_201604	A1L0T0	Acetolactate synthase-like protein	0.001477897	8.55E-07	0.000193021	1.68E-11	1.19E-15	9.21E-09	301006.1875	323872.8125	295125.5	288957.0313	292105.6563	304405.1875	210169.625	180704.1875	216684.2656	160418.7031	188885.1406	162417.375
_GALQAVDQLSLFRPLC[+57]K_.3	swissprot_homo_201604	A1L0T0	Acetolactate synthase-like protein	Filtered	8.09E-06	0.000137365	1.17E-05	7.34E-05	5.61E-07	NaN	118377.2031	151904.7188	130819.9219	69862.28906	145780.625	210169.625	180704.1875	216684.2656	160418.7031	188885.1406	162417.375
_GALQAVDQLSLFRPLC[+57]K_.2	swissprot_homo_201604	A1L0T0	Acetolactate synthase-like protein	Filtered	Filtered	Filtered	Filtered	0.008984954	Filtered	NaN	118377.2031	151904.7188	130819.9219	69862.28906	145780.625	210169.625	180704.1875	216684.2656	160418.7031	188885.1406	162417.375
_DGHPVVVNILIGR_.3	swissprot_homo_201604	A1L0T0	Acetolactate synthase-like protein	0.002873374	1.63E-08	0.000405705	3.49E-17	0.005051632	1.66E-28	57941.75781	26922.78125	24199.51172	31224.38477	37325.60156	37519.64063	210169.625	180704.1875	216684.2656	160418.7031	188885.1406	162417.375
_DGHPVVVNILIGR_.2	swissprot_homo_201604	A1L0T0	Acetolactate synthase-like protein	Filtered	Filtered	Filtered	Filtered	Filtered	Filtered	57941.75781	26922.78125	24199.51172	31224.38477	37325.60156	37519.64063	210169.625	180704.1875	216684.2656	160418.7031	188885.1406	162417.375
_VLHDAQQQC[+57]R_.3	swissprot_homo_201604	A1L0T0	Acetolactate synthase-like protein	0.001538521	Filtered	Filtered	Filtered	Filtered	Filtered	151746.5313	NaN	NaN	NaN	NaN	NaN	210169.625	180704.1875	216684.2656	160418.7031	188885.1406	162417.375
_NAQM[+16]AQSPILLLGGAASTLLQNR_.2	swissprot_homo_201604	A1L0T0	Acetolactate synthase-like protein	1.39E-05	3.81E-05	0.000196675	3.41E-13	2.85E-11	1.05E-05	27820.24414	21336.74609	22085.25391	16655.94922	16660.68359	14911.89941	210169.625	180704.1875	216684.2656	160418.7031	188885.1406	162417.375
_NAQM[+16]AQSPILLLGGAASTLLQNR_.3	swissprot_homo_201604	A1L0T0	Acetolactate synthase-like protein	Filtered	Filtered	Filtered	Filtered	Filtered	1.33E-05	27820.24414	21336.74609	22085.25391	16655.94922	16660.68359	14911.89941	210169.625	180704.1875	216684.2656	160418.7031	188885.1406	162417.375
_HGGENVAAVLR_.2	swissprot_homo_201604	A1L0T0	Acetolactate synthase-like protein	Filtered	Filtered	Filtered	Filtered	Filtered	Filtered	NaN	NaN	NaN	NaN	NaN	NaN	210169.625	180704.1875	216684.2656	160418.7031	188885.1406	162417.375
_LGLFYQLLHK_.3	swissprot_homo_201604	A1L0T0	Acetolactate synthase-like protein	Filtered	Filtered	Filtered	Filtered	Filtered	0.007986716	NaN	NaN	NaN	NaN	NaN	4406.931152	210169.625	180704.1875	216684.2656	160418.7031	188885.1406	162417.375
_EMVPAKPPK_.2	swissprot_homo_201604	A1L0T0	Acetolactate synthase-like protein	Filtered	0.00747612	Filtered	Filtered	Filtered	Filtered	NaN	111136.4219	NaN	NaN	NaN	NaN	210169.625	180704.1875	216684.2656	160418.7031	188885.1406	162417.375
_NREEMLLNSDIFWKPQEAVQGDVGSFVLK_.4	swissprot_homo_201604	A1L0T0	Acetolactate synthase-like protein	Filtered	Filtered	Filtered	Filtered	Filtered	Filtered	NaN	NaN	NaN	NaN	NaN	NaN	210169.625	180704.1875	216684.2656	160418.7031	188885.1406	162417.375
_NREEMLLNSDIFWKPQEAVQGDVGSFVLK_.3	swissprot_homo_201604	A1L0T0	Acetolactate synthase-like protein	Filtered	Filtered	Filtered	Filtered	Filtered	Filtered	NaN	NaN	NaN	NaN	NaN	NaN	210169.625	180704.1875	216684.2656	160418.7031	188885.1406	162417.375
_LVEGLQGQTWAPDWVEELREADR_.3	swissprot_homo_201604	A1L0T0	Acetolactate synthase-like protein	Filtered	Filtered	Filtered	Filtered	Filtered	Filtered	NaN	NaN	NaN	NaN	NaN	NaN	210169.625	180704.1875	216684.2656	160418.7031	188885.1406	162417.375
_HEVTAVFAADAMAR_.2	swissprot_homo_201604	A1L0T0	Acetolactate synthase-like protein	Filtered	Filtered	Filtered	Filtered	Filtered	Filtered	NaN	NaN	NaN	NaN	NaN	NaN	210169.625	180704.1875	216684.2656	160418.7031	188885.1406	162417.375
_SPTVPC[+57]LQEEAGEPLGGK_.2	swissprot_homo_201604	A1L390	Pleckstrin homology domain-containing family G member 3	Filtered	Filtered	0.008432281	Filtered	0.008608273	Filtered	NaN	NaN	5319.802246	NaN	1032865	NaN	166.8715668	NaN	5319.802246	NaN	1032865	NaN
_MYVQDLR_.2	swissprot_homo_201604	A1L390	Pleckstrin homology domain-containing family G member 3	Filtered	Filtered	Filtered	Filtered	Filtered	Filtered	NaN	NaN	NaN	NaN	NaN	NaN	166.8715668	NaN	5319.802246	NaN	1032865	NaN
_AWSSQDEVSTNVR_.2	swissprot_homo_201604	A1L390	Pleckstrin homology domain-containing family G member 3	0.005416776	Filtered	Filtered	Filtered	Filtered	Filtered	166.8715668	NaN	NaN	NaN	NaN	NaN	166.8715668	NaN	5319.802246	NaN	1032865	NaN
_FFFNPSAVSQR_.2	swissprot_homo_201604	A1L390	Pleckstrin homology domain-containing family G member 3	Filtered	Filtered	Filtered	Filtered	Filtered	Filtered	NaN	NaN	NaN	NaN	NaN	NaN	166.8715668	NaN	5319.802246	NaN	1032865	NaN
_YHLLLQEIAK_.3	swissprot_homo_201604	A1L390	Pleckstrin homology domain-containing family G member 3	Filtered	Filtered	Filtered	Filtered	Filtered	Filtered	NaN	NaN	NaN	NaN	NaN	NaN	166.8715668	NaN	5319.802246	NaN	1032865	NaN
_DLDSC[+57]NSDPVAVASC[+57]FVER_.2	swissprot_homo_201604	A1L390	Pleckstrin homology domain-containing family G member 3	Filtered	Filtered	Filtered	Filtered	Filtered	Filtered	NaN	NaN	NaN	NaN	NaN	NaN	166.8715668	NaN	5319.802246	NaN	1032865	NaN
_FVSSFSR_.2	swissprot_homo_201604	A1L390	Pleckstrin homology domain-containing family G member 3	Filtered	Filtered	Filtered	Filtered	Filtered	Filtered	NaN	NaN	NaN	NaN	NaN	NaN	166.8715668	NaN	5319.802246	NaN	1032865	NaN
_IWEGMESSGGSPGK_.2	swissprot_homo_201604	A1L390	Pleckstrin homology domain-containing family G member 3	Filtered	Filtered	Filtered	Filtered	Filtered	Filtered	NaN	NaN	NaN	NaN	NaN	NaN	166.8715668	NaN	5319.802246	NaN	1032865	NaN
_GNIPC[+57]SSLMLIESTR_.2	swissprot_homo_201604	A1L390	Pleckstrin homology domain-containing family G member 3	Filtered	Filtered	Filtered	Filtered	Filtered	Filtered	NaN	NaN	NaN	NaN	NaN	NaN	166.8715668	NaN	5319.802246	NaN	1032865	NaN
_GDPPPISDAEFRPSSEIVK_.3	swissprot_homo_201604	A1L390	Pleckstrin homology domain-containing family G member 3	Filtered	Filtered	Filtered	Filtered	Filtered	Filtered	NaN	NaN	NaN	NaN	NaN	NaN	166.8715668	NaN	5319.802246	NaN	1032865	NaN
_SNKPVMARPPLQWEK_.3	swissprot_homo_201604	A1L390	Pleckstrin homology domain-containing family G member 3	Filtered	Filtered	Filtered	Filtered	Filtered	Filtered	NaN	NaN	NaN	NaN	NaN	NaN	166.8715668	NaN	5319.802246	NaN	1032865	NaN
_GTDLEALLAIGK_.2	swissprot_homo_201604	A2RRP1	Neuroblastoma-amplified sequence	5.59E-05	3.36E-06	0.002270493	5.25E-05	3.85E-19	1.82E-13	15290.46875	13931.32129	20887.30664	20019.98242	19096.54688	16555.53125	15533.0332	175567.0469	23977.68359	18995.99609	18279.00781	14892.65137
_LLGLAELLR_.2	swissprot_homo_201604	A2RRP1	Neuroblastoma-amplified sequence	0.001395699	Filtered	0.001171924	6.81E-21	0.002320289	6.55E-13	2450.081543	NaN	4727.05127	4898.967285	7464.628906	5186.925781	15533.0332	175567.0469	23977.68359	18995.99609	18279.00781	14892.65137
_LLDFTQAQILQGLR_.2	swissprot_homo_201604	A2RRP1	Neuroblastoma-amplified sequence	0.005499467	0.00032899	0.002371	0.009065148	0.009207698	0.00227274	28858.54883	25025.74805	46318.69531	32069.04102	28275.8457	22935.49609	15533.0332	175567.0469	23977.68359	18995.99609	18279.00781	14892.65137
_LLDFTQAQILQGLR_.3	swissprot_homo_201604	A2RRP1	Neuroblastoma-amplified sequence	Filtered	Filtered	Filtered	Filtered	Filtered	Filtered	28858.54883	25025.74805	46318.69531	32069.04102	28275.8457	22935.49609	15533.0332	175567.0469	23977.68359	18995.99609	18279.00781	14892.65137
_SEYVITNNPWVR_.2	swissprot_homo_201604	A2RRP1	Neuroblastoma-amplified sequence	Filtered	Filtered	Filtered	Filtered	0.009493869	Filtered	NaN	NaN	NaN	NaN	59546.94531	NaN	15533.0332	175567.0469	23977.68359	18995.99609	18279.00781	14892.65137
_AVQEDEVGVPGSNSADLLR_.2	swissprot_homo_201604	A2RRP1	Neuroblastoma-amplified sequence	Filtered	0.001600041	Filtered	0.001378973	Filtered	0.006482094	NaN	487744.0938	NaN	97760.15625	NaN	76019.85938	15533.0332	175567.0469	23977.68359	18995.99609	18279.00781	14892.65137
_AVQEDEVGVPGSNSADLLR_.3	swissprot_homo_201604	A2RRP1	Neuroblastoma-amplified sequence	Filtered	Filtered	Filtered	Filtered	Filtered	Filtered	NaN	487744.0938	NaN	97760.15625	NaN	76019.85938	15533.0332	175567.0469	23977.68359	18995.99609	18279.00781	14892.65137
_DDFTSIIGK_.2	swissprot_homo_201604	A2RRP1	Neuroblastoma-amplified sequence	Filtered	Filtered	Filtered	Filtered	Filtered	Filtered	NaN	NaN	NaN	NaN	NaN	NaN	15533.0332	175567.0469	23977.68359	18995.99609	18279.00781	14892.65137
_LHPGDLITVVDAVTFSPK_.3	swissprot_homo_201604	A2RRP1	Neuroblastoma-amplified sequence	0.002446987	7.88E-05	0.003434579	0.003249693	0.005912186	7.10E-08	43603.13281	53148.55469	48847.29297	33031.05078	44050.69922	49174.48047	15533.0332	175567.0469	23977.68359	18995.99609	18279.00781	14892.65137
_STTPEELYQR_.2	swissprot_homo_201604	A2RRP1	Neuroblastoma-amplified sequence	Filtered	Filtered	Filtered	Filtered	Filtered	Filtered	NaN	NaN	NaN	NaN	NaN	NaN	15533.0332	175567.0469	23977.68359	18995.99609	18279.00781	14892.65137
_EC[+57]ISQSPTC[+57]YK_.2	swissprot_homo_201604	A2RRP1	Neuroblastoma-amplified sequence	0.002640693	Filtered	Filtered	Filtered	Filtered	Filtered	224044.0469	NaN	NaN	NaN	NaN	NaN	15533.0332	175567.0469	23977.68359	18995.99609	18279.00781	14892.65137
_MVVEPNLQDESEFLYAAQPELLR_.3	swissprot_homo_201604	A2RRP1	Neuroblastoma-amplified sequence	0.003020107	0.009752388	Filtered	Filtered	Filtered	Filtered	54658.12109	75261.86719	NaN	NaN	NaN	NaN	15533.0332	175567.0469	23977.68359	18995.99609	18279.00781	14892.65137
_SWDVC[+57]SQLGQSEGYQDLATR_.2	swissprot_homo_201604	A2RRP1	Neuroblastoma-amplified sequence	Filtered	0.001496967	0.001570878	Filtered	Filtered	Filtered	NaN	589.8461914	11997.92285	NaN	NaN	NaN	15533.0332	175567.0469	23977.68359	18995.99609	18279.00781	14892.65137
_EGLGNEVLK_.2	swissprot_homo_201604	A2RRP1	Neuroblastoma-amplified sequence	Filtered	Filtered	Filtered	Filtered	Filtered	Filtered	NaN	NaN	NaN	NaN	NaN	NaN	15533.0332	175567.0469	23977.68359	18995.99609	18279.00781	14892.65137
_LFWTGDPHLIK_.3	swissprot_homo_201604	A2RRP1	Neuroblastoma-amplified sequence	Filtered	0.001436981	0.001004857	0.000752545	Filtered	Filtered	NaN	17013.53711	25995.54102	37731.84766	NaN	NaN	15533.0332	175567.0469	23977.68359	18995.99609	18279.00781	14892.65137
_YDAEFFK_.2	swissprot_homo_201604	A2RRP1	Neuroblastoma-amplified sequence	Filtered	Filtered	Filtered	Filtered	Filtered	Filtered	NaN	NaN	NaN	NaN	NaN	NaN	15533.0332	175567.0469	23977.68359	18995.99609	18279.00781	14892.65137
_EYFNSSTNLTDSC[+57]MDLAR_.2	swissprot_homo_201604	A2RRP1	Neuroblastoma-amplified sequence	Filtered	Filtered	Filtered	Filtered	Filtered	Filtered	NaN	NaN	NaN	NaN	NaN	NaN	15533.0332	175567.0469	23977.68359	18995.99609	18279.00781	14892.65137
_QVDC[+57]ALSLIR_.2	swissprot_homo_201604	A2RRP1	Neuroblastoma-amplified sequence	Filtered	0.009009016	Filtered	Filtered	Filtered	Filtered	NaN	1267682.25	NaN	NaN	NaN	NaN	15533.0332	175567.0469	23977.68359	18995.99609	18279.00781	14892.65137
_VLSNTTTTTK_.2	swissprot_homo_201604	A2RRP1	Neuroblastoma-amplified sequence	Filtered	Filtered	Filtered	Filtered	Filtered	Filtered	NaN	NaN	NaN	NaN	NaN	NaN	15533.0332	175567.0469	23977.68359	18995.99609	18279.00781	14892.65137
_C[+57]GGAYQIGTTANEDLEK_.2	swissprot_homo_201604	A2RRP1	Neuroblastoma-amplified sequence	Filtered	Filtered	Filtered	Filtered	Filtered	Filtered	NaN	NaN	NaN	NaN	NaN	NaN	15533.0332	175567.0469	23977.68359	18995.99609	18279.00781	14892.65137
_LLMNSC[+57]SEDK_.2	swissprot_homo_201604	A2RRP1	Neuroblastoma-amplified sequence	Filtered	Filtered	Filtered	Filtered	Filtered	Filtered	NaN	NaN	NaN	NaN	NaN	NaN	15533.0332	175567.0469	23977.68359	18995.99609	18279.00781	14892.65137
_DIVQSAIMK_.2	swissprot_homo_201604	A2RRP1	Neuroblastoma-amplified sequence	0.002922878	Filtered	Filtered	Filtered	Filtered	Filtered	222185.6563	NaN	NaN	NaN	NaN	NaN	15533.0332	175567.0469	23977.68359	18995.99609	18279.00781	14892.65137
_WDAEELGR_.2	swissprot_homo_201604	A2RRP1	Neuroblastoma-amplified sequence	Filtered	Filtered	Filtered	Filtered	Filtered	Filtered	NaN	NaN	NaN	NaN	NaN	NaN	15533.0332	175567.0469	23977.68359	18995.99609	18279.00781	14892.65137
_IISALSGGSADLGGPR_.2	swissprot_homo_201604	A2RRP1	Neuroblastoma-amplified sequence	Filtered	Filtered	Filtered	Filtered	Filtered	Filtered	NaN	NaN	NaN	NaN	NaN	NaN	15533.0332	175567.0469	23977.68359	18995.99609	18279.00781	14892.65137
_YSHLYDLSR_.2	swissprot_homo_201604	A2RRP1	Neuroblastoma-amplified sequence	Filtered	Filtered	Filtered	Filtered	Filtered	Filtered	NaN	NaN	NaN	NaN	NaN	NaN	15533.0332	175567.0469	23977.68359	18995.99609	18279.00781	14892.65137
_YIYPTIGGFDHER_.2	swissprot_homo_201604	A2RRP1	Neuroblastoma-amplified sequence	Filtered	0.008329113	Filtered	Filtered	Filtered	Filtered	NaN	222832.2031	NaN	NaN	NaN	NaN	15533.0332	175567.0469	23977.68359	18995.99609	18279.00781	14892.65137
_FTLPGEIDIDSISYEELSPPDEEPAK_.3	swissprot_homo_201604	A2RRP1	Neuroblastoma-amplified sequence	Filtered	Filtered	Filtered	Filtered	Filtered	Filtered	NaN	NaN	NaN	NaN	NaN	NaN	15533.0332	175567.0469	23977.68359	18995.99609	18279.00781	14892.65137
_DGQM[+16]LSPSSLYTIWLQK_.2	swissprot_homo_201604	A2RRP1	Neuroblastoma-amplified sequence	Filtered	Filtered	Filtered	Filtered	Filtered	Filtered	NaN	NaN	NaN	NaN	NaN	NaN	15533.0332	175567.0469	23977.68359	18995.99609	18279.00781	14892.65137
_NQNIVLSAR_.2	swissprot_homo_201604	A2RRP1	Neuroblastoma-amplified sequence	Filtered	Filtered	Filtered	Filtered	Filtered	Filtered	NaN	NaN	NaN	NaN	NaN	NaN	15533.0332	175567.0469	23977.68359	18995.99609	18279.00781	14892.65137
_ELLQYGLK_.2	swissprot_homo_201604	A2RRP1	Neuroblastoma-amplified sequence	Filtered	Filtered	Filtered	Filtered	Filtered	Filtered	NaN	NaN	NaN	NaN	NaN	NaN	15533.0332	175567.0469	23977.68359	18995.99609	18279.00781	14892.65137
_VTYADTLNHLEK_.2	swissprot_homo_201604	A2RRP1	Neuroblastoma-amplified sequence	Filtered	Filtered	Filtered	Filtered	Filtered	Filtered	NaN	NaN	NaN	NaN	NaN	NaN	15533.0332	175567.0469	23977.68359	18995.99609	18279.00781	14892.65137
_MSLSPDGMLLAAIHFSGK_.3	swissprot_homo_201604	A2RRP1	Neuroblastoma-amplified sequence	Filtered	Filtered	Filtered	Filtered	Filtered	Filtered	NaN	NaN	NaN	NaN	NaN	NaN	15533.0332	175567.0469	23977.68359	18995.99609	18279.00781	14892.65137
_SAVNVASIQNYLSK_.2	swissprot_homo_201604	A2RRP1	Neuroblastoma-amplified sequence	Filtered	Filtered	Filtered	Filtered	Filtered	Filtered	NaN	NaN	NaN	NaN	NaN	NaN	15533.0332	175567.0469	23977.68359	18995.99609	18279.00781	14892.65137
_ETPATSAVTSDQK_.2	swissprot_homo_201604	A2RU67	Protein FAM234B	Filtered	0.008982797	0.001708804	0.003577631	Filtered	Filtered	NaN	53299.67578	44575.38281	36625.53516	NaN	NaN	NaN	53299.67578	44575.38281	36625.53516	NaN	NaN
_NPELVPQNYISDSLAQSVVQHLR_.3	swissprot_homo_201604	A3KMH1	von Willebrand factor A domain-containing protein 8	0.001250259	6.29E-09	1.12E-05	1.04E-09	1.18E-07	1.72E-16	56344.28516	58536.53516	53185.60938	83660.9375	76402.74219	46846.64063	56283.54688	59550.81641	56419.89453	71656.07031	129625.7734	114923.6094
_VNAGTLAVLQR_.2	swissprot_homo_201604	A3KMH1	von Willebrand factor A domain-containing protein 8	Filtered	Filtered	Filtered	3.60E-12	Filtered	Filtered	NaN	NaN	NaN	25899.15625	NaN	NaN	56283.54688	59550.81641	56419.89453	71656.07031	129625.7734	114923.6094
_DTTVQTLTLQPSVK_.2	swissprot_homo_201604	A3KMH1	von Willebrand factor A domain-containing protein 8	Filtered	3.01E-05	0.001166768	3.41E-07	0.00196203	3.52E-09	NaN	49471.07031	90594.51563	105408.1172	232789.6563	287320.5	56283.54688	59550.81641	56419.89453	71656.07031	129625.7734	114923.6094
_NVLPVLNNLLENR_.2	swissprot_homo_201604	A3KMH1	von Willebrand factor A domain-containing protein 8	Filtered	Filtered	0.003365306	Filtered	Filtered	0.005143364	NaN	NaN	25479.55469	NaN	NaN	10603.67773	56283.54688	59550.81641	56419.89453	71656.07031	129625.7734	114923.6094
_SLADQGIINYPYSTR_.2	swissprot_homo_201604	A3KMH1	von Willebrand factor A domain-containing protein 8	0.003408208	Filtered	0.002727741	0.002580017	Filtered	Filtered	61051.29297	NaN	36960.46094	40443.42578	NaN	NaN	56283.54688	59550.81641	56419.89453	71656.07031	129625.7734	114923.6094
_VPNVPQEALDK_.2	swissprot_homo_201604	A3KMH1	von Willebrand factor A domain-containing protein 8	0.003354413	4.53E-05	0.001315741	0.000657502	3.29E-05	0.000145956	51455.05859	70644.84375	74613.48438	56927.67578	79684.91406	40105.41406	56283.54688	59550.81641	56419.89453	71656.07031	129625.7734	114923.6094
_FPTEGLSSVVR_.2	swissprot_homo_201604	A3KMH1	von Willebrand factor A domain-containing protein 8	Filtered	Filtered	0.001190529	0.000230294	0.000319059	9.12E-12	NaN	NaN	853467.9375	523605.5625	578609.875	398286.3438	56283.54688	59550.81641	56419.89453	71656.07031	129625.7734	114923.6094
_ENVVVIHPDFR_.3	swissprot_homo_201604	A3KMH1	von Willebrand factor A domain-containing protein 8	Filtered	0.000540421	Filtered	Filtered	Filtered	0.007142305	NaN	102972.8828	NaN	NaN	NaN	13988.13672	56283.54688	59550.81641	56419.89453	71656.07031	129625.7734	114923.6094
_DIYYLPFK_.2	swissprot_homo_201604	A3KMH1	von Willebrand factor A domain-containing protein 8	Filtered	1.59E-05	0.001825062	0.000864329	0.002782616	0.002573926	NaN	279427.0938	337465.0313	433736.8438	502569.4688	553224.5	56283.54688	59550.81641	56419.89453	71656.07031	129625.7734	114923.6094
_NVFDFDSYNNDMR_.2	swissprot_homo_201604	A3KMH1	von Willebrand factor A domain-containing protein 8	Filtered	Filtered	Filtered	Filtered	Filtered	Filtered	NaN	NaN	NaN	NaN	NaN	NaN	56283.54688	59550.81641	56419.89453	71656.07031	129625.7734	114923.6094
_QYGPNVPEPILQK_.2	swissprot_homo_201604	A3KMH1	von Willebrand factor A domain-containing protein 8	Filtered	0.000126775	0.00488475	0.000836469	Filtered	3.37E-07	NaN	127269.6484	97385.96875	111514.1719	NaN	120463.5	56283.54688	59550.81641	56419.89453	71656.07031	129625.7734	114923.6094
_SIFPIHPSFR_.3	swissprot_homo_201604	A3KMH1	von Willebrand factor A domain-containing protein 8	0.002968273	4.49E-06	0.00269315	0.000193075	2.00E-05	5.45E-05	18390.4668	23584.91211	54001.44141	17512.07031	20472.58203	25580.5332	56283.54688	59550.81641	56419.89453	71656.07031	129625.7734	114923.6094
_EELQLSDEQLQK_.2	swissprot_homo_201604	A3KMH1	von Willebrand factor A domain-containing protein 8	Filtered	Filtered	Filtered	Filtered	Filtered	0.009920929	NaN	NaN	NaN	NaN	NaN	193948.375	56283.54688	59550.81641	56419.89453	71656.07031	129625.7734	114923.6094
_GPALINIQEYPIER_.2	swissprot_homo_201604	A3KMH1	von Willebrand factor A domain-containing protein 8	Filtered	Filtered	Filtered	Filtered	0.009186264	Filtered	NaN	NaN	NaN	NaN	13043.83398	NaN	56283.54688	59550.81641	56419.89453	71656.07031	129625.7734	114923.6094
_DGLIVYEDSPLVK_.2	swissprot_homo_201604	A3KMH1	von Willebrand factor A domain-containing protein 8	Filtered	Filtered	Filtered	Filtered	Filtered	Filtered	NaN	NaN	NaN	NaN	NaN	NaN	56283.54688	59550.81641	56419.89453	71656.07031	129625.7734	114923.6094
_DLLGQDVFLIGPPGPLR_.2	swissprot_homo_201604	A3KMH1	von Willebrand factor A domain-containing protein 8	1.02E-07	8.24E-22	7.80E-10	4.96E-32	6.65E-41	2.49E-74	21401.41602	17390.52539	18626.59375	9577.740234	13211.53027	10489.53516	56283.54688	59550.81641	56419.89453	71656.07031	129625.7734	114923.6094
_AGTAFYIDQC[+57]AVR_.2	swissprot_homo_201604	A3KMH1	von Willebrand factor A domain-containing protein 8	Filtered	Filtered	0.002315496	Filtered	Filtered	Filtered	NaN	NaN	381735.5	NaN	NaN	NaN	56283.54688	59550.81641	56419.89453	71656.07031	129625.7734	114923.6094
_QSNC[+57]VTLLDTNQVVR_.2	swissprot_homo_201604	A3KMH1	von Willebrand factor A domain-containing protein 8	0.002916601	Filtered	Filtered	Filtered	Filtered	Filtered	55051.74609	NaN	NaN	NaN	NaN	NaN	56283.54688	59550.81641	56419.89453	71656.07031	129625.7734	114923.6094
_LLSQPC[+57]ASDR_.2	swissprot_homo_201604	A3KMH1	von Willebrand factor A domain-containing protein 8	Filtered	Filtered	Filtered	Filtered	Filtered	Filtered	NaN	NaN	NaN	NaN	NaN	NaN	56283.54688	59550.81641	56419.89453	71656.07031	129625.7734	114923.6094
_THTISLPINLK_.3	swissprot_homo_201604	A3KMH1	von Willebrand factor A domain-containing protein 8	Filtered	Filtered	Filtered	Filtered	Filtered	0.006885	NaN	NaN	NaN	NaN	NaN	67881.875	56283.54688	59550.81641	56419.89453	71656.07031	129625.7734	114923.6094
_ELSLYDGSR_.2	swissprot_homo_201604	A3KMH1	von Willebrand factor A domain-containing protein 8	Filtered	Filtered	0.001977402	Filtered	Filtered	Filtered	NaN	NaN	94934.0625	NaN	NaN	NaN	56283.54688	59550.81641	56419.89453	71656.07031	129625.7734	114923.6094
_NLADATIEINTDDNLEPELK_.2	swissprot_homo_201604	A3KMH1	von Willebrand factor A domain-containing protein 8	Filtered	Filtered	Filtered	Filtered	Filtered	Filtered	NaN	NaN	NaN	NaN	NaN	NaN	56283.54688	59550.81641	56419.89453	71656.07031	129625.7734	114923.6094
_GNSLTVLDVLEGR_.2	swissprot_homo_201604	A3KMH1	von Willebrand factor A domain-containing protein 8	Filtered	Filtered	Filtered	Filtered	Filtered	Filtered	NaN	NaN	NaN	NaN	NaN	NaN	56283.54688	59550.81641	56419.89453	71656.07031	129625.7734	114923.6094
_WLLVESK_.2	swissprot_homo_201604	A3KMH1	von Willebrand factor A domain-containing protein 8	0.002857289	Filtered	Filtered	Filtered	Filtered	Filtered	924882.375	NaN	NaN	NaN	NaN	NaN	56283.54688	59550.81641	56419.89453	71656.07031	129625.7734	114923.6094
_YSGNPLDPPLR_.2	swissprot_homo_201604	A3KMH1	von Willebrand factor A domain-containing protein 8	Filtered	Filtered	Filtered	Filtered	Filtered	Filtered	NaN	NaN	NaN	NaN	NaN	NaN	56283.54688	59550.81641	56419.89453	71656.07031	129625.7734	114923.6094
_LILPSEK_.2	swissprot_homo_201604	A3KMH1	von Willebrand factor A domain-containing protein 8	Filtered	Filtered	Filtered	Filtered	Filtered	Filtered	NaN	NaN	NaN	NaN	NaN	NaN	56283.54688	59550.81641	56419.89453	71656.07031	129625.7734	114923.6094
_RFELQDSGSSLLPK_.3	swissprot_homo_201604	A3KMH1	von Willebrand factor A domain-containing protein 8	Filtered	Filtered	Filtered	Filtered	Filtered	Filtered	NaN	NaN	NaN	NaN	NaN	NaN	56283.54688	59550.81641	56419.89453	71656.07031	129625.7734	114923.6094
_LDAGHTVYQVSQAEK_.2	swissprot_homo_201604	A3KMH1	von Willebrand factor A domain-containing protein 8	Filtered	Filtered	0.007445126	0.003454561	Filtered	Filtered	NaN	NaN	10924.27539	16234.39844	NaN	NaN	56283.54688	59550.81641	56419.89453	71656.07031	129625.7734	114923.6094
_SLNFTEEC[+57]ASWR_.2	swissprot_homo_201604	A3KMH1	von Willebrand factor A domain-containing protein 8	Filtered	Filtered	Filtered	Filtered	Filtered	Filtered	NaN	NaN	NaN	NaN	NaN	NaN	56283.54688	59550.81641	56419.89453	71656.07031	129625.7734	114923.6094
_HAIQWLYPYSILLGHEGK_.3	swissprot_homo_201604	A3KMH1	von Willebrand factor A domain-containing protein 8	Filtered	Filtered	Filtered	Filtered	Filtered	Filtered	NaN	NaN	NaN	NaN	NaN	NaN	56283.54688	59550.81641	56419.89453	71656.07031	129625.7734	114923.6094
_TLVENGEMILADGR_.2	swissprot_homo_201604	A3KMH1	von Willebrand factor A domain-containing protein 8	Filtered	Filtered	Filtered	Filtered	Filtered	Filtered	NaN	NaN	NaN	NaN	NaN	NaN	56283.54688	59550.81641	56419.89453	71656.07031	129625.7734	114923.6094
_DVTPPQTSGYIEVTDLQSK_.2	swissprot_homo_201604	A3KMH1	von Willebrand factor A domain-containing protein 8	Filtered	Filtered	Filtered	Filtered	Filtered	Filtered	NaN	NaN	NaN	NaN	NaN	NaN	56283.54688	59550.81641	56419.89453	71656.07031	129625.7734	114923.6094
_VVSNDDGSISYESR_.2	swissprot_homo_201604	A3KN83	Protein strawberry notch homolog 1	0.001317215	0.001587697	0.000488823	0.000720979	4.10E-08	0.000224894	45018.69922	26294.18359	15836.28906	23090.98438	27825.94531	19937.35352	24913.5293	787793.1875	15562.98926	433387.6875	250509.6094	252267.1094
_VVYASATGASEPR_.2	swissprot_homo_201604	A3KN83	Protein strawberry notch homolog 1	Filtered	Filtered	Filtered	Filtered	Filtered	Filtered	NaN	NaN	NaN	NaN	NaN	NaN	24913.5293	787793.1875	15562.98926	433387.6875	250509.6094	252267.1094
_EFSDFIQAVER_.2	swissprot_homo_201604	A3KN83	Protein strawberry notch homolog 1	Filtered	0.000947424	Filtered	0.003509718	Filtered	Filtered	NaN	1437206	NaN	1252125.75	NaN	NaN	24913.5293	787793.1875	15562.98926	433387.6875	250509.6094	252267.1094
_TLEALEEGGGELNDFVSTAK_.2	swissprot_homo_201604	A3KN83	Protein strawberry notch homolog 1	0.001664628	0.007898541	Filtered	0.003032976	Filtered	0.008466747	10886.81055	899879.4375	NaN	24946.32813	NaN	20039.65039	24913.5293	787793.1875	15562.98926	433387.6875	250509.6094	252267.1094
_SIDPDSIQSALLASGLGSK_.2	swissprot_homo_201604	A3KN83	Protein strawberry notch homolog 1	Filtered	Filtered	Filtered	Filtered	Filtered	Filtered	NaN	69670.67188	NaN	69834.45313	NaN	NaN	24913.5293	787793.1875	15562.98926	433387.6875	250509.6094	252267.1094
_SIDPDSIQSALLASGLGSK_.3	swissprot_homo_201604	A3KN83	Protein strawberry notch homolog 1	Filtered	0.006923776	Filtered	0.009573844	Filtered	Filtered	NaN	69670.67188	NaN	69834.45313	NaN	NaN	24913.5293	787793.1875	15562.98926	433387.6875	250509.6094	252267.1094
_YDMGILDLGSGDEK_.2	swissprot_homo_201604	A3KN83	Protein strawberry notch homolog 1	Filtered	Filtered	Filtered	0.004000464	0.000322061	0.006673443	NaN	NaN	NaN	687656.5	646417.5625	716824.3125	24913.5293	787793.1875	15562.98926	433387.6875	250509.6094	252267.1094
_LGIWGEGTPFR_.2	swissprot_homo_201604	A3KN83	Protein strawberry notch homolog 1	Filtered	Filtered	Filtered	Filtered	Filtered	Filtered	NaN	NaN	NaN	NaN	NaN	NaN	24913.5293	787793.1875	15562.98926	433387.6875	250509.6094	252267.1094
_IVGLIIPANC[+57]VSPLVNLLSTSDQSQQLAVQQK_.3	swissprot_homo_201604	A3KN83	Protein strawberry notch homolog 1	Filtered	Filtered	Filtered	Filtered	1.70E-11	Filtered	NaN	NaN	NaN	NaN	77285.32813	NaN	24913.5293	787793.1875	15562.98926	433387.6875	250509.6094	252267.1094
_FQQAADLIDAEQR_.2	swissprot_homo_201604	A3KN83	Protein strawberry notch homolog 1	Filtered	Filtered	Filtered	Filtered	Filtered	Filtered	NaN	NaN	NaN	NaN	NaN	NaN	24913.5293	787793.1875	15562.98926	433387.6875	250509.6094	252267.1094
_SIVNLDSPMVSPPPDYPGEFFK_.3	swissprot_homo_201604	A3KN83	Protein strawberry notch homolog 1	Filtered	Filtered	Filtered	9.46E-05	Filtered	3.56E-24	NaN	NaN	NaN	47045.34766	NaN	77677.00781	24913.5293	787793.1875	15562.98926	433387.6875	250509.6094	252267.1094
_LEIYADLK_.2	swissprot_homo_201604	A3KN83	Protein strawberry notch homolog 1	Filtered	Filtered	Filtered	Filtered	Filtered	Filtered	NaN	NaN	NaN	NaN	NaN	NaN	24913.5293	787793.1875	15562.98926	433387.6875	250509.6094	252267.1094
_GVLQSLIEK_.2	swissprot_homo_201604	A3KN83	Protein strawberry notch homolog 1	Filtered	Filtered	Filtered	Filtered	Filtered	Filtered	NaN	NaN	NaN	NaN	NaN	NaN	24913.5293	787793.1875	15562.98926	433387.6875	250509.6094	252267.1094
_SELDVPVEILNITEK_.2	swissprot_homo_201604	A3KN83	Protein strawberry notch homolog 1	Filtered	Filtered	Filtered	Filtered	Filtered	Filtered	NaN	NaN	NaN	NaN	NaN	NaN	24913.5293	787793.1875	15562.98926	433387.6875	250509.6094	252267.1094
_SNQVTAPEYVFLISELAGEQR_.2	swissprot_homo_201604	A3KN83	Protein strawberry notch homolog 1	5.04E-05	0.000435384	0.009548636	Filtered	Filtered	0.000162725	18835.07617	6449.928711	4942.010742	NaN	NaN	4033.392334	24913.5293	787793.1875	15562.98926	433387.6875	250509.6094	252267.1094
_NAMTSAPSK_.2	swissprot_homo_201604	A3KN83	Protein strawberry notch homolog 1	Filtered	Filtered	Filtered	Filtered	Filtered	Filtered	NaN	NaN	NaN	NaN	NaN	NaN	24913.5293	787793.1875	15562.98926	433387.6875	250509.6094	252267.1094
_NILVHSLNK_.2	swissprot_homo_201604	A3KN83	Protein strawberry notch homolog 1	Filtered	Filtered	Filtered	Filtered	Filtered	Filtered	NaN	NaN	NaN	NaN	NaN	NaN	24913.5293	787793.1875	15562.98926	433387.6875	250509.6094	252267.1094
_SGILTLDK_.2	swissprot_homo_201604	A3KN83	Protein strawberry notch homolog 1	Filtered	Filtered	0.00849297	Filtered	Filtered	Filtered	NaN	NaN	25910.66797	NaN	NaN	NaN	24913.5293	787793.1875	15562.98926	433387.6875	250509.6094	252267.1094
_GMSWEEATK_.2	swissprot_homo_201604	A3KN83	Protein strawberry notch homolog 1	Filtered	0.003183483	Filtered	Filtered	Filtered	Filtered	NaN	116579.3047	NaN	NaN	NaN	NaN	24913.5293	787793.1875	15562.98926	433387.6875	250509.6094	252267.1094
_DYNNIGK_.2	swissprot_homo_201604	A3KN83	Protein strawberry notch homolog 1	Filtered	Filtered	Filtered	Filtered	Filtered	Filtered	NaN	NaN	NaN	NaN	NaN	NaN	24913.5293	787793.1875	15562.98926	433387.6875	250509.6094	252267.1094
_AGFLIGDGAGVGK_.2	swissprot_homo_201604	A3KN83	Protein strawberry notch homolog 1	Filtered	Filtered	Filtered	Filtered	Filtered	Filtered	NaN	NaN	NaN	NaN	NaN	NaN	24913.5293	787793.1875	15562.98926	433387.6875	250509.6094	252267.1094
_TGLAVLELQNK_.2	swissprot_homo_201604	A3KN83	Protein strawberry notch homolog 1	Filtered	Filtered	Filtered	Filtered	Filtered	Filtered	NaN	NaN	NaN	NaN	NaN	NaN	24913.5293	787793.1875	15562.98926	433387.6875	250509.6094	252267.1094
_LAEDLPPNTLDELIDELGGPENVAEMTGR_.3	swissprot_homo_201604	A3KN83	Protein strawberry notch homolog 1	Filtered	Filtered	Filtered	Filtered	Filtered	Filtered	NaN	NaN	NaN	NaN	NaN	NaN	24913.5293	787793.1875	15562.98926	433387.6875	250509.6094	252267.1094
_NIAIISEAASSGISLQADR_.2	swissprot_homo_201604	A3KN83	Protein strawberry notch homolog 1	Filtered	Filtered	Filtered	Filtered	Filtered	Filtered	NaN	NaN	NaN	NaN	NaN	NaN	24913.5293	787793.1875	15562.98926	433387.6875	250509.6094	252267.1094
_NALEIVMK_.2	swissprot_homo_201604	A3KN83	Protein strawberry notch homolog 1	Filtered	Filtered	Filtered	Filtered	Filtered	Filtered	NaN	NaN	NaN	NaN	NaN	NaN	24913.5293	787793.1875	15562.98926	433387.6875	250509.6094	252267.1094
_ERFQQAADLIDAEQR_.3	swissprot_homo_201604	A3KN83	Protein strawberry notch homolog 1	Filtered	Filtered	Filtered	Filtered	Filtered	Filtered	NaN	NaN	NaN	NaN	NaN	NaN	24913.5293	787793.1875	15562.98926	433387.6875	250509.6094	252267.1094
_VEGVLASVSGTNVK_.2	swissprot_homo_201604	A3KN83	Protein strawberry notch homolog 1	Filtered	Filtered	Filtered	Filtered	Filtered	Filtered	NaN	NaN	NaN	NaN	NaN	NaN	24913.5293	787793.1875	15562.98926	433387.6875	250509.6094	252267.1094
_GVGAMEIVAMDMK_.2	swissprot_homo_201604	A3KN83	Protein strawberry notch homolog 1	Filtered	Filtered	Filtered	Filtered	Filtered	Filtered	NaN	NaN	NaN	NaN	NaN	NaN	24913.5293	787793.1875	15562.98926	433387.6875	250509.6094	252267.1094
_FLTPGYSTSGHVELYTISVER_.3	swissprot_homo_201604	A3KN83	Protein strawberry notch homolog 1	Filtered	Filtered	Filtered	Filtered	Filtered	Filtered	NaN	NaN	NaN	NaN	NaN	NaN	24913.5293	787793.1875	15562.98926	433387.6875	250509.6094	252267.1094
_VHMTLELPWSADR_.3	swissprot_homo_201604	A3KN83	Protein strawberry notch homolog 1	Filtered	Filtered	Filtered	Filtered	Filtered	Filtered	NaN	NaN	NaN	NaN	NaN	NaN	24913.5293	787793.1875	15562.98926	433387.6875	250509.6094	252267.1094
_LESLGALTHGDR_.2	swissprot_homo_201604	A3KN83	Protein strawberry notch homolog 1	Filtered	Filtered	Filtered	Filtered	Filtered	Filtered	NaN	NaN	NaN	NaN	NaN	NaN	24913.5293	787793.1875	15562.98926	433387.6875	250509.6094	252267.1094
_LLTNFLPLK_.2	swissprot_homo_201604	A4D1E9	GTP-binding protein 10	2.14E-13	1.01E-05	8.50E-05	0.000949882	1.09E-07	7.27E-08	96357.17188	102465.8906	94308.94531	88823.13281	98816.57813	88787.88281	117655.1875	120714.3047	104914.1406	55941.27734	101004.1641	93383.90625
_GGDVWVVAQNR_.2	swissprot_homo_201604	A4D1E9	GTP-binding protein 10	0.006803681	0.001105758	0.001217005	Filtered	0.008643198	0.00304731	228130.7344	189440.1563	164795.0938	NaN	177609.4844	165563.5625	117655.1875	120714.3047	104914.1406	55941.27734	101004.1641	93383.90625
_DFLHLFEK_.2	swissprot_homo_201604	A4D1E9	GTP-binding protein 10	0.004412979	Filtered	Filtered	0.005685885	0.008042126	0.000161227	28477.66406	NaN	NaN	25958.79492	26586.42188	25800.28516	117655.1875	120714.3047	104914.1406	55941.27734	101004.1641	93383.90625
_TVEFQHIIPISAVTGEGIEELK_.3	swissprot_homo_201604	A4D1E9	GTP-binding protein 10	0.00089842	Filtered	Filtered	0.002540757	Filtered	Filtered	74058.85156	NaN	NaN	53041.90234	NaN	NaN	117655.1875	120714.3047	104914.1406	55941.27734	101004.1641	93383.90625
_LIADVGLVGFPNAGK_.2	swissprot_homo_201604	A4D1E9	GTP-binding protein 10	Filtered	Filtered	Filtered	Filtered	Filtered	Filtered	NaN	NaN	NaN	NaN	NaN	NaN	117655.1875	120714.3047	104914.1406	55941.27734	101004.1641	93383.90625
_TAFETIILLTK_.2	swissprot_homo_201604	A4D1E9	GTP-binding protein 10	Filtered	Filtered	Filtered	Filtered	Filtered	3.03E-08	NaN	NaN	NaN	NaN	NaN	2865.852051	117655.1875	120714.3047	104914.1406	55941.27734	101004.1641	93383.90625
_QISVADLPGLIEGAHMNK_.3	swissprot_homo_201604	A4D1E9	GTP-binding protein 10	Filtered	0.000531636	0.000948906	0.001980651	Filtered	Filtered	NaN	70236.875	55638.38281	63828.39453	36.89585114	NaN	117655.1875	120714.3047	104914.1406	55941.27734	101004.1641	93383.90625
_QISVADLPGLIEGAHMNK_.2	swissprot_homo_201604	A4D1E9	GTP-binding protein 10	Filtered	Filtered	Filtered	Filtered	0.007805439	Filtered	NaN	70236.875	55638.38281	63828.39453	36.89585114	NaN	117655.1875	120714.3047	104914.1406	55941.27734	101004.1641	93383.90625
_ILVAQGGLGGK_.2	swissprot_homo_201604	A4D1E9	GTP-binding protein 10	Filtered	Filtered	Filtered	Filtered	Filtered	Filtered	NaN	NaN	NaN	NaN	NaN	NaN	117655.1875	120714.3047	104914.1406	55941.27734	101004.1641	93383.90625
_MDLPDAQDK_.2	swissprot_homo_201604	A4D1E9	GTP-binding protein 10	Filtered	Filtered	Filtered	Filtered	Filtered	Filtered	NaN	NaN	NaN	NaN	NaN	NaN	117655.1875	120714.3047	104914.1406	55941.27734	101004.1641	93383.90625
_FHELMSQLQNPK_.3	swissprot_homo_201604	A4D1E9	GTP-binding protein 10	Filtered	Filtered	Filtered	Filtered	Filtered	Filtered	NaN	NaN	NaN	NaN	NaN	NaN	117655.1875	120714.3047	104914.1406	55941.27734	101004.1641	93383.90625
_LLLWDTK_.2	swissprot_homo_201604	A4D1P6	WD repeat-containing protein 91	Filtered	Filtered	Filtered	Filtered	Filtered	Filtered	NaN	NaN	NaN	NaN	NaN	NaN	NaN	13197.75781	NaN	NaN	NaN	NaN
_LSPAQGPPQPQSSAK_.2	swissprot_homo_201604	A4D1P6	WD repeat-containing protein 91	Filtered	Filtered	Filtered	Filtered	Filtered	Filtered	NaN	NaN	NaN	NaN	NaN	NaN	NaN	13197.75781	NaN	NaN	NaN	NaN
_IVDQLQQLMQVYDLAALR_.3	swissprot_homo_201604	A4D1P6	WD repeat-containing protein 91	Filtered	0.00555806	Filtered	Filtered	Filtered	Filtered	NaN	5768.223633	NaN	NaN	NaN	NaN	NaN	13197.75781	NaN	NaN	NaN	NaN
_VGFLSSLLPQSK_.2	swissprot_homo_201604	A4D1P6	WD repeat-containing protein 91	Filtered	Filtered	Filtered	Filtered	Filtered	Filtered	NaN	NaN	NaN	NaN	NaN	NaN	NaN	13197.75781	NaN	NaN	NaN	NaN
_SPLLSLEWATK_.2	swissprot_homo_201604	A4D1P6	WD repeat-containing protein 91	Filtered	Filtered	Filtered	Filtered	Filtered	Filtered	NaN	NaN	NaN	NaN	NaN	NaN	NaN	13197.75781	NaN	NaN	NaN	NaN
_LLLLGSGVGTVR_.2	swissprot_homo_201604	A4D1P6	WD repeat-containing protein 91	Filtered	Filtered	Filtered	Filtered	Filtered	Filtered	NaN	NaN	NaN	NaN	NaN	NaN	NaN	13197.75781	NaN	NaN	NaN	NaN
_VWSFNPIMQTK_.2	swissprot_homo_201604	A4D1P6	WD repeat-containing protein 91	Filtered	Filtered	Filtered	Filtered	Filtered	Filtered	NaN	NaN	NaN	NaN	NaN	NaN	NaN	13197.75781	NaN	NaN	NaN	NaN
_LGDSELAMVC[+57]SQR_.2	swissprot_homo_201604	A4D1P6	WD repeat-containing protein 91	Filtered	0.000530602	Filtered	Filtered	Filtered	Filtered	NaN	20627.29297	NaN	NaN	NaN	NaN	NaN	13197.75781	NaN	NaN	NaN	NaN
_VASLDVDGVIK_.2	swissprot_homo_201604	A4D1P6	WD repeat-containing protein 91	Filtered	Filtered	Filtered	Filtered	Filtered	Filtered	NaN	NaN	NaN	NaN	NaN	NaN	NaN	13197.75781	NaN	NaN	NaN	NaN
_DAIAALGLLQK_.2	swissprot_homo_201604	A5YKK6	CCR4-NOT transcription complex subunit 1	0.000753398	1.89E-14	0.000243312	1.92E-07	2.47E-26	1.52E-24	130823.5625	154478.7656	149948.9844	91329.0625	116045.2188	124949.4063	161846.4844	153429.0625	179375.75	160989.1719	171104.9219	148331.7344
_YC[+57]DPVVLTYQAER_.2	swissprot_homo_201604	A5YKK6	CCR4-NOT transcription complex subunit 1	5.73E-08	9.05E-07	1.57E-05	1.37E-10	1.32E-30	6.46E-20	128716.2031	77252.90625	111581.5391	51737.91016	71795.66406	53050.625	161846.4844	153429.0625	179375.75	160989.1719	171104.9219	148331.7344
_EPLLMSISTNLK_.2	swissprot_homo_201604	A5YKK6	CCR4-NOT transcription complex subunit 1	0.001522105	0.000673102	0.000313338	1.68E-11	8.62E-24	8.34E-20	225999.7031	228555.5	276596.75	339900.5625	325473.875	266995.1875	161846.4844	153429.0625	179375.75	160989.1719	171104.9219	148331.7344
_NLILSAFPR_.2	swissprot_homo_201604	A5YKK6	CCR4-NOT transcription complex subunit 1	0.000501368	4.20E-06	0.001657567	0.002479926	0.003390457	4.28E-07	116093.0234	131766.7344	146005.0625	99344.25781	94085.52344	92297.44531	161846.4844	153429.0625	179375.75	160989.1719	171104.9219	148331.7344
_LAEVGQYEQVK_.2	swissprot_homo_201604	A5YKK6	CCR4-NOT transcription complex subunit 1	0.001652736	4.57E-05	0.000157439	0.004710761	0.005155949	0.003519084	142806.6719	126270.5625	133720.6563	87255.52344	86987.35156	111664.9375	161846.4844	153429.0625	179375.75	160989.1719	171104.9219	148331.7344
_C[+57]PSILGGLAPEK_.2	swissprot_homo_201604	A5YKK6	CCR4-NOT transcription complex subunit 1	1.93E-11	4.48E-20	8.21E-06	0.000597649	1.70E-14	1.38E-35	1223463.25	501582.6875	775435.25	484120.4375	992907.125	931307.375	161846.4844	153429.0625	179375.75	160989.1719	171104.9219	148331.7344
_SLDLIESLLR_.2	swissprot_homo_201604	A5YKK6	CCR4-NOT transcription complex subunit 1	1.17E-22	4.35E-20	2.37E-09	2.22E-34	1.00E-39	9.30E-59	78991.35156	57160.82813	60539.27344	54365.63672	55524.67578	54338.03906	161846.4844	153429.0625	179375.75	160989.1719	171104.9219	148331.7344
_QLFSFPIK_.2	swissprot_homo_201604	A5YKK6	CCR4-NOT transcription complex subunit 1	0.002051192	8.86E-05	0.00143373	7.22E-05	8.16E-10	3.70E-07	80621.39063	60684.96094	73948.9375	67336.74219	85411.28125	80609.17188	161846.4844	153429.0625	179375.75	160989.1719	171104.9219	148331.7344
_QAWATDDVAQIYDK_.2	swissprot_homo_201604	A5YKK6	CCR4-NOT transcription complex subunit 1	0.001203255	0.000238161	0.000215681	Filtered	Filtered	0.004684992	148128.3125	138024.1563	159512.2344	NaN	NaN	161232.7344	161846.4844	153429.0625	179375.75	160989.1719	171104.9219	148331.7344
_THSGLTDGIPLQSISAPGSGIWSDGK_.3	swissprot_homo_201604	A5YKK6	CCR4-NOT transcription complex subunit 1	1.23E-08	2.41E-06	0.000443496	4.78E-10	7.28E-16	1.55E-12	194049.5781	150585.2656	194361.3125	183825.3281	184231.375	194152.6563	161846.4844	153429.0625	179375.75	160989.1719	171104.9219	148331.7344
_DFALDSEESR_.2	swissprot_homo_201604	A5YKK6	CCR4-NOT transcription complex subunit 1	0.001456253	0.002874232	Filtered	1.65E-05	0.001646841	4.59E-09	81591.125	91940.75781	NaN	40093.61719	50285.80078	52416.36719	161846.4844	153429.0625	179375.75	160989.1719	171104.9219	148331.7344
_SNLQVSNEPGNR_.2	swissprot_homo_201604	A5YKK6	CCR4-NOT transcription complex subunit 1	0.002284783	2.51E-07	0.004392243	0.001791757	0.007703745	Filtered	373720.9688	331077.9063	143552.6563	292640	238089.8438	NaN	161846.4844	153429.0625	179375.75	160989.1719	171104.9219	148331.7344
_LPDPFTPNLK_.2	swissprot_homo_201604	A5YKK6	CCR4-NOT transcription complex subunit 1	0.003264367	0.001585854	0.001842632	4.07E-05	0.003690736	3.32E-09	679385.875	758529.625	769864.875	771053.875	536408.625	569427.75	161846.4844	153429.0625	179375.75	160989.1719	171104.9219	148331.7344
_ILDVAQDLK_.2	swissprot_homo_201604	A5YKK6	CCR4-NOT transcription complex subunit 1	0.001179695	0.00018464	0.000830206	Filtered	0.007802406	Filtered	610064.3125	628476.125	571645.375	NaN	571039.5	NaN	161846.4844	153429.0625	179375.75	160989.1719	171104.9219	148331.7344
_C[+57]PVVLAPLLYPEK_.2	swissprot_homo_201604	A5YKK6	CCR4-NOT transcription complex subunit 1	Filtered	Filtered	Filtered	Filtered	Filtered	Filtered	NaN	NaN	NaN	NaN	NaN	NaN	161846.4844	153429.0625	179375.75	160989.1719	171104.9219	148331.7344
_YNVEAVELLIR_.2	swissprot_homo_201604	A5YKK6	CCR4-NOT transcription complex subunit 1	Filtered	Filtered	0.002960788	2.94E-05	1.12E-17	1.05E-10	NaN	NaN	25007.64258	25349.47852	17446.76758	37027.67969	161846.4844	153429.0625	179375.75	160989.1719	171104.9219	148331.7344
_SPVTFLSDLR_.2	swissprot_homo_201604	A5YKK6	CCR4-NOT transcription complex subunit 1	Filtered	Filtered	0.001632139	0.009306679	0.00015783	2.68E-08	NaN	NaN	248554.9844	240999.4219	218784.0938	281469.5625	161846.4844	153429.0625	179375.75	160989.1719	171104.9219	148331.7344
_DLDSYLK_.2	swissprot_homo_201604	A5YKK6	CCR4-NOT transcription complex subunit 1	0.001907063	0.000280163	0.002102227	Filtered	0.005805912	0.000309349	56142.33984	68808.01563	65209.86719	NaN	44290.72266	41916.95313	161846.4844	153429.0625	179375.75	160989.1719	171104.9219	148331.7344
_IVEPPENIQEK_.2	swissprot_homo_201604	A5YKK6	CCR4-NOT transcription complex subunit 1	0.002642285	0.000286893	Filtered	0.000367677	0.002566601	5.52E-05	169831.0625	196114.5469	NaN	109349.6016	138715.8438	150947.2344	161846.4844	153429.0625	179375.75	160989.1719	171104.9219	148331.7344
_SLLLEAYVK_.2	swissprot_homo_201604	A5YKK6	CCR4-NOT transcription complex subunit 1	0.002280253	Filtered	Filtered	0.000894464	Filtered	0.004749464	1441040.625	NaN	NaN	379298.9063	NaN	284969.4688	161846.4844	153429.0625	179375.75	160989.1719	171104.9219	148331.7344
_YLFLNAIANQLR_.2	swissprot_homo_201604	A5YKK6	CCR4-NOT transcription complex subunit 1	2.71E-07	1.21E-06	0.002989225	0.002547992	0.000271344	7.05E-08	246532.4375	205877.1094	223076.0469	191780.4375	181279.2656	180428.5625	161846.4844	153429.0625	179375.75	160989.1719	171104.9219	148331.7344
_MQGSITTPGSIALAQAQAQAQVPAK_.3	swissprot_homo_201604	A5YKK6	CCR4-NOT transcription complex subunit 1	7.03E-05	1.92E-08	0.001117201	1.28E-13	6.10E-32	7.18E-33	138817.2344	72005.875	74733.00781	25257.60352	40010.88281	40627.22266	161846.4844	153429.0625	179375.75	160989.1719	171104.9219	148331.7344
_M[+16]QGSITTPGSIALAQAQAQAQVPAK_.3	swissprot_homo_201604	A5YKK6	CCR4-NOT transcription complex subunit 1	Filtered	Filtered	Filtered	Filtered	Filtered	Filtered	138817.2344	72005.875	74733.00781	25257.60352	40010.88281	40627.22266	161846.4844	153429.0625	179375.75	160989.1719	171104.9219	148331.7344
_LFQSVAQC[+57]C[+57]MGQK_.2	swissprot_homo_201604	A5YKK6	CCR4-NOT transcription complex subunit 1	0.001264299	0.000424642	0.002119994	4.65E-08	0.004582311	5.94E-14	46946.92188	34257.69531	33483	28790.98242	20361.21875	38166.52344	161846.4844	153429.0625	179375.75	160989.1719	171104.9219	148331.7344
_GNAPEGLPQLMEVVR_.2	swissprot_homo_201604	A5YKK6	CCR4-NOT transcription complex subunit 1	0.002188437	0.001063472	0.000940329	0.008075873	5.19E-05	3.39E-09	148614.1563	82674.10156	118407.9453	100394.5234	114451.3125	85047.72656	161846.4844	153429.0625	179375.75	160989.1719	171104.9219	148331.7344
_GNAPEGLPQLMEVVR_.3	swissprot_homo_201604	A5YKK6	CCR4-NOT transcription complex subunit 1	Filtered	Filtered	Filtered	Filtered	Filtered	Filtered	148614.1563	82674.10156	118407.9453	100394.5234	114451.3125	85047.72656	161846.4844	153429.0625	179375.75	160989.1719	171104.9219	148331.7344
_ELNPSLNFK_.2	swissprot_homo_201604	A5YKK6	CCR4-NOT transcription complex subunit 1	Filtered	Filtered	Filtered	7.28E-08	Filtered	Filtered	NaN	NaN	NaN	147163.8438	NaN	NaN	161846.4844	153429.0625	179375.75	160989.1719	171104.9219	148331.7344
_NLFEEYR_.2	swissprot_homo_201604	A5YKK6	CCR4-NOT transcription complex subunit 1	Filtered	Filtered	Filtered	Filtered	Filtered	0.000658679	NaN	NaN	NaN	NaN	NaN	59449.74219	161846.4844	153429.0625	179375.75	160989.1719	171104.9219	148331.7344
_AQAEQQHNPAANPTMIR_.3	swissprot_homo_201604	A5YKK6	CCR4-NOT transcription complex subunit 1	0.002704085	4.08E-05	Filtered	Filtered	Filtered	1.63E-06	21017.12109	39104.875	NaN	NaN	161546.3438	45120.375	161846.4844	153429.0625	179375.75	160989.1719	171104.9219	148331.7344
_AQAEQQHNPAANPTMIR_.2	swissprot_homo_201604	A5YKK6	CCR4-NOT transcription complex subunit 1	Filtered	Filtered	Filtered	Filtered	0.008082948	Filtered	21017.12109	39104.875	NaN	NaN	161546.3438	45120.375	161846.4844	153429.0625	179375.75	160989.1719	171104.9219	148331.7344
_ASQQEIQHIVNR_.2	swissprot_homo_201604	A5YKK6	CCR4-NOT transcription complex subunit 1	9.08E-06	7.34E-06	9.34E-05	Filtered	Filtered	9.16E-08	6254.9375	5572.639648	6488.592285	NaN	NaN	1	161846.4844	153429.0625	179375.75	160989.1719	171104.9219	148331.7344
_AVEGLLDATSGADADLLLR_.2	swissprot_homo_201604	A5YKK6	CCR4-NOT transcription complex subunit 1	Filtered	0.007711766	Filtered	Filtered	Filtered	Filtered	NaN	147811.1406	NaN	NaN	NaN	NaN	161846.4844	153429.0625	179375.75	160989.1719	171104.9219	148331.7344
_AVEGLLDATSGADADLLLR_.3	swissprot_homo_201604	A5YKK6	CCR4-NOT transcription complex subunit 1	Filtered	Filtered	Filtered	Filtered	Filtered	Filtered	NaN	147811.1406	NaN	NaN	NaN	NaN	161846.4844	153429.0625	179375.75	160989.1719	171104.9219	148331.7344
_SLLEVVVLSR_.2	swissprot_homo_201604	A5YKK6	CCR4-NOT transcription complex subunit 1	Filtered	Filtered	0.001471955	0.000665789	0.000258454	0.002314044	NaN	NaN	68081.90625	107676.9531	62033.21484	45329.97266	161846.4844	153429.0625	179375.75	160989.1719	171104.9219	148331.7344
_ILLVDER_.2	swissprot_homo_201604	A5YKK6	CCR4-NOT transcription complex subunit 1	Filtered	0.000261709	Filtered	Filtered	Filtered	0.004593266	NaN	411048.375	NaN	NaN	NaN	146680.6094	161846.4844	153429.0625	179375.75	160989.1719	171104.9219	148331.7344
_NVPGFLPTNDLSQPTGFLAQPMK_.3	swissprot_homo_201604	A5YKK6	CCR4-NOT transcription complex subunit 1	Filtered	0.000128969	Filtered	0.006281532	Filtered	Filtered	NaN	75559.25781	NaN	49672.67188	NaN	NaN	161846.4844	153429.0625	179375.75	160989.1719	171104.9219	148331.7344
_NVPGFLPTNDLSQPTGFLAQPM[+16]K_.3	swissprot_homo_201604	A5YKK6	CCR4-NOT transcription complex subunit 1	Filtered	Filtered	Filtered	Filtered	Filtered	Filtered	NaN	75559.25781	NaN	49672.67188	NaN	NaN	161846.4844	153429.0625	179375.75	160989.1719	171104.9219	148331.7344
_LATEFELR_.2	swissprot_homo_201604	A5YKK6	CCR4-NOT transcription complex subunit 1	Filtered	Filtered	Filtered	Filtered	Filtered	Filtered	NaN	NaN	NaN	NaN	NaN	NaN	161846.4844	153429.0625	179375.75	160989.1719	171104.9219	148331.7344
_IAFIFNNLSQSNMTQK_.2	swissprot_homo_201604	A5YKK6	CCR4-NOT transcription complex subunit 1	0.006769911	0.00064348	Filtered	0.003079373	Filtered	Filtered	30570.92578	28354.72461	NaN	32203.52344	NaN	NaN	161846.4844	153429.0625	179375.75	160989.1719	171104.9219	148331.7344
_IAFIFNNLSQSNM[+16]TQK_.2	swissprot_homo_201604	A5YKK6	CCR4-NOT transcription complex subunit 1	Filtered	Filtered	Filtered	Filtered	Filtered	Filtered	30570.92578	28354.72461	NaN	32203.52344	NaN	NaN	161846.4844	153429.0625	179375.75	160989.1719	171104.9219	148331.7344
_VLESSIR_.2	swissprot_homo_201604	A5YKK6	CCR4-NOT transcription complex subunit 1	Filtered	Filtered	0.005601029	Filtered	Filtered	Filtered	NaN	NaN	254008.6719	NaN	NaN	NaN	161846.4844	153429.0625	179375.75	160989.1719	171104.9219	148331.7344
_GQQELLYVVPFVAK_.2	swissprot_homo_201604	A5YKK6	CCR4-NOT transcription complex subunit 1	Filtered	Filtered	0.000101515	0.001986181	Filtered	Filtered	NaN	NaN	60442.82422	33010.08984	NaN	NaN	161846.4844	153429.0625	179375.75	160989.1719	171104.9219	148331.7344
_SNYEAMIDR_.2	swissprot_homo_201604	A5YKK6	CCR4-NOT transcription complex subunit 1	Filtered	Filtered	Filtered	Filtered	Filtered	Filtered	NaN	NaN	NaN	NaN	NaN	NaN	161846.4844	153429.0625	179375.75	160989.1719	171104.9219	148331.7344
_IAMTTC[+57]EQIVR_.2	swissprot_homo_201604	A5YKK6	CCR4-NOT transcription complex subunit 1	0.002025034	0.007750024	Filtered	Filtered	1.12E-07	Filtered	487510.5625	359210.375	NaN	NaN	330595.8438	NaN	161846.4844	153429.0625	179375.75	160989.1719	171104.9219	148331.7344
_MYYFGIAALDR_.2	swissprot_homo_201604	A5YKK6	CCR4-NOT transcription complex subunit 1	Filtered	Filtered	0.002724423	Filtered	Filtered	Filtered	NaN	NaN	38949.23828	NaN	NaN	NaN	161846.4844	153429.0625	179375.75	160989.1719	171104.9219	148331.7344
_M[+16]YYFGIAALDR_.2	swissprot_homo_201604	A5YKK6	CCR4-NOT transcription complex subunit 1	Filtered	Filtered	Filtered	Filtered	Filtered	Filtered	NaN	NaN	38949.23828	NaN	NaN	NaN	161846.4844	153429.0625	179375.75	160989.1719	171104.9219	148331.7344
_EIDDEANSYFQR_.2	swissprot_homo_201604	A5YKK6	CCR4-NOT transcription complex subunit 1	Filtered	Filtered	Filtered	Filtered	Filtered	Filtered	NaN	NaN	NaN	NaN	NaN	NaN	161846.4844	153429.0625	179375.75	160989.1719	171104.9219	148331.7344
_NLDEQLSAPK_.2	swissprot_homo_201604	A5YKK6	CCR4-NOT transcription complex subunit 1	Filtered	0.009103755	Filtered	Filtered	0.007172256	Filtered	NaN	123178.5703	NaN	NaN	237342.6719	NaN	161846.4844	153429.0625	179375.75	160989.1719	171104.9219	148331.7344
_LGTSGLNQPTFQQSK_.2	swissprot_homo_201604	A5YKK6	CCR4-NOT transcription complex subunit 1	Filtered	0.00018048	Filtered	Filtered	Filtered	Filtered	NaN	59629.80859	NaN	NaN	NaN	NaN	161846.4844	153429.0625	179375.75	160989.1719	171104.9219	148331.7344
_IYNHPPHPTMSVDEVLEMLQR_.4	swissprot_homo_201604	A5YKK6	CCR4-NOT transcription complex subunit 1	Filtered	Filtered	Filtered	Filtered	Filtered	Filtered	NaN	NaN	NaN	NaN	NaN	NaN	161846.4844	153429.0625	179375.75	160989.1719	171104.9219	148331.7344
_VDMLSEINIAPR_.3	swissprot_homo_201604	A5YKK6	CCR4-NOT transcription complex subunit 1	Filtered	Filtered	Filtered	Filtered	Filtered	Filtered	NaN	NaN	NaN	NaN	NaN	NaN	161846.4844	153429.0625	179375.75	160989.1719	171104.9219	148331.7344
_QLAVYEEFAR_.2	swissprot_homo_201604	A5YKK6	CCR4-NOT transcription complex subunit 1	Filtered	0.008026362	0.005582339	Filtered	Filtered	0.007897826	NaN	264077.6875	362012.2813	NaN	NaN	471788.7813	161846.4844	153429.0625	179375.75	160989.1719	171104.9219	148331.7344
_EVTYELDHPGFQIR_.2	swissprot_homo_201604	A5YKK6	CCR4-NOT transcription complex subunit 1	Filtered	Filtered	Filtered	Filtered	Filtered	Filtered	NaN	NaN	NaN	NaN	NaN	NaN	161846.4844	153429.0625	179375.75	160989.1719	171104.9219	148331.7344
_MVLNETYR_.2	swissprot_homo_201604	A5YKK6	CCR4-NOT transcription complex subunit 1	Filtered	Filtered	Filtered	Filtered	Filtered	Filtered	NaN	NaN	NaN	NaN	NaN	NaN	161846.4844	153429.0625	179375.75	160989.1719	171104.9219	148331.7344
_AAANFSDR_.2	swissprot_homo_201604	A5YKK6	CCR4-NOT transcription complex subunit 1	Filtered	Filtered	Filtered	Filtered	Filtered	Filtered	NaN	NaN	NaN	NaN	NaN	NaN	161846.4844	153429.0625	179375.75	160989.1719	171104.9219	148331.7344
_ILTNFTGVMPPQFK_.2	swissprot_homo_201604	A5YKK6	CCR4-NOT transcription complex subunit 1	0.00301962	0.007605507	0.004467082	0.009485722	0.008972705	0.003045183	145760.4531	456272.4375	123444.0781	81525.5625	126493.375	92062.53125	161846.4844	153429.0625	179375.75	160989.1719	171104.9219	148331.7344
_ILTNFTGVMPPQFK_.3	swissprot_homo_201604	A5YKK6	CCR4-NOT transcription complex subunit 1	Filtered	Filtered	Filtered	Filtered	Filtered	Filtered	145760.4531	456272.4375	123444.0781	81525.5625	126493.375	92062.53125	161846.4844	153429.0625	179375.75	160989.1719	171104.9219	148331.7344
_GAFGVGQEQIDAFLK_.2	swissprot_homo_201604	A5YKK6	CCR4-NOT transcription complex subunit 1	Filtered	Filtered	0.001580708	Filtered	Filtered	Filtered	NaN	NaN	251902.2344	NaN	NaN	NaN	161846.4844	153429.0625	179375.75	160989.1719	171104.9219	148331.7344
_GAFGVGQEQIDAFLK_.3	swissprot_homo_201604	A5YKK6	CCR4-NOT transcription complex subunit 1	Filtered	Filtered	Filtered	Filtered	Filtered	Filtered	NaN	NaN	251902.2344	NaN	NaN	NaN	161846.4844	153429.0625	179375.75	160989.1719	171104.9219	148331.7344
_GFAAQFIK_.2	swissprot_homo_201604	A5YKK6	CCR4-NOT transcription complex subunit 1	Filtered	Filtered	Filtered	Filtered	Filtered	Filtered	NaN	NaN	NaN	NaN	NaN	NaN	161846.4844	153429.0625	179375.75	160989.1719	171104.9219	148331.7344
_GLHNVVYGIQR_.2	swissprot_homo_201604	A5YKK6	CCR4-NOT transcription complex subunit 1	Filtered	Filtered	0.002277196	Filtered	Filtered	Filtered	NaN	NaN	83006.05469	NaN	NaN	NaN	161846.4844	153429.0625	179375.75	160989.1719	171104.9219	148331.7344
_GLHNVVYGIQR_.3	swissprot_homo_201604	A5YKK6	CCR4-NOT transcription complex subunit 1	Filtered	Filtered	Filtered	Filtered	Filtered	Filtered	NaN	NaN	83006.05469	NaN	NaN	NaN	161846.4844	153429.0625	179375.75	160989.1719	171104.9219	148331.7344
_HSGEATNTVTK_.2	swissprot_homo_201604	A5YKK6	CCR4-NOT transcription complex subunit 1	Filtered	Filtered	Filtered	Filtered	Filtered	Filtered	NaN	NaN	NaN	NaN	NaN	NaN	161846.4844	153429.0625	179375.75	160989.1719	171104.9219	148331.7344
_VSIEPNFHSLYSNFLDTLK_.3	swissprot_homo_201604	A5YKK6	CCR4-NOT transcription complex subunit 1	Filtered	Filtered	0.003813101	Filtered	Filtered	5.07E-05	NaN	NaN	239504.7344	NaN	NaN	123537.0547	161846.4844	153429.0625	179375.75	160989.1719	171104.9219	148331.7344
_AYGSPWC[+57]NK_.2	swissprot_homo_201604	A5YKK6	CCR4-NOT transcription complex subunit 1	Filtered	0.000872128	Filtered	Filtered	Filtered	Filtered	NaN	74794.24219	NaN	NaN	NaN	NaN	161846.4844	153429.0625	179375.75	160989.1719	171104.9219	148331.7344
_NLALDINELKPGNLLK_.3	swissprot_homo_201604	A5YKK6	CCR4-NOT transcription complex subunit 1	Filtered	Filtered	Filtered	Filtered	Filtered	Filtered	NaN	NaN	NaN	NaN	NaN	NaN	161846.4844	153429.0625	179375.75	160989.1719	171104.9219	148331.7344
_NLTAGMAMITC[+57]R_.2	swissprot_homo_201604	A5YKK6	CCR4-NOT transcription complex subunit 1	Filtered	Filtered	Filtered	Filtered	Filtered	Filtered	NaN	NaN	NaN	NaN	NaN	NaN	161846.4844	153429.0625	179375.75	160989.1719	171104.9219	148331.7344
_EWVNLYHSAAAGR_.3	swissprot_homo_201604	A5YKK6	CCR4-NOT transcription complex subunit 1	Filtered	Filtered	Filtered	Filtered	Filtered	Filtered	NaN	NaN	NaN	NaN	NaN	NaN	161846.4844	153429.0625	179375.75	160989.1719	171104.9219	148331.7344
_DVPPSINTTNIDTLLVATDQTER_.3	swissprot_homo_201604	A5YKK6	CCR4-NOT transcription complex subunit 1	Filtered	Filtered	Filtered	Filtered	Filtered	Filtered	NaN	NaN	NaN	NaN	NaN	NaN	161846.4844	153429.0625	179375.75	160989.1719	171104.9219	148331.7344
_NKPILHTDLDVK_.2	swissprot_homo_201604	A5YKK6	CCR4-NOT transcription complex subunit 1	Filtered	Filtered	Filtered	Filtered	Filtered	Filtered	NaN	NaN	NaN	NaN	NaN	NaN	161846.4844	153429.0625	179375.75	160989.1719	171104.9219	148331.7344
_TVTVTRPTGVSFK_.2	swissprot_homo_201604	A5YKK6	CCR4-NOT transcription complex subunit 1	Filtered	Filtered	Filtered	Filtered	Filtered	Filtered	NaN	NaN	255582.9844	NaN	NaN	NaN	161846.4844	153429.0625	179375.75	160989.1719	171104.9219	148331.7344
_TVTVTRPTGVSFK_.3	swissprot_homo_201604	A5YKK6	CCR4-NOT transcription complex subunit 1	Filtered	Filtered	0.005680076	Filtered	Filtered	Filtered	NaN	NaN	255582.9844	NaN	NaN	NaN	161846.4844	153429.0625	179375.75	160989.1719	171104.9219	148331.7344
_FEIEVLC[+57]K_.2	swissprot_homo_201604	A5YKK6	CCR4-NOT transcription complex subunit 1	Filtered	Filtered	Filtered	Filtered	Filtered	Filtered	NaN	NaN	NaN	NaN	NaN	NaN	161846.4844	153429.0625	179375.75	160989.1719	171104.9219	148331.7344
_NIIVQFGVR_.2	swissprot_homo_201604	A5YKK6	CCR4-NOT transcription complex subunit 1	Filtered	Filtered	Filtered	Filtered	Filtered	Filtered	NaN	NaN	NaN	NaN	NaN	NaN	161846.4844	153429.0625	179375.75	160989.1719	171104.9219	148331.7344
_GLGMEVFPVDLIYRPWK_.3	swissprot_homo_201604	A5YKK6	CCR4-NOT transcription complex subunit 1	Filtered	Filtered	Filtered	Filtered	Filtered	Filtered	NaN	NaN	NaN	NaN	NaN	NaN	161846.4844	153429.0625	179375.75	160989.1719	171104.9219	148331.7344
_GLGM[+16]EVFPVDLIYRPWK_.3	swissprot_homo_201604	A5YKK6	CCR4-NOT transcription complex subunit 1	Filtered	Filtered	Filtered	Filtered	Filtered	Filtered	NaN	NaN	NaN	NaN	NaN	NaN	161846.4844	153429.0625	179375.75	160989.1719	171104.9219	148331.7344
_ELHITAC[+57]LFGGIIEK_.3	swissprot_homo_201604	A5YKK6	CCR4-NOT transcription complex subunit 1	Filtered	Filtered	Filtered	Filtered	Filtered	Filtered	NaN	NaN	NaN	NaN	NaN	NaN	161846.4844	153429.0625	179375.75	160989.1719	171104.9219	148331.7344
_GSTPSMSTITHSAHMDIFQNLAVDLDTEGR_.3	swissprot_homo_201604	A5YKK6	CCR4-NOT transcription complex subunit 1	Filtered	Filtered	Filtered	Filtered	Filtered	Filtered	NaN	NaN	NaN	NaN	NaN	NaN	161846.4844	153429.0625	179375.75	160989.1719	171104.9219	148331.7344
_IAAHHMMR_.2	swissprot_homo_201604	A5YKK6	CCR4-NOT transcription complex subunit 1	Filtered	Filtered	Filtered	Filtered	Filtered	Filtered	NaN	NaN	NaN	NaN	NaN	NaN	161846.4844	153429.0625	179375.75	160989.1719	171104.9219	148331.7344
_YLAPFLR_.2	swissprot_homo_201604	A5YKK6	CCR4-NOT transcription complex subunit 1	Filtered	Filtered	Filtered	Filtered	Filtered	Filtered	NaN	NaN	NaN	NaN	NaN	NaN	161846.4844	153429.0625	179375.75	160989.1719	171104.9219	148331.7344
_SVAHVTEADLFHTIETLMR_.4	swissprot_homo_201604	A5YKK6	CCR4-NOT transcription complex subunit 1	Filtered	Filtered	Filtered	Filtered	Filtered	Filtered	NaN	NaN	NaN	NaN	NaN	NaN	161846.4844	153429.0625	179375.75	160989.1719	171104.9219	148331.7344
_C[+57]LFSHVDFSGDGK_.3	swissprot_homo_201604	A5YKK6	CCR4-NOT transcription complex subunit 1	Filtered	Filtered	Filtered	Filtered	Filtered	Filtered	NaN	NaN	NaN	NaN	NaN	NaN	161846.4844	153429.0625	179375.75	160989.1719	171104.9219	148331.7344
_VQEVIFGLALLNSSSSDLR_.3	swissprot_homo_201604	A5YKK6	CCR4-NOT transcription complex subunit 1	Filtered	Filtered	Filtered	Filtered	Filtered	Filtered	NaN	NaN	NaN	NaN	NaN	NaN	161846.4844	153429.0625	179375.75	160989.1719	171104.9219	148331.7344
_SSQVSALGLEAQEDEDPSYK_.2	swissprot_homo_201604	A5YM69	Rho guanine nucleotide exchange factor 35	Filtered	Filtered	Filtered	Filtered	Filtered	Filtered	NaN	NaN	NaN	NaN	NaN	NaN	NaN	NaN	NaN	NaN	NaN	6487.027832
_DVC[+57]DYAIETMPSFPK_.2	swissprot_homo_201604	A5YM69	Rho guanine nucleotide exchange factor 35	Filtered	Filtered	Filtered	Filtered	Filtered	Filtered	NaN	NaN	NaN	NaN	NaN	NaN	NaN	NaN	NaN	NaN	NaN	6487.027832
_YYSPC[+57]EEHPAETNQNEGAESGTIR_.3	swissprot_homo_201604	A5YM69	Rho guanine nucleotide exchange factor 35	Filtered	Filtered	Filtered	Filtered	Filtered	1.54E-06	NaN	NaN	NaN	NaN	NaN	6487.027832	NaN	NaN	NaN	NaN	NaN	6487.027832
_LTGNPELSSLDEVLAK_.2	Saccharomyces cerevisiae_201602	A5Z2X5	UPF0495 protein YPR010C-A	2.20E-05	0.000314813	0.001540667	1.27E-18	1.62E-26	5.37E-47	127401.6563	101095.0469	108787.0938	153827.1875	158961.5313	165344.3438	127401.6563	101095.0469	108787.0938	153827.1875	158961.5313	165344.3438
_IPVIIER_.2	swissprot_homo_201604	A6NCE7;Q9GZQ8	Microtubule-associated proteins 1A/1B light chain 3 beta 2;Microtubule-associated proteins 1A/1B light chain 3B	0.002513019	Filtered	0.001587563	0.001373639	5.51E-05	0.00012729	91602.73438	NaN	95287	77265.41406	79127.44531	81933.05469	91850.98438	102442.0781	105654.3906	84322.4375	85567.00781	93207.07813
_FLVPDHVNMSELIK_.3	swissprot_homo_201604	A6NCE7;Q9GZQ8	Microtubule-associated proteins 1A/1B light chain 3 beta 2;Microtubule-associated proteins 1A/1B light chain 3B	4.27E-06	9.33E-14	0.000583055	1.14E-07	0.001496605	2.11E-05	92099.22656	102442.0781	116021.7891	91379.46094	92006.57031	104481.0938	91850.98438	102442.0781	105654.3906	84322.4375	85567.00781	93207.07813
_FLVPDHVNMSELIK_.2	swissprot_homo_201604	A6NCE7;Q9GZQ8	Microtubule-associated proteins 1A/1B light chain 3 beta 2;Microtubule-associated proteins 1A/1B light chain 3B	Filtered	Filtered	Filtered	Filtered	Filtered	Filtered	92099.22656	102442.0781	116021.7891	91379.46094	92006.57031	104481.0938	91850.98438	102442.0781	105654.3906	84322.4375	85567.00781	93207.07813
_LLEALLR_.2	swissprot_homo_201604	A6NCS6	Uncharacterized protein C2orf72	2.35E-13	1.43E-16	1.63E-05	3.23E-26	1.44E-16	6.97E-25	985582.375	935724.4375	972929.125	836459.625	883119.8125	857320.4375	985582.375	935724.4375	972929.125	836459.625	883119.8125	857320.4375
_LDTDILLGATC[+57]GLK_.2	swissprot_homo_201604	A6NDG6	Glycerol-3-phosphate phosphatase	2.62E-13	1.27E-13	6.16E-07	5.08E-34	7.28E-43	6.20E-23	284551.0313	313873.5313	235713.4688	191388.2969	204219.8906	189894.8125	318239.2188	330233.0313	321167.625	312575.9375	327664.5625	354433.625
_GETAVPGAPEALR_.2	swissprot_homo_201604	A6NDG6	Glycerol-3-phosphate phosphatase	3.10E-20	9.56E-14	9.81E-06	4.35E-36	2.77E-44	1.41E-68	309623.6563	337101.9375	347892.2188	356280	400703.0938	431715.7813	318239.2188	330233.0313	321167.625	312575.9375	327664.5625	354433.625
_FIAGTGC[+57]LVR_.2	swissprot_homo_201604	A6NDG6	Glycerol-3-phosphate phosphatase	8.72E-05	2.74E-06	0.001429837	1.20E-05	3.46E-11	4.22E-19	360543	339723.5938	379897.1875	390059.5313	378070.6875	441690.25	318239.2188	330233.0313	321167.625	312575.9375	327664.5625	354433.625
_LGFITNNSSK_.2	swissprot_homo_201604	A6NDG6	Glycerol-3-phosphate phosphatase	0.001620236	2.61E-05	0.000678923	2.52E-11	1.89E-07	7.53E-08	199399.0625	188353.8438	181268.4531	120457.3359	161249.0781	139725.0625	318239.2188	330233.0313	321167.625	312575.9375	327664.5625	354433.625
_FIFDC[+57]VSQEYGINPER_.2	swissprot_homo_201604	A6NDG6	Glycerol-3-phosphate phosphatase	2.71E-27	4.43E-21	1.46E-05	3.35E-12	5.55E-36	4.91E-35	194866.2188	156624.9531	136446.0625	110619.8672	177969.1563	169090.3125	318239.2188	330233.0313	321167.625	312575.9375	327664.5625	354433.625
_FIFDC[+57]VSQEYGINPER_.3	swissprot_homo_201604	A6NDG6	Glycerol-3-phosphate phosphatase	Filtered	0.000533442	0.001074157	0.00550627	Filtered	Filtered	194866.2188	156624.9531	136446.0625	110619.8672	177969.1563	169090.3125	318239.2188	330233.0313	321167.625	312575.9375	327664.5625	354433.625
_AVVVGFDPHFSYMK_.3	swissprot_homo_201604	A6NDG6	Glycerol-3-phosphate phosphatase	1.12E-17	6.43E-15	4.15E-07	2.95E-39	3.47E-42	1.57E-66	249359.7188	290433.6875	194868.7344	204338.9844	253463.2656	249444.0625	318239.2188	330233.0313	321167.625	312575.9375	327664.5625	354433.625
_AVVVGFDPHFSYMK_.2	swissprot_homo_201604	A6NDG6	Glycerol-3-phosphate phosphatase	Filtered	Filtered	0.003418474	0.000486045	Filtered	Filtered	249359.7188	290433.6875	194868.7344	204338.9844	253463.2656	249444.0625	318239.2188	330233.0313	321167.625	312575.9375	327664.5625	354433.625
_YLQQPGC[+57]LLVGTNMDNR_.2	swissprot_homo_201604	A6NDG6	Glycerol-3-phosphate phosphatase	2.92E-17	4.35E-22	5.40E-10	1.10E-48	1.02E-54	6.27E-57	210991.125	179802.9531	212717.0625	205431.875	236846.7813	197144.25	318239.2188	330233.0313	321167.625	312575.9375	327664.5625	354433.625
_YLQQPGC[+57]LLVGTNMDNR_.3	swissprot_homo_201604	A6NDG6	Glycerol-3-phosphate phosphatase	Filtered	Filtered	Filtered	Filtered	Filtered	Filtered	210991.125	179802.9531	212717.0625	205431.875	236846.7813	197144.25	318239.2188	330233.0313	321167.625	312575.9375	327664.5625	354433.625
_TILTLTGVSTLGDVK_.2	swissprot_homo_201604	A6NDG6	Glycerol-3-phosphate phosphatase	0.002218658	Filtered	0.00218675	0.004563556	Filtered	Filtered	302374.5313	NaN	301587.2813	230681.0156	NaN	NaN	318239.2188	330233.0313	321167.625	312575.9375	327664.5625	354433.625
_MVPDFYVDSIADLLPALQG_.2	swissprot_homo_201604	A6NDG6	Glycerol-3-phosphate phosphatase	0.000118762	Filtered	Filtered	Filtered	Filtered	Filtered	65897.50781	NaN	22687.13086	32288.04688	NaN	NaN	318239.2188	330233.0313	321167.625	312575.9375	327664.5625	354433.625
_MVPDFYVDSIADLLPALQG_.3	swissprot_homo_201604	A6NDG6	Glycerol-3-phosphate phosphatase	Filtered	Filtered	7.63E-05	0.001024351	Filtered	Filtered	65897.50781	NaN	22687.13086	32288.04688	NaN	NaN	318239.2188	330233.0313	321167.625	312575.9375	327664.5625	354433.625
_M[+16]VPDFYVDSIADLLPALQG_.2	swissprot_homo_201604	A6NDG6	Glycerol-3-phosphate phosphatase	0.002516627	Filtered	Filtered	Filtered	Filtered	Filtered	65897.50781	NaN	22687.13086	32288.04688	NaN	NaN	318239.2188	330233.0313	321167.625	312575.9375	327664.5625	354433.625
_TVMVGDRLDTDILLGATC[+57]GLK_.3	swissprot_homo_201604	A6NDG6	Glycerol-3-phosphate phosphatase	Filtered	Filtered	Filtered	Filtered	Filtered	Filtered	NaN	NaN	NaN	NaN	NaN	NaN	318239.2188	330233.0313	321167.625	312575.9375	327664.5625	354433.625
_TVM[+16]VGDRLDTDILLGATC[+57]GLK_.3	swissprot_homo_201604	A6NDG6	Glycerol-3-phosphate phosphatase	Filtered	Filtered	Filtered	Filtered	Filtered	Filtered	NaN	NaN	NaN	NaN	NaN	NaN	318239.2188	330233.0313	321167.625	312575.9375	327664.5625	354433.625
_AYVLGSPALAAELEAVGVASVGVGPEPLQGEGPGDWLHAPLEPDVR_.4	swissprot_homo_201604	A6NDG6	Glycerol-3-phosphate phosphatase	0.001952417	Filtered	Filtered	Filtered	Filtered	Filtered	48978.80469	NaN	NaN	NaN	NaN	NaN	318239.2188	330233.0313	321167.625	312575.9375	327664.5625	354433.625
_YVSVC[+57]EGPLK_.2	swissprot_homo_201604	A6NDU8	UPF0600 protein C5orf51	4.14E-05	0.002819701	0.000510292	0.000299125	0.004528762	Filtered	185753.8125	187204.375	185558.2188	139499.375	171783.125	NaN	142848.0625	143206.0781	135904.1875	115447.625	112319.1484	54368.09375
_VEELGDLAQAHIQQLSEAAGEDDHFLIR_.4	swissprot_homo_201604	A6NDU8	UPF0600 protein C5orf51	0.008502045	0.0045567	0.002078376	8.10E-12	5.67E-08	2.94E-08	111163.7266	105137.3984	98977.78125	71557.53125	75828.15625	84761.32031	142848.0625	143206.0781	135904.1875	115447.625	112319.1484	54368.09375
_C[+57]PIQLNEGVSFQDLDTAK_.2	swissprot_homo_201604	A6NDU8	UPF0600 protein C5orf51	Filtered	0.000512208	0.00196665	0.007411593	0.006862142	Filtered	NaN	137276.4688	123176.5703	135285.9688	89346.15625	NaN	142848.0625	143206.0781	135904.1875	115447.625	112319.1484	54368.09375
_ELISFLSEPEILVK_.2	swissprot_homo_201604	A6NDU8	UPF0600 protein C5orf51	4.57E-14	2.68E-15	7.99E-07	4.69E-29	7.95E-36	3.65E-42	131626.6406	118285.5156	123973.5781	104791.2344	51463.34375	59129.85938	142848.0625	143206.0781	135904.1875	115447.625	112319.1484	54368.09375
_ELISFLSEPEILVK_.3	swissprot_homo_201604	A6NDU8	UPF0600 protein C5orf51	Filtered	Filtered	Filtered	Filtered	0.007959748	1.61E-13	131626.6406	118285.5156	123973.5781	104791.2344	51463.34375	59129.85938	142848.0625	143206.0781	135904.1875	115447.625	112319.1484	54368.09375
_YC[+57]ADQQPENHEVDTSVSGAGC[+57]TTYK_.3	swissprot_homo_201604	A6NDU8	UPF0600 protein C5orf51	Filtered	0.000702945	0.002169227	Filtered	0.00415001	4.95E-14	NaN	26524.20117	25799.80664	NaN	15521.73242	19213.09961	142848.0625	143206.0781	135904.1875	115447.625	112319.1484	54368.09375
_HC[+57]NLLGDELLEC[+57]LSWR_.3	swissprot_homo_201604	A6NDU8	UPF0600 protein C5orf51	4.25E-07	8.86E-07	0.001080603	Filtered	Filtered	Filtered	25186.25391	17747.11523	13632.26855	NaN	NaN	NaN	142848.0625	143206.0781	135904.1875	115447.625	112319.1484	54368.09375
_LVDEDFPEDSSSQK_.2	swissprot_homo_201604	A6NDU8	UPF0600 protein C5orf51	Filtered	Filtered	Filtered	Filtered	Filtered	Filtered	NaN	NaN	NaN	NaN	NaN	NaN	142848.0625	143206.0781	135904.1875	115447.625	112319.1484	54368.09375
_DAWASEGLLAVLR_.2	swissprot_homo_201604	A6NED2	RCC1 domain-containing protein 1	Filtered	Filtered	0.002051251	Filtered	2.92E-14	1.52E-20	NaN	NaN	9813.729492	NaN	20299.14258	16354.37402	56387.03125	25229.53711	9813.729492	NaN	20299.14258	16354.37402
_EATELNEDGSQVK_.2	swissprot_homo_201604	A6NED2	RCC1 domain-containing protein 1	0.002302039	0.006449421	Filtered	Filtered	Filtered	Filtered	56387.03125	25229.53711	NaN	NaN	NaN	NaN	56387.03125	25229.53711	9813.729492	NaN	20299.14258	16354.37402
_AVTC[+57]GPWNTYVYAVEK_.2	swissprot_homo_201604	A6NED2	RCC1 domain-containing protein 1	Filtered	Filtered	Filtered	Filtered	Filtered	Filtered	NaN	NaN	NaN	NaN	NaN	NaN	56387.03125	25229.53711	9813.729492	NaN	20299.14258	16354.37402
_M[+16]AHDLLFR_.2	swissprot_homo_201604	A6NHM9	Putative DBH-like monooxygenase protein 2	0.003631383	0.001640642	0.005857672	Filtered	Filtered	4.23E-05	298266.6563	298613.1875	362366.375	NaN	NaN	455846.4688	298266.6563	298613.1875	362366.375	NaN	NaN	455846.4688
_TNIIPVLEDAR_.2	swissprot_homo_201604	A6NHQ2	rRNA/tRNA 2'-O-methyltransferase fibrillarin-like protein 1	6.22E-07	5.76E-06	0.000516256	1.89E-06	8.77E-14	1.39E-18	3492488.5	3712408.5	3063704	2903860	2498883	2484030.5	1776027.75	1875669.25	1559776.5	1466775.875	1277660.125	1272889
_RTNIIPVLEDAR_.3	swissprot_homo_201604	A6NHQ2	rRNA/tRNA 2'-O-methyltransferase fibrillarin-like protein 1	0.002230588	1.78E-11	0.001247596	2.81E-07	2.46E-10	3.76E-17	59567.03516	38929.94922	55849.01953	29691.83203	56437.32422	61747.41797	1776027.75	1875669.25	1559776.5	1466775.875	1277660.125	1272889
_IDFLPHYDTLVK_.3	swissprot_homo_201604	A6NHR9	Structural maintenance of chromosomes flexible hinge domain-containing protein 1	6.53E-07	1.29E-05	6.18E-05	4.94E-21	9.06E-19	7.67E-19	134450.0625	497407.5938	142482.0469	102718.4297	125142.5	121477.6328	110970.4219	229652.1719	114712.9766	90825.15625	106865.1797	105033.25
_TLPLFYGSIVR_.2	swissprot_homo_201604	A6NHR9	Structural maintenance of chromosomes flexible hinge domain-containing protein 1	3.14E-05	0.004321392	0.001181009	6.14E-05	0.003466942	5.84E-10	166199.8125	151546.5781	163818.2344	142655.7656	157232.8438	162519.7031	110970.4219	229652.1719	114712.9766	90825.15625	106865.1797	105033.25
_LLLIDWPELK_.2	swissprot_homo_201604	A6NHR9	Structural maintenance of chromosomes flexible hinge domain-containing protein 1	1.47E-12	0.00036793	0.000231602	3.35E-07	7.19E-18	2.69E-06	32261.38281	40002.36328	37838.65234	27101.2832	38220.19531	31102.42188	110970.4219	229652.1719	114712.9766	90825.15625	106865.1797	105033.25
_LQIFSVEGQK_.2	swissprot_homo_201604	A6NHR9	Structural maintenance of chromosomes flexible hinge domain-containing protein 1	0.001533035	6.37E-05	0.001014112	1.33E-05	0.000102115	9.95E-08	133542.0156	141000.5938	125437.5625	136566.4688	114742.1406	151257.7188	110970.4219	229652.1719	114712.9766	90825.15625	106865.1797	105033.25
_TTFQENTQSISVR_.2	swissprot_homo_201604	A6NHR9	Structural maintenance of chromosomes flexible hinge domain-containing protein 1	Filtered	Filtered	Filtered	Filtered	0.004384849	Filtered	NaN	NaN	NaN	NaN	70004.27344	NaN	110970.4219	229652.1719	114712.9766	90825.15625	106865.1797	105033.25
_VQLISGPPAK_.2	swissprot_homo_201604	A6NHR9	Structural maintenance of chromosomes flexible hinge domain-containing protein 1	Filtered	0.008569804	0.001029565	Filtered	Filtered	0.00135375	NaN	129085.875	108294.6328	NaN	NaN	89708.55469	110970.4219	229652.1719	114712.9766	90825.15625	106865.1797	105033.25
_EITC[+57]DNFDETVK_.2	swissprot_homo_201604	A6NHR9	Structural maintenance of chromosomes flexible hinge domain-containing protein 1	0.002631721	2.52E-05	0.001315679	2.97E-05	0.000160067	5.60E-13	94067.71875	92385.64063	110652.2422	65895.59375	56306.46484	69468.10938	110970.4219	229652.1719	114712.9766	90825.15625	106865.1797	105033.25
_QQVLPLDSIYK_.2	swissprot_homo_201604	A6NHR9	Structural maintenance of chromosomes flexible hinge domain-containing protein 1	4.75E-05	6.30E-05	0.000253861	0.000445556	4.69E-05	6.10E-09	80955.10156	86485.04688	93924.67188	69890.08594	86584.72656	75460.90625	110970.4219	229652.1719	114712.9766	90825.15625	106865.1797	105033.25
_FIPGPPGNK_.2	swissprot_homo_201604	A6NHR9	Structural maintenance of chromosomes flexible hinge domain-containing protein 1	0.000113207	Filtered	0.005384666	Filtered	Filtered	0.003720969	719648.4375	NaN	511128.9688	NaN	NaN	431325.0625	110970.4219	229652.1719	114712.9766	90825.15625	106865.1797	105033.25
_ISGALFTNDK_.2	swissprot_homo_201604	A6NHR9	Structural maintenance of chromosomes flexible hinge domain-containing protein 1	Filtered	Filtered	Filtered	Filtered	Filtered	Filtered	NaN	NaN	NaN	NaN	NaN	NaN	110970.4219	229652.1719	114712.9766	90825.15625	106865.1797	105033.25
_DLNSQLEYLR_.2	swissprot_homo_201604	A6NHR9	Structural maintenance of chromosomes flexible hinge domain-containing protein 1	0.002529274	0.000534481	Filtered	Filtered	0.009483776	Filtered	384266.9063	337385.5625	NaN	NaN	158996.9063	NaN	110970.4219	229652.1719	114712.9766	90825.15625	106865.1797	105033.25
_EFSDFIR_.2	swissprot_homo_201604	A6NHR9	Structural maintenance of chromosomes flexible hinge domain-containing protein 1	Filtered	Filtered	Filtered	0.000177686	Filtered	Filtered	NaN	NaN	NaN	44183.39844	NaN	NaN	110970.4219	229652.1719	114712.9766	90825.15625	106865.1797	105033.25
_EHLLQGLLPDVQVPTSVK_.3	swissprot_homo_201604	A6NHR9	Structural maintenance of chromosomes flexible hinge domain-containing protein 1	2.76E-20	6.68E-09	1.28E-08	1.18E-27	1.02E-41	1.06E-45	134691.4219	58392.25781	114975.6172	43858.75781	89507.35938	52891.34375	110970.4219	229652.1719	114712.9766	90825.15625	106865.1797	105033.25
_EHLLQGLLPDVQVPTSVK_.2	swissprot_homo_201604	A6NHR9	Structural maintenance of chromosomes flexible hinge domain-containing protein 1	Filtered	0.00824756	Filtered	0.001673698	Filtered	0.004430854	134691.4219	58392.25781	114975.6172	43858.75781	89507.35938	52891.34375	110970.4219	229652.1719	114712.9766	90825.15625	106865.1797	105033.25
_EAIYSGYIR_.2	swissprot_homo_201604	A6NHR9	Structural maintenance of chromosomes flexible hinge domain-containing protein 1	0.00011144	0.000401474	0.001186225	0.001537084	0.001623308	Filtered	86720.54688	61932.78125	104531.6328	118015.25	87277.90625	NaN	110970.4219	229652.1719	114712.9766	90825.15625	106865.1797	105033.25
_LQVVLNESNADTYAGRPLPSK_.3	swissprot_homo_201604	A6NHR9	Structural maintenance of chromosomes flexible hinge domain-containing protein 1	4.80E-05	Filtered	0.00121348	Filtered	Filtered	Filtered	48307.62109	NaN	50731.92578	NaN	NaN	NaN	110970.4219	229652.1719	114712.9766	90825.15625	106865.1797	105033.25
_AC[+57]VC[+57]QTLGISPEEK_.2	swissprot_homo_201604	A6NHR9	Structural maintenance of chromosomes flexible hinge domain-containing protein 1	0.002490905	3.27E-09	0.000209527	Filtered	3.26E-06	1.21E-28	42171.53906	42049.54297	45434.30859	NaN	26842.94922	25832.20313	110970.4219	229652.1719	114712.9766	90825.15625	106865.1797	105033.25
_LTFMDLELK_.2	swissprot_homo_201604	A6NHR9	Structural maintenance of chromosomes flexible hinge domain-containing protein 1	0.002257454	6.73E-05	0.001178398	Filtered	0.000780586	Filtered	43032.56641	64977.32813	68669.26563	NaN	42397.39063	NaN	110970.4219	229652.1719	114712.9766	90825.15625	106865.1797	105033.25
_GLAPIEC[+57]YNR_.2	swissprot_homo_201604	A6NHR9	Structural maintenance of chromosomes flexible hinge domain-containing protein 1	0.006787608	Filtered	0.001290457	Filtered	1.33E-08	Filtered	390336.0938	NaN	628299.5	NaN	716695.625	NaN	110970.4219	229652.1719	114712.9766	90825.15625	106865.1797	105033.25
_ANLGVFSVFAPR_.2	swissprot_homo_201604	A6NHR9	Structural maintenance of chromosomes flexible hinge domain-containing protein 1	0.005372193	2.98E-08	6.10E-06	4.80E-08	1.43E-26	8.34E-23	136327.0938	136693.0313	150044.0781	114249.6641	136944.1563	133416.25	110970.4219	229652.1719	114712.9766	90825.15625	106865.1797	105033.25
_LSTSGNRPPANAETFSC[+57]NK_.3	swissprot_homo_201604	A6NHR9	Structural maintenance of chromosomes flexible hinge domain-containing protein 1	3.40E-10	7.12E-12	0.000113645	Filtered	0.000376742	3.62E-08	101203.4297	75068.74219	88476.72656	NaN	74404.63281	72173.01563	110970.4219	229652.1719	114712.9766	90825.15625	106865.1797	105033.25
_LSTSGNRPPANAETFSC[+57]NK_.2	swissprot_homo_201604	A6NHR9	Structural maintenance of chromosomes flexible hinge domain-containing protein 1	Filtered	0.008879117	Filtered	Filtered	Filtered	Filtered	101203.4297	75068.74219	88476.72656	NaN	74404.63281	72173.01563	110970.4219	229652.1719	114712.9766	90825.15625	106865.1797	105033.25
_GSNEEDTDTPLFIGK_.2	swissprot_homo_201604	A6NHR9	Structural maintenance of chromosomes flexible hinge domain-containing protein 1	0.001641417	0.004022556	0.001239408	Filtered	Filtered	0.003568911	83849.85938	69864.88281	87228.24219	NaN	NaN	58052.60938	110970.4219	229652.1719	114712.9766	90825.15625	106865.1797	105033.25
_FSGAPNLPVYVVDC[+57]SSSGTSILTGSAIQVQNIK_.3	swissprot_homo_201604	A6NHR9	Structural maintenance of chromosomes flexible hinge domain-containing protein 1	8.16E-15	8.41E-21	1.06E-06	2.47E-12	8.37E-18	1.04E-25	35507.49609	28053.82422	37481.9375	24301.63281	24607.23828	33572.51563	110970.4219	229652.1719	114712.9766	90825.15625	106865.1797	105033.25
_TNILNSEQVIVEVLPNQPVK_.2	swissprot_homo_201604	A6NHR9	Structural maintenance of chromosomes flexible hinge domain-containing protein 1	0.002819028	0.000747882	0.002273667	Filtered	0.003031329	7.53E-08	1859.586914	22053.16797	1	NaN	1	4799.23584	110970.4219	229652.1719	114712.9766	90825.15625	106865.1797	105033.25
_TNILNSEQVIVEVLPNQPVK_.3	swissprot_homo_201604	A6NHR9	Structural maintenance of chromosomes flexible hinge domain-containing protein 1	Filtered	0.006230361	Filtered	Filtered	Filtered	Filtered	1859.586914	22053.16797	1	NaN	1	4799.23584	110970.4219	229652.1719	114712.9766	90825.15625	106865.1797	105033.25
_ETYPDDPC[+57]FPSK_.2	swissprot_homo_201604	A6NHR9	Structural maintenance of chromosomes flexible hinge domain-containing protein 1	0.002725536	0.001345635	Filtered	0.000161347	0.008617556	6.62E-05	117809.1641	77800.33594	NaN	23365.63867	61288.19141	94006.46875	110970.4219	229652.1719	114712.9766	90825.15625	106865.1797	105033.25
_EFALWLK_.2	swissprot_homo_201604	A6NHR9	Structural maintenance of chromosomes flexible hinge domain-containing protein 1	0.000106033	1.08E-10	0.000250557	Filtered	Filtered	Filtered	6194.016602	19239.17188	14929.9541	NaN	NaN	NaN	110970.4219	229652.1719	114712.9766	90825.15625	106865.1797	105033.25
_ESELGDRPLQVGER_.3	swissprot_homo_201604	A6NHR9	Structural maintenance of chromosomes flexible hinge domain-containing protein 1	Filtered	Filtered	Filtered	Filtered	Filtered	1.60E-07	NaN	NaN	NaN	NaN	NaN	74447.65625	110970.4219	229652.1719	114712.9766	90825.15625	106865.1797	105033.25
_ESELGDRPLQVGER_.2	swissprot_homo_201604	A6NHR9	Structural maintenance of chromosomes flexible hinge domain-containing protein 1	Filtered	Filtered	Filtered	Filtered	Filtered	Filtered	NaN	NaN	NaN	NaN	NaN	74447.65625	110970.4219	229652.1719	114712.9766	90825.15625	106865.1797	105033.25
_GMVFGAPVPK_.2	swissprot_homo_201604	A6NHR9	Structural maintenance of chromosomes flexible hinge domain-containing protein 1	Filtered	0.005232968	Filtered	Filtered	Filtered	Filtered	NaN	163550.3438	NaN	NaN	NaN	NaN	110970.4219	229652.1719	114712.9766	90825.15625	106865.1797	105033.25
_IYDETQGR_.2	swissprot_homo_201604	A6NHR9	Structural maintenance of chromosomes flexible hinge domain-containing protein 1	Filtered	Filtered	Filtered	Filtered	0.005197063	Filtered	NaN	NaN	NaN	NaN	71231.03125	NaN	110970.4219	229652.1719	114712.9766	90825.15625	106865.1797	105033.25
_QAVFFVGQSAR_.2	swissprot_homo_201604	A6NHR9	Structural maintenance of chromosomes flexible hinge domain-containing protein 1	Filtered	Filtered	0.006933113	Filtered	Filtered	Filtered	NaN	NaN	356428.2188	NaN	NaN	NaN	110970.4219	229652.1719	114712.9766	90825.15625	106865.1797	105033.25
_VNWTPEINK_.2	swissprot_homo_201604	A6NHR9	Structural maintenance of chromosomes flexible hinge domain-containing protein 1	0.00272771	Filtered	Filtered	Filtered	Filtered	Filtered	290901.375	NaN	NaN	NaN	NaN	NaN	110970.4219	229652.1719	114712.9766	90825.15625	106865.1797	105033.25
_QLNNWAVYR_.2	swissprot_homo_201604	A6NHR9	Structural maintenance of chromosomes flexible hinge domain-containing protein 1	Filtered	Filtered	0.004453884	0.00072613	Filtered	Filtered	NaN	NaN	64460.22266	113187.8828	NaN	NaN	110970.4219	229652.1719	114712.9766	90825.15625	106865.1797	105033.25
_IHNIDIPTTQQVPHIEALLK_.4	swissprot_homo_201604	A6NHR9	Structural maintenance of chromosomes flexible hinge domain-containing protein 1	Filtered	Filtered	Filtered	Filtered	Filtered	Filtered	NaN	NaN	NaN	NaN	NaN	NaN	110970.4219	229652.1719	114712.9766	90825.15625	106865.1797	105033.25
_IHNIDIPTTQQVPHIEALLK_.3	swissprot_homo_201604	A6NHR9	Structural maintenance of chromosomes flexible hinge domain-containing protein 1	Filtered	Filtered	Filtered	Filtered	Filtered	Filtered	NaN	NaN	NaN	NaN	NaN	NaN	110970.4219	229652.1719	114712.9766	90825.15625	106865.1797	105033.25
_IAHLAQIEDDR_.2	swissprot_homo_201604	A6NHR9	Structural maintenance of chromosomes flexible hinge domain-containing protein 1	0.002955961	Filtered	0.001995155	0.001414775	0.009890046	0.008387416	84248.40625	NaN	90402.71875	138720.125	101424.8906	63504.95703	110970.4219	229652.1719	114712.9766	90825.15625	106865.1797	105033.25
_IAHLAQIEDDR_.3	swissprot_homo_201604	A6NHR9	Structural maintenance of chromosomes flexible hinge domain-containing protein 1	Filtered	Filtered	Filtered	Filtered	Filtered	Filtered	84248.40625	NaN	90402.71875	138720.125	101424.8906	63504.95703	110970.4219	229652.1719	114712.9766	90825.15625	106865.1797	105033.25
_LMILPDPEKPVR_.3	swissprot_homo_201604	A6NHR9	Structural maintenance of chromosomes flexible hinge domain-containing protein 1	9.00E-05	0.000630218	0.001569011	7.71E-08	0.00710868	5.40E-11	18221.59375	10520.38672	2733.864502	6757.250977	9080.118164	15149.39746	110970.4219	229652.1719	114712.9766	90825.15625	106865.1797	105033.25
_SLFEASQQLLNEMK_.2	swissprot_homo_201604	A6NHR9	Structural maintenance of chromosomes flexible hinge domain-containing protein 1	0.003139731	Filtered	Filtered	Filtered	Filtered	Filtered	126336.1953	NaN	NaN	NaN	NaN	NaN	110970.4219	229652.1719	114712.9766	90825.15625	106865.1797	105033.25
_SLFEASQQLLNEMK_.3	swissprot_homo_201604	A6NHR9	Structural maintenance of chromosomes flexible hinge domain-containing protein 1	Filtered	Filtered	Filtered	Filtered	Filtered	Filtered	126336.1953	NaN	NaN	NaN	NaN	NaN	110970.4219	229652.1719	114712.9766	90825.15625	106865.1797	105033.25
_DSTEYFIVFEPR_.2	swissprot_homo_201604	A6NHR9	Structural maintenance of chromosomes flexible hinge domain-containing protein 1	Filtered	Filtered	Filtered	Filtered	0.007683917	Filtered	NaN	NaN	NaN	NaN	21794.75781	NaN	110970.4219	229652.1719	114712.9766	90825.15625	106865.1797	105033.25
_LKDEDDEDDC[+57]FILEK_.3	swissprot_homo_201604	A6NHR9	Structural maintenance of chromosomes flexible hinge domain-containing protein 1	Filtered	Filtered	Filtered	Filtered	Filtered	Filtered	NaN	NaN	NaN	NaN	NaN	NaN	110970.4219	229652.1719	114712.9766	90825.15625	106865.1797	105033.25
_SC[+57]TLPNYTK_.2	swissprot_homo_201604	A6NHR9	Structural maintenance of chromosomes flexible hinge domain-containing protein 1	Filtered	Filtered	Filtered	Filtered	Filtered	Filtered	NaN	NaN	NaN	NaN	NaN	NaN	110970.4219	229652.1719	114712.9766	90825.15625	106865.1797	105033.25
_SDYAGFR_.2	swissprot_homo_201604	A6NHR9	Structural maintenance of chromosomes flexible hinge domain-containing protein 1	Filtered	Filtered	Filtered	Filtered	Filtered	Filtered	NaN	NaN	NaN	NaN	NaN	NaN	110970.4219	229652.1719	114712.9766	90825.15625	106865.1797	105033.25
_EIQDDMQTLYVNTAADSFEFK_.3	swissprot_homo_201604	A6NHR9	Structural maintenance of chromosomes flexible hinge domain-containing protein 1	Filtered	Filtered	Filtered	0.0004985	0.008554193	Filtered	NaN	NaN	NaN	103366.0938	41699.36719	NaN	110970.4219	229652.1719	114712.9766	90825.15625	106865.1797	105033.25
_QC[+57]LILGEQIDLLQQYR_.2	swissprot_homo_201604	A6NHR9	Structural maintenance of chromosomes flexible hinge domain-containing protein 1	Filtered	Filtered	Filtered	Filtered	Filtered	2.58E-07	NaN	NaN	NaN	NaN	NaN	9552.083984	110970.4219	229652.1719	114712.9766	90825.15625	106865.1797	105033.25
_QC[+57]LILGEQIDLLQQYR_.3	swissprot_homo_201604	A6NHR9	Structural maintenance of chromosomes flexible hinge domain-containing protein 1	Filtered	Filtered	Filtered	Filtered	Filtered	Filtered	NaN	NaN	NaN	NaN	NaN	9552.083984	110970.4219	229652.1719	114712.9766	90825.15625	106865.1797	105033.25
_EDGC[+57]FYFR_.2	swissprot_homo_201604	A6NHR9	Structural maintenance of chromosomes flexible hinge domain-containing protein 1	Filtered	Filtered	Filtered	Filtered	Filtered	Filtered	NaN	NaN	NaN	NaN	NaN	NaN	110970.4219	229652.1719	114712.9766	90825.15625	106865.1797	105033.25
_IKPPTPAVSNVR_.3	swissprot_homo_201604	A6NHR9	Structural maintenance of chromosomes flexible hinge domain-containing protein 1	Filtered	Filtered	Filtered	Filtered	Filtered	Filtered	NaN	NaN	NaN	NaN	NaN	NaN	110970.4219	229652.1719	114712.9766	90825.15625	106865.1797	105033.25
_IKPPTPAVSNVR_.2	swissprot_homo_201604	A6NHR9	Structural maintenance of chromosomes flexible hinge domain-containing protein 1	Filtered	Filtered	Filtered	Filtered	Filtered	Filtered	NaN	NaN	NaN	NaN	NaN	NaN	110970.4219	229652.1719	114712.9766	90825.15625	106865.1797	105033.25
_RPIFEC[+57]FWNGR_.3	swissprot_homo_201604	A6NHR9	Structural maintenance of chromosomes flexible hinge domain-containing protein 1	Filtered	Filtered	Filtered	Filtered	Filtered	Filtered	NaN	NaN	NaN	NaN	NaN	NaN	110970.4219	229652.1719	114712.9766	90825.15625	106865.1797	105033.25
_DSFTAVVITGVQPEHIQYLK_.3	swissprot_homo_201604	A6NHR9	Structural maintenance of chromosomes flexible hinge domain-containing protein 1	Filtered	Filtered	Filtered	Filtered	Filtered	Filtered	NaN	NaN	NaN	NaN	NaN	NaN	110970.4219	229652.1719	114712.9766	90825.15625	106865.1797	105033.25
_ITHC[+57]PTLLTR_.2	swissprot_homo_201604	A6NHR9	Structural maintenance of chromosomes flexible hinge domain-containing protein 1	Filtered	Filtered	Filtered	Filtered	Filtered	Filtered	NaN	NaN	NaN	NaN	NaN	NaN	110970.4219	229652.1719	114712.9766	90825.15625	106865.1797	105033.25
_GVITRPDLPSK_.2	swissprot_homo_201604	A6NHR9	Structural maintenance of chromosomes flexible hinge domain-containing protein 1	Filtered	Filtered	Filtered	Filtered	Filtered	Filtered	NaN	NaN	NaN	NaN	NaN	NaN	110970.4219	229652.1719	114712.9766	90825.15625	106865.1797	105033.25
_EINITSALAEK_.2	swissprot_homo_201604	A6NHR9	Structural maintenance of chromosomes flexible hinge domain-containing protein 1	Filtered	Filtered	Filtered	Filtered	Filtered	Filtered	NaN	NaN	NaN	NaN	NaN	NaN	110970.4219	229652.1719	114712.9766	90825.15625	106865.1797	105033.25
_EIISHISQHGGK_.2	swissprot_homo_201604	A6NHR9	Structural maintenance of chromosomes flexible hinge domain-containing protein 1	Filtered	Filtered	Filtered	Filtered	0.002328393	Filtered	NaN	NaN	NaN	NaN	129293.9219	NaN	110970.4219	229652.1719	114712.9766	90825.15625	106865.1797	105033.25
_ERIDFLPHYDTLVK_.4	swissprot_homo_201604	A6NHR9	Structural maintenance of chromosomes flexible hinge domain-containing protein 1	Filtered	Filtered	Filtered	Filtered	Filtered	Filtered	NaN	NaN	NaN	NaN	NaN	NaN	110970.4219	229652.1719	114712.9766	90825.15625	106865.1797	105033.25
_IEIPSC[+57]K_.2	swissprot_homo_201604	A6NHR9	Structural maintenance of chromosomes flexible hinge domain-containing protein 1	Filtered	Filtered	Filtered	Filtered	Filtered	Filtered	NaN	NaN	NaN	NaN	NaN	NaN	110970.4219	229652.1719	114712.9766	90825.15625	106865.1797	105033.25
_VILHSSSGNK_.2	swissprot_homo_201604	A6NHR9	Structural maintenance of chromosomes flexible hinge domain-containing protein 1	Filtered	Filtered	Filtered	Filtered	Filtered	Filtered	NaN	NaN	NaN	NaN	NaN	NaN	110970.4219	229652.1719	114712.9766	90825.15625	106865.1797	105033.25
_EVEPFNNIDIEISMFEK_.2	swissprot_homo_201604	A6NHR9	Structural maintenance of chromosomes flexible hinge domain-containing protein 1	Filtered	Filtered	Filtered	Filtered	Filtered	Filtered	NaN	NaN	NaN	NaN	NaN	NaN	110970.4219	229652.1719	114712.9766	90825.15625	106865.1797	105033.25
_EVEPFNNIDIEISMFEK_.3	swissprot_homo_201604	A6NHR9	Structural maintenance of chromosomes flexible hinge domain-containing protein 1	Filtered	Filtered	Filtered	Filtered	Filtered	Filtered	NaN	NaN	NaN	NaN	NaN	NaN	110970.4219	229652.1719	114712.9766	90825.15625	106865.1797	105033.25
_NYFHLWTR_.2	swissprot_homo_201604	A6NHR9	Structural maintenance of chromosomes flexible hinge domain-containing protein 1	Filtered	Filtered	Filtered	Filtered	Filtered	Filtered	NaN	NaN	NaN	NaN	NaN	NaN	110970.4219	229652.1719	114712.9766	90825.15625	106865.1797	105033.25
_LMPSNQQHK_.2	swissprot_homo_201604	A6NHR9	Structural maintenance of chromosomes flexible hinge domain-containing protein 1	Filtered	Filtered	0.002504696	Filtered	Filtered	Filtered	NaN	NaN	336753.75	NaN	NaN	NaN	110970.4219	229652.1719	114712.9766	90825.15625	106865.1797	105033.25
_FVITTTSR_.2	swissprot_homo_201604	A6NHR9	Structural maintenance of chromosomes flexible hinge domain-containing protein 1	Filtered	Filtered	Filtered	Filtered	Filtered	Filtered	NaN	NaN	NaN	NaN	NaN	NaN	110970.4219	229652.1719	114712.9766	90825.15625	106865.1797	105033.25
_AHVEGDGVVEGIIR_.3	swissprot_homo_201604	A6NHR9	Structural maintenance of chromosomes flexible hinge domain-containing protein 1	Filtered	Filtered	Filtered	Filtered	Filtered	Filtered	NaN	NaN	NaN	NaN	NaN	NaN	110970.4219	229652.1719	114712.9766	90825.15625	106865.1797	105033.25
_LLPSSHVAR_.2	swissprot_homo_201604	A6NHR9	Structural maintenance of chromosomes flexible hinge domain-containing protein 1	Filtered	Filtered	Filtered	Filtered	Filtered	Filtered	NaN	NaN	NaN	NaN	NaN	NaN	110970.4219	229652.1719	114712.9766	90825.15625	106865.1797	105033.25
_TLEPYILPFMFYNDVK_.2	swissprot_homo_201604	A6NHR9	Structural maintenance of chromosomes flexible hinge domain-containing protein 1	Filtered	Filtered	Filtered	Filtered	Filtered	Filtered	NaN	NaN	NaN	NaN	NaN	NaN	110970.4219	229652.1719	114712.9766	90825.15625	106865.1797	105033.25
_LYFKPIGDPVFAR_.3	swissprot_homo_201604	A6NHR9	Structural maintenance of chromosomes flexible hinge domain-containing protein 1	Filtered	Filtered	Filtered	Filtered	Filtered	Filtered	NaN	NaN	NaN	NaN	NaN	NaN	110970.4219	229652.1719	114712.9766	90825.15625	106865.1797	105033.25
_YC[+57]QVSFQDDHVSLESAFTVRPLPDEPK_.3	swissprot_homo_201604	A6NHR9	Structural maintenance of chromosomes flexible hinge domain-containing protein 1	Filtered	Filtered	0.001877268	Filtered	Filtered	Filtered	NaN	NaN	4160.801758	NaN	NaN	NaN	110970.4219	229652.1719	114712.9766	90825.15625	106865.1797	105033.25
_ESIPLFTYGLIK_.2	swissprot_homo_201604	A6NHX0	GATS-like protein 2	Filtered	Filtered	Filtered	Filtered	Filtered	Filtered	NaN	NaN	NaN	NaN	NaN	NaN	NaN	NaN	NaN	NaN	NaN	NaN
_FPSNLLFTSASGELWK_.2	swissprot_homo_201604	A6NHX0	GATS-like protein 2	Filtered	Filtered	Filtered	Filtered	Filtered	Filtered	NaN	NaN	NaN	NaN	NaN	NaN	NaN	NaN	NaN	NaN	NaN	NaN
_AAAAASAAGPGGLVAGK_.2	swissprot_homo_201604	A6NIH7	Protein unc-119 homolog B	Filtered	Filtered	Filtered	Filtered	Filtered	8.25E-05	NaN	NaN	NaN	NaN	NaN	28072.51758	NaN	NaN	396982.2188	NaN	1671518.875	28072.51758
_LMIENPYETR_.2	swissprot_homo_201604	A6NIH7	Protein unc-119 homolog B	Filtered	Filtered	0.003190536	Filtered	0.008775578	Filtered	NaN	NaN	396982.2188	NaN	1671518.875	NaN	NaN	NaN	396982.2188	NaN	1671518.875	28072.51758
_SDSFYFVDNK_.2	swissprot_homo_201604	A6NIH7	Protein unc-119 homolog B	Filtered	Filtered	Filtered	Filtered	Filtered	Filtered	NaN	NaN	NaN	NaN	NaN	NaN	NaN	NaN	396982.2188	NaN	1671518.875	28072.51758
_FMVLLWK_.2	swissprot_homo_201604	A6NIL9	Putative uncharacterized protein CRYM-AS1	Filtered	Filtered	Filtered	Filtered	Filtered	Filtered	NaN	NaN	NaN	NaN	NaN	NaN	NaN	NaN	NaN	NaN	NaN	NaN
_VLSPQDQDVQDNPR_.2	swissprot_homo_201604	A6NJ78	Probable methyltransferase-like protein 15	0.001245821	9.22E-05	0.000607955	8.30E-08	0.000129958	3.16E-09	76243.84375	104281.6328	31150.86523	7510.425781	2702.453857	4162.995605	59032.65625	56768.41406	21319.10547	40219.61719	20665.75977	21774.35742
_APLMWELIHK_.3	swissprot_homo_201604	A6NJ78	Probable methyltransferase-like protein 15	0.003064614	0.000662311	2.51E-05	Filtered	4.35E-05	9.22E-13	5695.400879	9255.199219	11487.34766	NaN	1	8661.571289	59032.65625	56768.41406	21319.10547	40219.61719	20665.75977	21774.35742
_IFVNNELNELYTGLK_.2	swissprot_homo_201604	A6NJ78	Probable methyltransferase-like protein 15	0.00589537	Filtered	Filtered	0.001102437	0.00672856	0.00501962	95158.71875	NaN	NaN	72928.8125	59293.82422	52498.50781	59032.65625	56768.41406	21319.10547	40219.61719	20665.75977	21774.35742
_DGPLDMR_.2	swissprot_homo_201604	A6NJ78	Probable methyltransferase-like protein 15	Filtered	Filtered	Filtered	Filtered	Filtered	Filtered	NaN	NaN	NaN	NaN	NaN	NaN	59032.65625	56768.41406	21319.10547	40219.61719	20665.75977	21774.35742
_DGPLDMR_.2	swissprot_homo_201604	A6NJ78	Probable methyltransferase-like protein 15	Filtered	Filtered	Filtered	Filtered	Filtered	Filtered	NaN	NaN	NaN	NaN	NaN	NaN	59032.65625	56768.41406	21319.10547	40219.61719	20665.75977	21774.35742
_GQIFLDMTFGSGGHTK_.3	swissprot_homo_201604	A6NJ78	Probable methyltransferase-like protein 15	Filtered	Filtered	Filtered	Filtered	Filtered	Filtered	NaN	NaN	NaN	NaN	NaN	NaN	59032.65625	56768.41406	21319.10547	40219.61719	20665.75977	21774.35742
_GPADPVLLQAQVQEGFGSLR_.3	swissprot_homo_201604	A6NKF1	SAC3 domain-containing protein 1	0.005722193	Filtered	0.00254399	Filtered	0.006271475	Filtered	20955.53125	10998.80176	25216.90039	7106.153809	26701.29492	11517.64453	61616.76172	86394.27344	78393.91406	18192.79688	243088.2188	11517.64453
_GPADPVLLQAQVQEGFGSLR_.2	swissprot_homo_201604	A6NKF1	SAC3 domain-containing protein 1	0.00274907	0.000931225	0.003367056	0.005351961	4.58E-05	0.003198496	20955.53125	10998.80176	25216.90039	7106.153809	26701.29492	11517.64453	61616.76172	86394.27344	78393.91406	18192.79688	243088.2188	11517.64453
_AEVASFVADR_.2	swissprot_homo_201604	A6NKF1	SAC3 domain-containing protein 1	1.82E-05	6.95E-05	0.000249947	Filtered	3.92E-13	Filtered	139438.7656	161789.75	164560.4531	NaN	459475.1563	NaN	61616.76172	86394.27344	78393.91406	18192.79688	243088.2188	11517.64453
_DLC[+57]QAHGLPLDGEER_.3	swissprot_homo_201604	A6NKF1	SAC3 domain-containing protein 1	Filtered	Filtered	0.002728445	0.002778722	Filtered	Filtered	24455.98438	NaN	45404.39453	29279.43945	NaN	NaN	61616.76172	86394.27344	78393.91406	18192.79688	243088.2188	11517.64453
_DLC[+57]QAHGLPLDGEER_.2	swissprot_homo_201604	A6NKF1	SAC3 domain-containing protein 1	0.002935292	Filtered	0.001172588	Filtered	Filtered	Filtered	24455.98438	NaN	45404.39453	29279.43945	NaN	NaN	61616.76172	86394.27344	78393.91406	18192.79688	243088.2188	11517.64453
_YLAGEVAESADIAR_.2	swissprot_homo_201604	A6NKF1	SAC3 domain-containing protein 1	Filtered	Filtered	Filtered	Filtered	Filtered	Filtered	NaN	NaN	NaN	NaN	NaN	NaN	61616.76172	86394.27344	78393.91406	18192.79688	243088.2188	11517.64453
_LLQTLPYLPSC[+57]AVQC[+57]HVGHAR_.3	swissprot_homo_201604	A6NKF1	SAC3 domain-containing protein 1	Filtered	Filtered	Filtered	Filtered	Filtered	Filtered	NaN	NaN	NaN	NaN	NaN	NaN	61616.76172	86394.27344	78393.91406	18192.79688	243088.2188	11517.64453
_LLQTLPYLPSC[+57]AVQC[+57]HVGHAR_.4	swissprot_homo_201604	A6NKF1	SAC3 domain-containing protein 1	Filtered	Filtered	Filtered	Filtered	Filtered	Filtered	NaN	NaN	NaN	NaN	NaN	NaN	61616.76172	86394.27344	78393.91406	18192.79688	243088.2188	11517.64453
_DFFLSDR_.2	swissprot_homo_201604	A6NNY8;Q9UPT9	Ubiquitin carboxyl-terminal hydrolase 27;Ubiquitin carboxyl-terminal hydrolase 22	0.002373027	Filtered	Filtered	Filtered	0.003333095	2.03E-09	17164.51758	NaN	NaN	NaN	27730.48633	25144.57813	17164.51758	NaN	NaN	NaN	27730.48633	25144.57813
_DVLDSEGYLLFYHK_.3	swissprot_homo_201604	A6NNY8;Q9UPT9	Ubiquitin carboxyl-terminal hydrolase 27;Ubiquitin carboxyl-terminal hydrolase 22	Filtered	Filtered	Filtered	Filtered	Filtered	Filtered	NaN	NaN	NaN	NaN	NaN	NaN	17164.51758	NaN	NaN	NaN	27730.48633	25144.57813
_DGLVIPLVELSAK_.2	swissprot_homo_201604	A7E2V4	Zinc finger SWIM domain-containing protein 8	0.001390936	Filtered	Filtered	Filtered	Filtered	Filtered	5505.110352	NaN	NaN	NaN	NaN	NaN	5505.110352	NaN	NaN	NaN	NaN	NaN
_VGMLALEMLGR_.2	swissprot_homo_201604	A7E2V4	Zinc finger SWIM domain-containing protein 8	Filtered	Filtered	Filtered	Filtered	Filtered	Filtered	NaN	NaN	NaN	NaN	NaN	NaN	5505.110352	NaN	NaN	NaN	NaN	NaN
_IAFWSFPENEEDIR_.2	swissprot_homo_201604	A7E2V4	Zinc finger SWIM domain-containing protein 8	Filtered	Filtered	Filtered	Filtered	Filtered	Filtered	NaN	NaN	NaN	NaN	NaN	NaN	5505.110352	NaN	NaN	NaN	NaN	NaN
_EGATSC[+57]SASGIR_.2	swissprot_homo_201604	A7E2V4	Zinc finger SWIM domain-containing protein 8	Filtered	Filtered	Filtered	Filtered	Filtered	Filtered	NaN	NaN	NaN	NaN	NaN	NaN	5505.110352	NaN	NaN	NaN	NaN	NaN
_WLLGLAAK_.2	swissprot_homo_201604	A7E2V4	Zinc finger SWIM domain-containing protein 8	Filtered	Filtered	Filtered	Filtered	Filtered	Filtered	NaN	NaN	NaN	NaN	NaN	NaN	5505.110352	NaN	NaN	NaN	NaN	NaN
_SAIPEQIISSTLSSPSSNAPDPC[+57]AK_.3	swissprot_homo_201604	A8CG34	Nuclear envelope pore membrane protein POM 121C	Filtered	0.000159784	Filtered	Filtered	0.006838871	Filtered	NaN	109821.0313	NaN	NaN	193966.7813	NaN	1945030.375	959090.875	499969.5313	940353.5625	120772.4297	NaN
_VQLLPSR_.2	swissprot_homo_201604	A8CG34	Nuclear envelope pore membrane protein POM 121C	Filtered	Filtered	Filtered	Filtered	0.009383605	Filtered	NaN	NaN	NaN	NaN	47578.08203	NaN	1945030.375	959090.875	499969.5313	940353.5625	120772.4297	NaN
_ASLQWFNQALEDK_.2	swissprot_homo_201604	A8CG34	Nuclear envelope pore membrane protein POM 121C	Filtered	4.58E-06	0.006500538	0.000183818	Filtered	Filtered	NaN	910616.6875	951478.8125	553006.75	NaN	NaN	1945030.375	959090.875	499969.5313	940353.5625	120772.4297	NaN
_MVC[+57]SPVTVR_.2	swissprot_homo_201604	A8CG34	Nuclear envelope pore membrane protein POM 121C	0.001604896	4.31E-05	Filtered	0.000848045	Filtered	Filtered	1945030.375	1856834.875	NaN	1327700.375	NaN	NaN	1945030.375	959090.875	499969.5313	940353.5625	120772.4297	NaN
_NAITSSYSSTR_.2	swissprot_homo_201604	A8CG34	Nuclear envelope pore membrane protein POM 121C	Filtered	Filtered	Filtered	Filtered	Filtered	Filtered	NaN	NaN	NaN	NaN	NaN	NaN	1945030.375	959090.875	499969.5313	940353.5625	120772.4297	NaN
_QNSNSQSTPGSSGQR_.2	swissprot_homo_201604	A8CG34	Nuclear envelope pore membrane protein POM 121C	Filtered	Filtered	Filtered	Filtered	Filtered	Filtered	NaN	NaN	NaN	NaN	NaN	NaN	1945030.375	959090.875	499969.5313	940353.5625	120772.4297	NaN
_RGEQLTLPPPPQLGYSITAEDLDLEK_.3	swissprot_homo_201604	A8CG34	Nuclear envelope pore membrane protein POM 121C	Filtered	Filtered	0.007625193	Filtered	Filtered	Filtered	NaN	NaN	48460.23828	NaN	NaN	NaN	1945030.375	959090.875	499969.5313	940353.5625	120772.4297	NaN
_RGEQLTLPPPPQLGYSITAEDLDLEK_.4	swissprot_homo_201604	A8CG34	Nuclear envelope pore membrane protein POM 121C	Filtered	Filtered	Filtered	Filtered	Filtered	Filtered	NaN	NaN	48460.23828	NaN	NaN	NaN	1945030.375	959090.875	499969.5313	940353.5625	120772.4297	NaN
_SSSMSSLTGAYTSGIPSSSR_.2	swissprot_homo_201604	A8CG34	Nuclear envelope pore membrane protein POM 121C	Filtered	Filtered	Filtered	Filtered	Filtered	Filtered	NaN	NaN	NaN	NaN	NaN	NaN	1945030.375	959090.875	499969.5313	940353.5625	120772.4297	NaN
_IREEELC[+57]HHSSSSTPLAADK_.4	swissprot_homo_201604	A8CG34	Nuclear envelope pore membrane protein POM 121C	Filtered	Filtered	Filtered	Filtered	Filtered	Filtered	NaN	NaN	NaN	NaN	NaN	NaN	1945030.375	959090.875	499969.5313	940353.5625	120772.4297	NaN
_APPTLQAETATKPQATSAPSPAPK_.3	swissprot_homo_201604	A8CG34	Nuclear envelope pore membrane protein POM 121C	Filtered	Filtered	Filtered	Filtered	Filtered	Filtered	NaN	NaN	NaN	NaN	NaN	NaN	1945030.375	959090.875	499969.5313	940353.5625	120772.4297	NaN
_MQTPPSLPPC[+57]PESAGAATTEALSPPK_.3	swissprot_homo_201604	A8CG34	Nuclear envelope pore membrane protein POM 121C	Filtered	Filtered	Filtered	Filtered	Filtered	Filtered	NaN	NaN	NaN	NaN	NaN	NaN	1945030.375	959090.875	499969.5313	940353.5625	120772.4297	NaN
_IVPAHVPTPIQPTFGGATHSAFGLK_.4	swissprot_homo_201604	A8CG34	Nuclear envelope pore membrane protein POM 121C	Filtered	Filtered	Filtered	Filtered	Filtered	Filtered	NaN	NaN	NaN	NaN	NaN	NaN	1945030.375	959090.875	499969.5313	940353.5625	120772.4297	NaN
_DMEQLLALGK_.2	swissprot_homo_201604	A8MPP1	Putative ATP-dependent RNA helicase DDX11-like protein 8	Filtered	Filtered	Filtered	Filtered	Filtered	Filtered	NaN	NaN	NaN	NaN	NaN	NaN	NaN	NaN	NaN	NaN	NaN	7945.070313
_AVVIAGGTMQPVSDFR_.2	swissprot_homo_201604	A8MPP1	Putative ATP-dependent RNA helicase DDX11-like protein 8	Filtered	Filtered	Filtered	Filtered	Filtered	0.009690043	NaN	NaN	NaN	NaN	NaN	7945.070313	NaN	NaN	NaN	NaN	NaN	7945.070313
_YGAVFSSR_.2	swissprot_homo_201604	A8MPP1	Putative ATP-dependent RNA helicase DDX11-like protein 8	Filtered	Filtered	Filtered	Filtered	Filtered	Filtered	NaN	NaN	NaN	NaN	NaN	NaN	NaN	NaN	NaN	NaN	NaN	7945.070313
_MAYLDQTLPR_.2	swissprot_homo_201604	A8MPP1	Putative ATP-dependent RNA helicase DDX11-like protein 8	Filtered	Filtered	Filtered	Filtered	Filtered	Filtered	NaN	NaN	NaN	NaN	NaN	NaN	NaN	NaN	NaN	NaN	NaN	7945.070313
_FLLLNPAVHFAQVVK_.3	swissprot_homo_201604	A8MPP1	Putative ATP-dependent RNA helicase DDX11-like protein 8	Filtered	Filtered	Filtered	Filtered	Filtered	Filtered	NaN	NaN	NaN	NaN	NaN	NaN	NaN	NaN	NaN	NaN	NaN	7945.070313
_C[+57]VVMVGMPFPNIR_.2	swissprot_homo_201604	A8MPP1	Putative ATP-dependent RNA helicase DDX11-like protein 8	Filtered	Filtered	Filtered	Filtered	Filtered	Filtered	NaN	NaN	NaN	NaN	NaN	NaN	NaN	NaN	NaN	NaN	NaN	7945.070313
_ILPSLLR_.2	swissprot_homo_201604	A8MTZ7	Uncharacterized protein C12orf71	0.001383329	0.00069605	0.000488597	2.34E-07	2.87E-14	7.75E-13	277089.875	322286.125	326907.0938	241435.6563	246949.1875	315550.9375	277089.875	322286.125	326907.0938	241435.6563	246949.1875	315550.9375
_HVQGILR_.2	swissprot_homo_201604	A8MWD9;P62308	Putative small nuclear ribonucleoprotein G-like protein 15;Small nuclear ribonucleoprotein G	1.16E-11	3.77E-13	3.72E-07	1.07E-23	1.74E-32	1.66E-42	2427056.75	2146947	1935476.875	1839181.375	2041247.125	1921108.5	1659654.875	1517204.375	1506328.25	1278281.75	1412669	2047228.125
_GNSIIMLEALER_.2	swissprot_homo_201604	A8MWD9;P62308	Putative small nuclear ribonucleoprotein G-like protein 15;Small nuclear ribonucleoprotein G	3.45E-09	3.42E-10	0.000421658	1.34E-12	2.07E-13	1.56E-16	2484023.75	2337914.75	2503645.5	1937409	2100627	2173347.75	1659654.875	1517204.375	1506328.25	1278281.75	1412669	2047228.125
_GNSIIM[+16]LEALER_.2	swissprot_homo_201604	A8MWD9;P62308	Putative small nuclear ribonucleoprotein G-like protein 15;Small nuclear ribonucleoprotein G	Filtered	Filtered	Filtered	Filtered	Filtered	Filtered	2484023.75	2337914.75	2503645.5	1937409	2100627	2173347.75	1659654.875	1517204.375	1506328.25	1278281.75	1412669	2047228.125
_GNSIIMLEALERV_.2	swissprot_homo_201604	A8MWD9;P62308	Putative small nuclear ribonucleoprotein G-like protein 15;Small nuclear ribonucleoprotein G	6.88E-07	2.84E-08	6.19E-05	3.43E-14	0.00376249	Filtered	67884.04688	66751.25	79862.45313	58254.90625	96132.84375	NaN	1659654.875	1517204.375	1506328.25	1278281.75	1412669	2047228.125
_LANFASLSDLHK_.3	swissprot_homo_201604	A8MXV4	Nucleoside diphosphate-linked moiety X motif 19	0.002359172	Filtered	Filtered	Filtered	Filtered	Filtered	56449.75	NaN	NaN	NaN	NaN	NaN	112585.0078	227070.6719	110763	143698.875	142034.2031	99718.75781
_TDNTGTLPEDVAFR_.2	swissprot_homo_201604	A8MXV4	Nucleoside diphosphate-linked moiety X motif 19	4.57E-06	0.001127883	0.000836199	0.004409457	Filtered	Filtered	40621.55078	55977.08203	55377.30859	36234.95703	NaN	NaN	112585.0078	227070.6719	110763	143698.875	142034.2031	99718.75781
_EIWLPPPQFYEVR_.2	swissprot_homo_201604	A8MXV4	Nucleoside diphosphate-linked moiety X motif 19	0.009671513	0.008263538	0.002308417	0.00150197	2.48E-06	7.58E-07	240683.7188	398164.25	166148.6875	251162.7969	142034.2031	99718.75781	112585.0078	227070.6719	110763	143698.875	142034.2031	99718.75781
_EIWLPPPQFYEVR_.3	swissprot_homo_201604	A8MXV4	Nucleoside diphosphate-linked moiety X motif 19	Filtered	Filtered	Filtered	Filtered	Filtered	Filtered	240683.7188	398164.25	166148.6875	251162.7969	142034.2031	99718.75781	112585.0078	227070.6719	110763	143698.875	142034.2031	99718.75781
_TSPPGPAPGPGLALEPPPGLASWR_.2	swissprot_homo_201604	A8MXV4	Nucleoside diphosphate-linked moiety X motif 19	Filtered	Filtered	Filtered	Filtered	Filtered	Filtered	NaN	NaN	NaN	NaN	NaN	NaN	112585.0078	227070.6719	110763	143698.875	142034.2031	99718.75781
_TSPPGPAPGPGLALEPPPGLASWR_.3	swissprot_homo_201604	A8MXV4	Nucleoside diphosphate-linked moiety X motif 19	Filtered	Filtered	Filtered	Filtered	Filtered	Filtered	NaN	NaN	NaN	NaN	NaN	NaN	112585.0078	227070.6719	110763	143698.875	142034.2031	99718.75781
_FDTAFFLC[+57]C[+57]LR_.2	swissprot_homo_201604	A8MXV4	Nucleoside diphosphate-linked moiety X motif 19	Filtered	Filtered	Filtered	Filtered	Filtered	Filtered	NaN	NaN	NaN	NaN	NaN	NaN	112585.0078	227070.6719	110763	143698.875	142034.2031	99718.75781
_AASIVLAAGWSRPETATPPSRPPPAEGFR_.4	swissprot_homo_201604	A8MXV4	Nucleoside diphosphate-linked moiety X motif 19	Filtered	Filtered	Filtered	Filtered	Filtered	Filtered	NaN	NaN	NaN	NaN	NaN	NaN	112585.0078	227070.6719	110763	143698.875	142034.2031	99718.75781
_SPHQGFMPGAHVFSGGVLDAADR_.4	swissprot_homo_201604	A8MXV4	Nucleoside diphosphate-linked moiety X motif 19	Filtered	Filtered	Filtered	Filtered	Filtered	Filtered	NaN	NaN	NaN	NaN	NaN	NaN	112585.0078	227070.6719	110763	143698.875	142034.2031	99718.75781
_SPHQGFMPGAHVFSGGVLDAADR_.3	swissprot_homo_201604	A8MXV4	Nucleoside diphosphate-linked moiety X motif 19	Filtered	Filtered	Filtered	Filtered	Filtered	Filtered	NaN	NaN	NaN	NaN	NaN	NaN	112585.0078	227070.6719	110763	143698.875	142034.2031	99718.75781
_TAFPSLPDTDDHK_.2	swissprot_homo_201604	A8MXV4	Nucleoside diphosphate-linked moiety X motif 19	Filtered	Filtered	Filtered	Filtered	Filtered	Filtered	NaN	NaN	NaN	NaN	NaN	NaN	112585.0078	227070.6719	110763	143698.875	142034.2031	99718.75781
_NITWTLSNLC[+57]R_.2	swissprot_homo_201604	A9QM74	Importin subunit alpha-8	4.18E-09	2.86E-10	4.87E-06	2.62E-26	4.28E-35	6.00E-38	593094	560437.0625	567178.9375	564867.8125	575006.5	629313.375	593094	560437.0625	567178.9375	564867.8125	575006.5	629313.375
_NITWTLSNLC[+57]R_.3	swissprot_homo_201604	A9QM74	Importin subunit alpha-8	Filtered	Filtered	Filtered	Filtered	Filtered	Filtered	593094	560437.0625	567178.9375	564867.8125	575006.5	629313.375	593094	560437.0625	567178.9375	564867.8125	575006.5	629313.375
_DFLFQDFK_.2	swissprot_homo_201604	B0I1T2	Unconventional myosin-Ig	1.13E-22	6.25E-26	2.28E-07	1.99E-25	1.16E-49	3.60E-36	476287.375	405585.375	435506.6875	340129.2188	331711.2813	344865.5	337609.7813	320462	329521.5	337851.625	387439.125	311106.2813
_LFEWVVNR_.2	swissprot_homo_201604	B0I1T2	Unconventional myosin-Ig	2.01E-17	1.51E-18	2.26E-06	5.53E-20	3.67E-39	1.60E-52	251143.4063	224537.7969	251949.5156	231274.6875	265418.875	223099.7969	337609.7813	320462	329521.5	337851.625	387439.125	311106.2813
_LLYNSTDPTLR_.2	swissprot_homo_201604	B0I1T2	Unconventional myosin-Ig	2.58E-05	7.78E-14	0.000362484	1.56E-09	2.18E-12	7.27E-12	285398.5313	331262.875	301108.3125	442151	565187.25	365353.5625	337609.7813	320462	329521.5	337851.625	387439.125	311106.2813
_STC[+57]VLEAFGNAR_.2	swissprot_homo_201604	B0I1T2	Unconventional myosin-Ig	3.20E-08	1.50E-10	6.57E-05	1.75E-13	1.42E-12	6.35E-19	383569.7188	364795.5625	405652.6563	324218.5313	467731.4375	334942.6563	337609.7813	320462	329521.5	337851.625	387439.125	311106.2813
_VGELVGVLAAHC[+57]QGEGR_.2	swissprot_homo_201604	B0I1T2	Unconventional myosin-Ig	3.52E-09	2.25E-10	0.000228132	1.45E-10	2.40E-28	4.79E-19	220326.6719	229626.0313	200427.4531	157089.2031	208977.7031	199368.6094	337609.7813	320462	329521.5	337851.625	387439.125	311106.2813
_VGELVGVLAAHC[+57]QGEGR_.3	swissprot_homo_201604	B0I1T2	Unconventional myosin-Ig	1.44E-09	1.34E-07	4.06E-05	9.64E-13	9.62E-24	8.70E-28	220326.6719	229626.0313	200427.4531	157089.2031	208977.7031	199368.6094	337609.7813	320462	329521.5	337851.625	387439.125	311106.2813
_GSFTLLWPSR_.2	swissprot_homo_201604	B0I1T2	Unconventional myosin-Ig	3.23E-08	2.87E-07	4.57E-05	9.26E-20	1.90E-41	1.78E-50	185028.2031	208864	222009.4688	146342.7344	218134.625	209878.1406	337609.7813	320462	329521.5	337851.625	387439.125	311106.2813
_GILAVLDEAC[+57]SSAGTITDR_.2	swissprot_homo_201604	B0I1T2	Unconventional myosin-Ig	4.30E-12	1.62E-16	5.02E-06	2.11E-22	2.87E-42	5.88E-25	95220.67969	106873.9453	121247.5938	107585.6094	104832.2969	98007.69531	337609.7813	320462	329521.5	337851.625	387439.125	311106.2813
_GILAVLDEAC[+57]SSAGTITDR_.3	swissprot_homo_201604	B0I1T2	Unconventional myosin-Ig	5.19E-06	1.71E-11	2.68E-05	2.48E-05	0.006360433	9.51E-10	95220.67969	106873.9453	121247.5938	107585.6094	104832.2969	98007.69531	337609.7813	320462	329521.5	337851.625	387439.125	311106.2813
_TLVTLEQSR_.2	swissprot_homo_201604	B0I1T2	Unconventional myosin-Ig	0.001136795	6.93E-06	0.000613968	7.39E-05	Filtered	1.28E-07	465583.2813	536766.1875	409773.25	329862.375	NaN	370837.3125	337609.7813	320462	329521.5	337851.625	387439.125	311106.2813
_RPLTAGTLFK_.2	swissprot_homo_201604	B0I1T2	Unconventional myosin-Ig	0.002145798	Filtered	0.00144962	1.01E-09	1.65E-28	6.00E-20	309891.7813	NaN	266085.6875	264742	277331.125	264915.9063	337609.7813	320462	329521.5	337851.625	387439.125	311106.2813
_DTC[+57]IVISGESGAGK_.2	swissprot_homo_201604	B0I1T2	Unconventional myosin-Ig	Filtered	0.009012652	0.002225478	0.009245776	0.004749241	0.000124717	NaN	579077.9375	1941142	521684.3125	1396605	1994532.875	337609.7813	320462	329521.5	337851.625	387439.125	311106.2813
_INSVMEPR_.2	swissprot_homo_201604	B0I1T2	Unconventional myosin-Ig	4.63E-06	1.17E-07	0.000754143	2.37E-13	1.31E-19	7.58E-11	390426.7188	403216.9375	384646.0313	267690.6563	287903.2188	278404.75	337609.7813	320462	329521.5	337851.625	387439.125	311106.2813
_GQDDLVVC[+57]LHR_.3	swissprot_homo_201604	B0I1T2	Unconventional myosin-Ig	0.009259819	Filtered	Filtered	Filtered	0.007236254	Filtered	327959.2813	NaN	NaN	NaN	326051.2188	NaN	337609.7813	320462	329521.5	337851.625	387439.125	311106.2813
_ELYERPPHLYAVANAAYK_.3	swissprot_homo_201604	B0I1T2	Unconventional myosin-Ig	1.99E-08	1.51E-20	2.40E-06	2.73E-18	1.81E-25	2.27E-07	183714.4531	164988.0938	164317.3281	159330.6563	210552.7031	151985.7188	337609.7813	320462	329521.5	337851.625	387439.125	311106.2813
_ELYERPPHLYAVANAAYK_.4	swissprot_homo_201604	B0I1T2	Unconventional myosin-Ig	0.003131782	0.000547349	0.005555624	Filtered	Filtered	1.08E-07	183714.4531	164988.0938	164317.3281	159330.6563	210552.7031	151985.7188	337609.7813	320462	329521.5	337851.625	387439.125	311106.2813
_VIGFSPEEVESVHR_.3	swissprot_homo_201604	B0I1T2	Unconventional myosin-Ig	9.03E-09	1.87E-16	2.75E-07	2.72E-25	1.48E-29	1.26E-39	341588.875	342852.125	307081.25	305383.4375	299969.625	294352.6563	337609.7813	320462	329521.5	337851.625	387439.125	311106.2813
_VIGFSPEEVESVHR_.2	swissprot_homo_201604	B0I1T2	Unconventional myosin-Ig	5.84E-08	8.68E-05	0.000447237	1.09E-05	5.25E-05	2.72E-14	341588.875	342852.125	307081.25	305383.4375	299969.625	294352.6563	337609.7813	320462	329521.5	337851.625	387439.125	311106.2813
_ALLLTDQHLYK_.3	swissprot_homo_201604	B0I1T2	Unconventional myosin-Ig	1.66E-05	4.44E-09	0.001160158	4.55E-10	0.000445195	5.61E-21	521070.375	505060.375	373599.4063	317397.4063	297074.9688	287369.125	337609.7813	320462	329521.5	337851.625	387439.125	311106.2813
_ALLLTDQHLYK_.2	swissprot_homo_201604	B0I1T2	Unconventional myosin-Ig	Filtered	Filtered	0.002496977	0.001735536	1.09E-05	2.89E-07	521070.375	505060.375	373599.4063	317397.4063	297074.9688	287369.125	337609.7813	320462	329521.5	337851.625	387439.125	311106.2813
_AHLAELQR_.2	swissprot_homo_201604	B0I1T2	Unconventional myosin-Ig	7.28E-05	Filtered	0.000785919	0.00505972	Filtered	4.17E-07	274308.9688	NaN	1048895.25	355847.2188	NaN	349746.5313	337609.7813	320462	329521.5	337851.625	387439.125	311106.2813
_DYLSSATDNPTASSLFAQR_.2	swissprot_homo_201604	B0I1T2	Unconventional myosin-Ig	1.09E-23	3.26E-22	1.20E-07	2.70E-35	7.89E-61	4.62E-51	150422.8438	196379.9219	189092.2188	133748.8281	128190.1797	127200.4063	337609.7813	320462	329521.5	337851.625	387439.125	311106.2813
_DYLSSATDNPTASSLFAQR_.3	swissprot_homo_201604	B0I1T2	Unconventional myosin-Ig	0.001562995	2.74E-06	Filtered	Filtered	0.004182717	0.004498973	150422.8438	196379.9219	189092.2188	133748.8281	128190.1797	127200.4063	337609.7813	320462	329521.5	337851.625	387439.125	311106.2813
_LISVEPRPEQPEPDFR_.3	swissprot_homo_201604	B0I1T2	Unconventional myosin-Ig	1.25E-10	3.87E-13	5.00E-05	5.73E-21	8.89E-29	2.68E-32	467785.8438	267024.0625	273825.0625	376027.7188	428503.9063	216328.9531	337609.7813	320462	329521.5	337851.625	387439.125	311106.2813
_LISVEPRPEQPEPDFR_.2	swissprot_homo_201604	B0I1T2	Unconventional myosin-Ig	Filtered	0.000523324	0.000429793	Filtered	Filtered	0.005929097	467785.8438	267024.0625	273825.0625	376027.7188	428503.9063	216328.9531	337609.7813	320462	329521.5	337851.625	387439.125	311106.2813
_VAAMGALQGLR_.2	swissprot_homo_201604	B0I1T2	Unconventional myosin-Ig	5.45E-11	7.97E-14	3.69E-06	2.34E-28	1.00E-25	2.37E-53	510483.2188	492067.5	543523.125	451127.9375	483117.25	538045.0625	337609.7813	320462	329521.5	337851.625	387439.125	311106.2813
_NSMVALVENLASK_.2	swissprot_homo_201604	B0I1T2	Unconventional myosin-Ig	0.001359462	4.75E-06	0.001360891	2.63E-29	1.22E-18	3.59E-24	173171.5781	182435.5625	199575.9219	150625.8281	163578.9375	146705.375	337609.7813	320462	329521.5	337851.625	387439.125	311106.2813
_NSMVALVENLASK_.3	swissprot_homo_201604	B0I1T2	Unconventional myosin-Ig	4.55E-11	9.39E-13	1.58E-09	1.18E-24	2.38E-28	8.23E-42	173171.5781	182435.5625	199575.9219	150625.8281	163578.9375	146705.375	337609.7813	320462	329521.5	337851.625	387439.125	311106.2813
_EGLAVAEEALVDHVAELTATPR_.3	swissprot_homo_201604	B0I1T2	Unconventional myosin-Ig	5.74E-15	4.83E-16	1.52E-06	3.02E-29	1.16E-40	1.57E-29	115743.3828	148543.3594	114418.3516	91053.92188	145947.2656	129483.3594	337609.7813	320462	329521.5	337851.625	387439.125	311106.2813
_EGLAVAEEALVDHVAELTATPR_.4	swissprot_homo_201604	B0I1T2	Unconventional myosin-Ig	0.005646258	0.007618454	0.001809715	0.000129307	4.46E-13	4.04E-08	115743.3828	148543.3594	114418.3516	91053.92188	145947.2656	129483.3594	337609.7813	320462	329521.5	337851.625	387439.125	311106.2813
_EGLAVAEEALVDHVAELTATPR_.2	swissprot_homo_201604	B0I1T2	Unconventional myosin-Ig	0.008784437	Filtered	0.001869427	0.004987463	Filtered	Filtered	115743.3828	148543.3594	114418.3516	91053.92188	145947.2656	129483.3594	337609.7813	320462	329521.5	337851.625	387439.125	311106.2813
_AIYTIMR_.2	swissprot_homo_201604	B0I1T2	Unconventional myosin-Ig	8.46E-06	2.18E-07	0.000130279	1.31E-06	8.88E-10	3.61E-08	229944.4063	308967.625	254070.0781	177527.4688	223129.1563	219916.0156	337609.7813	320462	329521.5	337851.625	387439.125	311106.2813
_AIYTIM[+16]R_.2	swissprot_homo_201604	B0I1T2	Unconventional myosin-Ig	Filtered	Filtered	Filtered	Filtered	Filtered	Filtered	229944.4063	308967.625	254070.0781	177527.4688	223129.1563	219916.0156	337609.7813	320462	329521.5	337851.625	387439.125	311106.2813
_DGFGAVLFSSHVR_.3	swissprot_homo_201604	B0I1T2	Unconventional myosin-Ig	0.003612296	1.80E-05	0.001083264	0.002729163	0.000280114	3.41E-05	125111.9063	142505.125	151562.8281	189410.7969	184401.125	169834.8594	337609.7813	320462	329521.5	337851.625	387439.125	311106.2813
_DGFGAVLFSSHVR_.2	swissprot_homo_201604	B0I1T2	Unconventional myosin-Ig	Filtered	0.000539618	Filtered	0.000556737	0.009652456	0.000225334	125111.9063	142505.125	151562.8281	189410.7969	184401.125	169834.8594	337609.7813	320462	329521.5	337851.625	387439.125	311106.2813
_AVPLEAVTGLSVTSGGDQLVVLHAR_.3	swissprot_homo_201604	B0I1T2	Unconventional myosin-Ig	2.30E-21	1.91E-18	1.80E-10	2.44E-34	2.80E-42	7.68E-59	249517.625	225427.5313	239420.6406	168420.7344	206029.125	175082.875	337609.7813	320462	329521.5	337851.625	387439.125	311106.2813
_HQVAYLGLLENVR_.3	swissprot_homo_201604	B0I1T2	Unconventional myosin-Ig	0.001105772	3.66E-08	0.001650303	0.000156798	1.53E-06	0.002223059	202078.8281	58275.38672	39676.03906	31837.38281	28968.29297	32187.43945	337609.7813	320462	329521.5	337851.625	387439.125	311106.2813
_HQVAYLGLLENVR_.2	swissprot_homo_201604	B0I1T2	Unconventional myosin-Ig	0.007065771	Filtered	Filtered	Filtered	Filtered	Filtered	202078.8281	58275.38672	39676.03906	31837.38281	28968.29297	32187.43945	337609.7813	320462	329521.5	337851.625	387439.125	311106.2813
_GHTAAEASYAR_.2	swissprot_homo_201604	B0I1T2	Unconventional myosin-Ig	0.007893994	0.000600712	0.000719725	2.13E-05	0.004471252	0.002807575	53559.04297	58327.46875	69367	54520.39453	132433.4219	101803.6172	337609.7813	320462	329521.5	337851.625	387439.125	311106.2813
_MTC[+57]EYTWPNHLLGSDK_.3	swissprot_homo_201604	B0I1T2	Unconventional myosin-Ig	0.009095883	0.007600707	0.000487381	0.00108638	4.31E-11	0.000286255	117592.9609	104556.0547	123929.2266	107947.6641	112084.7188	96408.25781	337609.7813	320462	329521.5	337851.625	387439.125	311106.2813
_MTC[+57]EYTWPNHLLGSDK_.2	swissprot_homo_201604	B0I1T2	Unconventional myosin-Ig	3.07E-05	4.42E-05	0.000380716	1.47E-11	3.27E-09	3.97E-09	117592.9609	104556.0547	123929.2266	107947.6641	112084.7188	96408.25781	337609.7813	320462	329521.5	337851.625	387439.125	311106.2813
_M[+16]TC[+57]EYTWPNHLLGSDK_.2	swissprot_homo_201604	B0I1T2	Unconventional myosin-Ig	0.003489686	0.00586941	0.001826739	0.001170828	0.003431687	0.004113341	117592.9609	104556.0547	123929.2266	107947.6641	112084.7188	96408.25781	337609.7813	320462	329521.5	337851.625	387439.125	311106.2813
_YMDINFDFK_.2	swissprot_homo_201604	B0I1T2	Unconventional myosin-Ig	3.97E-07	5.09E-05	0.000957693	Filtered	0.000580467	Filtered	132881.8281	124793.2031	137288.7813	NaN	120575.7813	NaN	337609.7813	320462	329521.5	337851.625	387439.125	311106.2813
_AMWPDGQQDITEVTK_.2	swissprot_homo_201604	B0I1T2	Unconventional myosin-Ig	1.43E-14	3.55E-16	4.75E-07	6.07E-26	3.86E-23	7.68E-25	328030.3438	313379.5938	319835.125	218280.0781	246720.9063	228514.2188	337609.7813	320462	329521.5	337851.625	387439.125	311106.2813
_AM[+16]WPDGQQDITEVTK_.2	swissprot_homo_201604	B0I1T2	Unconventional myosin-Ig	Filtered	Filtered	Filtered	Filtered	Filtered	Filtered	328030.3438	313379.5938	319835.125	218280.0781	246720.9063	228514.2188	337609.7813	320462	329521.5	337851.625	387439.125	311106.2813
_LDENHC[+57]R_.2	swissprot_homo_201604	B0I1T2	Unconventional myosin-Ig	Filtered	Filtered	Filtered	Filtered	Filtered	Filtered	NaN	NaN	NaN	NaN	NaN	NaN	337609.7813	320462	329521.5	337851.625	387439.125	311106.2813
_AAVSALLEQHGLQGDVAFGHSK_.4	swissprot_homo_201604	B0I1T2	Unconventional myosin-Ig	Filtered	0.000935442	Filtered	0.002812007	0.00052611	0.000178596	63802.63281	243652.8438	NaN	186779.1406	209782.875	218732.2344	337609.7813	320462	329521.5	337851.625	387439.125	311106.2813
_AAVSALLEQHGLQGDVAFGHSK_.3	swissprot_homo_201604	B0I1T2	Unconventional myosin-Ig	0.002263861	Filtered	Filtered	Filtered	Filtered	Filtered	63802.63281	243652.8438	NaN	186779.1406	209782.875	218732.2344	337609.7813	320462	329521.5	337851.625	387439.125	311106.2813
_NPAVYNFTHQGAGLNMTVHSALDSDEQSHQAVTEAMR_.4	swissprot_homo_201604	B0I1T2	Unconventional myosin-Ig	Filtered	Filtered	Filtered	Filtered	Filtered	Filtered	NaN	NaN	NaN	NaN	NaN	NaN	337609.7813	320462	329521.5	337851.625	387439.125	311106.2813
_NPAVYNFTHQGAGLNMTVHSALDSDEQSHQAVTEAM[+16]R_.4	swissprot_homo_201604	B0I1T2	Unconventional myosin-Ig	Filtered	Filtered	Filtered	Filtered	Filtered	Filtered	NaN	NaN	NaN	NaN	NaN	NaN	337609.7813	320462	329521.5	337851.625	387439.125	311106.2813
_NPAVYNFTHQGAGLNM[+16]TVHSALDSDEQSHQAVTEAMR_.4	swissprot_homo_201604	B0I1T2	Unconventional myosin-Ig	Filtered	Filtered	Filtered	Filtered	Filtered	Filtered	NaN	NaN	NaN	NaN	NaN	NaN	337609.7813	320462	329521.5	337851.625	387439.125	311106.2813
_HYAGDVTYSVEGFIDK_.3	swissprot_homo_201604	B0I1T2	Unconventional myosin-Ig	0.002138653	Filtered	Filtered	Filtered	Filtered	Filtered	78069.29688	NaN	NaN	NaN	NaN	81114	337609.7813	320462	329521.5	337851.625	387439.125	311106.2813
_HYAGDVTYSVEGFIDK_.2	swissprot_homo_201604	B0I1T2	Unconventional myosin-Ig	Filtered	Filtered	Filtered	Filtered	Filtered	0.007144861	78069.29688	NaN	NaN	NaN	NaN	81114	337609.7813	320462	329521.5	337851.625	387439.125	311106.2813
_GDPIGGHIHSYLLEK_.2	swissprot_homo_201604	B0I1T2	Unconventional myosin-Ig	0.001275191	0.003210437	0.000586331	0.000907988	1.45E-07	0.001667469	41437.99219	32527.74219	82833.10156	59360.19531	17133.71289	20343.86719	337609.7813	320462	329521.5	337851.625	387439.125	311106.2813
_GDPIGGHIHSYLLEK_.3	swissprot_homo_201604	B0I1T2	Unconventional myosin-Ig	Filtered	Filtered	Filtered	Filtered	Filtered	Filtered	41437.99219	32527.74219	82833.10156	59360.19531	17133.71289	20343.86719	337609.7813	320462	329521.5	337851.625	387439.125	311106.2813
_GDPIGGHIHSYLLEK_.4	swissprot_homo_201604	B0I1T2	Unconventional myosin-Ig	Filtered	Filtered	Filtered	Filtered	Filtered	Filtered	41437.99219	32527.74219	82833.10156	59360.19531	17133.71289	20343.86719	337609.7813	320462	329521.5	337851.625	387439.125	311106.2813
_RLLYNSTDPTLR_.2	swissprot_homo_201604	B0I1T2	Unconventional myosin-Ig	Filtered	Filtered	Filtered	0.000744704	3.94E-06	5.36E-05	NaN	NaN	NaN	11587.63281	8502.501953	2354.477051	337609.7813	320462	329521.5	337851.625	387439.125	311106.2813
_NIPPSDMPQIK_.2	swissprot_homo_201604	B0I1T2	Unconventional myosin-Ig	Filtered	Filtered	Filtered	Filtered	Filtered	Filtered	NaN	NaN	NaN	NaN	NaN	NaN	337609.7813	320462	329521.5	337851.625	387439.125	311106.2813
_HHLHYTSR_.2	swissprot_homo_201604	B0I1T2	Unconventional myosin-Ig	Filtered	Filtered	Filtered	Filtered	Filtered	Filtered	NaN	NaN	NaN	NaN	NaN	NaN	337609.7813	320462	329521.5	337851.625	387439.125	311106.2813
_NRDFLFQDFK_.3	swissprot_homo_201604	B0I1T2	Unconventional myosin-Ig	Filtered	Filtered	Filtered	Filtered	Filtered	Filtered	NaN	NaN	NaN	NaN	NaN	NaN	337609.7813	320462	329521.5	337851.625	387439.125	311106.2813
_HIMQYIAAVTNPSQR_.3	swissprot_homo_201604	B0I1T2	Unconventional myosin-Ig	Filtered	Filtered	Filtered	Filtered	Filtered	Filtered	NaN	NaN	NaN	NaN	NaN	NaN	337609.7813	320462	329521.5	337851.625	387439.125	311106.2813
_DFLFQDFKR_.3	swissprot_homo_201604	B0I1T2	Unconventional myosin-Ig	Filtered	Filtered	Filtered	Filtered	Filtered	Filtered	NaN	NaN	NaN	NaN	NaN	NaN	337609.7813	320462	329521.5	337851.625	387439.125	311106.2813
_LIPIIVLLLQK_.2	swissprot_homo_201604	B0I1T2	Unconventional myosin-Ig	Filtered	Filtered	Filtered	Filtered	Filtered	Filtered	NaN	NaN	NaN	NaN	NaN	NaN	337609.7813	320462	329521.5	337851.625	387439.125	311106.2813
_ILAAILHLGNIEFVETEEGGLQK_.3	swissprot_homo_201604	B0I1T2	Unconventional myosin-Ig	Filtered	Filtered	Filtered	Filtered	Filtered	Filtered	NaN	NaN	NaN	NaN	NaN	NaN	337609.7813	320462	329521.5	337851.625	387439.125	311106.2813
_NVTDTDILALER_.2	swissprot_homo_201604	B7ZAQ6;P0CG08	Golgi pH regulator A;Golgi pH regulator B	Filtered	Filtered	Filtered	Filtered	Filtered	Filtered	NaN	NaN	NaN	NaN	NaN	NaN	85701.46094	136328.5938	258222.3594	161662.5313	77933.65625	209863.5469
_LLQTMDMIISK_.2	swissprot_homo_201604	B7ZAQ6;P0CG08	Golgi pH regulator A;Golgi pH regulator B	0.001289951	7.25E-08	0.000830265	3.99E-09	4.12E-16	3.26E-18	150290.1406	256391.375	258222.3594	161662.5313	135241.625	209863.5469	85701.46094	136328.5938	258222.3594	161662.5313	77933.65625	209863.5469
_QLFLETADLYATK_.2	swissprot_homo_201604	B7ZAQ6;P0CG08	Golgi pH regulator A;Golgi pH regulator B	Filtered	Filtered	Filtered	Filtered	Filtered	Filtered	NaN	NaN	NaN	NaN	NaN	NaN	85701.46094	136328.5938	258222.3594	161662.5313	77933.65625	209863.5469
_SVTTSASGSENLTLIQQEVDALEELSR_.3	swissprot_homo_201604	B7ZAQ6;P0CG08	Golgi pH regulator A;Golgi pH regulator B	Filtered	Filtered	Filtered	Filtered	Filtered	Filtered	NaN	NaN	NaN	NaN	NaN	NaN	85701.46094	136328.5938	258222.3594	161662.5313	77933.65625	209863.5469
_HGILSIEQLISR_.3	swissprot_homo_201604	B7ZAQ6;P0CG08	Golgi pH regulator A;Golgi pH regulator B	0.002557552	0.002144676	Filtered	Filtered	0.007556117	Filtered	21112.77539	16265.81543	NaN	NaN	20625.6875	NaN	85701.46094	136328.5938	258222.3594	161662.5313	77933.65625	209863.5469
_HGILSIEQLISR_.2	swissprot_homo_201604	B7ZAQ6;P0CG08	Golgi pH regulator A;Golgi pH regulator B	Filtered	Filtered	Filtered	Filtered	Filtered	Filtered	21112.77539	16265.81543	NaN	NaN	20625.6875	NaN	85701.46094	136328.5938	258222.3594	161662.5313	77933.65625	209863.5469
_YVFLDPLAGAVTK_.2	swissprot_homo_201604	C4AMC7;Q6VEQ5	Putative WAS protein family homolog 3;WAS protein family homolog 2	1.23E-05	1.87E-08	0.002207575	3.87E-07	2.81E-12	1.04E-26	290984.5	270572.5	276890.2813	431572.9688	459318.5938	471115.7813	124185.4766	155214.25	165008.5625	213504.5313	200107.7031	267949.4375
_LFDAPLSISK_.2	swissprot_homo_201604	C4AMC7;Q6VEQ5	Putative WAS protein family homolog 3;WAS protein family homolog 2	Filtered	Filtered	Filtered	Filtered	0.008529231	Filtered	NaN	NaN	NaN	NaN	87031.57813	NaN	124185.4766	155214.25	165008.5625	213504.5313	200107.7031	267949.4375
_GPGAGEGPGGAFAR_.2	swissprot_homo_201604	C4AMC7;Q6VEQ5	Putative WAS protein family homolog 3;WAS protein family homolog 2	0.003557175	0.00413031	0.001379255	0.002074373	0.005249673	8.44E-09	62452.35547	39855.98438	53126.85156	39200.76563	53972.92969	64783.06641	124185.4766	155214.25	165008.5625	213504.5313	200107.7031	267949.4375
_ATLLESIR_.2	swissprot_homo_201604	C4AMC7;Q6VEQ5	Putative WAS protein family homolog 3;WAS protein family homolog 2	0.006664297	Filtered	Filtered	Filtered	Filtered	Filtered	19119.56445	NaN	NaN	NaN	NaN	NaN	124185.4766	155214.25	165008.5625	213504.5313	200107.7031	267949.4375
_VSGDIFSR_.2	swissprot_homo_201604	C4AMC7;Q6VEQ5	Putative WAS protein family homolog 3;WAS protein family homolog 2	Filtered	Filtered	Filtered	Filtered	Filtered	Filtered	NaN	NaN	NaN	NaN	NaN	NaN	124185.4766	155214.25	165008.5625	213504.5313	200107.7031	267949.4375
_SQVQAIGEK_.2	swissprot_homo_201604	C4AMC7;Q6VEQ5	Putative WAS protein family homolog 3;WAS protein family homolog 2	Filtered	Filtered	Filtered	Filtered	Filtered	Filtered	NaN	NaN	NaN	NaN	NaN	NaN	124185.4766	155214.25	165008.5625	213504.5313	200107.7031	267949.4375
_EEAVQQMADALQYLQK_.2	swissprot_homo_201604	C4AMC7;Q6VEQ5	Putative WAS protein family homolog 3;WAS protein family homolog 2	Filtered	Filtered	Filtered	0.004826429	Filtered	Filtered	NaN	NaN	NaN	169739.8594	NaN	NaN	124185.4766	155214.25	165008.5625	213504.5313	200107.7031	267949.4375
_EEAVQQMADALQYLQK_.3	swissprot_homo_201604	C4AMC7;Q6VEQ5	Putative WAS protein family homolog 3;WAS protein family homolog 2	Filtered	Filtered	Filtered	Filtered	Filtered	Filtered	NaN	NaN	NaN	169739.8594	NaN	NaN	124185.4766	155214.25	165008.5625	213504.5313	200107.7031	267949.4375
_REEAVQQMADALQYLQK_.3	swissprot_homo_201604	C4AMC7;Q6VEQ5	Putative WAS protein family homolog 3;WAS protein family homolog 2	Filtered	Filtered	Filtered	Filtered	Filtered	Filtered	NaN	NaN	NaN	NaN	NaN	NaN	124185.4766	155214.25	165008.5625	213504.5313	200107.7031	267949.4375
_KYVFLDPLAGAVTK_.3	swissprot_homo_201604	C4AMC7;Q6VEQ5	Putative WAS protein family homolog 3;WAS protein family homolog 2	Filtered	Filtered	Filtered	Filtered	Filtered	Filtered	NaN	NaN	NaN	NaN	NaN	NaN	124185.4766	155214.25	165008.5625	213504.5313	200107.7031	267949.4375
_TSDIEANQPLETNK_.2	swissprot_homo_201604	C9J7I0	UBAP1-MVB12-associated (UMA)-domain containing protein 1	0.00260612	Filtered	Filtered	Filtered	Filtered	Filtered	12320.89648	NaN	NaN	NaN	NaN	NaN	12320.89648	NaN	NaN	NaN	NaN	NaN
_SPASDTYIVFGEAK_.2	swissprot_homo_201604	E9PAV3;Q13765	Nascent polypeptide-associated complex subunit alpha, muscle-specific form;Nascent polypeptide-associated complex subunit alpha	3.16E-25	1.13E-24	1.89E-07	8.97E-41	4.72E-58	2.24E-64	2367854.75	2461733.75	2417660	1976412.125	3978728.75	2136238	1415376.75	1440675.75	1473220.25	1201996	1904961.25	1338747.125
_SPASDTYIVFGEAK_.3	swissprot_homo_201604	E9PAV3;Q13765	Nascent polypeptide-associated complex subunit alpha, muscle-specific form;Nascent polypeptide-associated complex subunit alpha	2.09E-09	7.68E-12	0.001186984	6.90E-13	Filtered	4.07E-15	2367854.75	2461733.75	2417660	1976412.125	3978728.75	2136238	1415376.75	1440675.75	1473220.25	1201996	1904961.25	1338747.125
_NILFVITKPDVYK_.3	swissprot_homo_201604	E9PAV3;Q13765	Nascent polypeptide-associated complex subunit alpha, muscle-specific form;Nascent polypeptide-associated complex subunit alpha	6.71E-19	8.08E-20	2.23E-08	5.88E-40	3.97E-46	3.15E-44	881606.1875	849583.625	948216.4375	816564.5625	789252.5625	802208	1415376.75	1440675.75	1473220.25	1201996	1904961.25	1338747.125
_NILFVITKPDVYK_.2	swissprot_homo_201604	E9PAV3;Q13765	Nascent polypeptide-associated complex subunit alpha, muscle-specific form;Nascent polypeptide-associated complex subunit alpha	1.10E-11	1.26E-21	2.12E-06	5.99E-36	5.18E-42	1.05E-50	881606.1875	849583.625	948216.4375	816564.5625	789252.5625	802208	1415376.75	1440675.75	1473220.25	1201996	1904961.25	1338747.125
_DIELVMSQANVSR_.2	swissprot_homo_201604	E9PAV3;Q13765	Nascent polypeptide-associated complex subunit alpha, muscle-specific form;Nascent polypeptide-associated complex subunit alpha	2.88E-13	2.29E-14	1.74E-06	4.99E-33	3.40E-35	3.30E-37	996669.375	1010710	1053784.125	813011.4375	946902.625	1077795.5	1415376.75	1440675.75	1473220.25	1201996	1904961.25	1338747.125
_DIELVMSQANVSR_.3	swissprot_homo_201604	E9PAV3;Q13765	Nascent polypeptide-associated complex subunit alpha, muscle-specific form;Nascent polypeptide-associated complex subunit alpha	4.26E-09	3.12E-11	0.000135481	1.21E-25	4.31E-39	5.31E-41	996669.375	1010710	1053784.125	813011.4375	946902.625	1077795.5	1415376.75	1440675.75	1473220.25	1201996	1904961.25	1338747.125
_DIELVM[+16]SQANVSR_.2	swissprot_homo_201604	E9PAV3;Q13765	Nascent polypeptide-associated complex subunit alpha, muscle-specific form;Nascent polypeptide-associated complex subunit alpha	0.0032806	0.000157355	0.000924524	3.01E-12	0.004630329	Filtered	996669.375	1010710	1053784.125	813011.4375	946902.625	1077795.5	1415376.75	1440675.75	1473220.25	1201996	1904961.25	1338747.125
_IEDLSQQAQLAAAEK_.2	swissprot_homo_201604	E9PAV3;Q13765	Nascent polypeptide-associated complex subunit alpha, muscle-specific form;Nascent polypeptide-associated complex subunit alpha	2.36E-19	3.68E-19	7.67E-08	7.29E-44	1.60E-46	9.06E-51	3747445.25	2202180.5	3834667	2927293.25	3452396	3252070	1415376.75	1440675.75	1473220.25	1201996	1904961.25	1338747.125
_IEDLSQQAQLAAAEK_.3	swissprot_homo_201604	E9PAV3;Q13765	Nascent polypeptide-associated complex subunit alpha, muscle-specific form;Nascent polypeptide-associated complex subunit alpha	Filtered	0.009054942	Filtered	Filtered	Filtered	Filtered	3747445.25	2202180.5	3834667	2927293.25	3452396	3252070	1415376.75	1440675.75	1473220.25	1201996	1904961.25	1338747.125
_NILFVITK_.2	swissprot_homo_201604	E9PAV3;Q13765	Nascent polypeptide-associated complex subunit alpha, muscle-specific form;Nascent polypeptide-associated complex subunit alpha	Filtered	Filtered	Filtered	Filtered	Filtered	Filtered	NaN	NaN	NaN	NaN	NaN	NaN	1415376.75	1440675.75	1473220.25	1201996	1904961.25	1338747.125
_NNSNDIVNAIM[+16]ELTM_.2	swissprot_homo_201604	E9PAV3;Q13765	Nascent polypeptide-associated complex subunit alpha, muscle-specific form;Nascent polypeptide-associated complex subunit alpha	0.002008566	Filtered	Filtered	Filtered	Filtered	Filtered	19250.43945	NaN	9268.323242	16158.43066	NaN	NaN	1415376.75	1440675.75	1473220.25	1201996	1904961.25	1338747.125
_NNSNDIVNAIMELTM[+16]_.2	swissprot_homo_201604	E9PAV3;Q13765	Nascent polypeptide-associated complex subunit alpha, muscle-specific form;Nascent polypeptide-associated complex subunit alpha	Filtered	Filtered	0.002509947	0.001756165	Filtered	Filtered	19250.43945	NaN	9268.323242	16158.43066	NaN	NaN	1415376.75	1440675.75	1473220.25	1201996	1904961.25	1338747.125
_VVGAVIDQGLITR_.2	swissprot_homo_201604	E9PRG8	Uncharacterized protein C11orf98	0.001340033	8.73E-08	0.000962409	3.30E-07	2.99E-09	6.11E-10	490786.6563	509790.375	265047.8438	422598.7188	429878.875	448337.5	490786.6563	509790.375	265047.8438	422598.7188	429878.875	448337.5
_VVGAVIDQGLITR_.3	swissprot_homo_201604	E9PRG8	Uncharacterized protein C11orf98	Filtered	Filtered	0.005807498	Filtered	Filtered	Filtered	490786.6563	509790.375	265047.8438	422598.7188	429878.875	448337.5	490786.6563	509790.375	265047.8438	422598.7188	429878.875	448337.5
_ESGYC[+57]TGHEPDSLEFSTVGGWVSTR_.3	swissprot_homo_201604	O00116	Alkyldihydroxyacetonephosphate synthase, peroxisomal	2.36E-10	4.04E-15	2.52E-06	8.55E-14	8.40E-35	5.52E-24	229668.8281	203231.7813	249891.9844	169574.0469	196916.8594	156942.2344	208634.7031	199385.5156	211398.1406	163331.5625	191858.7969	165933.9531
_FGGLAAGEDNGQR_.2	swissprot_homo_201604	O00116	Alkyldihydroxyacetonephosphate synthase, peroxisomal	4.59E-12	3.99E-13	3.78E-07	8.28E-21	3.83E-31	8.89E-45	201324.8438	215621.7813	196876.875	178311.9375	204736.8125	193167.9375	208634.7031	199385.5156	211398.1406	163331.5625	191858.7969	165933.9531
_ETNISYSQEADDR_.2	swissprot_homo_201604	O00116	Alkyldihydroxyacetonephosphate synthase, peroxisomal	3.29E-15	1.34E-17	6.81E-07	5.27E-33	1.35E-39	1.89E-50	194910.4375	179302.9844	187425.5781	142108.6875	173922.7188	147691.7031	208634.7031	199385.5156	211398.1406	163331.5625	191858.7969	165933.9531
_IPDIVLWPTC[+57]HDDVVK_.3	swissprot_homo_201604	O00116	Alkyldihydroxyacetonephosphate synthase, peroxisomal	2.51E-18	3.67E-18	6.29E-10	3.80E-17	1.08E-43	1.19E-37	318865.375	320608.25	315402.5938	329539.7813	333073.5938	333735.9063	208634.7031	199385.5156	211398.1406	163331.5625	191858.7969	165933.9531
_IPDIVLWPTC[+57]HDDVVK_.2	swissprot_homo_201604	O00116	Alkyldihydroxyacetonephosphate synthase, peroxisomal	2.79E-17	1.62E-21	2.97E-08	1.09E-10	2.67E-53	1.89E-56	318865.375	320608.25	315402.5938	329539.7813	333073.5938	333735.9063	208634.7031	199385.5156	211398.1406	163331.5625	191858.7969	165933.9531
_YPLSGMGLPTFK_.2	swissprot_homo_201604	O00116	Alkyldihydroxyacetonephosphate synthase, peroxisomal	4.36E-08	4.12E-07	0.001399339	9.64E-09	6.88E-31	4.15E-29	470218.9688	416242.25	340653.5938	221605.4375	336436.4688	244287.2813	208634.7031	199385.5156	211398.1406	163331.5625	191858.7969	165933.9531
_GFDPNQLSVATLLFEGDREK_.3	swissprot_homo_201604	O00116	Alkyldihydroxyacetonephosphate synthase, peroxisomal	2.50E-16	1.83E-13	1.22E-07	6.91E-19	6.69E-44	1.35E-49	215247.3125	185895.5156	215712.3906	191748.9219	180618.6406	192202.25	208634.7031	199385.5156	211398.1406	163331.5625	191858.7969	165933.9531
_ASLNPSDTPPSVVNEDFLHDLK_.3	swissprot_homo_201604	O00116	Alkyldihydroxyacetonephosphate synthase, peroxisomal	3.06E-17	7.07E-14	4.67E-07	6.69E-21	1.20E-38	6.27E-44	353939.25	361028.0625	347160.8438	282541.9688	286906	298756.2813	208634.7031	199385.5156	211398.1406	163331.5625	191858.7969	165933.9531
_ASLNPSDTPPSVVNEDFLHDLK_.2	swissprot_homo_201604	O00116	Alkyldihydroxyacetonephosphate synthase, peroxisomal	4.79E-06	4.83E-11	1.40E-06	6.42E-13	1.05E-19	2.45E-31	353939.25	361028.0625	347160.8438	282541.9688	286906	298756.2813	208634.7031	199385.5156	211398.1406	163331.5625	191858.7969	165933.9531
_AASAATAAPTATPAAQESGTIPK_.2	swissprot_homo_201604	O00116	Alkyldihydroxyacetonephosphate synthase, peroxisomal	2.96E-15	2.09E-19	3.23E-08	1.45E-35	4.47E-39	1.96E-52	160763.4063	137581.0313	143195.5625	130505.1328	110356.2266	123705.2578	208634.7031	199385.5156	211398.1406	163331.5625	191858.7969	165933.9531
_AASAATAAPTATPAAQESGTIPK_.3	swissprot_homo_201604	O00116	Alkyldihydroxyacetonephosphate synthase, peroxisomal	Filtered	0.005397675	Filtered	Filtered	0.008113601	Filtered	160763.4063	137581.0313	143195.5625	130505.1328	110356.2266	123705.2578	208634.7031	199385.5156	211398.1406	163331.5625	191858.7969	165933.9531
_IVNLAC[+57]K_.2	swissprot_homo_201604	O00116	Alkyldihydroxyacetonephosphate synthase, peroxisomal	0.002790317	Filtered	Filtered	0.008717981	Filtered	0.000285288	183720.4375	NaN	NaN	207700.7656	NaN	1519023.75	208634.7031	199385.5156	211398.1406	163331.5625	191858.7969	165933.9531
_YGSVAFPNFEQGVAC[+57]LR_.2	swissprot_homo_201604	O00116	Alkyldihydroxyacetonephosphate synthase, peroxisomal	4.55E-12	9.30E-18	5.11E-07	5.01E-38	2.92E-31	1.13E-30	171744.2188	187165.8906	193945.875	160023	201188.4375	184429.2969	208634.7031	199385.5156	211398.1406	163331.5625	191858.7969	165933.9531
_YGSVAFPNFEQGVAC[+57]LR_.3	swissprot_homo_201604	O00116	Alkyldihydroxyacetonephosphate synthase, peroxisomal	7.63E-08	3.30E-05	0.000502426	8.35E-13	3.26E-06	2.83E-05	171744.2188	187165.8906	193945.875	160023	201188.4375	184429.2969	208634.7031	199385.5156	211398.1406	163331.5625	191858.7969	165933.9531
_GFDPNQLSVATLLFEGDR_.3	swissprot_homo_201604	O00116	Alkyldihydroxyacetonephosphate synthase, peroxisomal	1.11E-24	1.35E-27	1.08E-08	9.67E-18	2.95E-28	1.05E-44	18456.03516	22211.17188	30589.06836	11336.41309	21160.40625	16837.74609	208634.7031	199385.5156	211398.1406	163331.5625	191858.7969	165933.9531
_ESISDVGFGMLK_.2	swissprot_homo_201604	O00116	Alkyldihydroxyacetonephosphate synthase, peroxisomal	4.61E-05	1.97E-11	1.15E-05	8.69E-17	1.95E-37	7.56E-50	564204.8125	422090.9063	450136.5625	294202.9688	361719.4375	355695.7813	208634.7031	199385.5156	211398.1406	163331.5625	191858.7969	165933.9531
_ESISDVGFGM[+16]LK_.2	swissprot_homo_201604	O00116	Alkyldihydroxyacetonephosphate synthase, peroxisomal	Filtered	Filtered	Filtered	Filtered	Filtered	Filtered	564204.8125	422090.9063	450136.5625	294202.9688	361719.4375	355695.7813	208634.7031	199385.5156	211398.1406	163331.5625	191858.7969	165933.9531
_NIYGNIEDLVVHIK_.3	swissprot_homo_201604	O00116	Alkyldihydroxyacetonephosphate synthase, peroxisomal	6.48E-27	2.79E-21	1.67E-08	2.87E-15	8.84E-07	9.39E-22	163092.0781	128479.125	128236.1563	100738.8281	108819.7734	111291.8672	208634.7031	199385.5156	211398.1406	163331.5625	191858.7969	165933.9531
_NIYGNIEDLVVHIK_.2	swissprot_homo_201604	O00116	Alkyldihydroxyacetonephosphate synthase, peroxisomal	Filtered	Filtered	Filtered	Filtered	Filtered	Filtered	163092.0781	128479.125	128236.1563	100738.8281	108819.7734	111291.8672	208634.7031	199385.5156	211398.1406	163331.5625	191858.7969	165933.9531
_TIISLDTSQMNR_.2	swissprot_homo_201604	O00116	Alkyldihydroxyacetonephosphate synthase, peroxisomal	2.63E-12	1.69E-14	2.46E-05	1.28E-26	1.22E-25	3.69E-28	378979.0625	403826.7813	416933.3438	273519.5625	305605.5938	297544.7188	208634.7031	199385.5156	211398.1406	163331.5625	191858.7969	165933.9531
_TIISLDTSQM[+16]NR_.2	swissprot_homo_201604	O00116	Alkyldihydroxyacetonephosphate synthase, peroxisomal	Filtered	Filtered	Filtered	Filtered	Filtered	Filtered	378979.0625	403826.7813	416933.3438	273519.5625	305605.5938	297544.7188	208634.7031	199385.5156	211398.1406	163331.5625	191858.7969	165933.9531
_EWIQNTLGVNVEHK_.3	swissprot_homo_201604	O00116	Alkyldihydroxyacetonephosphate synthase, peroxisomal	0.001640198	Filtered	0.002345478	Filtered	Filtered	Filtered	158002.8906	NaN	179018.3906	80365.76563	90644.52344	83491.64063	208634.7031	199385.5156	211398.1406	163331.5625	191858.7969	165933.9531
_EWIQNTLGVNVEHK_.2	swissprot_homo_201604	O00116	Alkyldihydroxyacetonephosphate synthase, peroxisomal	0.009283259	Filtered	0.000715219	0.001757857	4.20E-17	1.30E-13	158002.8906	NaN	179018.3906	80365.76563	90644.52344	83491.64063	208634.7031	199385.5156	211398.1406	163331.5625	191858.7969	165933.9531
_QVYDIAAK_.2	swissprot_homo_201604	O00116	Alkyldihydroxyacetonephosphate synthase, peroxisomal	0.00867651	0.000466293	0.002197592	0.002262527	Filtered	Filtered	550712.375	512623.1563	658463.0625	537316.25	NaN	NaN	208634.7031	199385.5156	211398.1406	163331.5625	191858.7969	165933.9531
_GISDPLTVFEQTEAAAR_.2	swissprot_homo_201604	O00116	Alkyldihydroxyacetonephosphate synthase, peroxisomal	Filtered	1.32E-12	0.000409529	0.001528433	Filtered	Filtered	NaN	192410.3281	92277.35156	80424.85156	9562.694336	29256.68164	208634.7031	199385.5156	211398.1406	163331.5625	191858.7969	165933.9531
_GISDPLTVFEQTEAAAR_.3	swissprot_homo_201604	O00116	Alkyldihydroxyacetonephosphate synthase, peroxisomal	Filtered	Filtered	0.002171239	0.000629118	0.002503296	4.97E-09	NaN	192410.3281	92277.35156	80424.85156	9562.694336	29256.68164	208634.7031	199385.5156	211398.1406	163331.5625	191858.7969	165933.9531
_GVQFAPFSTC[+57]R_.2	swissprot_homo_201604	O00116	Alkyldihydroxyacetonephosphate synthase, peroxisomal	Filtered	Filtered	Filtered	0.002211482	0.001709314	3.32E-13	NaN	NaN	NaN	39892.98828	58233.10156	54757.35938	208634.7031	199385.5156	211398.1406	163331.5625	191858.7969	165933.9531
_WNGWGYNDSK_.2	swissprot_homo_201604	O00116	Alkyldihydroxyacetonephosphate synthase, peroxisomal	Filtered	Filtered	Filtered	Filtered	Filtered	Filtered	NaN	NaN	NaN	NaN	NaN	NaN	208634.7031	199385.5156	211398.1406	163331.5625	191858.7969	165933.9531
_MSTGPDIHHFIMGSEGTLGVITEATIK_.4	swissprot_homo_201604	O00116	Alkyldihydroxyacetonephosphate synthase, peroxisomal	3.20E-07	3.66E-12	0.000359291	0.000725826	Filtered	Filtered	581839.9375	122124.9219	486575.0625	388453.625	NaN	NaN	208634.7031	199385.5156	211398.1406	163331.5625	191858.7969	165933.9531
_MSTGPDIHHFIMGSEGTLGVITEATIK_.3	swissprot_homo_201604	O00116	Alkyldihydroxyacetonephosphate synthase, peroxisomal	Filtered	Filtered	Filtered	Filtered	Filtered	Filtered	581839.9375	122124.9219	486575.0625	388453.625	NaN	NaN	208634.7031	199385.5156	211398.1406	163331.5625	191858.7969	165933.9531
_ILWVDENNLTAHVEAGITGQELER_.3	swissprot_homo_201604	O00116	Alkyldihydroxyacetonephosphate synthase, peroxisomal	Filtered	Filtered	Filtered	Filtered	Filtered	Filtered	NaN	NaN	NaN	NaN	NaN	NaN	208634.7031	199385.5156	211398.1406	163331.5625	191858.7969	165933.9531
_RYPLSGMGLPTFK_.3	swissprot_homo_201604	O00116	Alkyldihydroxyacetonephosphate synthase, peroxisomal	Filtered	Filtered	0.001912084	Filtered	Filtered	Filtered	NaN	NaN	41499.70703	NaN	NaN	NaN	208634.7031	199385.5156	211398.1406	163331.5625	191858.7969	165933.9531
_EEILANGGSLSHHHGVGK_.4	swissprot_homo_201604	O00116	Alkyldihydroxyacetonephosphate synthase, peroxisomal	Filtered	Filtered	Filtered	Filtered	Filtered	Filtered	NaN	NaN	NaN	NaN	NaN	NaN	208634.7031	199385.5156	211398.1406	163331.5625	191858.7969	165933.9531
_RAASAATAAPTATPAAQESGTIPK_.3	swissprot_homo_201604	O00116	Alkyldihydroxyacetonephosphate synthase, peroxisomal	Filtered	Filtered	Filtered	Filtered	Filtered	Filtered	NaN	NaN	NaN	NaN	NaN	NaN	208634.7031	199385.5156	211398.1406	163331.5625	191858.7969	165933.9531
_FSLIDLAGNER_.2	swissprot_homo_201604	O00139	Kinesin-like protein KIF2A	3.14E-12	1.08E-18	0.000171217	1.05E-47	4.61E-42	6.71E-58	127659.3828	154554.6875	160932.0156	145360.75	167513.9688	164616.2656	132536.8438	132923.1406	141800.7656	118341.2656	136182.5313	135131.2188
_IDILTELR_.2	swissprot_homo_201604	O00139	Kinesin-like protein KIF2A	3.80E-06	6.19E-10	0.000148241	8.66E-18	8.92E-23	5.85E-30	152767.0156	129818.1797	137271.375	107130.1797	111363.3359	140438.9531	132536.8438	132923.1406	141800.7656	118341.2656	136182.5313	135131.2188
_QQVQVVGLQER_.2	swissprot_homo_201604	O00139	Kinesin-like protein KIF2A	0.003038717	0.005705792	0.001710787	5.77E-06	1.23E-06	Filtered	117184.1328	114396.5469	127198.8984	102532.8594	129670.3125	NaN	132536.8438	132923.1406	141800.7656	118341.2656	136182.5313	135131.2188
_LIDIGNSC[+57]R_.2	swissprot_homo_201604	O00139	Kinesin-like protein KIF2A	0.001370497	Filtered	0.00077313	0.002930872	Filtered	3.27E-12	205877.3281	NaN	150028.1094	126251.4609	NaN	100338.4219	132536.8438	132923.1406	141800.7656	118341.2656	136182.5313	135131.2188
_DLDVITIPSK_.2	swissprot_homo_201604	O00139	Kinesin-like protein KIF2A	2.63E-19	1.23E-17	1.71E-08	1.86E-29	1.45E-07	0.000127643	154821.8906	147905.5625	151269.0938	102017.4219	88459.25781	92619.35938	132536.8438	132923.1406	141800.7656	118341.2656	136182.5313	135131.2188
_ARPSQFPEQSSSAQQNGSVSDISPVQAAK_.3	swissprot_homo_201604	O00139	Kinesin-like protein KIF2A	0.001191011	0.00010582	0.001390341	0.001577947	1.96E-06	1.64E-14	3290.412598	2672.737793	1	1	5931.302246	3158.285156	132536.8438	132923.1406	141800.7656	118341.2656	136182.5313	135131.2188
_VFDLLNR_.2	swissprot_homo_201604	O00139	Kinesin-like protein KIF2A	0.001593593	4.57E-07	Filtered	2.56E-12	0.007077229	Filtered	122435.8594	81220.875	NaN	89661.54688	562334.25	NaN	132536.8438	132923.1406	141800.7656	118341.2656	136182.5313	135131.2188
_AALQEEEQASK_.2	swissprot_homo_201604	O00139	Kinesin-like protein KIF2A	0.002021051	0.001816399	0.001265439	5.37E-07	0.009080273	0.001492095	132975.1719	95199.70313	104908.4219	104248.4219	109562.9844	83150.57031	132536.8438	132923.1406	141800.7656	118341.2656	136182.5313	135131.2188
_GMATC[+57]FAYGQTGSGK_.2	swissprot_homo_201604	O00139	Kinesin-like protein KIF2A	1.21E-11	3.79E-12	0.00119673	4.35E-07	Filtered	0.001837323	94338.25	87764.14063	77433.4375	51720.83203	NaN	64061.05859	132536.8438	132923.1406	141800.7656	118341.2656	136182.5313	135131.2188
_DSFIGENSR_.2	swissprot_homo_201604	O00139	Kinesin-like protein KIF2A	3.97E-07	2.50E-11	0.000228873	1.03E-06	Filtered	Filtered	274756.125	287693.7188	331039.4688	279345.375	NaN	NaN	132536.8438	132923.1406	141800.7656	118341.2656	136182.5313	135131.2188
_AQDVDATNPNYEIMC[+57]MIR_.2	swissprot_homo_201604	O00139	Kinesin-like protein KIF2A	9.04E-05	5.34E-14	6.45E-05	3.16E-06	6.26E-12	1.07E-11	34565.67188	35646.57813	39768.52734	15243.21875	25955.93555	27136.52539	132536.8438	132923.1406	141800.7656	118341.2656	136182.5313	135131.2188
_AQDVDATNPNYEIMC[+57]MIR_.3	swissprot_homo_201604	O00139	Kinesin-like protein KIF2A	Filtered	Filtered	Filtered	Filtered	Filtered	Filtered	34565.67188	35646.57813	39768.52734	15243.21875	25955.93555	27136.52539	132536.8438	132923.1406	141800.7656	118341.2656	136182.5313	135131.2188
_DVFLMLK_.2	swissprot_homo_201604	O00139	Kinesin-like protein KIF2A	0.001377453	0.000497575	0.001191943	2.43E-08	1.01E-06	Filtered	26588.80664	38288.82422	35642.23438	29541.13477	26081.80273	NaN	132536.8438	132923.1406	141800.7656	118341.2656	136182.5313	135131.2188
_FDYAFDDSAPNEMVYR_.2	swissprot_homo_201604	O00139	Kinesin-like protein KIF2A	1.24E-18	2.04E-17	9.04E-05	1.48E-27	9.07E-18	1.27E-26	69953.65625	85818.19531	85467.01563	56466.67578	53600.11328	40500.16797	132536.8438	132923.1406	141800.7656	118341.2656	136182.5313	135131.2188
_FDYAFDDSAPNEMVYR_.3	swissprot_homo_201604	O00139	Kinesin-like protein KIF2A	Filtered	Filtered	Filtered	Filtered	Filtered	Filtered	69953.65625	85818.19531	85467.01563	56466.67578	53600.11328	40500.16797	132536.8438	132923.1406	141800.7656	118341.2656	136182.5313	135131.2188
_DVVMVHEPK_.2	swissprot_homo_201604	O00139	Kinesin-like protein KIF2A	Filtered	0.000182636	0.00094442	Filtered	Filtered	Filtered	NaN	88789.88281	60019.22266	NaN	NaN	NaN	132536.8438	132923.1406	141800.7656	118341.2656	136182.5313	135131.2188
_TC[+57]MIATISPGMASC[+57]ENTLNTLR_.3	swissprot_homo_201604	O00139	Kinesin-like protein KIF2A	1.76E-05	3.60E-05	0.00113203	6.80E-05	5.41E-12	0.004761436	57613.51172	41871.51563	53507.96875	25241.24805	34948.03125	38851.30469	132536.8438	132923.1406	141800.7656	118341.2656	136182.5313	135131.2188
_GSLDYRPLTTADPIDEHR_.4	swissprot_homo_201604	O00139	Kinesin-like protein KIF2A	0.001140935	0.000165388	Filtered	0.000108254	Filtered	3.07E-05	334653.0625	298996.6875	NaN	146271.1719	NaN	219381.2656	132536.8438	132923.1406	141800.7656	118341.2656	136182.5313	135131.2188
_GSLDYRPLTTADPIDEHR_.2	swissprot_homo_201604	O00139	Kinesin-like protein KIF2A	Filtered	Filtered	Filtered	Filtered	Filtered	Filtered	334653.0625	298996.6875	NaN	146271.1719	NaN	219381.2656	132536.8438	132923.1406	141800.7656	118341.2656	136182.5313	135131.2188
_RLQQQELR_.2	swissprot_homo_201604	O00139	Kinesin-like protein KIF2A	Filtered	Filtered	Filtered	Filtered	Filtered	Filtered	NaN	NaN	NaN	NaN	NaN	NaN	132536.8438	132923.1406	141800.7656	118341.2656	136182.5313	135131.2188
_LEGAEINK_.2	swissprot_homo_201604	O00139	Kinesin-like protein KIF2A	Filtered	Filtered	Filtered	0.00222574	Filtered	Filtered	NaN	NaN	NaN	575486.25	NaN	NaN	132536.8438	132923.1406	141800.7656	118341.2656	136182.5313	135131.2188
_LQQQELR_.2	swissprot_homo_201604	O00139	Kinesin-like protein KIF2A	Filtered	Filtered	Filtered	Filtered	Filtered	Filtered	NaN	NaN	NaN	NaN	NaN	NaN	132536.8438	132923.1406	141800.7656	118341.2656	136182.5313	135131.2188
_THTMGGDFSGK_.2	swissprot_homo_201604	O00139	Kinesin-like protein KIF2A	Filtered	Filtered	0.001251618	Filtered	Filtered	Filtered	NaN	NaN	263588.625	NaN	NaN	NaN	132536.8438	132923.1406	141800.7656	118341.2656	136182.5313	135131.2188
_ELTVDPTAAGDVRPIMHHPPNQIDDLETQWGVGSSPQR_.5	swissprot_homo_201604	O00139	Kinesin-like protein KIF2A	Filtered	Filtered	Filtered	Filtered	Filtered	Filtered	NaN	NaN	NaN	NaN	NaN	NaN	132536.8438	132923.1406	141800.7656	118341.2656	136182.5313	135131.2188
_YLENQTFR_.2	swissprot_homo_201604	O00139	Kinesin-like protein KIF2A	Filtered	Filtered	Filtered	Filtered	Filtered	Filtered	NaN	NaN	NaN	NaN	NaN	NaN	132536.8438	132923.1406	141800.7656	118341.2656	136182.5313	135131.2188
_C[+57]VEDVLK_.2	swissprot_homo_201604	O00139	Kinesin-like protein KIF2A	Filtered	Filtered	Filtered	Filtered	Filtered	Filtered	NaN	NaN	NaN	NaN	NaN	NaN	132536.8438	132923.1406	141800.7656	118341.2656	136182.5313	135131.2188
_HFVLDEC[+57]DK_.2	swissprot_homo_201604	O00148	ATP-dependent RNA helicase DDX39A	5.13E-14	1.17E-19	2.76E-07	9.07E-39	4.42E-46	2.21E-44	1400263.25	1415894.75	1401845.875	1095418.875	1372236.125	1183936.875	751855.375	753907	750225.3125	605149.625	701118.75	612131.9375
_VSVFFGGLSIK_.2	swissprot_homo_201604	O00148	ATP-dependent RNA helicase DDX39A	4.05E-15	3.76E-19	1.85E-09	3.79E-52	3.57E-43	1.03E-56	548264.1875	521945.6875	580401.0625	459317.4688	481890.5313	459001.8125	751855.375	753907	750225.3125	605149.625	701118.75	612131.9375
_NC[+57]PHVVVGTPGR_.2	swissprot_homo_201604	O00148	ATP-dependent RNA helicase DDX39A	7.17E-07	4.83E-07	0.000244828	2.77E-15	1.69E-20	1.49E-32	307038.7813	323880.625	268429.0313	260712.5781	249229.6094	193457.1563	751855.375	753907	750225.3125	605149.625	701118.75	612131.9375
_NC[+57]PHVVVGTPGR_.3	swissprot_homo_201604	O00148	ATP-dependent RNA helicase DDX39A	Filtered	Filtered	Filtered	Filtered	Filtered	Filtered	307038.7813	323880.625	268429.0313	260712.5781	249229.6094	193457.1563	751855.375	753907	750225.3125	605149.625	701118.75	612131.9375
_VNIVFNYDMPEDSDTYLHR_.3	swissprot_homo_201604	O00148	ATP-dependent RNA helicase DDX39A	1.82E-09	5.08E-10	0.000855394	5.32E-14	1.05E-19	1.84E-18	1540696.625	1398974.625	1446043.5	1163962	1292972.5	1268255.5	751855.375	753907	750225.3125	605149.625	701118.75	612131.9375
_VNIVFNYDMPEDSDTYLHR_.2	swissprot_homo_201604	O00148	ATP-dependent RNA helicase DDX39A	1.52E-17	6.94E-12	5.41E-08	9.77E-32	4.57E-47	8.29E-47	1540696.625	1398974.625	1446043.5	1163962	1292972.5	1268255.5	751855.375	753907	750225.3125	605149.625	701118.75	612131.9375
_VNIVFNYDM[+16]PEDSDTYLHR_.3	swissprot_homo_201604	O00148	ATP-dependent RNA helicase DDX39A	Filtered	Filtered	Filtered	Filtered	Filtered	Filtered	1540696.625	1398974.625	1446043.5	1163962	1292972.5	1268255.5	751855.375	753907	750225.3125	605149.625	701118.75	612131.9375
_GMAQEER_.2	swissprot_homo_201604	O00148	ATP-dependent RNA helicase DDX39A	7.89E-05	2.63E-07	Filtered	Filtered	Filtered	0.003735247	196734.5313	211694.8594	NaN	NaN	NaN	98140.51563	751855.375	753907	750225.3125	605149.625	701118.75	612131.9375
_FEVNVAELPEEIDISTYIEQSR_.3	swissprot_homo_201604	O00148	ATP-dependent RNA helicase DDX39A	1.00E-27	3.53E-29	2.05E-06	3.82E-37	1.13E-64	5.75E-62	75054.45313	77339.52344	85566.57031	52278.16406	80699.10156	69458.83594	751855.375	753907	750225.3125	605149.625	701118.75	612131.9375
_QC[+57]MMFSATLSK_.2	swissprot_homo_201604	O00148	ATP-dependent RNA helicase DDX39A	6.83E-07	1.74E-15	1.12E-05	5.30E-05	4.54E-14	2.31E-13	178105.9063	148289.7969	176284.5938	111345.3906	97468.65625	125349.5859	751855.375	753907	750225.3125	605149.625	701118.75	612131.9375
_FMQDPMEVFVDDETK_.2	swissprot_homo_201604	O00148	ATP-dependent RNA helicase DDX39A	2.75E-15	9.89E-20	1.19E-09	2.68E-38	1.13E-47	4.43E-46	608155.75	648560.75	642000.0625	599431.9375	434731.9375	608742.8125	751855.375	753907	750225.3125	605149.625	701118.75	612131.9375
_FMQDPMEVFVDDETK_.3	swissprot_homo_201604	O00148	ATP-dependent RNA helicase DDX39A	2.39E-13	3.65E-10	1.60E-06	3.46E-16	3.22E-14	1.29E-38	608155.75	648560.75	642000.0625	599431.9375	434731.9375	608742.8125	751855.375	753907	750225.3125	605149.625	701118.75	612131.9375
_FM[+16]QDPMEVFVDDETK_.2	swissprot_homo_201604	O00148	ATP-dependent RNA helicase DDX39A	Filtered	Filtered	Filtered	Filtered	5.82E-09	Filtered	608155.75	648560.75	642000.0625	599431.9375	434731.9375	608742.8125	751855.375	753907	750225.3125	605149.625	701118.75	612131.9375
_C[+57]MALAQLLVEQNFPAIAIHR_.3	swissprot_homo_201604	O00148	ATP-dependent RNA helicase DDX39A	4.02E-13	4.58E-16	2.91E-05	2.81E-17	1.79E-45	1.64E-39	129177.4453	118979.2031	113670.6641	113268.5547	117113.9766	103015.6328	751855.375	753907	750225.3125	605149.625	701118.75	612131.9375
_C[+57]M[+16]ALAQLLVEQNFPAIAIHR_.3	swissprot_homo_201604	O00148	ATP-dependent RNA helicase DDX39A	Filtered	Filtered	Filtered	Filtered	Filtered	Filtered	129177.4453	118979.2031	113670.6641	113268.5547	117113.9766	103015.6328	751855.375	753907	750225.3125	605149.625	701118.75	612131.9375
_C[+57]MALAQLLVEQNFPAIAIHR_.2	swissprot_homo_201604	O00148	ATP-dependent RNA helicase DDX39A	Filtered	Filtered	Filtered	Filtered	Filtered	Filtered	129177.4453	118979.2031	113670.6641	113268.5547	117113.9766	103015.6328	751855.375	753907	750225.3125	605149.625	701118.75	612131.9375
_DFEQPLAISR_.2	swissprot_homo_201604	O00151	PDZ and LIM domain protein 1	2.69E-12	3.42E-09	0.000831713	3.52E-07	3.93E-13	1.18E-08	160738.2969	200282.0781	196792.5156	144158	163284.5625	103654.7266	168407.5469	190338.1875	196026.8125	184591.2188	158669.2656	176968.1563
_GC[+57]TDNLTLTVAR_.2	swissprot_homo_201604	O00151	PDZ and LIM domain protein 1	3.35E-05	5.53E-06	0.000928715	0.000894572	1.33E-27	8.72E-34	251647.8438	276083.3125	291859.1563	225024.4219	242055.625	357149.2188	168407.5469	190338.1875	196026.8125	184591.2188	158669.2656	176968.1563
_C[+57]GTGIVGVFVK_.2	swissprot_homo_201604	O00151	PDZ and LIM domain protein 1	0.001555349	8.55E-08	0.002501413	Filtered	0.002177172	1.29E-08	92836.50781	94649.1875	99428.75	NaN	70667.60156	70100.5	168407.5469	190338.1875	196026.8125	184591.2188	158669.2656	176968.1563
_HPEC[+57]YVC[+57]TDC[+57]GTNLK_.3	swissprot_homo_201604	O00151	PDZ and LIM domain protein 1	Filtered	Filtered	Filtered	Filtered	Filtered	Filtered	NaN	NaN	NaN	NaN	NaN	NaN	168407.5469	190338.1875	196026.8125	184591.2188	158669.2656	176968.1563
_VAASIGNAQK_.2	swissprot_homo_201604	O00151	PDZ and LIM domain protein 1	Filtered	Filtered	Filtered	Filtered	Filtered	Filtered	NaN	NaN	NaN	NaN	NaN	NaN	168407.5469	190338.1875	196026.8125	184591.2188	158669.2656	176968.1563
_GC[+57]VITISGR_.2	swissprot_homo_201604	O00154	Cytosolic acyl coenzyme A thioester hydrolase	1.28E-12	1.18E-21	0.000133702	7.14E-13	1.56E-15	1.97E-30	357754.0313	344817.875	352133.0625	335295.375	315804.9063	342654.75	338265.0938	317529.875	395096.875	291608.6875	208633.2813	302595.2188
_ATLWYVPLSLK_.2	swissprot_homo_201604	O00154	Cytosolic acyl coenzyme A thioester hydrolase	1.62E-08	9.29E-12	0.001165344	3.22E-05	0.000596707	0.006063257	562492.25	514241.5625	574210.5	363436.1563	95222.28906	478288.6563	338265.0938	317529.875	395096.875	291608.6875	208633.2813	302595.2188
_TNIVTASVDAINFHDK_.2	swissprot_homo_201604	O00154	Cytosolic acyl coenzyme A thioester hydrolase	1.33E-18	2.88E-17	1.14E-06	3.86E-29	2.40E-45	1.25E-50	94548.98438	93530.15625	258947.0625	176094.5781	214872.625	86842.26563	338265.0938	317529.875	395096.875	291608.6875	208633.2813	302595.2188
_TNIVTASVDAINFHDK_.3	swissprot_homo_201604	O00154	Cytosolic acyl coenzyme A thioester hydrolase	Filtered	Filtered	0.009975088	0.002062883	0.003070547	Filtered	94548.98438	93530.15625	258947.0625	176094.5781	214872.625	86842.26563	338265.0938	317529.875	395096.875	291608.6875	208633.2813	302595.2188
_SLPVPQLVPETEDEK_.2	swissprot_homo_201604	O00154	Cytosolic acyl coenzyme A thioester hydrolase	2.29E-14	6.40E-16	2.09E-06	1.77E-24	9.45E-32	2.15E-30	556495.5625	542906.375	557213.75	251267.7813	504098.1563	507043.125	338265.0938	317529.875	395096.875	291608.6875	208633.2813	302595.2188
_SLPVPQLVPETEDEK_.3	swissprot_homo_201604	O00154	Cytosolic acyl coenzyme A thioester hydrolase	Filtered	Filtered	Filtered	0.006307786	Filtered	Filtered	556495.5625	542906.375	557213.75	251267.7813	504098.1563	507043.125	338265.0938	317529.875	395096.875	291608.6875	208633.2813	302595.2188
_VLEVPPVVYSR_.2	swissprot_homo_201604	O00154	Cytosolic acyl coenzyme A thioester hydrolase	1.21E-17	2.62E-07	2.21E-07	2.68E-24	1.32E-17	1.91E-48	860723.6875	901893.125	953673.0625	709632.875	744335.9375	844534.5	338265.0938	317529.875	395096.875	291608.6875	208633.2813	302595.2188
_VLEVPPVVYSR_.3	swissprot_homo_201604	O00154	Cytosolic acyl coenzyme A thioester hydrolase	Filtered	Filtered	Filtered	Filtered	Filtered	Filtered	860723.6875	901893.125	953673.0625	709632.875	744335.9375	844534.5	338265.0938	317529.875	395096.875	291608.6875	208633.2813	302595.2188
_MIEEAGAIISTR_.2	swissprot_homo_201604	O00154	Cytosolic acyl coenzyme A thioester hydrolase	3.16E-13	1.33E-16	8.69E-07	6.70E-32	5.92E-59	5.17E-48	285853.5313	265275.25	269224.625	204292.2656	285734.0938	304505.9375	338265.0938	317529.875	395096.875	291608.6875	208633.2813	302595.2188
_IMRPDDANVAGNVHGGTILK_.4	swissprot_homo_201604	O00154	Cytosolic acyl coenzyme A thioester hydrolase	0.001177916	2.75E-10	0.001738131	0.00214685	1.11E-14	1.41E-16	426081.4688	387384.75	384425.9063	287711.6875	312875.75	361851.0313	338265.0938	317529.875	395096.875	291608.6875	208633.2813	302595.2188
_IMRPDDANVAGNVHGGTILK_.3	swissprot_homo_201604	O00154	Cytosolic acyl coenzyme A thioester hydrolase	1.36E-05	1.51E-13	1.35E-05	2.17E-18	2.48E-33	1.12E-55	426081.4688	387384.75	384425.9063	287711.6875	312875.75	361851.0313	338265.0938	317529.875	395096.875	291608.6875	208633.2813	302595.2188
_LMDEVAGIVAAR_.2	swissprot_homo_201604	O00154	Cytosolic acyl coenzyme A thioester hydrolase	5.57E-09	1.35E-09	0.000510081	1.86E-17	1.31E-08	1.11E-06	601035.875	591842.875	594192.375	504920.3125	543786.5625	552322.6875	338265.0938	317529.875	395096.875	291608.6875	208633.2813	302595.2188
_LM[+16]DEVAGIVAAR_.2	swissprot_homo_201604	O00154	Cytosolic acyl coenzyme A thioester hydrolase	Filtered	Filtered	Filtered	Filtered	Filtered	Filtered	601035.875	591842.875	594192.375	504920.3125	543786.5625	552322.6875	338265.0938	317529.875	395096.875	291608.6875	208633.2813	302595.2188
_AASAFFTYVSLSQEGR_.2	swissprot_homo_201604	O00154	Cytosolic acyl coenzyme A thioester hydrolase	8.36E-09	5.58E-15	0.000850275	9.13E-06	3.92E-13	1.40E-14	154532.7344	132690.125	157807.0469	79801.21875	109919.6172	121664.6797	338265.0938	317529.875	395096.875	291608.6875	208633.2813	302595.2188
_AASAFFTYVSLSQEGR_.3	swissprot_homo_201604	O00154	Cytosolic acyl coenzyme A thioester hydrolase	Filtered	Filtered	Filtered	Filtered	Filtered	Filtered	154532.7344	132690.125	157807.0469	79801.21875	109919.6172	121664.6797	338265.0938	317529.875	395096.875	291608.6875	208633.2813	302595.2188
_MTFTSNK_.2	swissprot_homo_201604	O00154	Cytosolic acyl coenzyme A thioester hydrolase	Filtered	Filtered	Filtered	Filtered	Filtered	Filtered	NaN	NaN	NaN	NaN	NaN	NaN	338265.0938	317529.875	395096.875	291608.6875	208633.2813	302595.2188
_SMEIEVLVDADPVVDSSQK_.2	swissprot_homo_201604	O00154	Cytosolic acyl coenzyme A thioester hydrolase	0.001984293	0.000692652	0.001898644	Filtered	Filtered	Filtered	140009.4844	908986.75	170148.9375	NaN	NaN	NaN	338265.0938	317529.875	395096.875	291608.6875	208633.2813	302595.2188
_HSVEVQVNVMSENILTGAK_.3	swissprot_homo_201604	O00154	Cytosolic acyl coenzyme A thioester hydrolase	Filtered	Filtered	Filtered	Filtered	Filtered	Filtered	NaN	NaN	NaN	NaN	NaN	NaN	338265.0938	317529.875	395096.875	291608.6875	208633.2813	302595.2188
_HSVEVQVNVMSENILTGAK_.2	swissprot_homo_201604	O00154	Cytosolic acyl coenzyme A thioester hydrolase	Filtered	Filtered	Filtered	Filtered	Filtered	Filtered	NaN	NaN	NaN	NaN	NaN	NaN	338265.0938	317529.875	395096.875	291608.6875	208633.2813	302595.2188
_SLPVPQLVPETEDEKK_.2	swissprot_homo_201604	O00154	Cytosolic acyl coenzyme A thioester hydrolase	Filtered	Filtered	Filtered	Filtered	Filtered	Filtered	NaN	NaN	NaN	NaN	NaN	NaN	338265.0938	317529.875	395096.875	291608.6875	208633.2813	302595.2188
_LLQSNPVLEAFGNAK_.2	swissprot_homo_201604	O00159	Unconventional myosin-Ic	1.98E-11	2.42E-15	1.33E-07	4.10E-15	8.91E-21	7.43E-31	641723.875	638420.75	658027.75	607433.1875	604626.875	550078.5	372631.5	378450.625	389645.25	341527.1563	349252.3125	355934.0938
_NPIMSQC[+57]FDR_.2	swissprot_homo_201604	O00159	Unconventional myosin-Ic	5.58E-18	3.31E-13	1.51E-05	2.61E-20	4.95E-22	4.73E-32	246672.5938	256483.625	275740.8438	245353.3281	269570.625	315069.0938	372631.5	378450.625	389645.25	341527.1563	349252.3125	355934.0938
_VLQALGSEPIQYAVPVVK_.2	swissprot_homo_201604	O00159	Unconventional myosin-Ic	1.99E-22	4.23E-22	1.97E-11	2.15E-36	1.81E-57	2.77E-63	229498.0313	240447.5469	235167.1875	171794.9219	173559.4688	202654.7031	372631.5	378450.625	389645.25	341527.1563	349252.3125	355934.0938
_LLQFYAETC[+57]PAPER_.2	swissprot_homo_201604	O00159	Unconventional myosin-Ic	1.09E-16	3.96E-15	6.06E-06	1.42E-20	1.38E-39	7.79E-47	164558.7656	136380.4063	163126.0938	287501.0313	385054.0625	451195.2813	372631.5	378450.625	389645.25	341527.1563	349252.3125	355934.0938
_YLGLLENLR_.2	swissprot_homo_201604	O00159	Unconventional myosin-Ic	0.002972673	3.96E-05	0.000969498	2.66E-09	2.76E-12	1.19E-06	179308.4688	185711.0156	179894.5938	135577.9219	160113.7188	135894.2031	372631.5	378450.625	389645.25	341527.1563	349252.3125	355934.0938
_VNSININQGSITFAGGPGR_.2	swissprot_homo_201604	O00159	Unconventional myosin-Ic	1.71E-10	2.25E-14	1.75E-06	2.92E-15	7.63E-24	3.31E-47	117078	142841.3125	118540.5469	104461.9531	115465	116239.8828	372631.5	378450.625	389645.25	341527.1563	349252.3125	355934.0938
_IIC[+57]DLVEEK_.2	swissprot_homo_201604	O00159	Unconventional myosin-Ic	1.36E-13	0.000621409	1.69E-06	3.14E-14	1.15E-28	1.30E-30	384028	400463.625	373161.5	472059.0938	546927.375	539381.6875	372631.5	378450.625	389645.25	341527.1563	349252.3125	355934.0938
_FDEVLIR_.2	swissprot_homo_201604	O00159	Unconventional myosin-Ic	0.002178105	1.40E-07	0.000910198	0.000959129	7.90E-25	4.36E-29	404561.0938	370291.7813	653978.0625	407428.5313	360527.8125	330790.0313	372631.5	378450.625	389645.25	341527.1563	349252.3125	355934.0938
_TLFATEDALEVR_.2	swissprot_homo_201604	O00159	Unconventional myosin-Ic	0.001153846	Filtered	0.000116386	0.000173446	8.25E-34	4.15E-06	7258417.5	NaN	7104502	5294371	5354551.5	5120835	372631.5	378450.625	389645.25	341527.1563	349252.3125	355934.0938
_NPQSYLYLVK_.2	swissprot_homo_201604	O00159	Unconventional myosin-Ic	7.17E-05	6.85E-05	0.000235091	0.000306668	0.003201953	1.55E-05	387659.5	131648.5625	163022.125	178232.3594	238356.1406	172239.3281	372631.5	378450.625	389645.25	341527.1563	349252.3125	355934.0938
_TSFLLNLR_.2	swissprot_homo_201604	O00159	Unconventional myosin-Ic	7.04E-07	7.93E-05	7.23E-05	7.00E-12	7.00E-11	1.68E-10	111850.5313	121300.1797	130104.9531	116883.0234	124532.375	120923.3281	372631.5	378450.625	389645.25	341527.1563	349252.3125	355934.0938
_GIISILDEEC[+57]LRPGEATDLTFLEK_.3	swissprot_homo_201604	O00159	Unconventional myosin-Ic	0.00212553	0.000334775	0.001497872	0.005603752	0.002836639	1.40E-08	120327.2266	93737.52344	98533.14844	88358.52344	68597.05469	74856.08594	372631.5	378450.625	389645.25	341527.1563	349252.3125	355934.0938
_DNYPQSVPR_.2	swissprot_homo_201604	O00159	Unconventional myosin-Ic	Filtered	0.006617412	Filtered	1.11E-06	Filtered	Filtered	NaN	249303.4531	NaN	222587.7031	NaN	NaN	372631.5	378450.625	389645.25	341527.1563	349252.3125	355934.0938
_QLLLTPNAVVIVEDAK_.2	swissprot_homo_201604	O00159	Unconventional myosin-Ic	8.70E-05	0.000942932	0.001046002	Filtered	1.25E-10	1.41E-13	34909.50781	40504.23047	27277.69922	NaN	28967.57227	26638.81055	372631.5	378450.625	389645.25	341527.1563	349252.3125	355934.0938
_GVSFYEVPPHLFAVADTVYR_.3	swissprot_homo_201604	O00159	Unconventional myosin-Ic	1.80E-07	5.35E-10	0.000474069	6.95E-11	4.26E-23	8.74E-31	167939.2031	172464.3125	201691.1875	121284.1719	140575.5625	143499.625	372631.5	378450.625	389645.25	341527.1563	349252.3125	355934.0938
_TFTWLVGK_.2	swissprot_homo_201604	O00159	Unconventional myosin-Ic	0.002161552	Filtered	Filtered	Filtered	Filtered	Filtered	143312.3125	NaN	NaN	NaN	NaN	NaN	372631.5	378450.625	389645.25	341527.1563	349252.3125	355934.0938
_DGTIDFTPGSELLITK_.2	swissprot_homo_201604	O00159	Unconventional myosin-Ic	1.92E-11	2.52E-12	1.16E-05	3.20E-16	5.34E-26	2.18E-39	217106.4531	181460.5469	239916.4219	195479.4063	232615.75	231115.7813	372631.5	378450.625	389645.25	341527.1563	349252.3125	355934.0938
_YMDVQFDFK_.2	swissprot_homo_201604	O00159	Unconventional myosin-Ic	Filtered	Filtered	Filtered	Filtered	Filtered	Filtered	NaN	NaN	NaN	NaN	NaN	NaN	372631.5	378450.625	389645.25	341527.1563	349252.3125	355934.0938
_GDVVLQSDHVIETLTK_.2	swissprot_homo_201604	O00159	Unconventional myosin-Ic	0.002662563	Filtered	Filtered	0.008088984	Filtered	Filtered	46395.82422	NaN	NaN	23077.71289	NaN	NaN	372631.5	378450.625	389645.25	341527.1563	349252.3125	355934.0938
_SAIC[+57]IQSWWR_.2	swissprot_homo_201604	O00159	Unconventional myosin-Ic	Filtered	Filtered	0.004718974	Filtered	1.18E-13	0.009541854	NaN	NaN	126253.1016	NaN	117073.375	158006.125	372631.5	378450.625	389645.25	341527.1563	349252.3125	355934.0938
_SEQEEYEAEGIAWEPVQYFNNK_.3	swissprot_homo_201604	O00159	Unconventional myosin-Ic	2.27E-08	2.78E-09	7.07E-05	5.27E-06	1.93E-07	2.47E-25	125576.7813	132227.125	182088.1719	104896.5234	157912.875	137063.0313	372631.5	378450.625	389645.25	341527.1563	349252.3125	355934.0938
_GAPVGGHILSYLLEK_.3	swissprot_homo_201604	O00159	Unconventional myosin-Ic	0.008516975	0.000159965	Filtered	0.001442821	Filtered	Filtered	39253.11328	40638.56641	NaN	60998.53125	NaN	NaN	372631.5	378450.625	389645.25	341527.1563	349252.3125	355934.0938
_DVESPSWR_.2	swissprot_homo_201604	O00159	Unconventional myosin-Ic	Filtered	Filtered	Filtered	Filtered	Filtered	Filtered	NaN	NaN	NaN	NaN	NaN	NaN	372631.5	378450.625	389645.25	341527.1563	349252.3125	355934.0938
_MSLLQLVEILQSK_.2	swissprot_homo_201604	O00159	Unconventional myosin-Ic	Filtered	Filtered	Filtered	Filtered	Filtered	Filtered	NaN	NaN	NaN	NaN	NaN	NaN	372631.5	378450.625	389645.25	341527.1563	349252.3125	355934.0938
_NGHLAVVAPR_.2	swissprot_homo_201604	O00159	Unconventional myosin-Ic	Filtered	Filtered	Filtered	Filtered	Filtered	Filtered	NaN	NaN	NaN	NaN	NaN	NaN	372631.5	378450.625	389645.25	341527.1563	349252.3125	355934.0938
_KRPETVATQFK_.2	swissprot_homo_201604	O00159	Unconventional myosin-Ic	Filtered	Filtered	Filtered	Filtered	Filtered	Filtered	NaN	NaN	NaN	NaN	NaN	NaN	372631.5	378450.625	389645.25	341527.1563	349252.3125	355934.0938
_TTWGDGGENSPC[+57]NVVSK_.2	swissprot_homo_201604	O00161	Synaptosomal-associated protein 23	7.06E-16	1.27E-17	1.43E-07	2.64E-43	4.49E-27	6.13E-18	667410.5	534053.3125	659667.875	612241.25	569465	748114.4375	334167.5	277484.4063	348142.5313	327801.1563	355492.25	363058.75
_ITNDAREDEMEENLTQVGSILGNLK_.3	swissprot_homo_201604	O00161	Synaptosomal-associated protein 23	1.26E-08	5.63E-06	0.000239291	1.15E-05	1.74E-17	1.31E-11	265281.7188	249621.25	358671.875	333778.75	456179.5938	294874.9375	334167.5	277484.4063	348142.5313	327801.1563	355492.25	363058.75
_DMALNIGNEIDAQNPQIK_.2	swissprot_homo_201604	O00161	Synaptosomal-associated protein 23	2.27E-05	0.000606842	0.000151826	1.00E-13	3.20E-25	2.29E-15	69810.27344	48778.64063	26087.81445	37383.43359	40832.12109	46186.91797	334167.5	277484.4063	348142.5313	327801.1563	355492.25	363058.75
_DMALNIGNEIDAQNPQIK_.3	swissprot_homo_201604	O00161	Synaptosomal-associated protein 23	Filtered	Filtered	Filtered	Filtered	Filtered	Filtered	69810.27344	48778.64063	26087.81445	37383.43359	40832.12109	46186.91797	334167.5	277484.4063	348142.5313	327801.1563	355492.25	363058.75
_EDEMEENLTQVGSILGNLK_.3	swissprot_homo_201604	O00161	Synaptosomal-associated protein 23	1.48E-09	2.18E-20	1.79E-05	1.04E-05	2.00E-06	1.38E-10	14066.29297	10346.67383	11795.84473	14055.69434	9365.466797	21543.53906	334167.5	277484.4063	348142.5313	327801.1563	355492.25	363058.75
_EDEMEENLTQVGSILGNLK_.2	swissprot_homo_201604	O00161	Synaptosomal-associated protein 23	Filtered	0.00089152	0.001914011	Filtered	0.009255048	Filtered	14066.29297	10346.67383	11795.84473	14055.69434	9365.466797	21543.53906	334167.5	277484.4063	348142.5313	327801.1563	355492.25	363058.75
_AHQITDESLESTR_.2	swissprot_homo_201604	O00161	Synaptosomal-associated protein 23	Filtered	Filtered	Filtered	Filtered	Filtered	Filtered	NaN	NaN	NaN	NaN	NaN	NaN	334167.5	277484.4063	348142.5313	327801.1563	355492.25	363058.75
_AHQITDESLESTR_.3	swissprot_homo_201604	O00161	Synaptosomal-associated protein 23	Filtered	Filtered	Filtered	Filtered	Filtered	Filtered	NaN	NaN	NaN	NaN	NaN	NaN	334167.5	277484.4063	348142.5313	327801.1563	355492.25	363058.75
_ILGLAIESQDAGIK_.2	swissprot_homo_201604	O00161	Synaptosomal-associated protein 23	Filtered	0.006823472	Filtered	Filtered	Filtered	Filtered	NaN	95397.50781	NaN	NaN	NaN	NaN	334167.5	277484.4063	348142.5313	327801.1563	355492.25	363058.75
_ILGLAIESQDAGIK_.3	swissprot_homo_201604	O00161	Synaptosomal-associated protein 23	Filtered	Filtered	Filtered	Filtered	Filtered	Filtered	NaN	95397.50781	NaN	NaN	NaN	NaN	334167.5	277484.4063	348142.5313	327801.1563	355492.25	363058.75
_QPGPVTNGQLQQPTTGAASGGYIK_.2	swissprot_homo_201604	O00161	Synaptosomal-associated protein 23	Filtered	Filtered	Filtered	Filtered	Filtered	Filtered	NaN	NaN	NaN	NaN	NaN	NaN	334167.5	277484.4063	348142.5313	327801.1563	355492.25	363058.75
_TITMLDEQK_.2	swissprot_homo_201604	O00161	Synaptosomal-associated protein 23	Filtered	Filtered	Filtered	Filtered	Filtered	Filtered	NaN	NaN	NaN	NaN	NaN	NaN	334167.5	277484.4063	348142.5313	327801.1563	355492.25	363058.75
_IEEGLDQINK_.2	swissprot_homo_201604	O00161	Synaptosomal-associated protein 23	Filtered	Filtered	Filtered	Filtered	Filtered	Filtered	NaN	NaN	NaN	NaN	NaN	NaN	334167.5	277484.4063	348142.5313	327801.1563	355492.25	363058.75
_AHQITDESLESTRR_.3	swissprot_homo_201604	O00161	Synaptosomal-associated protein 23	Filtered	Filtered	Filtered	Filtered	Filtered	Filtered	NaN	NaN	NaN	NaN	NaN	NaN	334167.5	277484.4063	348142.5313	327801.1563	355492.25	363058.75
_TREDNDLDSQVSQEGLGPVLQPQPK_.3	swissprot_homo_201604	O00165	HCLS1-associated protein X-1	3.44E-09	0.000611915	0.00068485	8.71E-05	0.00015957	1.03E-14	82736.49219	111705.4141	92831.09375	38623.57813	86981.95313	54111.26563	73893.10156	91658	74862.28906	37279.93359	58338.79297	56605.48438
_GFFGFPGPR_.2	swissprot_homo_201604	O00165	HCLS1-associated protein X-1	0.002694997	0.000135391	0.000446682	Filtered	Filtered	Filtered	74961.96875	62055.48047	72595.97656	NaN	NaN	NaN	73893.10156	91658	74862.28906	37279.93359	58338.79297	56605.48438
_FHDNFGFDDLVR_.3	swissprot_homo_201604	O00165	HCLS1-associated protein X-1	0.00125655	5.24E-05	0.000820985	Filtered	9.02E-06	7.01E-17	63980.83984	101213.1094	59159.78906	44186.07031	45410.54688	54394.73047	73893.10156	91658	74862.28906	37279.93359	58338.79297	56605.48438
_FHDNFGFDDLVR_.2	swissprot_homo_201604	O00165	HCLS1-associated protein X-1	0.002013597	Filtered	0.002559674	0.000188183	0.000204024	0.006599657	63980.83984	101213.1094	59159.78906	44186.07031	45410.54688	54394.73047	73893.10156	91658	74862.28906	37279.93359	58338.79297	56605.48438
_FDDVWPMDPHPR_.3	swissprot_homo_201604	O00165	HCLS1-associated protein X-1	Filtered	Filtered	0.000951399	Filtered	Filtered	0.000109611	NaN	NaN	100199.1641	NaN	NaN	61310.45313	73893.10156	91658	74862.28906	37279.93359	58338.79297	56605.48438
_FDDVWPMDPHPR_.2	swissprot_homo_201604	O00165	HCLS1-associated protein X-1	Filtered	Filtered	Filtered	Filtered	Filtered	Filtered	NaN	NaN	100199.1641	NaN	NaN	61310.45313	73893.10156	91658	74862.28906	37279.93359	58338.79297	56605.48438
_DFNSIFSDMGAWTLPSHPPELPGPESETPGER_.3	swissprot_homo_201604	O00165	HCLS1-associated protein X-1	2.72E-12	1.18E-09	7.31E-05	3.86E-25	8.65E-29	1.49E-14	55403	54774.30859	57447.19531	29030.15625	42623.87891	44355.54688	73893.10156	91658	74862.28906	37279.93359	58338.79297	56605.48438
_ITKPDGIVEER_.2	swissprot_homo_201604	O00165	HCLS1-associated protein X-1	0.001515324	8.84E-05	Filtered	5.47E-08	0.00424487	7.49E-05	32232.25781	47279.17188	NaN	13687.22168	34278.4375	10667.48438	73893.10156	91658	74862.28906	37279.93359	58338.79297	56605.48438
_ITKPDGIVEER_.3	swissprot_homo_201604	O00165	HCLS1-associated protein X-1	Filtered	Filtered	Filtered	Filtered	Filtered	Filtered	32232.25781	47279.17188	NaN	13687.22168	34278.4375	10667.48438	73893.10156	91658	74862.28906	37279.93359	58338.79297	56605.48438
_IFGGVLESDAR_.2	swissprot_homo_201604	O00165	HCLS1-associated protein X-1	Filtered	Filtered	Filtered	Filtered	Filtered	Filtered	NaN	NaN	NaN	NaN	NaN	NaN	73893.10156	91658	74862.28906	37279.93359	58338.79297	56605.48438
_YPDSHQPR_.2	swissprot_homo_201604	O00165	HCLS1-associated protein X-1	Filtered	Filtered	Filtered	Filtered	Filtered	Filtered	NaN	NaN	NaN	NaN	NaN	NaN	73893.10156	91658	74862.28906	37279.93359	58338.79297	56605.48438
_RTVVDSEGR_.2	swissprot_homo_201604	O00165	HCLS1-associated protein X-1	Filtered	Filtered	Filtered	Filtered	Filtered	Filtered	NaN	NaN	NaN	NaN	NaN	NaN	73893.10156	91658	74862.28906	37279.93359	58338.79297	56605.48438
_GELPDFQDGTK_.2	swissprot_homo_201604	O00170	AH receptor-interacting protein	5.90E-17	8.88E-14	4.98E-06	1.67E-25	8.85E-14	5.85E-16	339726.7188	378740.3125	375328.375	328582.125	351379.9688	329336.5313	268079.6563	273026.125	293534.9688	224817.3438	263777.3125	243666.6875
_TLHSDDEGTVLDDSR_.2	swissprot_homo_201604	O00170	AH receptor-interacting protein	4.96E-09	2.81E-11	8.68E-06	2.41E-20	4.23E-30	1.18E-28	120728.1484	104085.3281	138483.8438	70158.86719	83807.02344	76380.0625	268079.6563	273026.125	293534.9688	224817.3438	263777.3125	243666.6875
_YYDAIAC[+57]LK_.2	swissprot_homo_201604	O00170	AH receptor-interacting protein	2.32E-16	1.40E-11	1.95E-05	5.56E-10	2.05E-28	6.28E-34	343784.0625	336252.7813	366792.6875	275711.0625	356144.9375	325283.4688	268079.6563	273026.125	293534.9688	224817.3438	263777.3125	243666.6875
_AVPLIHQEGNR_.2	swissprot_homo_201604	O00170	AH receptor-interacting protein	3.87E-08	2.92E-11	3.22E-07	2.13E-42	5.75E-41	1.35E-35	227513.8125	220553.3594	209345.375	236986.9375	234814.3281	212902.9063	268079.6563	273026.125	293534.9688	224817.3438	263777.3125	243666.6875
_AVPLIHQEGNR_.3	swissprot_homo_201604	O00170	AH receptor-interacting protein	1.70E-10	1.40E-10	0.000267556	6.00E-13	6.06E-18	2.51E-20	227513.8125	220553.3594	209345.375	236986.9375	234814.3281	212902.9063	268079.6563	273026.125	293534.9688	224817.3438	263777.3125	243666.6875
_HVVLYPLVAK_.2	swissprot_homo_201604	O00170	AH receptor-interacting protein	7.15E-08	1.35E-09	0.000264729	3.25E-06	2.15E-14	4.61E-16	404428.625	389459.875	407715.7813	292331.4688	342176.25	339306.1563	268079.6563	273026.125	293534.9688	224817.3438	263777.3125	243666.6875
_VLELDPALAPVVSR_.2	swissprot_homo_201604	O00170	AH receptor-interacting protein	3.66E-05	1.31E-14	0.000746962	1.08E-06	0.001690442	7.64E-09	347315.5313	347148.125	378296.125	289986.875	321488.7813	332887.4688	268079.6563	273026.125	293534.9688	224817.3438	263777.3125	243666.6875
_VLELDPALAPVVSR_.3	swissprot_homo_201604	O00170	AH receptor-interacting protein	1.08E-10	1.87E-06	0.001258089	0.000185348	0.008848235	2.10E-08	347315.5313	347148.125	378296.125	289986.875	321488.7813	332887.4688	268079.6563	273026.125	293534.9688	224817.3438	263777.3125	243666.6875
_HC[+57]C[+57]GVAQMR_.2	swissprot_homo_201604	O00170	AH receptor-interacting protein	8.22E-10	8.89E-14	4.35E-07	Filtered	2.42E-05	1.02E-21	104857.0391	108421.3516	115256.5391	NaN	52136.60156	79770.97656	268079.6563	273026.125	293534.9688	224817.3438	263777.3125	243666.6875
_AHAAVWNAQEAQADFAK_.2	swissprot_homo_201604	O00170	AH receptor-interacting protein	2.98E-07	3.89E-07	0.000648126	9.39E-13	2.26E-07	2.28E-21	35888.44141	34011.08203	93220.53906	31697.16211	43810.30078	17384.77344	268079.6563	273026.125	293534.9688	224817.3438	263777.3125	243666.6875
_AHAAVWNAQEAQADFAK_.3	swissprot_homo_201604	O00170	AH receptor-interacting protein	Filtered	Filtered	0.002748754	Filtered	Filtered	Filtered	35888.44141	34011.08203	93220.53906	31697.16211	43810.30078	17384.77344	268079.6563	273026.125	293534.9688	224817.3438	263777.3125	243666.6875
_EGEIAQFLC[+57]DIK_.2	swissprot_homo_201604	O00170	AH receptor-interacting protein	0.000495816	1.45E-06	0.000607168	1.17E-07	5.69E-11	1.49E-20	212891.375	187612.4844	273298.9375	173240.0313	210685	202793.1875	268079.6563	273026.125	293534.9688	224817.3438	263777.3125	243666.6875
_VESPGTYQQDPWAMTDEEK_.2	swissprot_homo_201604	O00170	AH receptor-interacting protein	1.48E-12	1.74E-08	0.000553828	2.05E-15	1.56E-19	5.27E-36	99169.6875	143603.4063	138050.6719	117913.4766	131090.2813	127695.0625	268079.6563	273026.125	293534.9688	224817.3438	263777.3125	243666.6875
_VESPGTYQQDPWAMTDEEK_.3	swissprot_homo_201604	O00170	AH receptor-interacting protein	0.005174979	Filtered	Filtered	Filtered	Filtered	Filtered	99169.6875	143603.4063	138050.6719	117913.4766	131090.2813	127695.0625	268079.6563	273026.125	293534.9688	224817.3438	263777.3125	243666.6875
_LPVWETIVC[+57]TMR_.2	swissprot_homo_201604	O00170	AH receptor-interacting protein	1.40E-13	1.11E-17	2.41E-07	9.10E-28	4.85E-31	1.39E-31	1011707.5	1259195.25	1232457.375	1047122.938	1062486.875	1054217.25	268079.6563	273026.125	293534.9688	224817.3438	263777.3125	243666.6875
_LVVEEYYEVLDHC[+57]SSILNK_.3	swissprot_homo_201604	O00170	AH receptor-interacting protein	1.05E-08	2.10E-08	Filtered	2.45E-09	7.98E-14	1.45E-07	288469.6875	147808.1406	21599.17969	110621.9922	124709.7813	117760.7578	268079.6563	273026.125	293534.9688	224817.3438	263777.3125	243666.6875
_LVVEEYYEVLDHC[+57]SSILNK_.2	swissprot_homo_201604	O00170	AH receptor-interacting protein	Filtered	0.000169512	0.000818329	6.11E-05	7.74E-06	5.25E-10	288469.6875	147808.1406	21599.17969	110621.9922	124709.7813	117760.7578	268079.6563	273026.125	293534.9688	224817.3438	263777.3125	243666.6875
_EHSSLGHADLDALQQNPQPLIFHMEMLK_.5	swissprot_homo_201604	O00170	AH receptor-interacting protein	0.001781451	0.002801888	0.009043941	3.28E-13	1.60E-18	4.77E-06	31201.23633	33989.95313	31208.28906	56002.07422	36918.02344	30115.65039	268079.6563	273026.125	293534.9688	224817.3438	263777.3125	243666.6875
_EHSSLGHADLDALQQNPQPLIFHMEMLK_.4	swissprot_homo_201604	O00170	AH receptor-interacting protein	Filtered	Filtered	Filtered	Filtered	Filtered	Filtered	31201.23633	33989.95313	31208.28906	56002.07422	36918.02344	30115.65039	268079.6563	273026.125	293534.9688	224817.3438	263777.3125	243666.6875
_EHSSLGHADLDALQQNPQPLIFHMEM[+16]LK_.5	swissprot_homo_201604	O00170	AH receptor-interacting protein	Filtered	Filtered	Filtered	Filtered	Filtered	Filtered	31201.23633	33989.95313	31208.28906	56002.07422	36918.02344	30115.65039	268079.6563	273026.125	293534.9688	224817.3438	263777.3125	243666.6875
_EHSSLGHADLDALQQNPQPLIFHM[+16]EMLK_.4	swissprot_homo_201604	O00170	AH receptor-interacting protein	Filtered	Filtered	Filtered	Filtered	Filtered	Filtered	31201.23633	33989.95313	31208.28906	56002.07422	36918.02344	30115.65039	268079.6563	273026.125	293534.9688	224817.3438	263777.3125	243666.6875
_GKPMELIIGK_.2	swissprot_homo_201604	O00170	AH receptor-interacting protein	Filtered	Filtered	Filtered	Filtered	Filtered	Filtered	NaN	NaN	NaN	NaN	NaN	NaN	268079.6563	273026.125	293534.9688	224817.3438	263777.3125	243666.6875
_LVLVSPTSEQYDSLLR_.2	swissprot_homo_201604	O00178	GTP-binding protein 1	1.80E-09	2.25E-11	8.35E-06	5.84E-23	1.72E-28	2.81E-19	148701.0156	146830.0625	168692.7344	121634.3672	173290.8281	161797.1094	133341.1719	120023.2344	173462.9375	77127.50781	119922.0156	115264.0234
_LVLVSPTSEQYDSLLR_.3	swissprot_homo_201604	O00178	GTP-binding protein 1	Filtered	Filtered	Filtered	Filtered	Filtered	Filtered	148701.0156	146830.0625	168692.7344	121634.3672	173290.8281	161797.1094	133341.1719	120023.2344	173462.9375	77127.50781	119922.0156	115264.0234
_MC[+57]PIFQISNVTGENLDLLK_.2	swissprot_homo_201604	O00178	GTP-binding protein 1	0.004873998	0.000610627	Filtered	0.000342248	0.000497167	2.99E-08	165825.0625	151832.1719	NaN	61518.10938	130060.7031	129311.4531	133341.1719	120023.2344	173462.9375	77127.50781	119922.0156	115264.0234
_M[+16]C[+57]PIFQISNVTGENLDLLK_.2	swissprot_homo_201604	O00178	GTP-binding protein 1	Filtered	Filtered	Filtered	Filtered	Filtered	Filtered	165825.0625	151832.1719	NaN	61518.10938	130060.7031	129311.4531	133341.1719	120023.2344	173462.9375	77127.50781	119922.0156	115264.0234
_MFLNLLSPR_.2	swissprot_homo_201604	O00178	GTP-binding protein 1	8.73E-06	2.71E-14	0.000368372	5.29E-18	4.06E-12	9.98E-27	85497.42969	61407.47266	57644.74609	48230.04688	56414.52734	54683.51172	133341.1719	120023.2344	173462.9375	77127.50781	119922.0156	115264.0234
_M[+16]FLNLLSPR_.2	swissprot_homo_201604	O00178	GTP-binding protein 1	Filtered	Filtered	Filtered	Filtered	Filtered	Filtered	85497.42969	61407.47266	57644.74609	48230.04688	56414.52734	54683.51172	133341.1719	120023.2344	173462.9375	77127.50781	119922.0156	115264.0234
_DDVIVTASNFSSER_.2	swissprot_homo_201604	O00178	GTP-binding protein 1	4.62E-06	0.003443202	0.000973596	Filtered	7.04E-07	2.18E-05	258788.1719	257148.3594	294051.3438	NaN	415013.5625	303887.1875	133341.1719	120023.2344	173462.9375	77127.50781	119922.0156	115264.0234
_STLLGVLTHGELDNGR_.3	swissprot_homo_201604	O00178	GTP-binding protein 1	0.002081396	1.02E-11	0.002154651	1.41E-14	0.004124219	Filtered	48720.19531	76134.98438	78051.27344	70010.45313	221542.0625	NaN	133341.1719	120023.2344	173462.9375	77127.50781	119922.0156	115264.0234
_STLLGVLTHGELDNGR_.2	swissprot_homo_201604	O00178	GTP-binding protein 1	Filtered	Filtered	Filtered	Filtered	Filtered	Filtered	48720.19531	76134.98438	78051.27344	70010.45313	221542.0625	NaN	133341.1719	120023.2344	173462.9375	77127.50781	119922.0156	115264.0234
_QTATILSMDK_.2	swissprot_homo_201604	O00178	GTP-binding protein 1	Filtered	0.000404669	Filtered	Filtered	Filtered	Filtered	NaN	330316.5938	NaN	NaN	NaN	NaN	133341.1719	120023.2344	173462.9375	77127.50781	119922.0156	115264.0234
_IDMC[+57]PANILQETLK_.2	swissprot_homo_201604	O00178	GTP-binding protein 1	Filtered	Filtered	Filtered	Filtered	Filtered	Filtered	NaN	NaN	NaN	NaN	NaN	NaN	133341.1719	120023.2344	173462.9375	77127.50781	119922.0156	115264.0234
_YQAMVHC[+57]GSIR_.2	swissprot_homo_201604	O00178	GTP-binding protein 1	0.005759399	Filtered	Filtered	Filtered	Filtered	Filtered	8249.22168	NaN	NaN	NaN	NaN	NaN	133341.1719	120023.2344	173462.9375	77127.50781	119922.0156	115264.0234
_VGDNDFLEVR_.2	swissprot_homo_201604	O00178	GTP-binding protein 1	Filtered	Filtered	Filtered	Filtered	Filtered	Filtered	NaN	NaN	NaN	NaN	NaN	NaN	133341.1719	120023.2344	173462.9375	77127.50781	119922.0156	115264.0234
_IPVLVQSK_.2	swissprot_homo_201604	O00178	GTP-binding protein 1	Filtered	Filtered	Filtered	Filtered	Filtered	Filtered	NaN	NaN	NaN	NaN	NaN	NaN	133341.1719	120023.2344	173462.9375	77127.50781	119922.0156	115264.0234
_SMAEQIEADVILLR_.3	swissprot_homo_201604	O00178	GTP-binding protein 1	Filtered	Filtered	Filtered	Filtered	Filtered	0.000123259	NaN	78079.23438	NaN	NaN	NaN	4216.742188	133341.1719	120023.2344	173462.9375	77127.50781	119922.0156	115264.0234
_SMAEQIEADVILLR_.2	swissprot_homo_201604	O00178	GTP-binding protein 1	Filtered	0.009243928	Filtered	Filtered	Filtered	Filtered	NaN	78079.23438	NaN	NaN	NaN	4216.742188	133341.1719	120023.2344	173462.9375	77127.50781	119922.0156	115264.0234
_RVGDNDFLEVR_.3	swissprot_homo_201604	O00178	GTP-binding protein 1	Filtered	Filtered	Filtered	Filtered	Filtered	Filtered	NaN	NaN	NaN	NaN	NaN	NaN	133341.1719	120023.2344	173462.9375	77127.50781	119922.0156	115264.0234
_VAVVGNVDAGK_.2	swissprot_homo_201604	O00178	GTP-binding protein 1	Filtered	Filtered	Filtered	Filtered	Filtered	Filtered	NaN	NaN	NaN	NaN	NaN	NaN	133341.1719	120023.2344	173462.9375	77127.50781	119922.0156	115264.0234
_TSSVGNDILGFDSEGNVVNKPDSHGGSLEWTK_.3	swissprot_homo_201604	O00178	GTP-binding protein 1	Filtered	0.004700036	0.001598785	0.001477464	0.004503627	2.79E-06	NaN	67304.97656	67565.49219	31929.42188	22876.80664	24099.26563	133341.1719	120023.2344	173462.9375	77127.50781	119922.0156	115264.0234
_TSSVGNDILGFDSEGNVVNKPDSHGGSLEWTK_.4	swissprot_homo_201604	O00178	GTP-binding protein 1	Filtered	Filtered	0.009380914	Filtered	Filtered	Filtered	NaN	67304.97656	67565.49219	31929.42188	22876.80664	24099.26563	133341.1719	120023.2344	173462.9375	77127.50781	119922.0156	115264.0234
_SAMDSPVPASMFAPEPSSPGAAR_.2	swissprot_homo_201604	O00178	GTP-binding protein 1	Filtered	Filtered	Filtered	Filtered	Filtered	Filtered	NaN	NaN	NaN	NaN	NaN	NaN	133341.1719	120023.2344	173462.9375	77127.50781	119922.0156	115264.0234
_TPEYLHIDQR_.2	swissprot_homo_201604	O00178	GTP-binding protein 1	0.003123411	Filtered	0.004406465	0.008492665	Filtered	Filtered	63659.07813	NaN	91366.3125	37838.3125	NaN	NaN	133341.1719	120023.2344	173462.9375	77127.50781	119922.0156	115264.0234
_TPEYLHIDQR_.3	swissprot_homo_201604	O00178	GTP-binding protein 1	Filtered	Filtered	Filtered	Filtered	Filtered	Filtered	63659.07813	NaN	91366.3125	37838.3125	NaN	NaN	133341.1719	120023.2344	173462.9375	77127.50781	119922.0156	115264.0234
_VITFIDLAGHEK_.2	swissprot_homo_201604	O00178	GTP-binding protein 1	Filtered	Filtered	Filtered	Filtered	Filtered	Filtered	NaN	NaN	NaN	NaN	NaN	NaN	133341.1719	120023.2344	173462.9375	77127.50781	119922.0156	115264.0234
_GGQTASFALK_.2	swissprot_homo_201604	O00178	GTP-binding protein 1	Filtered	Filtered	Filtered	Filtered	Filtered	Filtered	NaN	NaN	NaN	NaN	NaN	NaN	133341.1719	120023.2344	173462.9375	77127.50781	119922.0156	115264.0234
_IMLLDEFTTK_.2	swissprot_homo_201604	O00186	Syntaxin-binding protein 3	2.27E-09	1.22E-07	0.00017995	2.05E-18	0.001485438	2.08E-18	118808.8906	103606.3984	107395.9375	93078.6875	90995.80469	90278.41406	143893.7656	68552.10938	72684.07031	60906.98828	129061.9453	62193.95313
_EWPYC[+57]SQC[+57]PAVWNGSGAVSAR_.2	swissprot_homo_201604	O00186	Syntaxin-binding protein 3	Filtered	0.005022242	0.006328212	0.003559772	4.08E-10	8.59E-11	NaN	2863.61377	1	1	4907.566895	9195.981445	143893.7656	68552.10938	72684.07031	60906.98828	129061.9453	62193.95313
_SVDC[+57]FLHDFASK_.3	swissprot_homo_201604	O00186	Syntaxin-binding protein 3	0.001193182	3.71E-06	0.000171075	0.000494351	Filtered	0.009285209	107527.8125	99186.3125	110655.2734	89641.27344	NaN	87107.46875	143893.7656	68552.10938	72684.07031	60906.98828	129061.9453	62193.95313
_ALYFITPTSK_.2	swissprot_homo_201604	O00186	Syntaxin-binding protein 3	0.001683454	2.46E-05	0.000794017	0.000370237	Filtered	4.32E-16	205344.5781	162240.8438	146616.5938	127922.8906	NaN	129078.7578	143893.7656	68552.10938	72684.07031	60906.98828	129061.9453	62193.95313
_SAEETFQLSR_.2	swissprot_homo_201604	O00186	Syntaxin-binding protein 3	0.001949809	0.000367486	0.001397441	6.15E-06	1.64E-11	0.003388745	179163.5469	221033.7656	506551.9375	331307.0938	291282.4688	164529	143893.7656	68552.10938	72684.07031	60906.98828	129061.9453	62193.95313
_VLLPVLLNK_.2	swissprot_homo_201604	O00186	Syntaxin-binding protein 3	0.003101904	0.00025255	0.001718722	0.000102472	Filtered	0.006307371	234559.8594	255967.4219	267378.2813	214797.9219	NaN	221602.5156	143893.7656	68552.10938	72684.07031	60906.98828	129061.9453	62193.95313
_TEQDLALGTDAEGQK_.2	swissprot_homo_201604	O00186	Syntaxin-binding protein 3	0.001869621	0.000246875	0.001976184	4.33E-07	7.65E-08	8.21E-16	92374.73438	79831.71875	94241.07813	57485.375	44990.82422	43785.46875	143893.7656	68552.10938	72684.07031	60906.98828	129061.9453	62193.95313
_DIMEDAIDNR_.2	swissprot_homo_201604	O00186	Syntaxin-binding protein 3	0.003682806	Filtered	0.001682747	9.83E-13	1.85E-18	4.59E-23	223688.2969	NaN	210825.5781	139635.3281	129063.7813	164687.75	143893.7656	68552.10938	72684.07031	60906.98828	129061.9453	62193.95313
_SC[+57]EVIIGSTHVLTPK_.2	swissprot_homo_201604	O00186	Syntaxin-binding protein 3	9.61E-12	2.22E-10	8.87E-05	8.91E-14	4.52E-29	2.31E-23	195703.1719	194327.5156	205379.4219	209280.125	169794.2344	52547.26563	143893.7656	68552.10938	72684.07031	60906.98828	129061.9453	62193.95313
_SC[+57]EVIIGSTHVLTPK_.3	swissprot_homo_201604	O00186	Syntaxin-binding protein 3	4.67E-05	0.000210026	0.003125443	Filtered	Filtered	Filtered	195703.1719	194327.5156	205379.4219	209280.125	169794.2344	52547.26563	143893.7656	68552.10938	72684.07031	60906.98828	129061.9453	62193.95313
_IENESDMIR_.2	swissprot_homo_201604	O00186	Syntaxin-binding protein 3	Filtered	Filtered	Filtered	Filtered	Filtered	Filtered	NaN	NaN	NaN	NaN	NaN	NaN	143893.7656	68552.10938	72684.07031	60906.98828	129061.9453	62193.95313
_QVVHLNLAEDC[+57]MNK_.2	swissprot_homo_201604	O00186	Syntaxin-binding protein 3	Filtered	Filtered	Filtered	Filtered	Filtered	6.31E-05	NaN	NaN	NaN	NaN	NaN	26820.85547	143893.7656	68552.10938	72684.07031	60906.98828	129061.9453	62193.95313
_TSLSALTQLMK_.2	swissprot_homo_201604	O00186	Syntaxin-binding protein 3	0.003016814	Filtered	Filtered	Filtered	Filtered	Filtered	285936.0625	NaN	NaN	NaN	NaN	NaN	143893.7656	68552.10938	72684.07031	60906.98828	129061.9453	62193.95313
_AAYIYFTDFC[+57]PDNLFNK_.2	swissprot_homo_201604	O00186	Syntaxin-binding protein 3	2.73E-10	8.09E-07	0.000421869	4.38E-14	Filtered	2.54E-11	22493.18359	26522.10547	27356.37695	30299.91406	NaN	32779.37891	143893.7656	68552.10938	72684.07031	60906.98828	129061.9453	62193.95313
_AAYIYFTDFC[+57]PDNLFNK_.3	swissprot_homo_201604	O00186	Syntaxin-binding protein 3	Filtered	Filtered	Filtered	Filtered	Filtered	Filtered	22493.18359	26522.10547	27356.37695	30299.91406	NaN	32779.37891	143893.7656	68552.10938	72684.07031	60906.98828	129061.9453	62193.95313
_THSQLLIIDR_.2	swissprot_homo_201604	O00186	Syntaxin-binding protein 3	Filtered	Filtered	Filtered	Filtered	Filtered	Filtered	NaN	NaN	NaN	NaN	NaN	NaN	143893.7656	68552.10938	72684.07031	60906.98828	129061.9453	62193.95313
_LAQLVEK_.2	swissprot_homo_201604	O00186	Syntaxin-binding protein 3	0.004492642	0.002577136	Filtered	Filtered	Filtered	Filtered	436937.2813	467002.0313	NaN	NaN	NaN	NaN	143893.7656	68552.10938	72684.07031	60906.98828	129061.9453	62193.95313
_ATVFDDC[+57]K_.2	swissprot_homo_201604	O00186	Syntaxin-binding protein 3	Filtered	0.007790934	0.001998147	Filtered	Filtered	Filtered	NaN	95149.97656	90266.83594	NaN	NaN	NaN	143893.7656	68552.10938	72684.07031	60906.98828	129061.9453	62193.95313
_LLASC[+57]C[+57]K_.2	swissprot_homo_201604	O00186	Syntaxin-binding protein 3	Filtered	Filtered	Filtered	Filtered	Filtered	Filtered	NaN	NaN	NaN	NaN	NaN	NaN	143893.7656	68552.10938	72684.07031	60906.98828	129061.9453	62193.95313
_C[+57]AYEVSQAHK_.2	swissprot_homo_201604	O00186	Syntaxin-binding protein 3	Filtered	Filtered	Filtered	Filtered	Filtered	Filtered	NaN	NaN	NaN	NaN	NaN	NaN	143893.7656	68552.10938	72684.07031	60906.98828	129061.9453	62193.95313
_MTDLLEEGITVVENIYK_.3	swissprot_homo_201604	O00186	Syntaxin-binding protein 3	Filtered	Filtered	Filtered	Filtered	Filtered	Filtered	NaN	NaN	NaN	NaN	NaN	NaN	143893.7656	68552.10938	72684.07031	60906.98828	129061.9453	62193.95313
_DAIMETMADQIVTVC[+57]ATLDENPGVR_.3	swissprot_homo_201604	O00186	Syntaxin-binding protein 3	0.004810573	Filtered	Filtered	Filtered	Filtered	Filtered	37716.55859	NaN	NaN	NaN	NaN	NaN	143893.7656	68552.10938	72684.07031	60906.98828	129061.9453	62193.95313
_HIAVVLEEIPK_.2	swissprot_homo_201604	O00186	Syntaxin-binding protein 3	Filtered	Filtered	Filtered	Filtered	Filtered	Filtered	NaN	NaN	NaN	NaN	NaN	NaN	143893.7656	68552.10938	72684.07031	60906.98828	129061.9453	62193.95313
_YQLSDDLPSPLPFR_.2	swissprot_homo_201604	O00189	AP-4 complex subunit mu-1	0.00118459	0.000485812	0.000587329	Filtered	0.006557994	Filtered	42046.40234	46543.06641	46832.79297	NaN	77899.625	NaN	90837.69531	46543.06641	46832.79297	NaN	77899.625	NaN
_DVAELFYR_.2	swissprot_homo_201604	O00189	AP-4 complex subunit mu-1	Filtered	Filtered	Filtered	Filtered	Filtered	Filtered	NaN	NaN	NaN	NaN	NaN	NaN	90837.69531	46543.06641	46832.79297	NaN	77899.625	NaN
_AELAEGALR_.2	swissprot_homo_201604	O00189	AP-4 complex subunit mu-1	Filtered	Filtered	Filtered	Filtered	Filtered	Filtered	NaN	NaN	NaN	NaN	NaN	NaN	90837.69531	46543.06641	46832.79297	NaN	77899.625	NaN
_VAPSSAASRPVLSSR_.3	swissprot_homo_201604	O00189	AP-4 complex subunit mu-1	Filtered	Filtered	Filtered	Filtered	Filtered	Filtered	NaN	NaN	NaN	NaN	NaN	NaN	90837.69531	46543.06641	46832.79297	NaN	77899.625	NaN
_NEVFLDVVER_.2	swissprot_homo_201604	O00189	AP-4 complex subunit mu-1	Filtered	Filtered	Filtered	Filtered	Filtered	Filtered	NaN	NaN	NaN	NaN	NaN	NaN	90837.69531	46543.06641	46832.79297	NaN	77899.625	NaN
_LATLLGDYC[+57]GSLGEGTISR_.2	swissprot_homo_201604	O00189	AP-4 complex subunit mu-1	0.002701175	Filtered	Filtered	Filtered	Filtered	Filtered	139628.9844	NaN	NaN	NaN	NaN	NaN	90837.69531	46543.06641	46832.79297	NaN	77899.625	NaN
_GVVSLSQELSSPEQK_.2	swissprot_homo_201604	O00189	AP-4 complex subunit mu-1	Filtered	Filtered	Filtered	Filtered	Filtered	Filtered	NaN	NaN	NaN	NaN	NaN	NaN	90837.69531	46543.06641	46832.79297	NaN	77899.625	NaN
_IGLTEEFC[+57]VGK_.2	swissprot_homo_201604	O00189	AP-4 complex subunit mu-1	Filtered	Filtered	Filtered	Filtered	Filtered	Filtered	NaN	NaN	NaN	NaN	NaN	NaN	90837.69531	46543.06641	46832.79297	NaN	77899.625	NaN
_LQPPQGELTVMR_.2	swissprot_homo_201604	O00189	AP-4 complex subunit mu-1	Filtered	Filtered	Filtered	Filtered	Filtered	Filtered	NaN	NaN	NaN	NaN	NaN	NaN	90837.69531	46543.06641	46832.79297	NaN	77899.625	NaN
_RSASPDDDLGSSNWEAADLGNEER_.3	swissprot_homo_201604	O00193	Small acidic protein	1.08E-05	2.65E-06	0.002172658	0.000514315	0.001990123	1.64E-21	73533.47656	88668.75	69027.57813	51229.14844	68275.8125	76866.92188	178376.3281	177598.6875	189830.5313	152635.0469	166886.1719	174323.0938
_SASPDDDLGSSNWEAADLGNEER_.3	swissprot_homo_201604	O00193	Small acidic protein	Filtered	Filtered	Filtered	Filtered	0.004109873	0.004896636	NaN	NaN	NaN	NaN	42825.69141	37083.46094	178376.3281	177598.6875	189830.5313	152635.0469	166886.1719	174323.0938
_INEELESQYQQSMDSK_.2	swissprot_homo_201604	O00193	Small acidic protein	7.74E-24	1.16E-21	2.70E-09	1.38E-45	8.38E-50	2.77E-71	383274.0625	425653.4688	436829.8438	344025.2813	389557	409018.875	178376.3281	177598.6875	189830.5313	152635.0469	166886.1719	174323.0938
_INEELESQYQQSM[+16]DSK_.2	swissprot_homo_201604	O00193	Small acidic protein	0.001220909	0.000501104	0.002424367	1.48E-06	4.08E-10	9.25E-07	383274.0625	425653.4688	436829.8438	344025.2813	389557	409018.875	178376.3281	177598.6875	189830.5313	152635.0469	166886.1719	174323.0938
_INEELESQYQQSMDSK_.3	swissprot_homo_201604	O00193	Small acidic protein	0.008757611	Filtered	Filtered	Filtered	Filtered	Filtered	383274.0625	425653.4688	436829.8438	344025.2813	389557	409018.875	178376.3281	177598.6875	189830.5313	152635.0469	166886.1719	174323.0938
_KINEELESQYQQSMDSK_.3	swissprot_homo_201604	O00193	Small acidic protein	0.005410402	Filtered	0.001218753	0.000272676	Filtered	Filtered	78321.44531	18473.82227	63634.14844	62650.70703	7822.411621	8642.114258	178376.3281	177598.6875	189830.5313	152635.0469	166886.1719	174323.0938
_KINEELESQYQQSMDSK_.2	swissprot_homo_201604	O00193	Small acidic protein	3.77E-06	8.61E-09	0.000959054	4.74E-14	2.03E-07	1.42E-05	78321.44531	18473.82227	63634.14844	62650.70703	7822.411621	8642.114258	178376.3281	177598.6875	189830.5313	152635.0469	166886.1719	174323.0938
_SLTTAFFR_.2	swissprot_homo_201604	O00194	Ras-related protein Rab-27B	0.002112407	3.44E-08	0.00054742	Filtered	1.27E-07	3.93E-15	537908.6875	534549.875	503317	NaN	485485.3438	447491.125	208167.3281	222816.2813	230415.6875	345659.6563	406675.8125	239387.8438
_AVETLLDLIMK_.2	swissprot_homo_201604	O00194	Ras-related protein Rab-27B	5.89E-05	8.11E-05	0.001175959	0.001171382	0.006552676	1.19E-06	37477.62109	31401.61914	33944.54297	19400.94922	26081.81445	31284.54883	208167.3281	222816.2813	230415.6875	345659.6563	406675.8125	239387.8438
_VHLQLWDTAGQER_.3	swissprot_homo_201604	O00194	Ras-related protein Rab-27B	0.002328682	0.000373464	0.001365494	Filtered	Filtered	Filtered	49115.67969	102497.3359	153985.5156	NaN	NaN	NaN	208167.3281	222816.2813	230415.6875	345659.6563	406675.8125	239387.8438
_YGIPYFETSAATGQNVEK_.2	swissprot_homo_201604	O00194	Ras-related protein Rab-27B	Filtered	Filtered	0.002634353	0.003428857	0.00941356	Filtered	NaN	NaN	718914.1875	671918.375	708460.25	NaN	208167.3281	222816.2813	230415.6875	345659.6563	406675.8125	239387.8438
_TTFLYR_.2	swissprot_homo_201604	O00194	Ras-related protein Rab-27B	Filtered	Filtered	Filtered	Filtered	Filtered	Filtered	NaN	NaN	NaN	NaN	NaN	NaN	208167.3281	222816.2813	230415.6875	345659.6563	406675.8125	239387.8438
_LLALGDSGVGK_.2	swissprot_homo_201604	O00194	Ras-related protein Rab-27B	Filtered	Filtered	Filtered	Filtered	Filtered	Filtered	NaN	NaN	NaN	NaN	NaN	NaN	208167.3281	222816.2813	230415.6875	345659.6563	406675.8125	239387.8438
_FITTVGIDFR_.2	swissprot_homo_201604	O00194	Ras-related protein Rab-27B	Filtered	Filtered	Filtered	Filtered	Filtered	Filtered	NaN	NaN	NaN	NaN	NaN	NaN	208167.3281	222816.2813	230415.6875	345659.6563	406675.8125	239387.8438
_RMEQC[+57]VEK_.2	swissprot_homo_201604	O00194	Ras-related protein Rab-27B	Filtered	Filtered	Filtered	Filtered	Filtered	Filtered	NaN	NaN	NaN	NaN	NaN	NaN	208167.3281	222816.2813	230415.6875	345659.6563	406675.8125	239387.8438
_TQIPDTVNGGNSGNLDGEKPPEK_.3	swissprot_homo_201604	O00194	Ras-related protein Rab-27B	Filtered	Filtered	Filtered	Filtered	Filtered	Filtered	NaN	NaN	NaN	NaN	NaN	NaN	208167.3281	222816.2813	230415.6875	345659.6563	406675.8125	239387.8438
_NWMSQLQANAYC[+57]ENPDIVLIGNK_.3	swissprot_homo_201604	O00194	Ras-related protein Rab-27B	Filtered	Filtered	Filtered	Filtered	Filtered	Filtered	NaN	NaN	NaN	NaN	NaN	NaN	208167.3281	222816.2813	230415.6875	345659.6563	406675.8125	239387.8438
_QFAAATIQTIGR_.2	swissprot_homo_201604	O00203	AP-3 complex subunit beta-1	0.001062999	4.56E-09	0.000711038	2.01E-24	3.79E-27	4.24E-24	191367.6719	201491.5313	205470.0938	152743.9063	171120.4063	175412.9375	140944.2188	137947.125	148132.8438	111876.3828	118994.6563	120410.0859
_LLDSITVPVAR_.2	swissprot_homo_201604	O00203	AP-3 complex subunit beta-1	3.64E-05	0.002647278	0.000201427	0.000188442	2.49E-10	6.00E-10	179598.7656	162461.5	191797.875	133001.2969	127282.9375	141295.625	140944.2188	137947.125	148132.8438	111876.3828	118994.6563	120410.0859
_ATGYLELSNWPEVAPDPSVR_.2	swissprot_homo_201604	O00203	AP-3 complex subunit beta-1	4.12E-19	1.87E-12	6.26E-06	2.20E-26	1.58E-26	3.36E-49	51866.22266	49888.33203	47130.55859	49883.94922	58580.62109	44521.6875	140944.2188	137947.125	148132.8438	111876.3828	118994.6563	120410.0859
_ATGYLELSNWPEVAPDPSVR_.3	swissprot_homo_201604	O00203	AP-3 complex subunit beta-1	5.42E-06	0.000235467	0.001367243	0.000623555	0.007275395	Filtered	51866.22266	49888.33203	47130.55859	49883.94922	58580.62109	44521.6875	140944.2188	137947.125	148132.8438	111876.3828	118994.6563	120410.0859
_VVNVANVGAVPSGQDNIHR_.3	swissprot_homo_201604	O00203	AP-3 complex subunit beta-1	3.71E-05	2.21E-05	0.000108592	8.07E-18	6.99E-14	3.51E-20	109720.75	101919.0938	173713.8594	66312.82813	93117.09375	76452.77344	140944.2188	137947.125	148132.8438	111876.3828	118994.6563	120410.0859
_VVNVANVGAVPSGQDNIHR_.2	swissprot_homo_201604	O00203	AP-3 complex subunit beta-1	0.002528187	8.94E-05	Filtered	0.001603296	2.42E-05	6.68E-14	109720.75	101919.0938	173713.8594	66312.82813	93117.09375	76452.77344	140944.2188	137947.125	148132.8438	111876.3828	118994.6563	120410.0859
_NASELFPAVVK_.2	swissprot_homo_201604	O00203	AP-3 complex subunit beta-1	0.002022095	0.00615582	0.001826889	Filtered	Filtered	0.006881728	111116.0313	111909.9219	154046.4531	NaN	NaN	86341.82031	140944.2188	137947.125	148132.8438	111876.3828	118994.6563	120410.0859
_LLTQYILNLGK_.2	swissprot_homo_201604	O00203	AP-3 complex subunit beta-1	2.29E-05	2.61E-06	0.00063021	1.62E-08	Filtered	0.000107685	63781.52734	52208.10547	48929.92578	46745.61719	NaN	42755.28125	140944.2188	137947.125	148132.8438	111876.3828	118994.6563	120410.0859
_TVIGSVLLR_.2	swissprot_homo_201604	O00203	AP-3 complex subunit beta-1	Filtered	Filtered	Filtered	Filtered	Filtered	Filtered	NaN	NaN	NaN	NaN	NaN	NaN	140944.2188	137947.125	148132.8438	111876.3828	118994.6563	120410.0859
_EASADLSPYVR_.2	swissprot_homo_201604	O00203	AP-3 complex subunit beta-1	Filtered	Filtered	Filtered	Filtered	Filtered	Filtered	NaN	NaN	NaN	NaN	NaN	NaN	140944.2188	137947.125	148132.8438	111876.3828	118994.6563	120410.0859
_YDQNYDIR_.2	swissprot_homo_201604	O00203	AP-3 complex subunit beta-1	Filtered	Filtered	Filtered	Filtered	Filtered	Filtered	NaN	NaN	NaN	NaN	NaN	NaN	140944.2188	137947.125	148132.8438	111876.3828	118994.6563	120410.0859
_LLQMQPAQHGEIIK_.3	swissprot_homo_201604	O00203	AP-3 complex subunit beta-1	Filtered	Filtered	Filtered	Filtered	Filtered	9.51E-05	NaN	7916	28978.375	NaN	20055.5332	87954.92188	140944.2188	137947.125	148132.8438	111876.3828	118994.6563	120410.0859
_LLQMQPAQHGEIIK_.2	swissprot_homo_201604	O00203	AP-3 complex subunit beta-1	Filtered	0.000306436	0.00705746	Filtered	1.07E-08	1.58E-07	NaN	7916	28978.375	NaN	20055.5332	87954.92188	140944.2188	137947.125	148132.8438	111876.3828	118994.6563	120410.0859
_EMLIEVIEK_.2	swissprot_homo_201604	O00203	AP-3 complex subunit beta-1	0.007462543	0.000971612	0.001218175	Filtered	2.07E-08	1.20E-33	126633.3203	119128.5391	108109.4219	NaN	57208.17969	43406.21484	140944.2188	137947.125	148132.8438	111876.3828	118994.6563	120410.0859
_EM[+16]LIEVIEK_.2	swissprot_homo_201604	O00203	AP-3 complex subunit beta-1	Filtered	Filtered	Filtered	Filtered	Filtered	Filtered	126633.3203	119128.5391	108109.4219	NaN	57208.17969	43406.21484	140944.2188	137947.125	148132.8438	111876.3828	118994.6563	120410.0859
_LQILNLGAK_.2	swissprot_homo_201604	O00203	AP-3 complex subunit beta-1	Filtered	Filtered	Filtered	Filtered	Filtered	Filtered	NaN	NaN	NaN	NaN	NaN	NaN	140944.2188	137947.125	148132.8438	111876.3828	118994.6563	120410.0859
_ASILWLIGENC[+57]ER_.2	swissprot_homo_201604	O00203	AP-3 complex subunit beta-1	1.63E-05	1.11E-07	0.000914917	1.93E-05	2.45E-13	6.03E-07	374594.5938	343143.0625	387250.9063	866494.75	996642.25	987435.625	140944.2188	137947.125	148132.8438	111876.3828	118994.6563	120410.0859
_ASILWLIGENC[+57]ER_.3	swissprot_homo_201604	O00203	AP-3 complex subunit beta-1	Filtered	Filtered	Filtered	Filtered	Filtered	Filtered	374594.5938	343143.0625	387250.9063	866494.75	996642.25	987435.625	140944.2188	137947.125	148132.8438	111876.3828	118994.6563	120410.0859
_EGSTAQLIINTEK_.2	swissprot_homo_201604	O00203	AP-3 complex subunit beta-1	0.001438935	Filtered	0.003996515	Filtered	Filtered	Filtered	123712.0078	NaN	79333.96094	NaN	NaN	NaN	140944.2188	137947.125	148132.8438	111876.3828	118994.6563	120410.0859
_NVEVIELAK_.2	swissprot_homo_201604	O00203	AP-3 complex subunit beta-1	Filtered	2.10E-07	0.002323552	0.003978551	0.009709816	Filtered	NaN	186084.7188	258590.2813	238517.9219	258471.0156	NaN	140944.2188	137947.125	148132.8438	111876.3828	118994.6563	120410.0859
_TQFVSPWK_.2	swissprot_homo_201604	O00203	AP-3 complex subunit beta-1	0.000118342	0.008938459	0.001867631	Filtered	Filtered	Filtered	189133.2344	213072.8594	205923.0938	NaN	NaN	NaN	140944.2188	137947.125	148132.8438	111876.3828	118994.6563	120410.0859
_SEAGIISK_.2	swissprot_homo_201604	O00203	AP-3 complex subunit beta-1	Filtered	Filtered	Filtered	Filtered	Filtered	Filtered	NaN	NaN	NaN	NaN	NaN	NaN	140944.2188	137947.125	148132.8438	111876.3828	118994.6563	120410.0859
_LEILTNLANEANISTLLR_.3	swissprot_homo_201604	O00203	AP-3 complex subunit beta-1	0.002857523	8.77E-07	Filtered	Filtered	Filtered	0.009233883	21351.08398	24163.63281	NaN	NaN	NaN	15179.33887	140944.2188	137947.125	148132.8438	111876.3828	118994.6563	120410.0859
_LEILTNLANEANISTLLR_.2	swissprot_homo_201604	O00203	AP-3 complex subunit beta-1	Filtered	Filtered	Filtered	Filtered	Filtered	1.56E-05	21351.08398	24163.63281	NaN	NaN	NaN	15179.33887	140944.2188	137947.125	148132.8438	111876.3828	118994.6563	120410.0859
_GMFEPYLK_.2	swissprot_homo_201604	O00203	AP-3 complex subunit beta-1	Filtered	Filtered	Filtered	Filtered	Filtered	Filtered	NaN	NaN	NaN	NaN	NaN	NaN	140944.2188	137947.125	148132.8438	111876.3828	118994.6563	120410.0859
_EQGVLTGMNETSAVIIAAPQNFTPSVIFQK_.3	swissprot_homo_201604	O00203	AP-3 complex subunit beta-1	1.40E-06	1.29E-08	0.001467654	0.000258523	1.23E-06	5.88E-17	24928.9668	45730.62109	127107.125	89441.77344	113737.7734	147415.625	140944.2188	137947.125	148132.8438	111876.3828	118994.6563	120410.0859
_DDC[+57]FNVNIQPPVGELLLPVAMSEK_.3	swissprot_homo_201604	O00203	AP-3 complex subunit beta-1	Filtered	Filtered	Filtered	Filtered	Filtered	Filtered	NaN	NaN	NaN	NaN	NaN	NaN	140944.2188	137947.125	148132.8438	111876.3828	118994.6563	120410.0859
_LYSLDPEQK_.2	swissprot_homo_201604	O00203	AP-3 complex subunit beta-1	Filtered	Filtered	Filtered	Filtered	Filtered	Filtered	NaN	NaN	NaN	NaN	NaN	NaN	140944.2188	137947.125	148132.8438	111876.3828	118994.6563	120410.0859
_STDPTMIK_.2	swissprot_homo_201604	O00203	AP-3 complex subunit beta-1	Filtered	Filtered	Filtered	Filtered	Filtered	Filtered	NaN	NaN	NaN	NaN	NaN	NaN	140944.2188	137947.125	148132.8438	111876.3828	118994.6563	120410.0859
_EFQTYVK_.2	swissprot_homo_201604	O00203	AP-3 complex subunit beta-1	Filtered	Filtered	Filtered	Filtered	Filtered	Filtered	NaN	NaN	NaN	NaN	NaN	NaN	140944.2188	137947.125	148132.8438	111876.3828	118994.6563	120410.0859
_VPIIVPIMMLAIK_.2	swissprot_homo_201604	O00203	AP-3 complex subunit beta-1	0.001614727	Filtered	Filtered	Filtered	3.40E-06	2.05E-08	24281.66211	NaN	NaN	NaN	5407.86084	2077.95752	140944.2188	137947.125	148132.8438	111876.3828	118994.6563	120410.0859
_VPIIVPIM[+16]MLAIK_.2	swissprot_homo_201604	O00203	AP-3 complex subunit beta-1	Filtered	Filtered	Filtered	Filtered	Filtered	Filtered	24281.66211	NaN	NaN	NaN	5407.86084	2077.95752	140944.2188	137947.125	148132.8438	111876.3828	118994.6563	120410.0859
_DPNQLIR_.2	swissprot_homo_201604	O00203	AP-3 complex subunit beta-1	Filtered	Filtered	Filtered	Filtered	Filtered	Filtered	NaN	NaN	NaN	NaN	NaN	NaN	140944.2188	137947.125	148132.8438	111876.3828	118994.6563	120410.0859
_EVQYIVLQNIATMSIQR_.2	swissprot_homo_201604	O00203	AP-3 complex subunit beta-1	Filtered	Filtered	Filtered	0.001320587	0.005477333	0.001505	NaN	NaN	NaN	86624.5625	4068.003906	44330.33594	140944.2188	137947.125	148132.8438	111876.3828	118994.6563	120410.0859
_EVQYIVLQNIATM[+16]SIQR_.2	swissprot_homo_201604	O00203	AP-3 complex subunit beta-1	Filtered	Filtered	Filtered	0.004563941	Filtered	Filtered	NaN	NaN	NaN	86624.5625	4068.003906	44330.33594	140944.2188	137947.125	148132.8438	111876.3828	118994.6563	120410.0859
_EVQYIVLQNIATM[+16]SIQR_.3	swissprot_homo_201604	O00203	AP-3 complex subunit beta-1	Filtered	Filtered	Filtered	Filtered	Filtered	Filtered	NaN	NaN	NaN	86624.5625	4068.003906	44330.33594	140944.2188	137947.125	148132.8438	111876.3828	118994.6563	120410.0859
_QPC[+57]IFGDK_.2	swissprot_homo_201604	O00203	AP-3 complex subunit beta-1	Filtered	Filtered	Filtered	Filtered	Filtered	Filtered	NaN	NaN	NaN	NaN	NaN	NaN	140944.2188	137947.125	148132.8438	111876.3828	118994.6563	120410.0859
_SFTSEDDLVK_.2	swissprot_homo_201604	O00203	AP-3 complex subunit beta-1	Filtered	Filtered	Filtered	Filtered	Filtered	Filtered	NaN	NaN	NaN	NaN	NaN	NaN	140944.2188	137947.125	148132.8438	111876.3828	118994.6563	120410.0859
_NAAHAIQK_.2	swissprot_homo_201604	O00203	AP-3 complex subunit beta-1	Filtered	Filtered	Filtered	Filtered	Filtered	Filtered	NaN	NaN	NaN	NaN	NaN	NaN	140944.2188	137947.125	148132.8438	111876.3828	118994.6563	120410.0859
_QMLESNK_.2	swissprot_homo_201604	O00203	AP-3 complex subunit beta-1	Filtered	Filtered	Filtered	Filtered	Filtered	Filtered	NaN	NaN	NaN	NaN	NaN	NaN	140944.2188	137947.125	148132.8438	111876.3828	118994.6563	120410.0859
_KPYTMDPDHR_.3	swissprot_homo_201604	O00203	AP-3 complex subunit beta-1	Filtered	Filtered	Filtered	Filtered	Filtered	Filtered	NaN	NaN	NaN	NaN	NaN	NaN	140944.2188	137947.125	148132.8438	111876.3828	118994.6563	120410.0859
_TVHSGSLMLVTVELK_.2	swissprot_homo_201604	O00203	AP-3 complex subunit beta-1	Filtered	Filtered	Filtered	Filtered	Filtered	Filtered	NaN	NaN	NaN	NaN	NaN	NaN	140944.2188	137947.125	148132.8438	111876.3828	118994.6563	120410.0859
_LC[+57]EAIC[+57]PAQAITIEAEPR_.2	swissprot_homo_201604	O00217	NADH dehydrogenase [ubiquinone] iron-sulfur protein 8, mitochondrial	5.60E-20	5.14E-17	6.17E-09	1.29E-22	3.70E-50	1.30E-39	243952.9219	273374.5313	235514.9531	207583.5313	223024.7656	216557.6563	331467.5	383796.3125	366497.1563	392474.0313	348514.2813	331577.375
_LC[+57]EAIC[+57]PAQAITIEAEPR_.3	swissprot_homo_201604	O00217	NADH dehydrogenase [ubiquinone] iron-sulfur protein 8, mitochondrial	1.04E-12	1.49E-10	0.000172743	4.63E-23	6.99E-27	2.25E-29	243952.9219	273374.5313	235514.9531	207583.5313	223024.7656	216557.6563	331467.5	383796.3125	366497.1563	392474.0313	348514.2813	331577.375
_TLLWTELFR_.2	swissprot_homo_201604	O00217	NADH dehydrogenase [ubiquinone] iron-sulfur protein 8, mitochondrial	3.60E-16	4.70E-24	6.49E-09	6.03E-39	2.76E-47	3.91E-33	122423.7734	128379.4844	135684.3281	115508.5156	115179.8672	102882.0391	331467.5	383796.3125	366497.1563	392474.0313	348514.2813	331577.375
_YDIDMTK_.2	swissprot_homo_201604	O00217	NADH dehydrogenase [ubiquinone] iron-sulfur protein 8, mitochondrial	Filtered	Filtered	Filtered	Filtered	Filtered	Filtered	NaN	NaN	NaN	NaN	NaN	NaN	331467.5	383796.3125	366497.1563	392474.0313	348514.2813	331577.375
_EPATINYPFEK_.2	swissprot_homo_201604	O00217	NADH dehydrogenase [ubiquinone] iron-sulfur protein 8, mitochondrial	7.05E-20	8.09E-14	2.37E-07	3.04E-20	2.73E-32	1.61E-30	628025.8125	749634.875	728292.1875	854330.0625	707338.1875	675292.4375	331467.5	383796.3125	366497.1563	392474.0313	348514.2813	331577.375
_GLGMTLSYLFR_.2	swissprot_homo_201604	O00217	NADH dehydrogenase [ubiquinone] iron-sulfur protein 8, mitochondrial	0.002084203	Filtered	0.005002545	0.008308606	0.000590984	Filtered	19837.59766	NaN	18694.46875	15982.62988	23195.31445	NaN	331467.5	383796.3125	366497.1563	392474.0313	348514.2813	331577.375
_YVNMQDPEMDMK_.2	swissprot_homo_201604	O00217	NADH dehydrogenase [ubiquinone] iron-sulfur protein 8, mitochondrial	1.90E-16	4.92E-09	7.20E-06	7.17E-25	2.41E-23	9.68E-27	305020.4063	342245.7813	314916.875	281832.3125	304870.4688	396417.4688	331467.5	383796.3125	366497.1563	392474.0313	348514.2813	331577.375
_WEAEIAANIQADYLYR_.2	swissprot_homo_201604	O00217	NADH dehydrogenase [ubiquinone] iron-sulfur protein 8, mitochondrial	Filtered	Filtered	Filtered	Filtered	Filtered	Filtered	NaN	NaN	NaN	NaN	NaN	NaN	331467.5	383796.3125	366497.1563	392474.0313	348514.2813	331577.375
_LLNNGDKWEAEIAANIQADYLYR_.3	swissprot_homo_201604	O00217	NADH dehydrogenase [ubiquinone] iron-sulfur protein 8, mitochondrial	Filtered	Filtered	Filtered	Filtered	Filtered	Filtered	NaN	NaN	NaN	NaN	NaN	NaN	331467.5	383796.3125	366497.1563	392474.0313	348514.2813	331577.375
_NASIHTLLDALER_.3	swissprot_homo_201604	O00220	Tumor necrosis factor receptor superfamily member 10A	Filtered	Filtered	Filtered	Filtered	Filtered	Filtered	NaN	NaN	NaN	NaN	NaN	NaN	NaN	NaN	NaN	NaN	NaN	NaN
_IQDLLVDSGK_.2	swissprot_homo_201604	O00220	Tumor necrosis factor receptor superfamily member 10A	Filtered	Filtered	Filtered	Filtered	Filtered	Filtered	NaN	NaN	NaN	NaN	NaN	NaN	NaN	NaN	NaN	NaN	NaN	NaN
_AGTAGPGDALYAMLMK_.2	swissprot_homo_201604	O00220	Tumor necrosis factor receptor superfamily member 10A	Filtered	Filtered	Filtered	Filtered	Filtered	Filtered	NaN	NaN	NaN	NaN	NaN	NaN	NaN	NaN	NaN	NaN	NaN	NaN
_DC[+57]TPWSDIEC[+57]VHK_.3	swissprot_homo_201604	O00220	Tumor necrosis factor receptor superfamily member 10A	Filtered	Filtered	Filtered	Filtered	Filtered	Filtered	NaN	NaN	NaN	NaN	NaN	NaN	NaN	NaN	NaN	NaN	NaN	NaN
_EASIDILHSIVK_.3	swissprot_homo_201604	O00231	26S proteasome non-ATPase regulatory subunit 11	2.60E-22	6.56E-22	5.17E-09	9.88E-35	4.59E-55	1.74E-63	630097.125	617689.8125	655604.25	510318.5313	548156.6875	548102.625	537553.3125	529952.75	546657.9375	448773.2813	500992.875	482002.25
_LYDNLLEQNLIR_.2	swissprot_homo_201604	O00231	26S proteasome non-ATPase regulatory subunit 11	1.19E-11	1.39E-13	5.85E-06	4.76E-28	6.31E-43	2.83E-33	509068.6563	493641.0313	535055.6875	425613.75	514440.2813	476070	537553.3125	529952.75	546657.9375	448773.2813	500992.875	482002.25
_SLADFEK_.2	swissprot_homo_201604	O00231	26S proteasome non-ATPase regulatory subunit 11	1.60E-13	2.50E-18	3.95E-09	1.26E-33	8.86E-38	3.33E-45	473494.1563	478527.3125	449313.875	410387.5625	440381.6563	421834.1563	537553.3125	529952.75	546657.9375	448773.2813	500992.875	482002.25
_RDIQENDEEAVQVK_.2	swissprot_homo_201604	O00231	26S proteasome non-ATPase regulatory subunit 11	4.09E-16	8.85E-20	6.53E-08	2.63E-24	1.19E-34	4.48E-28	133944.4688	111464.6719	99141.48438	78456.49219	79824.44531	60722.46484	537553.3125	529952.75	546657.9375	448773.2813	500992.875	482002.25
_TTANAIYC[+57]PPK_.2	swissprot_homo_201604	O00231	26S proteasome non-ATPase regulatory subunit 11	9.75E-17	1.78E-12	8.47E-05	0.000459292	1.92E-08	4.80E-14	681049.6875	656828.125	626351.4375	546363.5	802802.4375	624613.625	537553.3125	529952.75	546657.9375	448773.2813	500992.875	482002.25
_TGQAAELGGLLK_.2	swissprot_homo_201604	O00231	26S proteasome non-ATPase regulatory subunit 11	4.29E-09	7.59E-20	0.000107709	3.09E-20	3.60E-12	3.37E-17	703720.6875	703364.125	670253.375	570222.375	593486.125	565133.5	537553.3125	529952.75	546657.9375	448773.2813	500992.875	482002.25
_YQEALHLGSQLLR_.3	swissprot_homo_201604	O00231	26S proteasome non-ATPase regulatory subunit 11	0.001408798	3.23E-11	0.0005356	2.73E-07	0.004698841	1.97E-24	359460.1563	388825.375	384227.7188	297048.6563	325995.2188	320256.2813	537553.3125	529952.75	546657.9375	448773.2813	500992.875	482002.25
_YQEALHLGSQLLR_.2	swissprot_homo_201604	O00231	26S proteasome non-ATPase regulatory subunit 11	7.35E-11	1.54E-16	1.52E-07	2.84E-28	2.43E-30	2.62E-71	359460.1563	388825.375	384227.7188	297048.6563	325995.2188	320256.2813	537553.3125	529952.75	546657.9375	448773.2813	500992.875	482002.25
_YMLLC[+57]K_.2	swissprot_homo_201604	O00231	26S proteasome non-ATPase regulatory subunit 11	7.80E-07	3.39E-16	2.53E-05	2.14E-26	5.79E-06	4.87E-55	423566.5	422183.4063	439774.5938	383688.7188	381546.75	416206.9688	537553.3125	529952.75	546657.9375	448773.2813	500992.875	482002.25
_TYHALSNLPK_.2	swissprot_homo_201604	O00231	26S proteasome non-ATPase regulatory subunit 11	0.001330575	6.56E-05	0.000913011	3.41E-05	0.002517043	5.97E-15	12921607	16168760	5386219	4230333.5	3549626.25	1696163.625	537553.3125	529952.75	546657.9375	448773.2813	500992.875	482002.25
_AELRDDPIISTHLAK_.3	swissprot_homo_201604	O00231	26S proteasome non-ATPase regulatory subunit 11	7.13E-06	5.54E-06	0.000804922	1.10E-14	1.44E-33	7.96E-47	263703.3438	236011.7031	223505.0781	236377.5781	171160.5781	227423.9531	537553.3125	529952.75	546657.9375	448773.2813	500992.875	482002.25
_AELRDDPIISTHLAK_.4	swissprot_homo_201604	O00231	26S proteasome non-ATPase regulatory subunit 11	7.45E-05	1.55E-09	0.000142379	0.00019993	0.000221178	1.50E-05	263703.3438	236011.7031	223505.0781	236377.5781	171160.5781	227423.9531	537553.3125	529952.75	546657.9375	448773.2813	500992.875	482002.25
_AELRDDPIISTHLAK_.2	swissprot_homo_201604	O00231	26S proteasome non-ATPase regulatory subunit 11	5.48E-07	2.57E-13	0.000291341	9.52E-17	1.90E-20	0.000497548	263703.3438	236011.7031	223505.0781	236377.5781	171160.5781	227423.9531	537553.3125	529952.75	546657.9375	448773.2813	500992.875	482002.25
_EQSILELGSLLAK_.2	swissprot_homo_201604	O00231	26S proteasome non-ATPase regulatory subunit 11	3.15E-09	1.63E-10	3.39E-07	5.94E-22	1.63E-14	3.48E-24	780899	376453.4688	404261.2188	334131.375	369887.3125	321565.8125	537553.3125	529952.75	546657.9375	448773.2813	500992.875	482002.25
_EQSILELGSLLAK_.3	swissprot_homo_201604	O00231	26S proteasome non-ATPase regulatory subunit 11	Filtered	1.29E-05	0.000593915	1.24E-13	4.31E-17	2.51E-10	780899	376453.4688	404261.2188	334131.375	369887.3125	321565.8125	537553.3125	529952.75	546657.9375	448773.2813	500992.875	482002.25
_LVSLYFDTK_.2	swissprot_homo_201604	O00231	26S proteasome non-ATPase regulatory subunit 11	5.67E-05	1.36E-05	0.00108837	0.009583516	Filtered	Filtered	498955.5	462373.9063	525056.75	528270	NaN	NaN	537553.3125	529952.75	546657.9375	448773.2813	500992.875	482002.25
_VVDSLYNK_.2	swissprot_homo_201604	O00231	26S proteasome non-ATPase regulatory subunit 11	Filtered	0.000337925	Filtered	Filtered	0.005524143	Filtered	NaN	968934.9375	NaN	NaN	566037.5625	NaN	537553.3125	529952.75	546657.9375	448773.2813	500992.875	482002.25
_LQATLDMQSGIIHAAEEK_.2	swissprot_homo_201604	O00231	26S proteasome non-ATPase regulatory subunit 11	7.37E-08	3.14E-14	7.09E-05	3.75E-28	7.22E-30	1.35E-28	350088.25	326746.6875	385212.0313	280951.75	352507.7188	314944.625	537553.3125	529952.75	546657.9375	448773.2813	500992.875	482002.25
_LQATLDMQSGIIHAAEEK_.3	swissprot_homo_201604	O00231	26S proteasome non-ATPase regulatory subunit 11	0.001544446	0.000970632	0.002394894	0.001280452	0.000344411	0.001972038	350088.25	326746.6875	385212.0313	280951.75	352507.7188	314944.625	537553.3125	529952.75	546657.9375	448773.2813	500992.875	482002.25
_DDPIISTHLAK_.2	swissprot_homo_201604	O00231	26S proteasome non-ATPase regulatory subunit 11	Filtered	Filtered	0.002827817	0.002068462	Filtered	1.07E-08	110681.6406	116637.1563	222408.5469	304413.4375	NaN	282787.875	537553.3125	529952.75	546657.9375	448773.2813	500992.875	482002.25
_DDPIISTHLAK_.3	swissprot_homo_201604	O00231	26S proteasome non-ATPase regulatory subunit 11	0.004723715	4.88E-05	0.000961903	0.000747115	Filtered	Filtered	110681.6406	116637.1563	222408.5469	304413.4375	NaN	282787.875	537553.3125	529952.75	546657.9375	448773.2813	500992.875	482002.25
_YVRPFLNSISK_.3	swissprot_homo_201604	O00231	26S proteasome non-ATPase regulatory subunit 11	Filtered	Filtered	Filtered	Filtered	Filtered	Filtered	NaN	NaN	NaN	NaN	NaN	NaN	537553.3125	529952.75	546657.9375	448773.2813	500992.875	482002.25
_TYEAALETIQNMSK_.2	swissprot_homo_201604	O00231	26S proteasome non-ATPase regulatory subunit 11	0.001394559	7.27E-11	0.001011108	2.37E-11	5.92E-11	7.68E-16	282566.5938	437054.3438	528823.1875	415451.0313	377777.6563	438569.4375	537553.3125	529952.75	546657.9375	448773.2813	500992.875	482002.25
_TYEAALETIQNMSK_.3	swissprot_homo_201604	O00231	26S proteasome non-ATPase regulatory subunit 11	0.002436471	Filtered	Filtered	Filtered	Filtered	Filtered	282566.5938	437054.3438	528823.1875	415451.0313	377777.6563	438569.4375	537553.3125	529952.75	546657.9375	448773.2813	500992.875	482002.25
_IMLNTPEDVQALVSGK_.2	swissprot_homo_201604	O00231	26S proteasome non-ATPase regulatory subunit 11	6.44E-11	8.72E-12	4.08E-06	6.72E-28	6.62E-28	4.30E-44	843093.625	786390.75	794292.875	641259.0625	404860.8438	424161.7813	537553.3125	529952.75	546657.9375	448773.2813	500992.875	482002.25
_IMLNTPEDVQALVSGK_.3	swissprot_homo_201604	O00231	26S proteasome non-ATPase regulatory subunit 11	Filtered	Filtered	Filtered	Filtered	8.76E-07	1.18E-05	843093.625	786390.75	794292.875	641259.0625	404860.8438	424161.7813	537553.3125	529952.75	546657.9375	448773.2813	500992.875	482002.25
_IM[+16]LNTPEDVQALVSGK_.3	swissprot_homo_201604	O00231	26S proteasome non-ATPase regulatory subunit 11	Filtered	Filtered	Filtered	Filtered	Filtered	Filtered	843093.625	786390.75	794292.875	641259.0625	404860.8438	424161.7813	537553.3125	529952.75	546657.9375	448773.2813	500992.875	482002.25
_IM[+16]LNTPEDVQALVSGK_.2	swissprot_homo_201604	O00231	26S proteasome non-ATPase regulatory subunit 11	Filtered	Filtered	Filtered	Filtered	Filtered	Filtered	843093.625	786390.75	794292.875	641259.0625	404860.8438	424161.7813	537553.3125	529952.75	546657.9375	448773.2813	500992.875	482002.25
_LSQMILDK_.2	swissprot_homo_201604	O00231	26S proteasome non-ATPase regulatory subunit 11	4.28E-11	Filtered	0.002232895	2.42E-11	2.47E-16	4.81E-22	1304779.5	NaN	1292527.375	1172950.625	1301008.125	1405650.375	537553.3125	529952.75	546657.9375	448773.2813	500992.875	482002.25
_LSQMILDK_.2	swissprot_homo_201604	O00231	26S proteasome non-ATPase regulatory subunit 11	1.59E-07	Filtered	0.008544664	8.24E-08	7.65E-12	2.27E-15	1304779.5	NaN	1292527.375	1172950.625	1301008.125	1405650.375	537553.3125	529952.75	546657.9375	448773.2813	500992.875	482002.25
_LSQM[+16]ILDK_.2	swissprot_homo_201604	O00231	26S proteasome non-ATPase regulatory subunit 11	Filtered	Filtered	Filtered	Filtered	Filtered	Filtered	1304779.5	NaN	1292527.375	1172950.625	1301008.125	1405650.375	537553.3125	529952.75	546657.9375	448773.2813	500992.875	482002.25
_VQIEHISSLIK_.2	swissprot_homo_201604	O00231	26S proteasome non-ATPase regulatory subunit 11	0.001839245	0.004052786	0.002503134	Filtered	0.000443732	Filtered	332349.9063	311682.3438	291174.5313	NaN	296251.25	NaN	537553.3125	529952.75	546657.9375	448773.2813	500992.875	482002.25
_VQIEHISSLIK_.3	swissprot_homo_201604	O00231	26S proteasome non-ATPase regulatory subunit 11	Filtered	Filtered	Filtered	Filtered	Filtered	Filtered	332349.9063	311682.3438	291174.5313	NaN	296251.25	NaN	537553.3125	529952.75	546657.9375	448773.2813	500992.875	482002.25
_AQSLLSTDR_.2	swissprot_homo_201604	O00231	26S proteasome non-ATPase regulatory subunit 11	Filtered	Filtered	Filtered	Filtered	Filtered	Filtered	NaN	NaN	NaN	NaN	NaN	NaN	537553.3125	529952.75	546657.9375	448773.2813	500992.875	482002.25
_TAYSYFYEAFEGYDSIDSPK_.2	swissprot_homo_201604	O00231	26S proteasome non-ATPase regulatory subunit 11	0.001390968	9.25E-05	9.06E-05	0.009962849	3.17E-16	6.90E-06	9513.603516	13330.53906	11645.51172	1	10174.11328	3870.71582	537553.3125	529952.75	546657.9375	448773.2813	500992.875	482002.25
_TAYSYFYEAFEGYDSIDSPK_.3	swissprot_homo_201604	O00231	26S proteasome non-ATPase regulatory subunit 11	Filtered	0.00712317	Filtered	Filtered	0.008821597	Filtered	9513.603516	13330.53906	11645.51172	1	10174.11328	3870.71582	537553.3125	529952.75	546657.9375	448773.2813	500992.875	482002.25
_ALLVEVQLLESK_.2	swissprot_homo_201604	O00231	26S proteasome non-ATPase regulatory subunit 11	Filtered	Filtered	Filtered	Filtered	Filtered	Filtered	NaN	NaN	NaN	NaN	NaN	NaN	537553.3125	529952.75	546657.9375	448773.2813	500992.875	482002.25
_VIEPFSR_.2	swissprot_homo_201604	O00231	26S proteasome non-ATPase regulatory subunit 11	Filtered	Filtered	Filtered	Filtered	Filtered	Filtered	NaN	NaN	NaN	NaN	NaN	NaN	537553.3125	529952.75	546657.9375	448773.2813	500992.875	482002.25
_IYVEIER_.2	swissprot_homo_201604	O00232	26S proteasome non-ATPase regulatory subunit 12	5.83E-22	3.34E-23	8.43E-10	8.47E-28	9.39E-52	8.33E-37	2249693.75	2440133.75	2414814.25	881011.8125	983957.3125	943185.625	996981.5	1076463.625	1090962.5	515242.125	546715.4375	549135.5
_FFQEENTEK_.2	swissprot_homo_201604	O00232	26S proteasome non-ATPase regulatory subunit 12	7.01E-05	1.14E-05	0.000813183	4.50E-11	3.27E-11	2.27E-12	457090.1563	494829.5	494043.4063	409082.7813	401548.5938	427769.25	996981.5	1076463.625	1090962.5	515242.125	546715.4375	549135.5
_LQEVIETLLSLEK_.2	swissprot_homo_201604	O00232	26S proteasome non-ATPase regulatory subunit 12	6.18E-11	1.63E-16	2.02E-06	3.10E-26	1.50E-51	1.63E-36	284160.5	294427.75	364029.875	255631.7969	254640.4844	276451.6563	996981.5	1076463.625	1090962.5	515242.125	546715.4375	549135.5
_LQEVIETLLSLEK_.3	swissprot_homo_201604	O00232	26S proteasome non-ATPase regulatory subunit 12	0.000110416	9.46E-08	3.39E-05	1.97E-18	3.27E-41	7.58E-27	284160.5	294427.75	364029.875	255631.7969	254640.4844	276451.6563	996981.5	1076463.625	1090962.5	515242.125	546715.4375	549135.5
_EEMIHNLQ_.2	swissprot_homo_201604	O00232	26S proteasome non-ATPase regulatory subunit 12	0.00112859	7.03E-08	0.001243097	0.000240315	Filtered	1.14E-06	532541.6875	499262.7188	489298.1875	439634.9063	NaN	431447.5625	996981.5	1076463.625	1090962.5	515242.125	546715.4375	549135.5
_MVQQC[+57]C[+57]TYVEEITDLPIK_.2	swissprot_homo_201604	O00232	26S proteasome non-ATPase regulatory subunit 12	2.13E-16	3.96E-22	7.11E-09	1.52E-46	2.98E-55	8.77E-56	135920.875	118994.9531	85418.28906	111543.3047	109563.0547	116820.3438	996981.5	1076463.625	1090962.5	515242.125	546715.4375	549135.5
_MVQQC[+57]C[+57]TYVEEITDLPIK_.3	swissprot_homo_201604	O00232	26S proteasome non-ATPase regulatory subunit 12	9.47E-08	4.32E-11	9.37E-05	4.49E-25	1.61E-28	4.44E-33	135920.875	118994.9531	85418.28906	111543.3047	109563.0547	116820.3438	996981.5	1076463.625	1090962.5	515242.125	546715.4375	549135.5
_M[+16]VQQC[+57]C[+57]TYVEEITDLPIK_.3	swissprot_homo_201604	O00232	26S proteasome non-ATPase regulatory subunit 12	Filtered	Filtered	0.001571293	Filtered	Filtered	Filtered	135920.875	118994.9531	85418.28906	111543.3047	109563.0547	116820.3438	996981.5	1076463.625	1090962.5	515242.125	546715.4375	549135.5
_GSLESPATDVFGSTEEGEK_.2	swissprot_homo_201604	O00232	26S proteasome non-ATPase regulatory subunit 12	6.15E-14	1.94E-18	2.80E-07	2.96E-30	3.61E-43	4.28E-54	574769.5	442666.6563	632432.4375	528292.3125	569080.0625	538738.6875	996981.5	1076463.625	1090962.5	515242.125	546715.4375	549135.5
_GSLESPATDVFGSTEEGEK_.3	swissprot_homo_201604	O00232	26S proteasome non-ATPase regulatory subunit 12	Filtered	0.005953869	Filtered	Filtered	Filtered	Filtered	574769.5	442666.6563	632432.4375	528292.3125	569080.0625	538738.6875	996981.5	1076463.625	1090962.5	515242.125	546715.4375	549135.5
_AIYDTPC[+57]IQAESEK_.2	swissprot_homo_201604	O00232	26S proteasome non-ATPase regulatory subunit 12	5.03E-15	1.94E-18	1.39E-08	1.83E-34	1.28E-44	1.51E-48	743331.8125	733274.875	776245.1875	540521.125	650892	663337.0625	996981.5	1076463.625	1090962.5	515242.125	546715.4375	549135.5
_LFTTMELMR_.2	swissprot_homo_201604	O00232	26S proteasome non-ATPase regulatory subunit 12	2.57E-15	1.68E-18	1.24E-09	2.95E-44	1.09E-53	3.71E-57	653568.25	682208.0625	604750.25	547921.375	613394	637867.75	996981.5	1076463.625	1090962.5	515242.125	546715.4375	549135.5
_ERVEFILEQMR_.3	swissprot_homo_201604	O00232	26S proteasome non-ATPase regulatory subunit 12	0.001897832	Filtered	0.000901956	9.25E-10	1.37E-16	9.48E-06	661778.25	NaN	651351.8125	446442.125	408493.0938	537702.3125	996981.5	1076463.625	1090962.5	515242.125	546715.4375	549135.5
_EAASILQELQVETYGSMEK_.2	swissprot_homo_201604	O00232	26S proteasome non-ATPase regulatory subunit 12	4.82E-15	2.64E-14	1.95E-06	2.90E-39	1.75E-51	8.07E-57	160595.8438	168328.9063	243463.6875	147166.8594	131066.3125	171657.9844	996981.5	1076463.625	1090962.5	515242.125	546715.4375	549135.5
_EAASILQELQVETYGSMEK_.3	swissprot_homo_201604	O00232	26S proteasome non-ATPase regulatory subunit 12	0.000121401	0.000354594	Filtered	2.02E-05	1.22E-11	1.29E-19	160595.8438	168328.9063	243463.6875	147166.8594	131066.3125	171657.9844	996981.5	1076463.625	1090962.5	515242.125	546715.4375	549135.5
_EAASILQELQVETYGSM[+16]EK_.2	swissprot_homo_201604	O00232	26S proteasome non-ATPase regulatory subunit 12	Filtered	Filtered	Filtered	Filtered	Filtered	Filtered	160595.8438	168328.9063	243463.6875	147166.8594	131066.3125	171657.9844	996981.5	1076463.625	1090962.5	515242.125	546715.4375	549135.5
_LNSLMSLVNK_.2	swissprot_homo_201604	O00232	26S proteasome non-ATPase regulatory subunit 12	1.67E-06	0.000218262	0.000793095	1.05E-19	1.43E-17	3.61E-31	729513.25	741098.875	779501.9375	573103.1875	622707.5	524539.0625	996981.5	1076463.625	1090962.5	515242.125	546715.4375	549135.5
_TASDMVSTSR_.2	swissprot_homo_201604	O00232	26S proteasome non-ATPase regulatory subunit 12	0.002465176	0.000102848	0.000990354	0.002019296	4.84E-15	7.68E-09	1944477.5	1754980.5	2033191.125	2644022.75	3485307	3502286.5	996981.5	1076463.625	1090962.5	515242.125	546715.4375	549135.5
_DPNNLLNDWSQK_.2	swissprot_homo_201604	O00232	26S proteasome non-ATPase regulatory subunit 12	2.07E-05	5.29E-05	0.000201209	1.65E-05	0.007117592	8.10E-12	509469.5	461062.2813	506802.75	396695.7188	452844.1875	450167.3438	996981.5	1076463.625	1090962.5	515242.125	546715.4375	549135.5
_DPNNLLNDWSQK_.3	swissprot_homo_201604	O00232	26S proteasome non-ATPase regulatory subunit 12	Filtered	Filtered	Filtered	Filtered	Filtered	Filtered	509469.5	461062.2813	506802.75	396695.7188	452844.1875	450167.3438	996981.5	1076463.625	1090962.5	515242.125	546715.4375	549135.5
_WSTLVEDYGMELR_.2	swissprot_homo_201604	O00232	26S proteasome non-ATPase regulatory subunit 12	0.002197175	7.78E-05	3.74E-08	9.77E-05	1.38E-20	4.70E-14	1051123.375	301913.3438	211266.75	933610.5	532769.9375	829733.3125	996981.5	1076463.625	1090962.5	515242.125	546715.4375	549135.5
_WSTLVEDYGMELR_.3	swissprot_homo_201604	O00232	26S proteasome non-ATPase regulatory subunit 12	Filtered	Filtered	0.007870461	Filtered	Filtered	Filtered	1051123.375	301913.3438	211266.75	933610.5	532769.9375	829733.3125	996981.5	1076463.625	1090962.5	515242.125	546715.4375	549135.5
_WSTLVEDYGM[+16]ELR_.2	swissprot_homo_201604	O00232	26S proteasome non-ATPase regulatory subunit 12	Filtered	Filtered	Filtered	0.004489804	Filtered	Filtered	1051123.375	301913.3438	211266.75	933610.5	532769.9375	829733.3125	996981.5	1076463.625	1090962.5	515242.125	546715.4375	549135.5
_MEVDYSATVDQR_.2	swissprot_homo_201604	O00232	26S proteasome non-ATPase regulatory subunit 12	0.004199385	0.000564127	0.002376644	0.005256292	Filtered	1.88E-09	425662.6563	334332.5	406429.4688	335650.625	NaN	204766.2031	996981.5	1076463.625	1090962.5	515242.125	546715.4375	549135.5
_EWDLLNENIMLLSK_.2	swissprot_homo_201604	O00232	26S proteasome non-ATPase regulatory subunit 12	7.68E-19	9.49E-27	2.32E-11	1.69E-50	4.14E-70	6.01E-61	180199.2188	85508.41406	166017.7188	144229.4844	133319.2344	148910.3594	996981.5	1076463.625	1090962.5	515242.125	546715.4375	549135.5
_EWDLLNENIMLLSK_.3	swissprot_homo_201604	O00232	26S proteasome non-ATPase regulatory subunit 12	Filtered	0.007245344	Filtered	Filtered	Filtered	Filtered	180199.2188	85508.41406	166017.7188	144229.4844	133319.2344	148910.3594	996981.5	1076463.625	1090962.5	515242.125	546715.4375	549135.5
_EWDLLNENIM[+16]LLSK_.2	swissprot_homo_201604	O00232	26S proteasome non-ATPase regulatory subunit 12	Filtered	Filtered	Filtered	Filtered	Filtered	Filtered	180199.2188	85508.41406	166017.7188	144229.4844	133319.2344	148910.3594	996981.5	1076463.625	1090962.5	515242.125	546715.4375	549135.5
_VEFILEQMR_.2	swissprot_homo_201604	O00232	26S proteasome non-ATPase regulatory subunit 12	0.002045672	0.00131658	Filtered	0.003826583	0.005700404	Filtered	563040.25	479987.75	NaN	621752.875	503968.0313	NaN	996981.5	1076463.625	1090962.5	515242.125	546715.4375	549135.5
_VVEHNIR_.2	swissprot_homo_201604	O00232	26S proteasome non-ATPase regulatory subunit 12	Filtered	Filtered	Filtered	Filtered	Filtered	Filtered	NaN	NaN	NaN	NaN	NaN	NaN	996981.5	1076463.625	1090962.5	515242.125	546715.4375	549135.5
_LAGIINFQRPK_.3	swissprot_homo_201604	O00232	26S proteasome non-ATPase regulatory subunit 12	Filtered	Filtered	0.003104622	0.004202759	4.07E-09	Filtered	NaN	NaN	74893.34375	74888.21875	94442.82031	NaN	996981.5	1076463.625	1090962.5	515242.125	546715.4375	549135.5
_KLEEIPK_.2	swissprot_homo_201604	O00232	26S proteasome non-ATPase regulatory subunit 12	Filtered	Filtered	Filtered	Filtered	Filtered	Filtered	NaN	NaN	NaN	NaN	NaN	NaN	996981.5	1076463.625	1090962.5	515242.125	546715.4375	549135.5
_MAQLLDLSVDESEAFLSNLVVNK_.3	swissprot_homo_201604	O00232	26S proteasome non-ATPase regulatory subunit 12	Filtered	Filtered	Filtered	Filtered	Filtered	Filtered	NaN	NaN	NaN	NaN	NaN	NaN	996981.5	1076463.625	1090962.5	515242.125	546715.4375	549135.5
_M[+16]AQLLDLSVDESEAFLSNLVVNK_.3	swissprot_homo_201604	O00232	26S proteasome non-ATPase regulatory subunit 12	Filtered	Filtered	Filtered	Filtered	Filtered	Filtered	NaN	NaN	NaN	NaN	NaN	NaN	996981.5	1076463.625	1090962.5	515242.125	546715.4375	549135.5
_GLLGC[+57]NIIPLQR_.2	swissprot_homo_201604	O00233	26S proteasome non-ATPase regulatory subunit 9	2.30E-15	1.20E-19	6.25E-10	1.11E-25	1.86E-60	4.51E-45	422097.4063	405353.4375	444047.0313	335015.8438	378250.5	348418.6875	387053.4063	391280	416137.625	327678.5938	372242.625	346139.5313
_ANYDVLESQK_.2	swissprot_homo_201604	O00233	26S proteasome non-ATPase regulatory subunit 9	1.86E-12	6.40E-17	6.24E-07	5.06E-19	1.74E-28	7.63E-12	350200.0313	411076.25	440567.625	306214.9375	349402.0938	335949.5625	387053.4063	391280	416137.625	327678.5938	372242.625	346139.5313
_SDVDLYQVR_.2	swissprot_homo_201604	O00233	26S proteasome non-ATPase regulatory subunit 9	1.68E-06	2.75E-06	0.000926727	8.28E-05	1.04E-06	2.41E-09	388862.75	357410.3125	363798.1875	341805	389075.3125	354050.375	387053.4063	391280	416137.625	327678.5938	372242.625	346139.5313
_LGQSESQGPPR_.2	swissprot_homo_201604	O00233	26S proteasome non-ATPase regulatory subunit 9	0.001708282	0.006457689	0.000868091	4.06E-06	0.000392997	1.17E-09	304315.5938	224076.1719	193534.6406	182230.5938	150403.7188	219340.5625	387053.4063	391280	416137.625	327678.5938	372242.625	346139.5313
_QVEEALHQLHAR_.3	swissprot_homo_201604	O00233	26S proteasome non-ATPase regulatory subunit 9	Filtered	Filtered	Filtered	Filtered	0.007073545	Filtered	NaN	NaN	NaN	NaN	120276.5625	NaN	387053.4063	391280	416137.625	327678.5938	372242.625	346139.5313
_HNIIC[+57]LQNDHK_.3	swissprot_homo_201604	O00233	26S proteasome non-ATPase regulatory subunit 9	Filtered	Filtered	Filtered	Filtered	Filtered	Filtered	143011.75	134819.8594	152819.0938	147648.5938	NaN	NaN	387053.4063	391280	416137.625	327678.5938	372242.625	346139.5313
_HNIIC[+57]LQNDHK_.2	swissprot_homo_201604	O00233	26S proteasome non-ATPase regulatory subunit 9	6.19E-07	0.002418724	0.002986114	0.000949347	Filtered	Filtered	143011.75	134819.8594	152819.0938	147648.5938	NaN	NaN	387053.4063	391280	416137.625	327678.5938	372242.625	346139.5313
_GIGMNEPLVDC[+57]EGYPR_.2	swissprot_homo_201604	O00233	26S proteasome non-ATPase regulatory subunit 9	6.33E-12	1.73E-17	2.27E-05	5.59E-26	5.99E-47	1.62E-41	241326.9531	282999.125	238177.4375	267816.75	280959.5	256185.125	387053.4063	391280	416137.625	327678.5938	372242.625	346139.5313
_GIGM[+16]NEPLVDC[+57]EGYPR_.2	swissprot_homo_201604	O00233	26S proteasome non-ATPase regulatory subunit 9	Filtered	Filtered	Filtered	Filtered	Filtered	Filtered	241326.9531	282999.125	238177.4375	267816.75	280959.5	256185.125	387053.4063	391280	416137.625	327678.5938	372242.625	346139.5313
_RKEEIEAQIK_.2	swissprot_homo_201604	O00233	26S proteasome non-ATPase regulatory subunit 9	Filtered	0.001033138	Filtered	Filtered	Filtered	Filtered	NaN	122151.0156	NaN	NaN	NaN	NaN	387053.4063	391280	416137.625	327678.5938	372242.625	346139.5313
_YDIDLPNK_.2	swissprot_homo_201604	O00244	Copper transport protein ATOX1	2.51E-06	4.10E-06	0.000824009	1.17E-09	3.15E-08	1.01E-10	764761.1875	775074.0625	740942.875	671442.8125	626368.0625	639948.375	455641.125	463900.3125	449506.1875	393812.7188	381958	492059.375
_VC[+57]IESEHSMDTLLATLK_.3	swissprot_homo_201604	O00244	Copper transport protein ATOX1	3.53E-06	1.90E-11	1.93E-05	2.94E-21	4.74E-05	5.49E-18	368530.5625	383813.1875	415008.6563	318329.0625	348414.9375	344170.4063	455641.125	463900.3125	449506.1875	393812.7188	381958	492059.375
_VC[+57]IESEHSMDTLLATLK_.2	swissprot_homo_201604	O00244	Copper transport protein ATOX1	2.55E-13	2.44E-09	5.32E-07	1.88E-27	9.21E-37	7.18E-60	368530.5625	383813.1875	415008.6563	318329.0625	348414.9375	344170.4063	455641.125	463900.3125	449506.1875	393812.7188	381958	492059.375
_YDIDLPNKK_.2	swissprot_homo_201604	O00244	Copper transport protein ATOX1	0.002169278	0.002262926	0.00097813	0.005835546	0.001854605	Filtered	233631.6563	232813.6406	192567.0469	191666.25	171091.0469	NaN	455641.125	463900.3125	449506.1875	393812.7188	381958	492059.375
_HEFSVDMTC[+57]GGC[+57]AEAVSR_.3	swissprot_homo_201604	O00244	Copper transport protein ATOX1	Filtered	Filtered	Filtered	Filtered	Filtered	Filtered	NaN	NaN	NaN	NaN	NaN	NaN	455641.125	463900.3125	449506.1875	393812.7188	381958	492059.375
_HEFSVDMTC[+57]GGC[+57]AEAVSR_.2	swissprot_homo_201604	O00244	Copper transport protein ATOX1	Filtered	Filtered	Filtered	Filtered	Filtered	Filtered	NaN	NaN	NaN	NaN	NaN	NaN	455641.125	463900.3125	449506.1875	393812.7188	381958	492059.375
_SIDDVVR_.2	swissprot_homo_201604	O00255	Menin	0.00053928	3.05E-07	Filtered	Filtered	Filtered	Filtered	198528.2344	252207.2031	NaN	NaN	NaN	NaN	110578.1172	105111.3359	32513.89844	28412.72656	232612.1875	209665.7656
_GLGTGQGAVSGPPR_.2	swissprot_homo_201604	O00255	Menin	Filtered	Filtered	0.002688769	0.005653426	Filtered	Filtered	NaN	NaN	43493.31641	48922.04297	NaN	NaN	110578.1172	105111.3359	32513.89844	28412.72656	232612.1875	209665.7656
_VSDVIWNSLSR_.2	swissprot_homo_201604	O00255	Menin	0.005108694	Filtered	Filtered	Filtered	0.003531832	0.004114151	114461.6094	NaN	NaN	NaN	232612.1875	209665.7656	110578.1172	105111.3359	32513.89844	28412.72656	232612.1875	209665.7656
_EFFEVANDVIPNLLK_.2	swissprot_homo_201604	O00255	Menin	0.002000969	0.000125856	Filtered	5.57E-06	Filtered	Filtered	18744.51172	12748.59668	NaN	7903.408691	NaN	NaN	110578.1172	105111.3359	32513.89844	28412.72656	232612.1875	209665.7656
_EAASLLEAGEERPGEQSQGTQSQGSALQDPEC[+57]FAHLLR_.4	swissprot_homo_201604	O00255	Menin	Filtered	Filtered	Filtered	Filtered	Filtered	Filtered	NaN	NaN	NaN	NaN	NaN	NaN	110578.1172	105111.3359	32513.89844	28412.72656	232612.1875	209665.7656
_SWLYLK_.2	swissprot_homo_201604	O00255	Menin	0.007200264	0.009779189	0.001956427	Filtered	Filtered	Filtered	46732.34375	50378.21875	21534.48242	NaN	NaN	NaN	110578.1172	105111.3359	32513.89844	28412.72656	232612.1875	209665.7656
_GQTVNAGVAER_.2	swissprot_homo_201604	O00255	Menin	Filtered	Filtered	Filtered	Filtered	Filtered	Filtered	NaN	NaN	NaN	NaN	NaN	NaN	110578.1172	105111.3359	32513.89844	28412.72656	232612.1875	209665.7656
_LDSSGVAFAVVGAC[+57]QALGLR_.3	swissprot_homo_201604	O00255	Menin	Filtered	Filtered	Filtered	Filtered	Filtered	Filtered	NaN	NaN	NaN	NaN	NaN	NaN	110578.1172	105111.3359	32513.89844	28412.72656	232612.1875	209665.7656
_LFAAELGR_.2	swissprot_homo_201604	O00255	Menin	Filtered	Filtered	Filtered	Filtered	Filtered	Filtered	NaN	NaN	NaN	NaN	NaN	NaN	110578.1172	105111.3359	32513.89844	28412.72656	232612.1875	209665.7656
_GAVDLSLYPR_.2	swissprot_homo_201604	O00255	Menin	Filtered	Filtered	Filtered	Filtered	Filtered	Filtered	NaN	NaN	NaN	NaN	NaN	NaN	110578.1172	105111.3359	32513.89844	28412.72656	232612.1875	209665.7656
_YPMALGNLADLEELEPTPGRPDPLTLYHK_.4	swissprot_homo_201604	O00255	Menin	Filtered	Filtered	Filtered	Filtered	Filtered	Filtered	NaN	NaN	NaN	NaN	NaN	NaN	110578.1172	105111.3359	32513.89844	28412.72656	232612.1875	209665.7656
_KPPGTVAGTAR_.2	swissprot_homo_201604	O00255	Menin	Filtered	Filtered	Filtered	Filtered	Filtered	Filtered	NaN	NaN	NaN	NaN	NaN	NaN	110578.1172	105111.3359	32513.89844	28412.72656	232612.1875	209665.7656
_EAPSPTC[+57]PDLGAK_.2	swissprot_homo_201604	O00257	E3 SUMO-protein ligase CBX4	0.005217295	Filtered	Filtered	Filtered	Filtered	Filtered	196400.3594	NaN	NaN	NaN	NaN	NaN	126252.875	NaN	NaN	NaN	NaN	NaN
_EAFGEQPLQLTTKPDLLAWDPAR_.3	swissprot_homo_201604	O00257	E3 SUMO-protein ligase CBX4	0.001559877	Filtered	Filtered	Filtered	Filtered	Filtered	56105.39844	NaN	NaN	NaN	NaN	NaN	126252.875	NaN	NaN	NaN	NaN	NaN
_YMENGMQAVK_.2	swissprot_homo_201604	O00257	E3 SUMO-protein ligase CBX4	Filtered	Filtered	Filtered	Filtered	Filtered	Filtered	NaN	NaN	NaN	NaN	NaN	NaN	126252.875	NaN	NaN	NaN	NaN	NaN
_FYGPEGPYGVFAGR_.2	swissprot_homo_201604	O00264	Membrane-associated progesterone receptor component 1	1.12E-19	7.88E-13	4.99E-10	1.99E-42	1.99E-67	1.73E-55	1141750.875	1162133.25	1154216	975574.375	1106676.375	1143981.625	478488.1563	487562.625	480888.5938	384240.5938	444410.625	468574.375
_GDQPAASGDSDDDEPPPLPR_.2	swissprot_homo_201604	O00264	Membrane-associated progesterone receptor component 1	1.90E-10	2.19E-08	5.32E-05	6.48E-17	1.54E-12	1.82E-16	253056.9063	258471.1406	265178.6563	157132.1875	183690.1563	231448.1875	478488.1563	487562.625	480888.5938	384240.5938	444410.625	468574.375
_EGEEPTVYSDEEEPKDESAR_.3	swissprot_homo_201604	O00264	Membrane-associated progesterone receptor component 1	6.07E-09	2.07E-15	0.000298034	4.33E-20	5.03E-23	2.32E-45	40656.67578	42083.5	23271.08203	20015.23438	42865.37891	30293.35352	478488.1563	487562.625	480888.5938	384240.5938	444410.625	468574.375
_DFTPAELR_.2	swissprot_homo_201604	O00264	Membrane-associated progesterone receptor component 1	2.54E-15	7.74E-20	5.26E-08	2.46E-27	1.14E-44	1.63E-52	1931944.875	1756966	1801368.625	1389222.375	1589091.5	1584673.375	478488.1563	487562.625	480888.5938	384240.5938	444410.625	468574.375
_ILMAINGK_.2	swissprot_homo_201604	O00264	Membrane-associated progesterone receptor component 1	0.001344235	0.00064462	0.000435483	2.57E-05	2.34E-10	7.12E-18	1358275.25	1262138.125	1322509.125	1089512.25	1186007.5	1237578.375	478488.1563	487562.625	480888.5938	384240.5938	444410.625	468574.375
_FDGVQDPR_.2	swissprot_homo_201604	O00264	Membrane-associated progesterone receptor component 1	0.001649192	Filtered	Filtered	Filtered	Filtered	Filtered	1277544.5	NaN	NaN	NaN	NaN	NaN	478488.1563	487562.625	480888.5938	384240.5938	444410.625	468574.375
_EALKDEYDDLSDLTAAQQETLSDWESQFTFK_.3	swissprot_homo_201604	O00264	Membrane-associated progesterone receptor component 1	Filtered	Filtered	Filtered	Filtered	Filtered	Filtered	NaN	NaN	NaN	NaN	NaN	NaN	478488.1563	487562.625	480888.5938	384240.5938	444410.625	468574.375
_DEYDDLSDLTAAQQETLSDWESQFTFK_.3	swissprot_homo_201604	O00264	Membrane-associated progesterone receptor component 1	Filtered	Filtered	Filtered	Filtered	Filtered	Filtered	NaN	NaN	NaN	NaN	NaN	NaN	478488.1563	487562.625	480888.5938	384240.5938	444410.625	468574.375
_EEIEASNIDNVVLDEDR_.2	swissprot_homo_201604	O00267	Transcription elongation factor SPT5	2.23E-05	2.03E-05	0.000103523	4.17E-05	1.32E-09	1.02E-21	42787.67188	36795.60547	37948.78516	29720.12305	20732.13086	21912.875	227130.8125	200766.5938	193187.6406	167151.0938	130032.3984	188707.1563
_LGYWNQQMVPIK_.2	swissprot_homo_201604	O00267	Transcription elongation factor SPT5	4.14E-09	6.25E-09	8.92E-05	8.35E-18	2.03E-27	8.93E-27	308889.6563	287616.0625	242160.0313	192536.9688	249328.1094	244209.1094	227130.8125	200766.5938	193187.6406	167151.0938	130032.3984	188707.1563
_FEGDTGLIVR_.2	swissprot_homo_201604	O00267	Transcription elongation factor SPT5	0.004077905	3.09E-05	0.000290775	0.009078043	Filtered	0.007890442	329715.125	277888.125	299454.0938	279196.1875	NaN	299999.5	227130.8125	200766.5938	193187.6406	167151.0938	130032.3984	188707.1563
_ETFQVLNMYGK_.2	swissprot_homo_201604	O00267	Transcription elongation factor SPT5	1.63E-05	1.15E-08	0.000709659	6.40E-18	6.47E-17	2.01E-27	145438.625	147747.5156	159170.7656	136955.3906	120036.9609	145096.4063	227130.8125	200766.5938	193187.6406	167151.0938	130032.3984	188707.1563
_SSVGETVYGGSDELSDDITQQQLLPGVK_.3	swissprot_homo_201604	O00267	Transcription elongation factor SPT5	Filtered	3.36E-06	Filtered	Filtered	Filtered	Filtered	NaN	117217.9141	NaN	NaN	NaN	NaN	227130.8125	200766.5938	193187.6406	167151.0938	130032.3984	188707.1563
_DNELIGQTVR_.2	swissprot_homo_201604	O00267	Transcription elongation factor SPT5	6.84E-09	6.47E-10	0.000989056	0.000780071	0.001288651	7.61E-17	263185.7813	234968.5	391422.5313	357422.3438	372917.125	248164.2031	227130.8125	200766.5938	193187.6406	167151.0938	130032.3984	188707.1563
_VVSISSEHLEPITPTK_.3	swissprot_homo_201604	O00267	Transcription elongation factor SPT5	1.39E-09	1.84E-10	2.33E-05	6.00E-16	8.09E-36	2.72E-27	218141.5156	408946.375	232026.1719	187152.5469	206182.5156	222352.4844	227130.8125	200766.5938	193187.6406	167151.0938	130032.3984	188707.1563
_VVSISSEHLEPITPTK_.2	swissprot_homo_201604	O00267	Transcription elongation factor SPT5	2.35E-10	Filtered	8.15E-05	3.60E-15	4.22E-23	4.20E-17	218141.5156	408946.375	232026.1719	187152.5469	206182.5156	222352.4844	227130.8125	200766.5938	193187.6406	167151.0938	130032.3984	188707.1563
_MDLDEQLK_.2	swissprot_homo_201604	O00267	Transcription elongation factor SPT5	0.000478972	4.15E-08	0.000310618	Filtered	Filtered	Filtered	234545.7813	238245.1406	452559.6563	NaN	NaN	NaN	227130.8125	200766.5938	193187.6406	167151.0938	130032.3984	188707.1563
_QAIEGVGNLR_.2	swissprot_homo_201604	O00267	Transcription elongation factor SPT5	0.001169381	3.54E-09	Filtered	Filtered	0.007468696	0.007260043	275315.3125	315278.9063	NaN	NaN	233691	259538.6406	227130.8125	200766.5938	193187.6406	167151.0938	130032.3984	188707.1563
_TPAQSGAWDPNNPNTPSR_.2	swissprot_homo_201604	O00267	Transcription elongation factor SPT5	2.48E-13	7.19E-18	2.35E-05	1.16E-29	2.13E-33	3.77E-48	125815.4922	134644.1094	85841.10938	86074.51563	145681.0313	127881.8047	227130.8125	200766.5938	193187.6406	167151.0938	130032.3984	188707.1563
_TPAQSGAWDPNNPNTPSR_.3	swissprot_homo_201604	O00267	Transcription elongation factor SPT5	Filtered	Filtered	0.008713208	Filtered	Filtered	Filtered	125815.4922	134644.1094	85841.10938	86074.51563	145681.0313	127881.8047	227130.8125	200766.5938	193187.6406	167151.0938	130032.3984	188707.1563
_FIAYQFTDTPLQIK_.2	swissprot_homo_201604	O00267	Transcription elongation factor SPT5	1.39E-23	1.92E-18	1.48E-07	5.13E-28	2.02E-41	1.76E-38	200898.4063	175639.1719	130379.0547	98409.89844	110041.9688	102485.4688	227130.8125	200766.5938	193187.6406	167151.0938	130032.3984	188707.1563
_FIAYQFTDTPLQIK_.3	swissprot_homo_201604	O00267	Transcription elongation factor SPT5	Filtered	Filtered	0.003904269	0.00542516	0.003024559	7.65E-10	200898.4063	175639.1719	130379.0547	98409.89844	110041.9688	102485.4688	227130.8125	200766.5938	193187.6406	167151.0938	130032.3984	188707.1563
_FAVALDSEQNNIHVK_.2	swissprot_homo_201604	O00267	Transcription elongation factor SPT5	2.92E-07	6.30E-10	0.000244254	2.62E-05	4.18E-27	4.86E-05	46045.71875	65433.25	122468.3672	28075.73047	58756.38672	2733.582275	227130.8125	200766.5938	193187.6406	167151.0938	130032.3984	188707.1563
_FAVALDSEQNNIHVK_.3	swissprot_homo_201604	O00267	Transcription elongation factor SPT5	Filtered	Filtered	0.002792625	Filtered	Filtered	Filtered	46045.71875	65433.25	122468.3672	28075.73047	58756.38672	2733.582275	227130.8125	200766.5938	193187.6406	167151.0938	130032.3984	188707.1563
_EATGVLLSIDGEDGIVR_.2	swissprot_homo_201604	O00267	Transcription elongation factor SPT5	6.53E-10	3.34E-10	0.000388253	2.94E-15	2.25E-13	2.91E-20	231213.6094	187427.6094	203520.8125	145386.5469	147286.4688	117614.8359	227130.8125	200766.5938	193187.6406	167151.0938	130032.3984	188707.1563
_EATGVLLSIDGEDGIVR_.3	swissprot_homo_201604	O00267	Transcription elongation factor SPT5	Filtered	Filtered	Filtered	Filtered	Filtered	Filtered	231213.6094	187427.6094	203520.8125	145386.5469	147286.4688	117614.8359	227130.8125	200766.5938	193187.6406	167151.0938	130032.3984	188707.1563
_VELHSTC[+57]QTISVDR_.2	swissprot_homo_201604	O00267	Transcription elongation factor SPT5	1.76E-13	5.07E-16	3.85E-07	1.75E-19	1.29E-21	3.01E-28	38048.42578	36709.34375	31814.80664	50815.94531	75605.57813	12039.63379	227130.8125	200766.5938	193187.6406	167151.0938	130032.3984	188707.1563
_VELHSTC[+57]QTISVDR_.3	swissprot_homo_201604	O00267	Transcription elongation factor SPT5	Filtered	Filtered	Filtered	Filtered	0.005029131	Filtered	38048.42578	36709.34375	31814.80664	50815.94531	75605.57813	12039.63379	227130.8125	200766.5938	193187.6406	167151.0938	130032.3984	188707.1563
_DDIAQVDYVEPSQNTISLK_.2	swissprot_homo_201604	O00267	Transcription elongation factor SPT5	2.11E-14	4.05E-15	9.80E-10	2.54E-21	1.45E-36	6.42E-35	107253.375	127211.9844	122803.0625	78726.39844	108613.9688	114300.9375	227130.8125	200766.5938	193187.6406	167151.0938	130032.3984	188707.1563
_DDIAQVDYVEPSQNTISLK_.3	swissprot_homo_201604	O00267	Transcription elongation factor SPT5	Filtered	Filtered	Filtered	Filtered	Filtered	Filtered	107253.375	127211.9844	122803.0625	78726.39844	108613.9688	114300.9375	227130.8125	200766.5938	193187.6406	167151.0938	130032.3984	188707.1563
_FEDQPEGIDLEVVTESTGK_.2	swissprot_homo_201604	O00267	Transcription elongation factor SPT5	1.02E-21	2.39E-13	1.54E-09	3.81E-35	1.02E-52	4.36E-53	197574.5156	216501.5	185948.1563	155537.0156	176509.4063	177259	227130.8125	200766.5938	193187.6406	167151.0938	130032.3984	188707.1563
_TPMYGSQTPMYGSGSR_.2	swissprot_homo_201604	O00267	Transcription elongation factor SPT5	3.12E-11	9.27E-13	4.36E-06	3.70E-13	6.60E-25	1.32E-51	95439.19531	98037.9375	101931.2734	42254.41016	107643.5781	87502.03125	227130.8125	200766.5938	193187.6406	167151.0938	130032.3984	188707.1563
_DMLEFPAQELR_.2	swissprot_homo_201604	O00267	Transcription elongation factor SPT5	2.21E-09	3.32E-16	4.73E-06	2.80E-20	7.18E-27	7.26E-23	272306.9375	321613.25	278636.2813	255614.7969	270577.0313	308340.9688	227130.8125	200766.5938	193187.6406	167151.0938	130032.3984	188707.1563
_TPMYGSQTPLQDGSR_.2	swissprot_homo_201604	O00267	Transcription elongation factor SPT5	9.28E-12	4.13E-16	7.06E-05	5.35E-29	1.03E-26	3.34E-28	200757.0313	204804.0313	219523.4375	160306.4219	182001.8281	190413.1875	227130.8125	200766.5938	193187.6406	167151.0938	130032.3984	188707.1563
_TPM[+16]YGSQTPLQDGSR_.2	swissprot_homo_201604	O00267	Transcription elongation factor SPT5	Filtered	Filtered	Filtered	Filtered	Filtered	Filtered	200757.0313	204804.0313	219523.4375	160306.4219	182001.8281	190413.1875	227130.8125	200766.5938	193187.6406	167151.0938	130032.3984	188707.1563
_TPHYGSQTPLHDGSR_.2	swissprot_homo_201604	O00267	Transcription elongation factor SPT5	Filtered	0.000550701	0.000519692	2.19E-10	0.000182441	3.08E-20	88634.375	24606.42383	46517.66797	43902.07422	42331.29688	12536.41895	227130.8125	200766.5938	193187.6406	167151.0938	130032.3984	188707.1563
_TPHYGSQTPLHDGSR_.3	swissprot_homo_201604	O00267	Transcription elongation factor SPT5	0.002071942	Filtered	9.56E-05	0.00127158	0.006169253	Filtered	88634.375	24606.42383	46517.66797	43902.07422	42331.29688	12536.41895	227130.8125	200766.5938	193187.6406	167151.0938	130032.3984	188707.1563
_SFAMSAVITEGVKPTLSELEK_.3	swissprot_homo_201604	O00267	Transcription elongation factor SPT5	0.000121101	4.71E-08	0.000260204	2.56E-10	3.66E-16	9.67E-10	130353.625	124999.6094	166406.7969	115606.4297	115747.0078	120784.7891	227130.8125	200766.5938	193187.6406	167151.0938	130032.3984	188707.1563
_SLGGDVASDGDFLIFEGNR_.2	swissprot_homo_201604	O00267	Transcription elongation factor SPT5	3.97E-06	0.007754693	0.002054596	3.12E-06	5.73E-16	4.45E-06	117954.9766	63143.84375	90056.375	87628.46094	74086.77344	116509.25	227130.8125	200766.5938	193187.6406	167151.0938	130032.3984	188707.1563
_SLGGDVASDGDFLIFEGNR_.3	swissprot_homo_201604	O00267	Transcription elongation factor SPT5	Filtered	0.007170933	Filtered	Filtered	0.005341613	Filtered	117954.9766	63143.84375	90056.375	87628.46094	74086.77344	116509.25	227130.8125	200766.5938	193187.6406	167151.0938	130032.3984	188707.1563
_SVTGGMC[+57]SVYLK_.2	swissprot_homo_201604	O00267	Transcription elongation factor SPT5	0.001243731	0.000182927	0.000200639	Filtered	0.00012001	1.95E-10	195794.75	210818.9844	188138.8906	NaN	196321.9688	254931.125	227130.8125	200766.5938	193187.6406	167151.0938	130032.3984	188707.1563
_DVTNFTVGGFAPMSPR_.2	swissprot_homo_201604	O00267	Transcription elongation factor SPT5	8.15E-07	5.39E-09	5.66E-05	1.37E-23	1.23E-39	4.11E-43	115321.6641	138216.1563	230212.4844	221809.3281	217159.0156	231034.5156	227130.8125	200766.5938	193187.6406	167151.0938	130032.3984	188707.1563
_DVTNFTVGGFAPMSPR_.3	swissprot_homo_201604	O00267	Transcription elongation factor SPT5	0.009973061	0.007761991	Filtered	Filtered	Filtered	Filtered	115321.6641	138216.1563	230212.4844	221809.3281	217159.0156	231034.5156	227130.8125	200766.5938	193187.6406	167151.0938	130032.3984	188707.1563
_LVENGGMFVC[+57]K_.2	swissprot_homo_201604	O00267	Transcription elongation factor SPT5	Filtered	0.008798737	0.002258883	Filtered	0.008842131	Filtered	NaN	161376.875	154263.5625	NaN	180712.1563	NaN	227130.8125	200766.5938	193187.6406	167151.0938	130032.3984	188707.1563
_ILSVDGNK_.2	swissprot_homo_201604	O00267	Transcription elongation factor SPT5	Filtered	Filtered	Filtered	Filtered	0.003976893	Filtered	NaN	NaN	NaN	NaN	650676.5625	NaN	227130.8125	200766.5938	193187.6406	167151.0938	130032.3984	188707.1563
_DQREEELGEYYMK_.2	swissprot_homo_201604	O00267	Transcription elongation factor SPT5	0.004157661	Filtered	0.007131712	4.32E-08	0.00015971	2.71E-11	4536.868164	NaN	8360.977539	14135.44922	14472.7832	3967.445557	227130.8125	200766.5938	193187.6406	167151.0938	130032.3984	188707.1563
_DQREEELGEYYMK_.3	swissprot_homo_201604	O00267	Transcription elongation factor SPT5	Filtered	Filtered	Filtered	Filtered	Filtered	Filtered	4536.868164	NaN	8360.977539	14135.44922	14472.7832	3967.445557	227130.8125	200766.5938	193187.6406	167151.0938	130032.3984	188707.1563
_VIDGPHSGR_.2	swissprot_homo_201604	O00267	Transcription elongation factor SPT5	Filtered	Filtered	Filtered	Filtered	Filtered	Filtered	NaN	NaN	NaN	NaN	NaN	NaN	227130.8125	200766.5938	193187.6406	167151.0938	130032.3984	188707.1563
_EREHNFQPGDNVEVC[+57]EGELINLQGK_.3	swissprot_homo_201604	O00267	Transcription elongation factor SPT5	0.001621605	0.000788794	0.001963701	Filtered	0.001362969	2.15E-10	15954.1123	20828.85742	24430.03125	NaN	20195.55273	27342.26172	227130.8125	200766.5938	193187.6406	167151.0938	130032.3984	188707.1563
_EREHNFQPGDNVEVC[+57]EGELINLQGK_.4	swissprot_homo_201604	O00267	Transcription elongation factor SPT5	Filtered	Filtered	Filtered	Filtered	Filtered	Filtered	15954.1123	20828.85742	24430.03125	NaN	20195.55273	27342.26172	227130.8125	200766.5938	193187.6406	167151.0938	130032.3984	188707.1563
_SVVAPEHVK_.2	swissprot_homo_201604	O00267	Transcription elongation factor SPT5	Filtered	0.005001252	Filtered	Filtered	0.000107609	3.73E-07	NaN	79460.61719	NaN	NaN	53242.69531	58096.52344	227130.8125	200766.5938	193187.6406	167151.0938	130032.3984	188707.1563
_EHNFQPGDNVEVC[+57]EGELINLQGK_.3	swissprot_homo_201604	O00267	Transcription elongation factor SPT5	0.002625615	Filtered	Filtered	0.001253176	Filtered	Filtered	80890.74219	NaN	NaN	43204.68359	NaN	NaN	227130.8125	200766.5938	193187.6406	167151.0938	130032.3984	188707.1563
_RDNELIGQTVR_.2	swissprot_homo_201604	O00267	Transcription elongation factor SPT5	Filtered	0.00912003	0.001481512	0.001859764	Filtered	Filtered	NaN	68469.83594	72416.21094	68425.53125	NaN	NaN	227130.8125	200766.5938	193187.6406	167151.0938	130032.3984	188707.1563
_DLQLC[+57]SETASGVDVGGQHEWGELVQLDPQTVGVIVR_.4	swissprot_homo_201604	O00267	Transcription elongation factor SPT5	Filtered	Filtered	Filtered	Filtered	Filtered	Filtered	NaN	NaN	NaN	NaN	NaN	NaN	227130.8125	200766.5938	193187.6406	167151.0938	130032.3984	188707.1563
_VRDTYLDTQVVGQTGVIR_.3	swissprot_homo_201604	O00267	Transcription elongation factor SPT5	Filtered	Filtered	Filtered	Filtered	Filtered	Filtered	NaN	NaN	NaN	NaN	NaN	NaN	227130.8125	200766.5938	193187.6406	167151.0938	130032.3984	188707.1563
_DETFLLQAPLQR_.2	swissprot_homo_201604	O00268	Transcription initiation factor TFIID subunit 4	0.002409358	0.000529485	0.001036502	0.000164708	0.000816187	Filtered	30119.91992	95794.50781	101373.3828	98950.82031	112934.5547	NaN	30119.91992	95794.50781	101373.3828	55911.82422	43454.16797	14914.31055
_EMQQQELAQMR_.2	swissprot_homo_201604	O00268	Transcription initiation factor TFIID subunit 4	Filtered	Filtered	Filtered	Filtered	Filtered	Filtered	NaN	NaN	NaN	NaN	NaN	NaN	30119.91992	95794.50781	101373.3828	55911.82422	43454.16797	14914.31055
_DANLTALAAIGPR_.2	swissprot_homo_201604	O00268	Transcription initiation factor TFIID subunit 4	Filtered	Filtered	Filtered	Filtered	Filtered	Filtered	NaN	NaN	NaN	NaN	NaN	NaN	30119.91992	95794.50781	101373.3828	55911.82422	43454.16797	14914.31055
_ALSAVSAQAAAAQK_.2	swissprot_homo_201604	O00268	Transcription initiation factor TFIID subunit 4	Filtered	Filtered	Filtered	0.001173462	0.006438905	0.006819132	NaN	NaN	NaN	12872.8291	15388.71973	14914.31055	30119.91992	95794.50781	101373.3828	55911.82422	43454.16797	14914.31055
_TAATVTSALQPPVLSLTQPTQVGVGK_.3	swissprot_homo_201604	O00268	Transcription initiation factor TFIID subunit 4	Filtered	Filtered	Filtered	Filtered	0.008064524	Filtered	NaN	NaN	NaN	NaN	2039.233765	NaN	30119.91992	95794.50781	101373.3828	55911.82422	43454.16797	14914.31055
_QVSQAQTTVQPSATLQR_.2	swissprot_homo_201604	O00268	Transcription initiation factor TFIID subunit 4	Filtered	Filtered	Filtered	Filtered	Filtered	Filtered	NaN	NaN	NaN	NaN	NaN	NaN	30119.91992	95794.50781	101373.3828	55911.82422	43454.16797	14914.31055
_ILATNSELVGTLTR_.2	swissprot_homo_201604	O00268	Transcription initiation factor TFIID subunit 4	Filtered	Filtered	Filtered	Filtered	Filtered	Filtered	NaN	NaN	NaN	NaN	NaN	NaN	30119.91992	95794.50781	101373.3828	55911.82422	43454.16797	14914.31055
_ISETAQQK_.2	swissprot_homo_201604	O00268	Transcription initiation factor TFIID subunit 4	Filtered	Filtered	Filtered	Filtered	Filtered	Filtered	NaN	NaN	NaN	NaN	NaN	NaN	30119.91992	95794.50781	101373.3828	55911.82422	43454.16797	14914.31055
_TVPGATTTSSAATETMENVK_.2	swissprot_homo_201604	O00268	Transcription initiation factor TFIID subunit 4	Filtered	Filtered	Filtered	Filtered	Filtered	Filtered	NaN	NaN	NaN	NaN	NaN	NaN	30119.91992	95794.50781	101373.3828	55911.82422	43454.16797	14914.31055
_GAAGAVTQSLSR_.2	swissprot_homo_201604	O00268	Transcription initiation factor TFIID subunit 4	Filtered	Filtered	Filtered	Filtered	Filtered	Filtered	NaN	NaN	NaN	NaN	NaN	NaN	30119.91992	95794.50781	101373.3828	55911.82422	43454.16797	14914.31055
_KVDC[+57]PGPGSGAEGSGPGSVVPGSSGVGTPR_.3	swissprot_homo_201604	O00268	Transcription initiation factor TFIID subunit 4	Filtered	Filtered	Filtered	Filtered	Filtered	Filtered	NaN	NaN	NaN	NaN	NaN	NaN	30119.91992	95794.50781	101373.3828	55911.82422	43454.16797	14914.31055
_VDC[+57]PGPGSGAEGSGPGSVVPGSSGVGTPR_.3	swissprot_homo_201604	O00268	Transcription initiation factor TFIID subunit 4	Filtered	Filtered	Filtered	Filtered	Filtered	Filtered	NaN	NaN	NaN	NaN	NaN	NaN	30119.91992	95794.50781	101373.3828	55911.82422	43454.16797	14914.31055
_IEAEDFTSR_.2	swissprot_homo_201604	O00268	Transcription initiation factor TFIID subunit 4	Filtered	Filtered	Filtered	Filtered	Filtered	Filtered	NaN	NaN	NaN	NaN	NaN	NaN	30119.91992	95794.50781	101373.3828	55911.82422	43454.16797	14914.31055
_ELNSSPQPYLVPFLK_.2	swissprot_homo_201604	O00268	Transcription initiation factor TFIID subunit 4	Filtered	Filtered	Filtered	Filtered	Filtered	Filtered	NaN	NaN	NaN	NaN	NaN	NaN	30119.91992	95794.50781	101373.3828	55911.82422	43454.16797	14914.31055
_SPGVQPQLVLGGAAQTASLGTATAVQTGTPQR_.3	swissprot_homo_201604	O00268	Transcription initiation factor TFIID subunit 4	Filtered	Filtered	Filtered	Filtered	Filtered	Filtered	NaN	NaN	NaN	NaN	NaN	NaN	30119.91992	95794.50781	101373.3828	55911.82422	43454.16797	14914.31055
_LQHTLQQVLDQR_.2	swissprot_homo_201604	O00273	DNA fragmentation factor subunit alpha	0.000137285	2.00E-07	0.001374556	0.000662037	1.70E-07	0.005877336	216356.2031	194812.1094	175160.1406	249148.7969	163130.4375	54422.76172	112469.5078	143584.6406	133779.6406	125028.8906	128646.8984	86488.01563
_LQHTLQQVLDQR_.3	swissprot_homo_201604	O00273	DNA fragmentation factor subunit alpha	1.46E-05	8.90E-07	4.25E-05	0.000119895	0.002174829	Filtered	216356.2031	194812.1094	175160.1406	249148.7969	163130.4375	54422.76172	112469.5078	143584.6406	133779.6406	125028.8906	128646.8984	86488.01563
_EQHGVAASC[+57]LEDLR_.2	swissprot_homo_201604	O00273	DNA fragmentation factor subunit alpha	0.00177424	0.000108578	0.00070049	2.66E-07	2.78E-07	0.006792836	57032.36328	141548.9219	148105.8281	67218.42188	138843.9531	132985.0156	112469.5078	143584.6406	133779.6406	125028.8906	128646.8984	86488.01563
_EQHGVAASC[+57]LEDLR_.3	swissprot_homo_201604	O00273	DNA fragmentation factor subunit alpha	Filtered	0.002416165	0.002715906	Filtered	0.008747705	2.70E-07	57032.36328	141548.9219	148105.8281	67218.42188	138843.9531	132985.0156	112469.5078	143584.6406	133779.6406	125028.8906	128646.8984	86488.01563
_ASPPGDLQNPK_.2	swissprot_homo_201604	O00273	DNA fragmentation factor subunit alpha	0.001013884	5.43E-14	4.79E-05	4.12E-08	5.92E-06	5.74E-26	64019.95313	94392.875	78072.9375	58719.44141	83966.29688	72056.25781	112469.5078	143584.6406	133779.6406	125028.8906	128646.8984	86488.01563
_LQQTQSLHSLR_.2	swissprot_homo_201604	O00273	DNA fragmentation factor subunit alpha	2.13E-11	2.50E-05	0.001375871	8.37E-13	1.13E-14	1.21E-17	89375.64844	75449.75	62385.57031	89210.95313	52073.30859	34203.11719	112469.5078	143584.6406	133779.6406	125028.8906	128646.8984	86488.01563
_LQQTQSLHSLR_.3	swissprot_homo_201604	O00273	DNA fragmentation factor subunit alpha	Filtered	Filtered	Filtered	0.002009295	Filtered	Filtered	89375.64844	75449.75	62385.57031	89210.95313	52073.30859	34203.11719	112469.5078	143584.6406	133779.6406	125028.8906	128646.8984	86488.01563
_QAPELSLSSQDLELVTK_.2	swissprot_homo_201604	O00273	DNA fragmentation factor subunit alpha	4.59E-05	8.94E-05	0.000428205	8.78E-07	1.81E-12	6.26E-10	115775.3047	116362.1719	107464.3984	91352.54688	100916.0156	132340.7188	112469.5078	143584.6406	133779.6406	125028.8906	128646.8984	86488.01563
_ETSSDVALASHILTALR_.2	swissprot_homo_201604	O00273	DNA fragmentation factor subunit alpha	Filtered	0.001249009	0.003532025	1.22E-06	Filtered	0.001497091	NaN	96437.39844	87883.65625	81984.84375	NaN	79716.05469	112469.5078	143584.6406	133779.6406	125028.8906	128646.8984	86488.01563
_QLLQLYLQALEK_.2	swissprot_homo_201604	O00273	DNA fragmentation factor subunit alpha	9.88E-07	0.000314464	0.001108605	Filtered	Filtered	Filtered	44608.15234	38703.78516	48748.37109	NaN	NaN	NaN	112469.5078	143584.6406	133779.6406	125028.8906	128646.8984	86488.01563
_AAFGEEVDAVDTGISR_.2	swissprot_homo_201604	O00273	DNA fragmentation factor subunit alpha	0.001950761	8.46E-07	0.000581341	2.10E-19	3.12E-10	0.000928442	174518.6563	173179.2969	171070.9531	232086.5469	162645.3438	336619.2813	112469.5078	143584.6406	133779.6406	125028.8906	128646.8984	86488.01563
_AAFGEEVDAVDTGISR_.3	swissprot_homo_201604	O00273	DNA fragmentation factor subunit alpha	Filtered	Filtered	Filtered	Filtered	Filtered	Filtered	174518.6563	173179.2969	171070.9531	232086.5469	162645.3438	336619.2813	112469.5078	143584.6406	133779.6406	125028.8906	128646.8984	86488.01563
_ALAVALNWDIK_.2	swissprot_homo_201604	O00273	DNA fragmentation factor subunit alpha	Filtered	Filtered	Filtered	Filtered	Filtered	Filtered	NaN	NaN	NaN	NaN	NaN	NaN	112469.5078	143584.6406	133779.6406	125028.8906	128646.8984	86488.01563
_SDQALNC[+57]GGTASTGSAGNVK_.2	swissprot_homo_201604	O00287	Regulatory factor X-associated protein	5.29E-05	Filtered	0.001254724	Filtered	2.30E-22	3.89E-09	47855.38672	NaN	45257.14063	NaN	47304.62109	30977.5332	47855.38672	31849.25	45257.14063	NaN	47304.62109	62384.65234
_TC[+57]TYEGC[+57]SETTSQVAK_.2	swissprot_homo_201604	O00287	Regulatory factor X-associated protein	Filtered	0.002324012	Filtered	Filtered	Filtered	3.52E-13	NaN	31849.25	NaN	NaN	NaN	93791.77344	47855.38672	31849.25	45257.14063	NaN	47304.62109	62384.65234
_LEESADNILSIVK_.2	swissprot_homo_201604	O00287	Regulatory factor X-associated protein	Filtered	Filtered	Filtered	Filtered	Filtered	Filtered	NaN	NaN	NaN	NaN	NaN	NaN	47855.38672	31849.25	45257.14063	NaN	47304.62109	62384.65234
_ASALSEHISPVVVIPAEASSPDSEPVLEK_.3	swissprot_homo_201604	O00291	Huntingtin-interacting protein 1	0.008342129	Filtered	0.002442899	0.000389407	0.005300523	0.005980371	1	NaN	18384.73633	10486.25293	3854.465576	10593.88867	112694.8672	157554.7031	128625.25	88302.125	80825.4375	117897.6875
_LASTEESMC[+57]QLAK_.2	swissprot_homo_201604	O00291	Huntingtin-interacting protein 1	0.002212441	0.001326605	0.002426013	0.00126029	0.004218776	6.20E-09	96292.05469	129399.25	116531.7578	119784.1484	157796.4063	161770.9688	112694.8672	157554.7031	128625.25	88302.125	80825.4375	117897.6875
_GVNQATAGVVASTISGK_.2	swissprot_homo_201604	O00291	Huntingtin-interacting protein 1	Filtered	0.00424349	Filtered	Filtered	Filtered	Filtered	NaN	2386.318848	NaN	NaN	NaN	NaN	112694.8672	157554.7031	128625.25	88302.125	80825.4375	117897.6875
_LIQIPQLPENPPNFLR_.2	swissprot_homo_201604	O00291	Huntingtin-interacting protein 1	0.001616316	0.000416821	0.002254025	0.001379281	Filtered	0.006323547	241791.5469	340878.5625	250959.2656	134635.9688	NaN	181328.2031	112694.8672	157554.7031	128625.25	88302.125	80825.4375	117897.6875
_LIQIPQLPENPPNFLR_.3	swissprot_homo_201604	O00291	Huntingtin-interacting protein 1	Filtered	0.007915241	0.005168809	Filtered	Filtered	Filtered	241791.5469	340878.5625	250959.2656	134635.9688	NaN	181328.2031	112694.8672	157554.7031	128625.25	88302.125	80825.4375	117897.6875
_QQAADDC[+57]EFLR_.2	swissprot_homo_201604	O00291	Huntingtin-interacting protein 1	Filtered	Filtered	Filtered	Filtered	Filtered	Filtered	NaN	NaN	NaN	NaN	NaN	NaN	112694.8672	157554.7031	128625.25	88302.125	80825.4375	117897.6875
_APPEPADSLTEAC[+57]K_.2	swissprot_homo_201604	O00291	Huntingtin-interacting protein 1	0.001748362	Filtered	Filtered	Filtered	Filtered	Filtered	79260.14844	NaN	NaN	NaN	NaN	NaN	112694.8672	157554.7031	128625.25	88302.125	80825.4375	117897.6875
_AIGEELLPR_.2	swissprot_homo_201604	O00291	Huntingtin-interacting protein 1	Filtered	Filtered	Filtered	Filtered	Filtered	Filtered	NaN	NaN	NaN	NaN	NaN	NaN	112694.8672	157554.7031	128625.25	88302.125	80825.4375	117897.6875
_EMAATSAAIETATAR_.2	swissprot_homo_201604	O00291	Huntingtin-interacting protein 1	Filtered	Filtered	Filtered	Filtered	Filtered	Filtered	NaN	NaN	NaN	NaN	NaN	NaN	112694.8672	157554.7031	128625.25	88302.125	80825.4375	117897.6875
_GAQTFWSVVNR_.2	swissprot_homo_201604	O00291	Huntingtin-interacting protein 1	Filtered	Filtered	Filtered	Filtered	Filtered	Filtered	NaN	NaN	NaN	NaN	NaN	NaN	112694.8672	157554.7031	128625.25	88302.125	80825.4375	117897.6875
_WTEGLISASK_.2	swissprot_homo_201604	O00291	Huntingtin-interacting protein 1	Filtered	Filtered	Filtered	Filtered	Filtered	Filtered	NaN	NaN	NaN	NaN	NaN	NaN	112694.8672	157554.7031	128625.25	88302.125	80825.4375	117897.6875
_QELATSQR_.2	swissprot_homo_201604	O00291	Huntingtin-interacting protein 1	Filtered	Filtered	Filtered	Filtered	Filtered	Filtered	NaN	NaN	NaN	NaN	NaN	NaN	112694.8672	157554.7031	128625.25	88302.125	80825.4375	117897.6875
_DDLMDMDASQQNLFDNK_.2	swissprot_homo_201604	O00291	Huntingtin-interacting protein 1	Filtered	Filtered	Filtered	Filtered	Filtered	Filtered	NaN	NaN	NaN	NaN	NaN	NaN	112694.8672	157554.7031	128625.25	88302.125	80825.4375	117897.6875
_VLELENELQK_.2	swissprot_homo_201604	O00291	Huntingtin-interacting protein 1	Filtered	Filtered	Filtered	Filtered	Filtered	Filtered	NaN	NaN	NaN	NaN	NaN	NaN	112694.8672	157554.7031	128625.25	88302.125	80825.4375	117897.6875
_GHVSELEADLAEQQHLR_.3	swissprot_homo_201604	O00291	Huntingtin-interacting protein 1	Filtered	Filtered	Filtered	Filtered	Filtered	Filtered	NaN	NaN	NaN	NaN	NaN	NaN	112694.8672	157554.7031	128625.25	88302.125	80825.4375	117897.6875
_RQEMDSQVR_.2	swissprot_homo_201604	O00291	Huntingtin-interacting protein 1	Filtered	Filtered	Filtered	Filtered	Filtered	Filtered	NaN	NaN	NaN	NaN	NaN	NaN	112694.8672	157554.7031	128625.25	88302.125	80825.4375	117897.6875
_LAALNPESNTAGLDIFAK_.2	swissprot_homo_201604	O00299	Chloride intracellular channel protein 1	2.24E-23	1.84E-24	5.24E-09	2.19E-45	2.41E-53	5.02E-52	2633712.75	2981534.5	2784111.75	2228795.25	2508956	2504855.25	3424356.5	3519090.25	3397362.5	2822844.75	3070936.25	3148668
_LAALNPESNTAGLDIFAK_.3	swissprot_homo_201604	O00299	Chloride intracellular channel protein 1	2.60E-19	2.22E-18	2.12E-08	4.32E-46	1.31E-54	6.28E-59	2633712.75	2981534.5	2784111.75	2228795.25	2508956	2504855.25	3424356.5	3519090.25	3397362.5	2822844.75	3070936.25	3148668
_GFTIPEAFR_.2	swissprot_homo_201604	O00299	Chloride intracellular channel protein 1	2.43E-14	3.20E-16	4.66E-07	9.04E-30	1.39E-35	1.07E-42	4154098.75	4258185	4113948.25	3540890.5	3585468	3814950	3424356.5	3519090.25	3397362.5	2822844.75	3070936.25	3148668
_NSNPALNDNLEK_.2	swissprot_homo_201604	O00299	Chloride intracellular channel protein 1	3.23E-13	2.13E-13	1.58E-06	9.66E-32	2.25E-28	1.09E-39	3485257.75	3317551.25	3294027.75	2698848.75	3118385	3126199	3424356.5	3519090.25	3397362.5	2822844.75	3070936.25	3148668
_GVTFNVTTVDTK_.2	swissprot_homo_201604	O00299	Chloride intracellular channel protein 1	3.28E-24	8.24E-20	2.22E-09	2.24E-46	3.18E-49	3.08E-57	2631990	2644071.5	2523207.25	2311847.75	2239657.75	2304834.5	3424356.5	3519090.25	3397362.5	2822844.75	3070936.25	3148668
_EEFASTC[+57]PDDEEIELAYEQVAK_.3	swissprot_homo_201604	O00299	Chloride intracellular channel protein 1	1.05E-30	3.22E-27	4.19E-11	8.03E-46	3.10E-63	5.20E-67	1681064.125	1542297	1537647.75	1206523.5	1223150.75	1307490.625	3424356.5	3519090.25	3397362.5	2822844.75	3070936.25	3148668
_IGNC[+57]PFSQR_.2	swissprot_homo_201604	O00299	Chloride intracellular channel protein 1	1.63E-17	6.74E-12	3.76E-06	2.44E-44	8.46E-27	4.43E-56	708334.8125	1213375	1175429.5	1123254.5	1155147.625	1200807	3424356.5	3519090.25	3397362.5	2822844.75	3070936.25	3148668
_FLDGNELTLADC[+57]NLLPK_.3	swissprot_homo_201604	O00299	Chloride intracellular channel protein 1	9.98E-19	1.11E-26	1.30E-10	1.34E-52	7.25E-64	4.41E-68	1856245.125	1999979.125	1962707.125	1569203.625	1744142.5	1762980.5	3424356.5	3519090.25	3397362.5	2822844.75	3070936.25	3148668
_FLDGNELTLADC[+57]NLLPK_.2	swissprot_homo_201604	O00299	Chloride intracellular channel protein 1	2.87E-22	6.42E-24	1.23E-09	3.96E-47	1.41E-56	3.79E-58	1856245.125	1999979.125	1962707.125	1569203.625	1744142.5	1762980.5	3424356.5	3519090.25	3397362.5	2822844.75	3070936.25	3148668
_IEEFLEAVLC[+57]PPR_.2	swissprot_homo_201604	O00299	Chloride intracellular channel protein 1	7.31E-30	2.57E-25	4.79E-11	6.82E-44	1.27E-35	3.70E-60	1167189.625	1069903.125	1128638.5	935879.25	981020.8125	963068	3424356.5	3519090.25	3397362.5	2822844.75	3070936.25	3148668
_IEEFLEAVLC[+57]PPR_.3	swissprot_homo_201604	O00299	Chloride intracellular channel protein 1	1.18E-22	8.51E-26	1.00E-10	4.37E-34	7.54E-59	5.90E-43	1167189.625	1069903.125	1128638.5	935879.25	981020.8125	963068	3424356.5	3519090.25	3397362.5	2822844.75	3070936.25	3148668
_YLSNAYAR_.2	swissprot_homo_201604	O00299	Chloride intracellular channel protein 1	9.81E-08	9.35E-12	Filtered	9.60E-18	1.11E-11	8.82E-15	2407543.25	2483869.5	NaN	2133670	2140250.5	2140270.75	3424356.5	3519090.25	3397362.5	2822844.75	3070936.25	3148668
_LHIVQVVC[+57]K_.2	swissprot_homo_201604	O00299	Chloride intracellular channel protein 1	2.66E-13	3.54E-15	5.26E-08	6.66E-32	5.97E-27	4.75E-21	1147556.875	1135540	1059735	986736.5625	1110318	937770.6875	3424356.5	3519090.25	3397362.5	2822844.75	3070936.25	3148668
_VLDNYLTSPLPEEVDETSAEDEGVSQR_.3	swissprot_homo_201604	O00299	Chloride intracellular channel protein 1	1.17E-27	1.85E-28	2.74E-11	1.54E-50	1.82E-62	9.47E-76	794424.9375	785323.75	764107.25	1110564	1175785.625	1154890.625	3424356.5	3519090.25	3397362.5	2822844.75	3070936.25	3148668
_VLDNYLTSPLPEEVDETSAEDEGVSQR_.4	swissprot_homo_201604	O00299	Chloride intracellular channel protein 1	0.001410469	1.29E-06	0.000886927	Filtered	Filtered	Filtered	794424.9375	785323.75	764107.25	1110564	1175785.625	1154890.625	3424356.5	3519090.25	3397362.5	2822844.75	3070936.25	3148668
_LC[+57]PGGQLPFLLYGTEVHTDTNK_.3	swissprot_homo_201604	O00299	Chloride intracellular channel protein 1	3.39E-12	1.98E-13	3.81E-07	3.60E-23	1.61E-30	2.29E-32	3189510.25	3084684.25	3195370.25	2320379	2395323.25	2289383.75	3424356.5	3519090.25	3397362.5	2822844.75	3070936.25	3148668
_LC[+57]PGGQLPFLLYGTEVHTDTNK_.4	swissprot_homo_201604	O00299	Chloride intracellular channel protein 1	Filtered	Filtered	Filtered	Filtered	Filtered	Filtered	3189510.25	3084684.25	3195370.25	2320379	2395323.25	2289383.75	3424356.5	3519090.25	3397362.5	2822844.75	3070936.25	3148668
_IEEFLEAVLC[+57]PPRYPK_.2	swissprot_homo_201604	O00299	Chloride intracellular channel protein 1	Filtered	Filtered	Filtered	Filtered	Filtered	Filtered	NaN	NaN	NaN	NaN	NaN	NaN	3424356.5	3519090.25	3397362.5	2822844.75	3070936.25	3148668
_VIGTLLGTVDK_.2	swissprot_homo_201604	O00303	Eukaryotic translation initiation factor 3 subunit F	1.35E-17	1.73E-20	6.30E-06	1.42E-43	4.13E-26	1.11E-45	1490736.125	1507543.25	1585997.25	1258015.625	1440650.125	1586798	745720.375	695406.3125	697046.8125	635242.3125	675564.625	710472.6875
_YAYYDTER_.2	swissprot_homo_201604	O00303	Eukaryotic translation initiation factor 3 subunit F	7.63E-16	2.32E-17	4.47E-08	1.81E-35	2.15E-40	3.61E-45	336746.0938	451002.6563	401307.5313	405440.5938	441575.8125	435325.9375	745720.375	695406.3125	697046.8125	635242.3125	675564.625	710472.6875
_EAPNPIHLTVDTSLQNGR_.2	swissprot_homo_201604	O00303	Eukaryotic translation initiation factor 3 subunit F	0.001253651	0.00070202	0.002088657	Filtered	0.005090908	1.16E-07	409678.9375	127673.0313	103835.6016	NaN	144467.9375	109294.1484	745720.375	695406.3125	697046.8125	635242.3125	675564.625	710472.6875
_EAPNPIHLTVDTSLQNGR_.3	swissprot_homo_201604	O00303	Eukaryotic translation initiation factor 3 subunit F	0.004693803	Filtered	Filtered	Filtered	Filtered	Filtered	409678.9375	127673.0313	103835.6016	NaN	144467.9375	109294.1484	745720.375	695406.3125	697046.8125	635242.3125	675564.625	710472.6875
_LHPVILASIVDSYER_.3	swissprot_homo_201604	O00303	Eukaryotic translation initiation factor 3 subunit F	0.001125018	0.000540705	0.001701629	0.003646863	0.004471252	0.00131812	315258.3125	287708.7188	320380.3125	242270.6406	263762.125	283393.75	745720.375	695406.3125	697046.8125	635242.3125	675564.625	710472.6875
_LHPVILASIVDSYER_.2	swissprot_homo_201604	O00303	Eukaryotic translation initiation factor 3 subunit F	0.002725189	0.000212837	0.001238042	1.40E-05	3.75E-05	0.003131541	315258.3125	287708.7188	320380.3125	242270.6406	263762.125	283393.75	745720.375	695406.3125	697046.8125	635242.3125	675564.625	710472.6875
_VIGLSSDLQQVGGASAR_.2	swissprot_homo_201604	O00303	Eukaryotic translation initiation factor 3 subunit F	6.42E-13	1.84E-16	5.99E-07	2.60E-36	2.72E-42	1.79E-49	779825.75	704547.3125	769690.5	565502.6875	705988.1875	645294.0625	745720.375	695406.3125	697046.8125	635242.3125	675564.625	710472.6875
_VIGLSSDLQQVGGASAR_.3	swissprot_homo_201604	O00303	Eukaryotic translation initiation factor 3 subunit F	Filtered	Filtered	Filtered	Filtered	Filtered	Filtered	779825.75	704547.3125	769690.5	565502.6875	705988.1875	645294.0625	745720.375	695406.3125	697046.8125	635242.3125	675564.625	710472.6875
_IGVDLIMK_.2	swissprot_homo_201604	O00303	Eukaryotic translation initiation factor 3 subunit F	1.87E-07	8.49E-09	4.65E-07	2.43E-17	2.08E-24	2.70E-36	556556.75	531392.3125	541884.4375	492630.25	494263.2188	500438.875	745720.375	695406.3125	697046.8125	635242.3125	675564.625	710472.6875
_FLMSLVNQVPK_.2	swissprot_homo_201604	O00303	Eukaryotic translation initiation factor 3 subunit F	6.64E-15	3.71E-16	6.12E-08	7.14E-23	4.15E-36	2.46E-36	1077641.375	1089042.125	1093004	905583.9375	1027885.25	957957.4375	745720.375	695406.3125	697046.8125	635242.3125	675564.625	710472.6875
_NMYELHK_.2	swissprot_homo_201604	O00303	Eukaryotic translation initiation factor 3 subunit F	Filtered	Filtered	Filtered	Filtered	Filtered	Filtered	NaN	NaN	NaN	NaN	NaN	NaN	745720.375	695406.3125	697046.8125	635242.3125	675564.625	710472.6875
_AYVSTLMGVPGR_.2	swissprot_homo_201604	O00303	Eukaryotic translation initiation factor 3 subunit F	4.82E-12	3.27E-19	9.75E-07	7.79E-25	2.14E-25	3.69E-30	813592.625	831922.75	901244.1875	706717.9375	793917.625	740522.0625	745720.375	695406.3125	697046.8125	635242.3125	675564.625	710472.6875
_AYVSTLMGVPGR_.3	swissprot_homo_201604	O00303	Eukaryotic translation initiation factor 3 subunit F	Filtered	Filtered	Filtered	Filtered	Filtered	Filtered	813592.625	831922.75	901244.1875	706717.9375	793917.625	740522.0625	745720.375	695406.3125	697046.8125	635242.3125	675564.625	710472.6875
_TMGVMFTPLTVK_.2	swissprot_homo_201604	O00303	Eukaryotic translation initiation factor 3 subunit F	1.36E-07	6.43E-14	2.23E-06	1.44E-48	2.61E-53	7.35E-65	758177.4375	717432.75	692006.9375	612388.4375	602675.0625	647276.1875	745720.375	695406.3125	697046.8125	635242.3125	675564.625	710472.6875
_TM[+16]GVMFTPLTVK_.2	swissprot_homo_201604	O00303	Eukaryotic translation initiation factor 3 subunit F	Filtered	Filtered	Filtered	Filtered	Filtered	Filtered	758177.4375	717432.75	692006.9375	612388.4375	602675.0625	647276.1875	745720.375	695406.3125	697046.8125	635242.3125	675564.625	710472.6875
_HSVEVTNC[+57]FSVPHNESEDEVAVDMEFAK_.4	swissprot_homo_201604	O00303	Eukaryotic translation initiation factor 3 subunit F	Filtered	Filtered	Filtered	Filtered	Filtered	Filtered	NaN	NaN	NaN	NaN	NaN	NaN	745720.375	695406.3125	697046.8125	635242.3125	675564.625	710472.6875
_GLLTPIIK_.2	swissprot_homo_201604	O00330	Pyruvate dehydrogenase protein X component, mitochondrial	6.62E-08	0.00204827	1.38E-07	1.43E-14	1.86E-34	3.11E-05	97426.54688	93648.41406	103776.9063	78913.91406	61215.57813	66671.09375	137388.6719	142656.4375	96681.38281	127372.0234	138143.5	321973.4375
_VSVNDFIIK_.2	swissprot_homo_201604	O00330	Pyruvate dehydrogenase protein X component, mitochondrial	6.46E-05	2.09E-06	0.00061739	0.007442196	1.15E-05	Filtered	169201.7188	139367.3125	143483.1875	101934.625	124087.9844	NaN	137388.6719	142656.4375	96681.38281	127372.0234	138143.5	321973.4375
_VVDDELATR_.2	swissprot_homo_201604	O00330	Pyruvate dehydrogenase protein X component, mitochondrial	0.002416154	0.001050651	Filtered	0.000555426	Filtered	7.52E-08	145537.7656	194953.6094	NaN	201267.5313	NaN	849808.875	137388.6719	142656.4375	96681.38281	127372.0234	138143.5	321973.4375
_ANLENPIR_.2	swissprot_homo_201604	O00330	Pyruvate dehydrogenase protein X component, mitochondrial	Filtered	Filtered	Filtered	Filtered	1.75E-09	Filtered	NaN	NaN	NaN	NaN	229126.9531	NaN	137388.6719	142656.4375	96681.38281	127372.0234	138143.5	321973.4375
_HSLDASQGTATGPR_.2	swissprot_homo_201604	O00330	Pyruvate dehydrogenase protein X component, mitochondrial	4.58E-05	Filtered	0.000236729	3.03E-09	0.009244618	0.009598546	52735.00781	148077.0938	42784.05859	35000.30078	30621.84375	49440.30469	137388.6719	142656.4375	96681.38281	127372.0234	138143.5	321973.4375
_HSLDASQGTATGPR_.3	swissprot_homo_201604	O00330	Pyruvate dehydrogenase protein X component, mitochondrial	0.005196206	3.89E-06	Filtered	Filtered	Filtered	8.36E-10	52735.00781	148077.0938	42784.05859	35000.30078	30621.84375	49440.30469	137388.6719	142656.4375	96681.38281	127372.0234	138143.5	321973.4375
_STVPHAYATADC[+57]DLGAVLK_.3	swissprot_homo_201604	O00330	Pyruvate dehydrogenase protein X component, mitochondrial	Filtered	0.000236926	0.005202961	0.005580641	6.61E-13	0.002355481	NaN	117492.5859	76252.57031	142336.4375	249755.3594	157649.3594	137388.6719	142656.4375	96681.38281	127372.0234	138143.5	321973.4375
_STVPHAYATADC[+57]DLGAVLK_.2	swissprot_homo_201604	O00330	Pyruvate dehydrogenase protein X component, mitochondrial	Filtered	Filtered	0.005575363	0.001239138	6.82E-07	1.63E-16	NaN	117492.5859	76252.57031	142336.4375	249755.3594	157649.3594	137388.6719	142656.4375	96681.38281	127372.0234	138143.5	321973.4375
_ILMPSLSPTMEEGNIVK_.2	swissprot_homo_201604	O00330	Pyruvate dehydrogenase protein X component, mitochondrial	3.97E-06	1.92E-06	0.000924405	0.000169667	1.33E-14	1.98E-05	190673.5469	227242.5625	202297.8438	143984.1563	166492.5313	175883.8125	137388.6719	142656.4375	96681.38281	127372.0234	138143.5	321973.4375
_ILMPSLSPTMEEGNIVK_.3	swissprot_homo_201604	O00330	Pyruvate dehydrogenase protein X component, mitochondrial	Filtered	Filtered	Filtered	Filtered	Filtered	Filtered	190673.5469	227242.5625	202297.8438	143984.1563	166492.5313	175883.8125	137388.6719	142656.4375	96681.38281	127372.0234	138143.5	321973.4375
_ILMPSLSPTM[+16]EEGNIVK_.2	swissprot_homo_201604	O00330	Pyruvate dehydrogenase protein X component, mitochondrial	Filtered	Filtered	Filtered	Filtered	Filtered	Filtered	190673.5469	227242.5625	202297.8438	143984.1563	166492.5313	175883.8125	137388.6719	142656.4375	96681.38281	127372.0234	138143.5	321973.4375
_ILM[+16]PSLSPTMEEGNIVK_.2	swissprot_homo_201604	O00330	Pyruvate dehydrogenase protein X component, mitochondrial	Filtered	Filtered	Filtered	Filtered	Filtered	Filtered	190673.5469	227242.5625	202297.8438	143984.1563	166492.5313	175883.8125	137388.6719	142656.4375	96681.38281	127372.0234	138143.5	321973.4375
_QMPDVNVSWDGEGPK_.2	swissprot_homo_201604	O00330	Pyruvate dehydrogenase protein X component, mitochondrial	0.002097559	0.004934062	0.001933091	0.00409652	Filtered	0.004040662	132879.8281	100012.4219	139463.7031	131861.0938	NaN	57944.16406	137388.6719	142656.4375	96681.38281	127372.0234	138143.5	321973.4375
_IVVEEGSK_.2	swissprot_homo_201604	O00330	Pyruvate dehydrogenase protein X component, mitochondrial	Filtered	Filtered	Filtered	Filtered	Filtered	Filtered	NaN	NaN	NaN	NaN	NaN	NaN	137388.6719	142656.4375	96681.38281	127372.0234	138143.5	321973.4375
_ITESRPTPAPTATPTAPSPLQATAGPSYPRPVIPPVSTPGQPNAVGTFTEIPASNIR_.5	swissprot_homo_201604	O00330	Pyruvate dehydrogenase protein X component, mitochondrial	Filtered	Filtered	Filtered	Filtered	Filtered	Filtered	NaN	NaN	NaN	NaN	NaN	NaN	137388.6719	142656.4375	96681.38281	127372.0234	138143.5	321973.4375
_QLITVTMSSDSR_.2	swissprot_homo_201604	O00330	Pyruvate dehydrogenase protein X component, mitochondrial	Filtered	Filtered	Filtered	Filtered	Filtered	Filtered	NaN	NaN	NaN	NaN	NaN	NaN	137388.6719	142656.4375	96681.38281	127372.0234	138143.5	321973.4375
_NNEEYLALIFEK_.2	swissprot_homo_201604	O00391	Sulfhydryl oxidase 1	0.002390168	0.003511777	0.003121697	4.39E-09	Filtered	4.06E-11	42487.17578	32798.55469	43399.77734	53684.37891	NaN	31565.2793	42487.17578	32798.55469	46917.67969	53684.37891	NaN	31565.2793
_SALYSPSDPLTLLQADTVR_.2	swissprot_homo_201604	O00391	Sulfhydryl oxidase 1	Filtered	Filtered	Filtered	Filtered	Filtered	Filtered	NaN	NaN	NaN	NaN	NaN	NaN	42487.17578	32798.55469	46917.67969	53684.37891	NaN	31565.2793
_SALYSPSDPLTLLQADTVR_.3	swissprot_homo_201604	O00391	Sulfhydryl oxidase 1	Filtered	Filtered	Filtered	Filtered	Filtered	Filtered	NaN	NaN	NaN	NaN	NaN	NaN	42487.17578	32798.55469	46917.67969	53684.37891	NaN	31565.2793
_IPYSFFK_.2	swissprot_homo_201604	O00391	Sulfhydryl oxidase 1	Filtered	Filtered	Filtered	Filtered	Filtered	Filtered	NaN	NaN	NaN	NaN	NaN	NaN	42487.17578	32798.55469	46917.67969	53684.37891	NaN	31565.2793
_SFYTAYLQR_.2	swissprot_homo_201604	O00391	Sulfhydryl oxidase 1	Filtered	Filtered	Filtered	Filtered	Filtered	Filtered	NaN	NaN	NaN	NaN	NaN	NaN	42487.17578	32798.55469	46917.67969	53684.37891	NaN	31565.2793
_AHFSPSNIILDFPAAGSAAR_.3	swissprot_homo_201604	O00391	Sulfhydryl oxidase 1	Filtered	Filtered	Filtered	Filtered	Filtered	Filtered	NaN	NaN	NaN	NaN	NaN	NaN	42487.17578	32798.55469	46917.67969	53684.37891	NaN	31565.2793
_FGVTDFPSC[+57]YLLFR_.2	swissprot_homo_201604	O00391	Sulfhydryl oxidase 1	Filtered	Filtered	0.002737922	Filtered	Filtered	Filtered	NaN	NaN	50435.57813	NaN	NaN	NaN	42487.17578	32798.55469	46917.67969	53684.37891	NaN	31565.2793
_IAPGAVVC[+57]VESEIR_.2	swissprot_homo_201604	O00399	Dynactin subunit 6	0.00146437	8.69E-09	0.001624787	1.85E-05	0.000620556	1.69E-19	102389.5859	127696.4609	120484.0156	95379.96094	109772.9688	89506.38281	102389.5859	127696.4609	120484.0156	100946.625	100722.5078	102063.0938
_GDVTIGPR_.2	swissprot_homo_201604	O00399	Dynactin subunit 6	Filtered	Filtered	Filtered	0.006540673	0.003449162	0.002718371	NaN	NaN	NaN	106513.2891	91672.04688	114619.7969	102389.5859	127696.4609	120484.0156	100946.625	100722.5078	102063.0938
_VQTERPQPQTLQLDFLMK_.3	swissprot_homo_201604	O00399	Dynactin subunit 6	Filtered	Filtered	Filtered	Filtered	Filtered	Filtered	NaN	NaN	NaN	NaN	NaN	NaN	102389.5859	127696.4609	120484.0156	100946.625	100722.5078	102063.0938
_VQTERPQPQTLQLDFLMK_.2	swissprot_homo_201604	O00399	Dynactin subunit 6	Filtered	Filtered	Filtered	Filtered	Filtered	Filtered	NaN	NaN	NaN	NaN	NaN	NaN	102389.5859	127696.4609	120484.0156	100946.625	100722.5078	102063.0938
_MGDNNVIESK_.2	swissprot_homo_201604	O00399	Dynactin subunit 6	Filtered	Filtered	Filtered	Filtered	Filtered	Filtered	NaN	NaN	NaN	NaN	NaN	NaN	102389.5859	127696.4609	120484.0156	100946.625	100722.5078	102063.0938
_EALLGDTGTGDFLK_.2	swissprot_homo_201604	O00400	Acetyl-coenzyme A transporter 1	0.001623413	2.14E-06	0.005042155	0.000904315	0.007612769	9.36E-07	67183.26563	79762.75781	56473.29688	68163.27344	71810.67188	68461.6875	78569.96094	83608.35156	83694.5	66009.04688	67374.42188	72561.8125
_YTAGPQPLNTFYK_.2	swissprot_homo_201604	O00400	Acetyl-coenzyme A transporter 1	0.005672146	0.000454952	Filtered	0.003697668	Filtered	9.21E-05	99264.60156	106472.8906	NaN	78852.33594	NaN	91227.36719	78569.96094	83608.35156	83694.5	66009.04688	67374.42188	72561.8125
_LLWAPLVDAVYVK_.2	swissprot_homo_201604	O00400	Acetyl-coenzyme A transporter 1	1.16E-06	2.18E-08	2.83E-05	1.66E-29	1.22E-29	3.38E-41	69262.00781	64589.40625	64159.05078	51011.54297	62938.17188	57996.39453	78569.96094	83608.35156	83694.5	66009.04688	67374.42188	72561.8125
_LLWAPLVDAVYVK_.3	swissprot_homo_201604	O00400	Acetyl-coenzyme A transporter 1	Filtered	Filtered	Filtered	Filtered	Filtered	Filtered	69262.00781	64589.40625	64159.05078	51011.54297	62938.17188	57996.39453	78569.96094	83608.35156	83694.5	66009.04688	67374.42188	72561.8125
_LQDEGSSSWK_.2	swissprot_homo_201604	O00400	Acetyl-coenzyme A transporter 1	Filtered	Filtered	Filtered	Filtered	Filtered	Filtered	NaN	NaN	NaN	NaN	NaN	NaN	78569.96094	83608.35156	83694.5	66009.04688	67374.42188	72561.8125
_LLFAIIK_.2	swissprot_homo_201604	O00400	Acetyl-coenzyme A transporter 1	Filtered	Filtered	Filtered	Filtered	Filtered	Filtered	NaN	NaN	NaN	NaN	NaN	NaN	78569.96094	83608.35156	83694.5	66009.04688	67374.42188	72561.8125
_TPDAVELC[+57]K_.2	swissprot_homo_201604	O00400	Acetyl-coenzyme A transporter 1	Filtered	Filtered	0.002097683	Filtered	Filtered	Filtered	NaN	NaN	130451.1641	NaN	NaN	NaN	78569.96094	83608.35156	83694.5	66009.04688	67374.42188	72561.8125
_IGFSAADAVTGLK_.2	swissprot_homo_201604	O00400	Acetyl-coenzyme A transporter 1	0.009191782	Filtered	0.00378722	Filtered	Filtered	Filtered	693791	NaN	609696.4375	NaN	NaN	NaN	78569.96094	83608.35156	83694.5	66009.04688	67374.42188	72561.8125
_LLGNTDDR_.2	swissprot_homo_201604	O00400	Acetyl-coenzyme A transporter 1	Filtered	Filtered	Filtered	Filtered	Filtered	Filtered	NaN	NaN	NaN	NaN	NaN	NaN	78569.96094	83608.35156	83694.5	66009.04688	67374.42188	72561.8125
_NLFDMC[+57]GISEAQLK_.2	swissprot_homo_201604	O00401	Neural Wiskott-Aldrich syndrome protein	0.002372814	0.007609663	0.001695764	Filtered	0.009151951	Filtered	262912.1875	276823.25	294078.5938	NaN	317783.75	NaN	259964.0469	142994.9688	302766.0313	227214.25	296736.5313	93186.75
_DALLDQIR_.2	swissprot_homo_201604	O00401	Neural Wiskott-Aldrich syndrome protein	Filtered	4.23E-07	0.000401613	3.84E-07	0.000109013	6.48E-18	NaN	94952.08594	107263.6797	113207.3828	89111	93186.75	259964.0469	142994.9688	302766.0313	227214.25	296736.5313	93186.75
_AALLDQIR_.2	swissprot_homo_201604	O00401	Neural Wiskott-Aldrich syndrome protein	0.005675565	Filtered	0.009650073	0.000695638	0.006504885	Filtered	436326.625	NaN	506955.8125	564664.5625	483314.875	NaN	259964.0469	142994.9688	302766.0313	227214.25	296736.5313	93186.75
_ADIGTPSNFQHIGHVGWDPNTGFDLNNLDPELK_.4	swissprot_homo_201604	O00401	Neural Wiskott-Aldrich syndrome protein	0.004037659	0.000432438	0.006258704	Filtered	Filtered	Filtered	80653.33594	57209.56641	61129.51563	NaN	NaN	NaN	259964.0469	142994.9688	302766.0313	227214.25	296736.5313	93186.75
_ADIGTPSNFQHIGHVGWDPNTGFDLNNLDPELK_.3	swissprot_homo_201604	O00401	Neural Wiskott-Aldrich syndrome protein	Filtered	Filtered	Filtered	Filtered	Filtered	Filtered	80653.33594	57209.56641	61129.51563	NaN	NaN	NaN	259964.0469	142994.9688	302766.0313	227214.25	296736.5313	93186.75
_NPEITTNR_.2	swissprot_homo_201604	O00401	Neural Wiskott-Aldrich syndrome protein	Filtered	Filtered	Filtered	Filtered	Filtered	Filtered	NaN	NaN	NaN	NaN	NaN	NaN	259964.0469	142994.9688	302766.0313	227214.25	296736.5313	93186.75
_FYGPQVNNISHTK_.2	swissprot_homo_201604	O00401	Neural Wiskott-Aldrich syndrome protein	Filtered	7.33E-05	0.000124323	0.001570434	Filtered	Filtered	NaN	10206.74414	16914.99023	3770.814941	NaN	NaN	259964.0469	142994.9688	302766.0313	227214.25	296736.5313	93186.75
_GYFHTFAGDTC[+57]QVALNFANEEEAK_.3	swissprot_homo_201604	O00401	Neural Wiskott-Aldrich syndrome protein	Filtered	Filtered	Filtered	Filtered	Filtered	Filtered	NaN	NaN	NaN	NaN	NaN	NaN	259964.0469	142994.9688	302766.0313	227214.25	296736.5313	93186.75
_LLWEQELYNNFVYNSPR_.3	swissprot_homo_201604	O00401	Neural Wiskott-Aldrich syndrome protein	Filtered	Filtered	Filtered	Filtered	Filtered	Filtered	NaN	NaN	NaN	NaN	NaN	NaN	259964.0469	142994.9688	302766.0313	227214.25	296736.5313	93186.75
_APTAAPPPPPPSRPSVAVPPPPPNR_.3	swissprot_homo_201604	O00401	Neural Wiskott-Aldrich syndrome protein	Filtered	Filtered	Filtered	Filtered	Filtered	Filtered	NaN	NaN	NaN	NaN	NaN	NaN	259964.0469	142994.9688	302766.0313	227214.25	296736.5313	93186.75
_VC[+57]DIAAELAR_.2	swissprot_homo_201604	O00410	Importin-5	4.66E-21	1.47E-22	1.47E-08	6.62E-43	1.10E-53	7.19E-49	1082630.125	1103629	1090140.5	1011004.688	1000916.125	990215.75	665307.1875	679345.625	673375.75	586868.75	613435.1875	592541.5625
_QAEETYENIPGQSK_.2	swissprot_homo_201604	O00410	Importin-5	3.25E-10	6.34E-13	6.02E-07	1.24E-13	1.64E-40	3.15E-52	569724.0625	570041.6875	557217.1875	457537.5313	514395.4375	474220.6563	665307.1875	679345.625	673375.75	586868.75	613435.1875	592541.5625
_LLSSAFDEVYPALPSDVQTAIK_.3	swissprot_homo_201604	O00410	Importin-5	2.32E-12	2.50E-18	1.99E-05	5.00E-14	1.78E-32	4.21E-12	343567.3125	364366.1563	372769.5313	292064.0625	324993.9688	313188.3438	665307.1875	679345.625	673375.75	586868.75	613435.1875	592541.5625
_LLSSAFDEVYPALPSDVQTAIK_.2	swissprot_homo_201604	O00410	Importin-5	1.72E-17	2.47E-20	1.24E-08	2.86E-31	1.94E-46	9.66E-47	343567.3125	364366.1563	372769.5313	292064.0625	324993.9688	313188.3438	665307.1875	679345.625	673375.75	586868.75	613435.1875	592541.5625
_VQAHAAAALINFTEDC[+57]PK_.2	swissprot_homo_201604	O00410	Importin-5	2.76E-09	1.35E-10	0.000146468	2.57E-13	9.97E-15	Filtered	293437.1875	308350.875	300732.7188	223203.9688	255420.8281	442710.5625	665307.1875	679345.625	673375.75	586868.75	613435.1875	592541.5625
_VQAHAAAALINFTEDC[+57]PK_.3	swissprot_homo_201604	O00410	Importin-5	2.11E-09	3.51E-10	0.000144101	3.20E-28	6.41E-10	6.19E-22	293437.1875	308350.875	300732.7188	223203.9688	255420.8281	442710.5625	665307.1875	679345.625	673375.75	586868.75	613435.1875	592541.5625
_YAAC[+57]NAVGQMATDFAPGFQK_.2	swissprot_homo_201604	O00410	Importin-5	3.95E-20	5.84E-13	2.74E-09	6.60E-31	7.39E-44	2.50E-34	301246.7188	274007.5938	268906	235988.6719	246310.7969	252667.5156	665307.1875	679345.625	673375.75	586868.75	613435.1875	592541.5625
_YAAC[+57]NAVGQMATDFAPGFQK_.3	swissprot_homo_201604	O00410	Importin-5	0.001185557	2.39E-10	0.000980079	0.000849959	0.002574922	0.000315522	301246.7188	274007.5938	268906	235988.6719	246310.7969	252667.5156	665307.1875	679345.625	673375.75	586868.75	613435.1875	592541.5625
_HIVENAVQK_.2	swissprot_homo_201604	O00410	Importin-5	1.11E-07	3.73E-15	0.000419696	0.005667314	4.25E-41	8.88E-16	223983.7656	225730.875	182492.1563	184686.9531	206808.7813	200040.5	665307.1875	679345.625	673375.75	586868.75	613435.1875	592541.5625
_VSDILHSIFSSYK_.3	swissprot_homo_201604	O00410	Importin-5	9.06E-21	2.52E-10	2.73E-05	8.83E-35	1.68E-29	8.26E-56	595743.1875	826433.5	633942.75	555590	606857.375	583650.25	665307.1875	679345.625	673375.75	586868.75	613435.1875	592541.5625
_VSDILHSIFSSYK_.2	swissprot_homo_201604	O00410	Importin-5	0.005403939	3.27E-06	0.000962377	1.61E-07	9.80E-08	3.08E-11	595743.1875	826433.5	633942.75	555590	606857.375	583650.25	665307.1875	679345.625	673375.75	586868.75	613435.1875	592541.5625
_FLFDSVSSQNVGLR_.2	swissprot_homo_201604	O00410	Importin-5	2.38E-15	3.95E-14	1.26E-06	3.26E-27	1.73E-41	7.70E-42	568009.0625	508140.625	577837.8125	481132	487591.625	479583.875	665307.1875	679345.625	673375.75	586868.75	613435.1875	592541.5625
_FLFDSVSSQNVGLR_.3	swissprot_homo_201604	O00410	Importin-5	7.89E-18	3.11E-13	2.70E-05	1.03E-15	1.99E-21	1.39E-20	568009.0625	508140.625	577837.8125	481132	487591.625	479583.875	665307.1875	679345.625	673375.75	586868.75	613435.1875	592541.5625
_ITFLLQAIR_.2	swissprot_homo_201604	O00410	Importin-5	6.46E-07	8.43E-11	5.98E-08	1.16E-34	3.91E-34	3.23E-38	209074.9844	190977.6563	212542.8438	167820.625	171042.4688	188526.0156	665307.1875	679345.625	673375.75	586868.75	613435.1875	592541.5625
_HFADLLPGFLQAVNDSC[+57]YQNDDSVLK_.3	swissprot_homo_201604	O00410	Importin-5	3.97E-14	2.35E-16	3.41E-05	3.51E-26	1.00E-39	2.59E-29	242480.5469	208257.0469	235867.2031	214866.9531	211291.625	226535.7813	665307.1875	679345.625	673375.75	586868.75	613435.1875	592541.5625
_TIEC[+57]ISLIGLAVGK_.2	swissprot_homo_201604	O00410	Importin-5	9.96E-21	1.45E-12	0.000152118	4.09E-17	8.90E-28	7.16E-30	188934.0156	155300.0156	183816.7031	191276.1563	185119.6406	181252.3125	665307.1875	679345.625	673375.75	586868.75	613435.1875	592541.5625
_TIEC[+57]ISLIGLAVGK_.3	swissprot_homo_201604	O00410	Importin-5	0.001189961	0.000288048	3.00E-05	0.000380785	5.00E-09	4.59E-07	188934.0156	155300.0156	183816.7031	191276.1563	185119.6406	181252.3125	665307.1875	679345.625	673375.75	586868.75	613435.1875	592541.5625
_EEAVQTFNYLC[+57]DLIESNHPIVLGPNNTNLPK_.3	swissprot_homo_201604	O00410	Importin-5	2.94E-12	5.22E-19	4.41E-08	9.96E-40	1.32E-45	3.55E-43	153948.1719	142856.0938	147135.125	94609.51563	147018.4063	140991.8438	665307.1875	679345.625	673375.75	586868.75	613435.1875	592541.5625
_VAAAESMPLLLEC[+57]AR_.2	swissprot_homo_201604	O00410	Importin-5	1.89E-15	6.22E-11	0.000291115	2.00E-35	3.95E-28	1.56E-62	572078.375	632641.6875	609941.375	789246.4375	853395.5625	443590.875	665307.1875	679345.625	673375.75	586868.75	613435.1875	592541.5625
_VAAAESMPLLLEC[+57]AR_.3	swissprot_homo_201604	O00410	Importin-5	0.003456984	0.004852755	0.000496807	Filtered	Filtered	3.62E-22	572078.375	632641.6875	609941.375	789246.4375	853395.5625	443590.875	665307.1875	679345.625	673375.75	586868.75	613435.1875	592541.5625
_VAAAESM[+16]PLLLEC[+57]AR_.2	swissprot_homo_201604	O00410	Importin-5	Filtered	Filtered	Filtered	Filtered	Filtered	Filtered	572078.375	632641.6875	609941.375	789246.4375	853395.5625	443590.875	665307.1875	679345.625	673375.75	586868.75	613435.1875	592541.5625
_NLIDEDGNNQWPEGLK_.2	swissprot_homo_201604	O00410	Importin-5	4.22E-08	5.95E-07	0.000851831	4.56E-23	3.76E-10	4.51E-18	450928.1563	801339.6875	768526.6875	615257.75	704227	761045.1875	665307.1875	679345.625	673375.75	586868.75	613435.1875	592541.5625
_NLIDEDGNNQWPEGLK_.3	swissprot_homo_201604	O00410	Importin-5	0.005663228	Filtered	Filtered	Filtered	Filtered	Filtered	450928.1563	801339.6875	768526.6875	615257.75	704227	761045.1875	665307.1875	679345.625	673375.75	586868.75	613435.1875	592541.5625
_ATAAFILANEHNVALFK_.3	swissprot_homo_201604	O00410	Importin-5	Filtered	0.000474271	0.000287823	Filtered	Filtered	Filtered	NaN	216713.0469	311347.6875	NaN	831153.6875	1362509.5	665307.1875	679345.625	673375.75	586868.75	613435.1875	592541.5625
_ATAAFILANEHNVALFK_.2	swissprot_homo_201604	O00410	Importin-5	Filtered	Filtered	Filtered	Filtered	0.008671115	2.64E-08	NaN	216713.0469	311347.6875	NaN	831153.6875	1362509.5	665307.1875	679345.625	673375.75	586868.75	613435.1875	592541.5625
_NTTAAEEAR_.2	swissprot_homo_201604	O00410	Importin-5	Filtered	0.003710832	0.000791448	Filtered	1.01E-53	1.09E-62	NaN	285611.2188	199493.6094	NaN	323760.4375	315734.1875	665307.1875	679345.625	673375.75	586868.75	613435.1875	592541.5625
_ENVNATENC[+57]ISAVGK_.2	swissprot_homo_201604	O00410	Importin-5	8.89E-21	4.07E-20	1.96E-08	1.36E-39	3.39E-51	1.09E-58	857777.25	761436.5625	848142.6875	679183.25	733327.875	730834.75	665307.1875	679345.625	673375.75	586868.75	613435.1875	592541.5625
_ENVNATENC[+57]ISAVGK_.3	swissprot_homo_201604	O00410	Importin-5	Filtered	Filtered	Filtered	Filtered	Filtered	Filtered	857777.25	761436.5625	848142.6875	679183.25	733327.875	730834.75	665307.1875	679345.625	673375.75	586868.75	613435.1875	592541.5625
_LC[+57]GDTSLNNMQR_.2	swissprot_homo_201604	O00410	Importin-5	7.03E-15	3.19E-15	3.47E-07	1.03E-35	1.50E-40	1.85E-51	517481.2813	528358.25	534987.875	407410.1563	447641.25	411487.625	665307.1875	679345.625	673375.75	586868.75	613435.1875	592541.5625
_LC[+57]GDTSLNNM[+16]QR_.2	swissprot_homo_201604	O00410	Importin-5	Filtered	Filtered	Filtered	Filtered	Filtered	Filtered	517481.2813	528358.25	534987.875	407410.1563	447641.25	411487.625	665307.1875	679345.625	673375.75	586868.75	613435.1875	592541.5625
_STAC[+57]QMLVC[+57]YAK_.2	swissprot_homo_201604	O00410	Importin-5	1.81E-18	5.52E-15	1.59E-11	5.05E-30	2.01E-49	1.15E-63	631936.6875	634426.0625	614798	551186.8125	579939.0625	550927.625	665307.1875	679345.625	673375.75	586868.75	613435.1875	592541.5625
_STAC[+57]QM[+16]LVC[+57]YAK_.2	swissprot_homo_201604	O00410	Importin-5	Filtered	Filtered	Filtered	Filtered	Filtered	Filtered	631936.6875	634426.0625	614798	551186.8125	579939.0625	550927.625	665307.1875	679345.625	673375.75	586868.75	613435.1875	592541.5625
_VIAALLQTMEDQGNQR_.3	swissprot_homo_201604	O00410	Importin-5	5.27E-05	2.06E-11	0.00029341	1.72E-06	0.001469221	1.24E-07	561990.3125	553650.5625	608877.5625	471167.3438	363420.375	480840.9375	665307.1875	679345.625	673375.75	586868.75	613435.1875	592541.5625
_VIAALLQTMEDQGNQR_.2	swissprot_homo_201604	O00410	Importin-5	3.38E-05	9.37E-09	0.00034753	0.000721056	1.43E-17	1.26E-09	561990.3125	553650.5625	608877.5625	471167.3438	363420.375	480840.9375	665307.1875	679345.625	673375.75	586868.75	613435.1875	592541.5625
_VIAALLQTM[+16]EDQGNQR_.2	swissprot_homo_201604	O00410	Importin-5	Filtered	Filtered	Filtered	Filtered	0.006467232	Filtered	561990.3125	553650.5625	608877.5625	471167.3438	363420.375	480840.9375	665307.1875	679345.625	673375.75	586868.75	613435.1875	592541.5625
_QMAAVLLR_.2	swissprot_homo_201604	O00410	Importin-5	1.65E-21	1.46E-25	7.88E-09	9.80E-24	7.51E-32	1.18E-34	803129.9375	776318.25	764085.6875	740095.5625	726976.5	834752.6875	665307.1875	679345.625	673375.75	586868.75	613435.1875	592541.5625
_LVLPMIK_.2	swissprot_homo_201604	O00410	Importin-5	3.24E-16	4.01E-22	4.13E-09	3.16E-45	2.73E-59	8.40E-72	662303.75	633666.1875	610717.5625	518640.1875	639152.9375	577497.0625	665307.1875	679345.625	673375.75	586868.75	613435.1875	592541.5625
_LVLEQVVTSIASVADTAEEK_.3	swissprot_homo_201604	O00410	Importin-5	7.07E-27	7.29E-29	2.78E-10	3.69E-56	1.70E-63	1.48E-69	365614.9063	369144.6875	429015.4375	203627.0313	334833.2813	285048.9375	665307.1875	679345.625	673375.75	586868.75	613435.1875	592541.5625
_SLLIPYLDNLVK_.2	swissprot_homo_201604	O00410	Importin-5	4.45E-26	3.01E-25	1.34E-09	1.02E-47	1.44E-48	3.37E-59	782155.6875	703082.4375	754149.6875	625381.0625	677616.875	621379.9375	665307.1875	679345.625	673375.75	586868.75	613435.1875	592541.5625
_SLLIPYLDNLVK_.3	swissprot_homo_201604	O00410	Importin-5	Filtered	Filtered	Filtered	Filtered	Filtered	Filtered	782155.6875	703082.4375	754149.6875	625381.0625	677616.875	621379.9375	665307.1875	679345.625	673375.75	586868.75	613435.1875	592541.5625
_MLVQC[+57]MQDQEHPSIR_.2	swissprot_homo_201604	O00410	Importin-5	0.001140387	1.12E-05	0.000710962	1.73E-09	2.99E-15	3.14E-17	474488.7188	497498.2813	501769.25	374340.8125	392120.625	342645.375	665307.1875	679345.625	673375.75	586868.75	613435.1875	592541.5625
_MLVQC[+57]MQDQEHPSIR_.3	swissprot_homo_201604	O00410	Importin-5	0.001143933	0.000602488	0.003181684	0.001689051	0.00567215	4.62E-07	474488.7188	497498.2813	501769.25	374340.8125	392120.625	342645.375	665307.1875	679345.625	673375.75	586868.75	613435.1875	592541.5625
_M[+16]LVQC[+57]MQDQEHPSIR_.3	swissprot_homo_201604	O00410	Importin-5	Filtered	Filtered	Filtered	Filtered	Filtered	Filtered	474488.7188	497498.2813	501769.25	374340.8125	392120.625	342645.375	665307.1875	679345.625	673375.75	586868.75	613435.1875	592541.5625
_EHIMQMLQNPDWK_.3	swissprot_homo_201604	O00410	Importin-5	1.13E-21	8.24E-26	1.93E-08	3.21E-30	2.24E-39	5.16E-34	330426.7188	349783.7813	349980.0938	298624.8438	299071.7813	328609.5	665307.1875	679345.625	673375.75	586868.75	613435.1875	592541.5625
_EHIMQMLQNPDWK_.2	swissprot_homo_201604	O00410	Importin-5	1.69E-19	1.30E-17	4.16E-05	5.68E-13	8.55E-36	1.70E-24	330426.7188	349783.7813	349980.0938	298624.8438	299071.7813	328609.5	665307.1875	679345.625	673375.75	586868.75	613435.1875	592541.5625
_EHIM[+16]QMLQNPDWK_.2	swissprot_homo_201604	O00410	Importin-5	Filtered	Filtered	Filtered	Filtered	Filtered	Filtered	330426.7188	349783.7813	349980.0938	298624.8438	299071.7813	328609.5	665307.1875	679345.625	673375.75	586868.75	613435.1875	592541.5625
_EHIMQM[+16]LQNPDWK_.2	swissprot_homo_201604	O00410	Importin-5	Filtered	Filtered	Filtered	Filtered	Filtered	Filtered	330426.7188	349783.7813	349980.0938	298624.8438	299071.7813	328609.5	665307.1875	679345.625	673375.75	586868.75	613435.1875	592541.5625
_FVPYYDLFMPSLK_.2	swissprot_homo_201604	O00410	Importin-5	2.17E-23	1.08E-23	2.44E-08	5.29E-40	4.99E-50	1.85E-69	276392.1563	278025.5313	286641.2188	317056.4688	311924	290434.5	665307.1875	679345.625	673375.75	586868.75	613435.1875	592541.5625
_FVPYYDLFMPSLK_.3	swissprot_homo_201604	O00410	Importin-5	5.04E-18	6.92E-29	3.69E-10	7.60E-57	3.90E-66	1.06E-57	276392.1563	278025.5313	286641.2188	317056.4688	311924	290434.5	665307.1875	679345.625	673375.75	586868.75	613435.1875	592541.5625
_FVPYYDLFM[+16]PSLK_.2	swissprot_homo_201604	O00410	Importin-5	4.35E-06	0.000105443	0.001541893	Filtered	Filtered	Filtered	276392.1563	278025.5313	286641.2188	317056.4688	311924	290434.5	665307.1875	679345.625	673375.75	586868.75	613435.1875	592541.5625
_AIGTEPDSDVLSEIMHSFAK_.3	swissprot_homo_201604	O00410	Importin-5	9.75E-17	4.25E-18	6.48E-08	1.71E-22	1.55E-31	3.96E-33	482804.5313	510273.75	597025.1875	549132.625	679119.8125	653305.3125	665307.1875	679345.625	673375.75	586868.75	613435.1875	592541.5625
_AIGTEPDSDVLSEIMHSFAK_.2	swissprot_homo_201604	O00410	Importin-5	0.002426211	8.74E-12	0.000980596	0.006319907	5.22E-07	Filtered	482804.5313	510273.75	597025.1875	549132.625	679119.8125	653305.3125	665307.1875	679345.625	673375.75	586868.75	613435.1875	592541.5625
_TASIKPEVALLDTQDMENMSDDDGWEFVNLGDQQSFGIK_.4	swissprot_homo_201604	O00410	Importin-5	1.74E-20	5.28E-20	9.51E-10	6.02E-25	8.76E-63	5.53E-69	44422.75781	43310.34375	51665.80859	19103.37695	35586.42188	31117.43359	665307.1875	679345.625	673375.75	586868.75	613435.1875	592541.5625
_TASIKPEVALLDTQDM[+16]ENMSDDDGWEFVNLGDQQSFGIK_.4	swissprot_homo_201604	O00410	Importin-5	0.00170788	6.76E-05	0.001384707	0.000582321	9.14E-09	2.33E-09	44422.75781	43310.34375	51665.80859	19103.37695	35586.42188	31117.43359	665307.1875	679345.625	673375.75	586868.75	613435.1875	592541.5625
_TASIKPEVALLDTQDMENM[+16]SDDDGWEFVNLGDQQSFGIK_.4	swissprot_homo_201604	O00410	Importin-5	0.001149188	3.56E-05	0.001328899	0.001199808	1.00E-10	2.93E-13	44422.75781	43310.34375	51665.80859	19103.37695	35586.42188	31117.43359	665307.1875	679345.625	673375.75	586868.75	613435.1875	592541.5625
_FMQDASDVMQLLLK_.2	swissprot_homo_201604	O00410	Importin-5	0.00270416	0.003509236	0.000605994	7.09E-10	9.01E-20	7.31E-19	201935.3281	186353.1094	320089.5313	284066.6563	289383.2813	248397.9063	665307.1875	679345.625	673375.75	586868.75	613435.1875	592541.5625
_FMQDASDVMQLLLK_.3	swissprot_homo_201604	O00410	Importin-5	2.41E-19	3.61E-18	7.85E-08	1.91E-29	3.74E-41	1.12E-59	201935.3281	186353.1094	320089.5313	284066.6563	289383.2813	248397.9063	665307.1875	679345.625	673375.75	586868.75	613435.1875	592541.5625
_FM[+16]QDASDVMQLLLK_.2	swissprot_homo_201604	O00410	Importin-5	0.002344976	0.005989268	Filtered	Filtered	Filtered	Filtered	201935.3281	186353.1094	320089.5313	284066.6563	289383.2813	248397.9063	665307.1875	679345.625	673375.75	586868.75	613435.1875	592541.5625
_TQTDFNDMEDDDPQISYMISAWAR_.3	swissprot_homo_201604	O00410	Importin-5	1.63E-19	7.30E-11	0.000684931	5.31E-16	3.46E-13	2.35E-50	80436.23438	91508.99219	71255.67188	36109.51172	53948.64063	52692.41016	665307.1875	679345.625	673375.75	586868.75	613435.1875	592541.5625
_EFQQYLPVVMGPLMK_.3	swissprot_homo_201604	O00410	Importin-5	3.45E-18	6.67E-21	8.34E-09	1.48E-11	1.69E-47	2.56E-58	293283.875	292341.4063	296433.2188	264447.125	269072.7813	287363.4063	665307.1875	679345.625	673375.75	586868.75	613435.1875	592541.5625
_EFQQYLPVVMGPLMK_.2	swissprot_homo_201604	O00410	Importin-5	2.98E-18	5.69E-17	1.72E-06	3.51E-30	1.38E-39	8.30E-40	293283.875	292341.4063	296433.2188	264447.125	269072.7813	287363.4063	665307.1875	679345.625	673375.75	586868.75	613435.1875	592541.5625
_EFQQYLPVVM[+16]GPLMK_.2	swissprot_homo_201604	O00410	Importin-5	Filtered	Filtered	Filtered	Filtered	Filtered	Filtered	293283.875	292341.4063	296433.2188	264447.125	269072.7813	287363.4063	665307.1875	679345.625	673375.75	586868.75	613435.1875	592541.5625
_EFQQYLPVVM[+16]GPLM[+16]K_.2	swissprot_homo_201604	O00410	Importin-5	Filtered	Filtered	Filtered	Filtered	Filtered	Filtered	293283.875	292341.4063	296433.2188	264447.125	269072.7813	287363.4063	665307.1875	679345.625	673375.75	586868.75	613435.1875	592541.5625
_QAAAYGLGVMAQYGGDNYRPFC[+57]TEALPLLVR_.3	swissprot_homo_201604	O00410	Importin-5	5.43E-07	5.97E-13	0.000129328	4.44E-11	3.92E-17	1.09E-23	34419.35938	31500.50586	27456.76953	28926.39844	27344.36133	34856.63281	665307.1875	679345.625	673375.75	586868.75	613435.1875	592541.5625
_QAAAYGLGVMAQYGGDNYRPFC[+57]TEALPLLVR_.4	swissprot_homo_201604	O00410	Importin-5	0.007625069	0.000100997	0.005213496	1.43E-06	3.58E-07	Filtered	34419.35938	31500.50586	27456.76953	28926.39844	27344.36133	34856.63281	665307.1875	679345.625	673375.75	586868.75	613435.1875	592541.5625
_IFSIIAEGEMHEAIK_.3	swissprot_homo_201604	O00410	Importin-5	1.19E-08	1.50E-18	1.63E-05	0.000109659	2.98E-16	0.001456364	265654.7188	234544.0625	123706.5234	174292.2031	157038.6094	120321.3672	665307.1875	679345.625	673375.75	586868.75	613435.1875	592541.5625
_IFSIIAEGEMHEAIK_.2	swissprot_homo_201604	O00410	Importin-5	Filtered	Filtered	0.002509719	Filtered	Filtered	3.56E-05	265654.7188	234544.0625	123706.5234	174292.2031	157038.6094	120321.3672	665307.1875	679345.625	673375.75	586868.75	613435.1875	592541.5625
_C[+57]IEVMGDGC[+57]LNNEHFEELGGILK_.3	swissprot_homo_201604	O00410	Importin-5	0.004180241	Filtered	Filtered	Filtered	Filtered	Filtered	335808.6875	NaN	NaN	NaN	NaN	NaN	665307.1875	679345.625	673375.75	586868.75	613435.1875	592541.5625
_YAEYFLRPMLQYVC[+57]DNSPEVR_.3	swissprot_homo_201604	O00410	Importin-5	Filtered	0.007748867	Filtered	0.003345033	Filtered	Filtered	NaN	139212.9844	NaN	104946.0938	NaN	NaN	665307.1875	679345.625	673375.75	586868.75	613435.1875	592541.5625
_QWGLC[+57]IFDDVIEHC[+57]SPASFK_.3	swissprot_homo_201604	O00410	Importin-5	0.002345884	Filtered	Filtered	0.000203997	Filtered	Filtered	42972.64453	NaN	NaN	73513.09375	NaN	NaN	665307.1875	679345.625	673375.75	586868.75	613435.1875	592541.5625
_GPEYLTQMWHFM[+16]C[+57]DALIK_.3	swissprot_homo_201604	O00410	Importin-5	Filtered	Filtered	Filtered	Filtered	Filtered	Filtered	NaN	NaN	NaN	NaN	NaN	NaN	665307.1875	679345.625	673375.75	586868.75	613435.1875	592541.5625
_QVQTSGGLWTEC[+57]IAQLSPEQQAAIQELLNSA_.3	swissprot_homo_201604	O00410	Importin-5	Filtered	Filtered	Filtered	Filtered	Filtered	Filtered	NaN	NaN	NaN	NaN	NaN	NaN	665307.1875	679345.625	673375.75	586868.75	613435.1875	592541.5625
_SELLMIIQMETQSSMR_.2	swissprot_homo_201604	O00410	Importin-5	Filtered	Filtered	Filtered	Filtered	Filtered	Filtered	NaN	NaN	NaN	NaN	NaN	NaN	665307.1875	679345.625	673375.75	586868.75	613435.1875	592541.5625
_SELLM[+16]IIQMETQSSMR_.2	swissprot_homo_201604	O00410	Importin-5	Filtered	Filtered	Filtered	Filtered	Filtered	Filtered	NaN	NaN	NaN	NaN	NaN	NaN	665307.1875	679345.625	673375.75	586868.75	613435.1875	592541.5625
_SELLMIIQMETQSSM[+16]R_.3	swissprot_homo_201604	O00410	Importin-5	Filtered	Filtered	Filtered	Filtered	Filtered	Filtered	NaN	NaN	NaN	NaN	NaN	NaN	665307.1875	679345.625	673375.75	586868.75	613435.1875	592541.5625
_SELLMIIQMETQSSM[+16]R_.2	swissprot_homo_201604	O00410	Importin-5	Filtered	Filtered	Filtered	Filtered	Filtered	Filtered	NaN	NaN	NaN	NaN	NaN	NaN	665307.1875	679345.625	673375.75	586868.75	613435.1875	592541.5625
_LSLDVEQAPSGQHSQAQLSGQQQR_.3	swissprot_homo_201604	O00411	DNA-directed RNA polymerase, mitochondrial	Filtered	0.001434862	0.003371446	0.008445857	Filtered	Filtered	NaN	28285.97656	20350.64648	26579.91211	NaN	NaN	NaN	28285.97656	20350.64648	26579.91211	NaN	NaN
_QMAGC[+57]LEDC[+57]TR_.2	swissprot_homo_201604	O00411	DNA-directed RNA polymerase, mitochondrial	Filtered	Filtered	Filtered	Filtered	Filtered	Filtered	NaN	NaN	NaN	NaN	NaN	NaN	NaN	28285.97656	20350.64648	26579.91211	NaN	NaN
_YLC[+57]LLASDAEVPEPC[+57]LPR_.2	swissprot_homo_201604	O00411	DNA-directed RNA polymerase, mitochondrial	Filtered	Filtered	Filtered	Filtered	Filtered	Filtered	NaN	NaN	NaN	NaN	NaN	NaN	NaN	28285.97656	20350.64648	26579.91211	NaN	NaN
_ILEASQLK_.2	swissprot_homo_201604	O00411	DNA-directed RNA polymerase, mitochondrial	Filtered	Filtered	Filtered	Filtered	Filtered	Filtered	NaN	NaN	NaN	NaN	NaN	NaN	NaN	28285.97656	20350.64648	26579.91211	NaN	NaN
_QAPESPWEEQLAR_.2	swissprot_homo_201604	O00411	DNA-directed RNA polymerase, mitochondrial	Filtered	Filtered	Filtered	Filtered	Filtered	Filtered	NaN	NaN	NaN	NaN	NaN	NaN	NaN	28285.97656	20350.64648	26579.91211	NaN	NaN
_EQPWPLPVQMELGK_.2	swissprot_homo_201604	O00411	DNA-directed RNA polymerase, mitochondrial	Filtered	Filtered	Filtered	Filtered	Filtered	Filtered	NaN	NaN	NaN	NaN	NaN	NaN	NaN	28285.97656	20350.64648	26579.91211	NaN	NaN
_QIGGGIQSITYTHNGDISR_.3	swissprot_homo_201604	O00411	DNA-directed RNA polymerase, mitochondrial	Filtered	Filtered	Filtered	Filtered	Filtered	Filtered	NaN	NaN	NaN	NaN	NaN	NaN	NaN	28285.97656	20350.64648	26579.91211	NaN	NaN
_C[+57]LEQMSQEGLK_.2	swissprot_homo_201604	O00411	DNA-directed RNA polymerase, mitochondrial	Filtered	Filtered	Filtered	Filtered	Filtered	Filtered	NaN	NaN	NaN	NaN	NaN	NaN	NaN	28285.97656	20350.64648	26579.91211	NaN	NaN
_VSGQVQALQNHYR_.2	swissprot_homo_201604	O00411	DNA-directed RNA polymerase, mitochondrial	Filtered	Filtered	Filtered	Filtered	Filtered	Filtered	NaN	NaN	NaN	NaN	NaN	NaN	NaN	28285.97656	20350.64648	26579.91211	NaN	NaN
_DSVGAASVNLEPSDVPQDVYSGVAAQVEVFR_.3	swissprot_homo_201604	O00411	DNA-directed RNA polymerase, mitochondrial	Filtered	Filtered	Filtered	Filtered	Filtered	Filtered	NaN	NaN	NaN	NaN	NaN	NaN	NaN	28285.97656	20350.64648	26579.91211	NaN	NaN
_LQALFTAVLLSEEDR_.2	swissprot_homo_201604	O00411	DNA-directed RNA polymerase, mitochondrial	Filtered	Filtered	Filtered	Filtered	Filtered	Filtered	NaN	NaN	NaN	NaN	NaN	NaN	NaN	28285.97656	20350.64648	26579.91211	NaN	NaN
_DWGHVELLEVLQAR_.3	swissprot_homo_201604	O00411	DNA-directed RNA polymerase, mitochondrial	Filtered	Filtered	Filtered	Filtered	Filtered	Filtered	NaN	NaN	NaN	NaN	NaN	NaN	NaN	28285.97656	20350.64648	26579.91211	NaN	NaN
_M[+16]LLQVLQALPAQGESFTTLAR_.3	swissprot_homo_201604	O00411	DNA-directed RNA polymerase, mitochondrial	Filtered	Filtered	Filtered	Filtered	Filtered	Filtered	NaN	NaN	NaN	NaN	NaN	NaN	NaN	28285.97656	20350.64648	26579.91211	NaN	NaN
_QLHMELASR_.2	swissprot_homo_201604	O00411	DNA-directed RNA polymerase, mitochondrial	Filtered	Filtered	Filtered	Filtered	Filtered	Filtered	NaN	NaN	NaN	NaN	NaN	NaN	NaN	28285.97656	20350.64648	26579.91211	NaN	NaN
_LHSEPILQDLSR_.3	swissprot_homo_201604	O00411	DNA-directed RNA polymerase, mitochondrial	Filtered	Filtered	Filtered	Filtered	Filtered	Filtered	NaN	NaN	NaN	NaN	NaN	NaN	NaN	28285.97656	20350.64648	26579.91211	NaN	NaN
_SLQEMFSGTR_.2	swissprot_homo_201604	O00411	DNA-directed RNA polymerase, mitochondrial	Filtered	Filtered	Filtered	Filtered	Filtered	Filtered	NaN	NaN	NaN	NaN	NaN	NaN	NaN	28285.97656	20350.64648	26579.91211	NaN	NaN
_LISHMGSVVEWVTPLGVPVIQPYR_.3	swissprot_homo_201604	O00411	DNA-directed RNA polymerase, mitochondrial	Filtered	Filtered	Filtered	Filtered	Filtered	Filtered	NaN	NaN	NaN	NaN	NaN	NaN	NaN	28285.97656	20350.64648	26579.91211	NaN	NaN
_IHLVNLTGLK_.2	swissprot_homo_201604	O00411	DNA-directed RNA polymerase, mitochondrial	Filtered	Filtered	Filtered	Filtered	Filtered	Filtered	NaN	NaN	NaN	NaN	NaN	NaN	NaN	28285.97656	20350.64648	26579.91211	NaN	NaN
_EAEMLFTGGYGLEK_.2	swissprot_homo_201604	O00418	Eukaryotic elongation factor 2 kinase	Filtered	Filtered	Filtered	Filtered	Filtered	Filtered	NaN	NaN	NaN	NaN	NaN	NaN	84890.42188	149997.4844	NaN	NaN	77598.98438	NaN
_YNAVTGEWLDDEVLIK_.2	swissprot_homo_201604	O00418	Eukaryotic elongation factor 2 kinase	Filtered	Filtered	Filtered	Filtered	3.87E-20	Filtered	84890.42188	149997.4844	NaN	NaN	77598.98438	NaN	84890.42188	149997.4844	NaN	NaN	77598.98438	NaN
_YNAVTGEWLDDEVLIK_.3	swissprot_homo_201604	O00418	Eukaryotic elongation factor 2 kinase	0.002950467	0.004999819	Filtered	Filtered	Filtered	Filtered	84890.42188	149997.4844	NaN	NaN	77598.98438	NaN	84890.42188	149997.4844	NaN	NaN	77598.98438	NaN
_LNALDLEK_.2	swissprot_homo_201604	O00418	Eukaryotic elongation factor 2 kinase	Filtered	Filtered	Filtered	Filtered	Filtered	Filtered	NaN	NaN	NaN	NaN	NaN	NaN	84890.42188	149997.4844	NaN	NaN	77598.98438	NaN
_AFDSGQNLSPDR_.2	swissprot_homo_201604	O00418	Eukaryotic elongation factor 2 kinase	Filtered	Filtered	Filtered	Filtered	Filtered	Filtered	NaN	NaN	NaN	NaN	NaN	NaN	84890.42188	149997.4844	NaN	NaN	77598.98438	NaN
_IC[+57]ESMGLAPFDLSPR_.2	swissprot_homo_201604	O00418	Eukaryotic elongation factor 2 kinase	Filtered	Filtered	Filtered	Filtered	Filtered	Filtered	NaN	NaN	NaN	NaN	NaN	NaN	84890.42188	149997.4844	NaN	NaN	77598.98438	NaN
_LEGVDGGQSPR_.2	swissprot_homo_201604	O00418	Eukaryotic elongation factor 2 kinase	Filtered	Filtered	Filtered	Filtered	Filtered	Filtered	NaN	NaN	NaN	NaN	NaN	NaN	84890.42188	149997.4844	NaN	NaN	77598.98438	NaN
_QSMILVAR_.2	swissprot_homo_201604	O00418	Eukaryotic elongation factor 2 kinase	Filtered	Filtered	Filtered	Filtered	Filtered	Filtered	NaN	NaN	NaN	NaN	NaN	NaN	84890.42188	149997.4844	NaN	NaN	77598.98438	NaN
_YIEPVDR_.2	swissprot_homo_201604	O00418	Eukaryotic elongation factor 2 kinase	Filtered	Filtered	Filtered	Filtered	Filtered	Filtered	NaN	NaN	NaN	NaN	NaN	NaN	84890.42188	149997.4844	NaN	NaN	77598.98438	NaN
_LWGEEYNR_.2	swissprot_homo_201604	O00418	Eukaryotic elongation factor 2 kinase	Filtered	Filtered	Filtered	Filtered	Filtered	Filtered	NaN	NaN	NaN	NaN	NaN	NaN	84890.42188	149997.4844	NaN	NaN	77598.98438	NaN
_YSSSGSPANSFHFK_.3	swissprot_homo_201604	O00418	Eukaryotic elongation factor 2 kinase	Filtered	Filtered	Filtered	Filtered	Filtered	Filtered	NaN	NaN	NaN	NaN	NaN	NaN	84890.42188	149997.4844	NaN	NaN	77598.98438	NaN
_MASQPFGR_.2	swissprot_homo_201604	O00418	Eukaryotic elongation factor 2 kinase	Filtered	Filtered	Filtered	Filtered	Filtered	Filtered	NaN	NaN	NaN	NaN	NaN	NaN	84890.42188	149997.4844	NaN	NaN	77598.98438	NaN
_LTPQAFSHFTFER_.3	swissprot_homo_201604	O00418	Eukaryotic elongation factor 2 kinase	Filtered	Filtered	Filtered	Filtered	Filtered	Filtered	NaN	NaN	NaN	NaN	NaN	NaN	84890.42188	149997.4844	NaN	NaN	77598.98438	NaN
_LSNFLHAQQWK_.2	swissprot_homo_201604	O00418	Eukaryotic elongation factor 2 kinase	Filtered	Filtered	Filtered	Filtered	Filtered	Filtered	NaN	NaN	NaN	NaN	NaN	NaN	84890.42188	149997.4844	NaN	NaN	77598.98438	NaN
_TC[+57]PLLLR_.2	swissprot_homo_201604	O00422	Histone deacetylase complex subunit SAP18	1.28E-18	2.74E-17	4.13E-09	1.22E-28	4.37E-39	7.95E-36	1210473.25	1176934.625	1173218	1137737.125	968878.8125	949695.625	829535.625	1011589.375	803627.9375	904431.5	742860.75	738172.5625
_VFTTNNGR_.2	swissprot_homo_201604	O00422	Histone deacetylase complex subunit SAP18	0.001678818	3.47E-06	Filtered	7.03E-05	1.84E-05	8.02E-13	629258.5625	635541.3125	NaN	625388.8125	611130.5625	641275.6875	829535.625	1011589.375	803627.9375	904431.5	742860.75	738172.5625
_EVYPEAR_.2	swissprot_homo_201604	O00422	Histone deacetylase complex subunit SAP18	1.18E-10	2.49E-09	0.000416076	0.000895109	Filtered	1.70E-26	648875	1222292.125	715987.375	950168.5625	NaN	623546.3125	829535.625	1011589.375	803627.9375	904431.5	742860.75	738172.5625
_VTQEEIK_.2	swissprot_homo_201604	O00422	Histone deacetylase complex subunit SAP18	0.002339248	Filtered	Filtered	Filtered	0.004489908	Filtered	880610.9375	NaN	NaN	NaN	648572.875	NaN	829535.625	1011589.375	803627.9375	904431.5	742860.75	738172.5625
_GTDDSMTLQSQK_.2	swissprot_homo_201604	O00422	Histone deacetylase complex subunit SAP18	1.92E-19	6.01E-17	3.60E-08	1.30E-28	1.33E-41	5.04E-46	514444.5938	489360.6875	521678.5	459003.4375	482512.5	475639.4688	829535.625	1011589.375	803627.9375	904431.5	742860.75	738172.5625
_GNVPSSELQIYTWMDATLK_.2	swissprot_homo_201604	O00422	Histone deacetylase complex subunit SAP18	2.60E-17	8.41E-13	1.16E-08	1.20E-33	9.47E-47	1.22E-42	131203.0625	144456.5313	138788.6406	124159.2969	138226.125	140772.9844	829535.625	1011589.375	803627.9375	904431.5	742860.75	738172.5625
_GNVPSSELQIYTWMDATLK_.3	swissprot_homo_201604	O00422	Histone deacetylase complex subunit SAP18	3.55E-10	1.56E-13	4.35E-09	2.78E-06	3.30E-13	1.63E-25	131203.0625	144456.5313	138788.6406	124159.2969	138226.125	140772.9844	829535.625	1011589.375	803627.9375	904431.5	742860.75	738172.5625
_FQIGDYLDIAITPPNR_.2	swissprot_homo_201604	O00422	Histone deacetylase complex subunit SAP18	7.59E-11	0.000215514	1.12E-05	1.46E-07	8.42E-22	2.96E-33	71245.78906	57800.34375	58103.98047	27660.67383	36133.10938	55573.19141	829535.625	1011589.375	803627.9375	904431.5	742860.75	738172.5625
_FQIGDYLDIAITPPNR_.3	swissprot_homo_201604	O00422	Histone deacetylase complex subunit SAP18	5.47E-07	5.57E-10	8.70E-05	0.000416475	1.84E-10	Filtered	71245.78906	57800.34375	58103.98047	27660.67383	36133.10938	55573.19141	829535.625	1011589.375	803627.9375	904431.5	742860.75	738172.5625
_EIGSTMSGR_.2	swissprot_homo_201604	O00422	Histone deacetylase complex subunit SAP18	Filtered	7.85E-10	Filtered	1.21E-12	Filtered	Filtered	NaN	403040.6875	NaN	349369.5625	NaN	NaN	829535.625	1011589.375	803627.9375	904431.5	742860.75	738172.5625
_KEPEKPIDR_.2	swissprot_homo_201604	O00422	Histone deacetylase complex subunit SAP18	Filtered	Filtered	Filtered	0.001303871	Filtered	Filtered	NaN	NaN	NaN	9908.258789	NaN	NaN	829535.625	1011589.375	803627.9375	904431.5	742860.75	738172.5625
_IQEILTQVK_.2	swissprot_homo_201604	O00425	Insulin-like growth factor 2 mRNA-binding protein 3	0.001304393	5.94E-10	0.000300926	7.58E-07	2.14E-11	2.04E-10	501432.5	542062.1875	492722.2813	450018.4063	397912.6563	453676.4375	490816.6875	517361.375	509581.625	467383.6563	456084.4688	498494.375
_LLVPTQFVGAIIGK_.2	swissprot_homo_201604	O00425	Insulin-like growth factor 2 mRNA-binding protein 3	6.83E-23	5.73E-27	3.79E-08	1.82E-50	4.76E-56	1.48E-50	480200.9063	492660.5938	526440.9375	484748.9063	514256.2813	543312.3125	490816.6875	517361.375	509581.625	467383.6563	456084.4688	498494.375
_SATLLQLITK_.2	swissprot_homo_201604	O00429	Dynamin-1-like protein	5.32E-06	2.94E-05	7.59E-06	3.90E-33	3.85E-39	2.15E-46	416341.9688	388607.9063	441064.0938	325584.6875	349638.9063	323898.5313	277026.9688	297459.4063	342359.6563	252344.0313	262406.7813	255178.25
_SSVLESLVGR_.2	swissprot_homo_201604	O00429	Dynamin-1-like protein	2.06E-14	4.76E-15	6.67E-08	7.98E-34	7.25E-31	9.15E-44	307611.1875	394110.7188	405703.75	322995.0938	328935.7813	316186.125	277026.9688	297459.4063	342359.6563	252344.0313	262406.7813	255178.25
_SYFLIVR_.2	swissprot_homo_201604	O00429	Dynamin-1-like protein	1.43E-24	1.27E-19	2.10E-07	1.03E-15	2.11E-46	3.67E-60	107127.7109	109659.6328	180311.0938	108452.3281	108645.6797	125450.0781	277026.9688	297459.4063	342359.6563	252344.0313	262406.7813	255178.25
_LGIIGVVNR_.2	swissprot_homo_201604	O00429	Dynamin-1-like protein	2.63E-09	9.68E-11	0.000530057	3.41E-17	2.44E-22	9.57E-13	307912	308323.0313	326403.5313	313064.0625	332580.9063	305722.1875	277026.9688	297459.4063	342359.6563	252344.0313	262406.7813	255178.25
_VPSALAPASQEPSPAASAEADGK_.2	swissprot_homo_201604	O00429	Dynamin-1-like protein	0.001702989	6.59E-05	0.002672192	0.000256796	8.39E-16	3.38E-19	52244.25391	94226.78125	158489.3906	112874.1953	113725.7188	72156.17969	277026.9688	297459.4063	342359.6563	252344.0313	262406.7813	255178.25
_IIQHC[+57]SNYSTQELLR_.3	swissprot_homo_201604	O00429	Dynamin-1-like protein	6.69E-19	3.30E-25	2.04E-07	5.87E-21	1.60E-39	2.06E-49	130626.0859	139830.8438	143828.7813	133043.8594	136568.9375	127628.5234	277026.9688	297459.4063	342359.6563	252344.0313	262406.7813	255178.25
_IIQHC[+57]SNYSTQELLR_.2	swissprot_homo_201604	O00429	Dynamin-1-like protein	6.97E-06	5.01E-10	0.000411862	1.19E-20	1.84E-19	1.98E-25	130626.0859	139830.8438	143828.7813	133043.8594	136568.9375	127628.5234	277026.9688	297459.4063	342359.6563	252344.0313	262406.7813	255178.25
_ALQGASQIIAEIR_.2	swissprot_homo_201604	O00429	Dynamin-1-like protein	2.35E-12	5.83E-14	1.47E-07	1.02E-22	1.11E-42	6.74E-32	276939.5938	299960.5	292838.5	250403.3125	203613.2188	250031.7031	277026.9688	297459.4063	342359.6563	252344.0313	262406.7813	255178.25
_TTGEENGVEAEEWGK_.2	swissprot_homo_201604	O00429	Dynamin-1-like protein	3.72E-09	1.10E-14	1.14E-07	2.74E-22	1.23E-33	7.62E-30	142433.1406	118212.1797	129447.6953	95274.03906	128203.8516	123728.7188	277026.9688	297459.4063	342359.6563	252344.0313	262406.7813	255178.25
_C[+57]VELVHEEMQR_.2	swissprot_homo_201604	O00429	Dynamin-1-like protein	1.52E-05	1.06E-05	0.00099187	1.33E-14	5.77E-30	0.000517164	128630.5391	113696.3359	79861.28906	154303.8281	86667.3125	109941.0313	277026.9688	297459.4063	342359.6563	252344.0313	262406.7813	255178.25
_C[+57]VELVHEEMQR_.3	swissprot_homo_201604	O00429	Dynamin-1-like protein	0.002735099	Filtered	Filtered	2.19E-20	Filtered	Filtered	128630.5391	113696.3359	79861.28906	154303.8281	86667.3125	109941.0313	277026.9688	297459.4063	342359.6563	252344.0313	262406.7813	255178.25
_INVLAAQYQSLLNSYGEPVDDK_.3	swissprot_homo_201604	O00429	Dynamin-1-like protein	3.24E-06	2.05E-19	1.00E-07	2.53E-41	5.35E-40	1.65E-40	100787.6406	91920.1875	100833.6484	82810.10156	98343.33594	77006.92188	277026.9688	297459.4063	342359.6563	252344.0313	262406.7813	255178.25
_FATEYC[+57]NTIEGTAK_.2	swissprot_homo_201604	O00429	Dynamin-1-like protein	2.59E-07	9.82E-18	0.000303998	0.005262946	Filtered	0.006253371	157261.9688	168325.4375	176031.625	74831.61719	NaN	139192.75	277026.9688	297459.4063	342359.6563	252344.0313	262406.7813	255178.25
_GHAVNLLDVPVPVAR_.3	swissprot_homo_201604	O00429	Dynamin-1-like protein	2.64E-08	8.94E-14	2.10E-05	6.65E-09	1.94E-17	5.07E-33	292720.625	240321.9531	237784.0938	273000.4063	299209.2813	282607.5	277026.9688	297459.4063	342359.6563	252344.0313	262406.7813	255178.25
_GHAVNLLDVPVPVAR_.2	swissprot_homo_201604	O00429	Dynamin-1-like protein	0.000113242	0.000446083	0.001561026	0.004394987	0.007948025	0.003677132	292720.625	240321.9531	237784.0938	273000.4063	299209.2813	282607.5	277026.9688	297459.4063	342359.6563	252344.0313	262406.7813	255178.25
_DIELQIR_.2	swissprot_homo_201604	O00429	Dynamin-1-like protein	0.004428082	0.002588758	Filtered	Filtered	Filtered	Filtered	196406.5938	80443.625	NaN	NaN	NaN	NaN	277026.9688	297459.4063	342359.6563	252344.0313	262406.7813	255178.25
_DTLQSELVGQLYK_.2	swissprot_homo_201604	O00429	Dynamin-1-like protein	3.20E-23	4.14E-18	5.40E-09	2.86E-36	6.50E-51	1.53E-66	184971.8125	172631.7031	162049.7813	119990.3672	110296.8906	117734.7734	277026.9688	297459.4063	342359.6563	252344.0313	262406.7813	255178.25
_DTLQSELVGQLYK_.3	swissprot_homo_201604	O00429	Dynamin-1-like protein	4.83E-05	1.04E-08	9.36E-05	3.16E-07	1.42E-06	1.85E-18	184971.8125	172631.7031	162049.7813	119990.3672	110296.8906	117734.7734	277026.9688	297459.4063	342359.6563	252344.0313	262406.7813	255178.25
_AEELLAEEK_.2	swissprot_homo_201604	O00429	Dynamin-1-like protein	0.001838967	0.0002348	0.000357074	6.22E-06	6.36E-06	3.69E-06	364974.0313	364047.0625	436965.4688	366689.1875	360748.4375	444710.0313	277026.9688	297459.4063	342359.6563	252344.0313	262406.7813	255178.25
_VPVGDQPK_.2	swissprot_homo_201604	O00429	Dynamin-1-like protein	0.000194621	Filtered	0.008255328	Filtered	0.00014563	Filtered	183815	NaN	194174	NaN	215099.0938	NaN	277026.9688	297459.4063	342359.6563	252344.0313	262406.7813	255178.25
_LYTDFDEIR_.2	swissprot_homo_201604	O00429	Dynamin-1-like protein	3.26E-06	3.93E-13	1.86E-05	0.005738441	1.77E-22	Filtered	122531.4063	139198.7656	122717.3516	75832.5625	109569.5547	NaN	277026.9688	297459.4063	342359.6563	252344.0313	262406.7813	255178.25
_GVSPEPIHLK_.2	swissprot_homo_201604	O00429	Dynamin-1-like protein	Filtered	0.004163391	Filtered	Filtered	Filtered	Filtered	NaN	97088.53125	NaN	NaN	NaN	NaN	277026.9688	297459.4063	342359.6563	252344.0313	262406.7813	255178.25
_LYTDFDEIRQEIENETER_.3	swissprot_homo_201604	O00429	Dynamin-1-like protein	1.60E-14	3.37E-16	1.25E-08	6.84E-23	7.81E-49	4.47E-27	236554.4375	116258.3047	123967.2344	190440.8438	205258.6406	187706.8438	277026.9688	297459.4063	342359.6563	252344.0313	262406.7813	255178.25
_LYTDFDEIRQEIENETER_.2	swissprot_homo_201604	O00429	Dynamin-1-like protein	Filtered	0.005396397	0.001372776	Filtered	Filtered	Filtered	236554.4375	116258.3047	123967.2344	190440.8438	205258.6406	187706.8438	277026.9688	297459.4063	342359.6563	252344.0313	262406.7813	255178.25
_NVASGGGGVGDGVQEPTTGNWR_.2	swissprot_homo_201604	O00429	Dynamin-1-like protein	5.06E-07	5.54E-06	1.01E-05	1.01E-11	1.76E-25	1.37E-33	28949.97461	32105.99023	30098.10352	36659.70703	37105.85156	43710.95313	277026.9688	297459.4063	342359.6563	252344.0313	262406.7813	255178.25
_NVASGGGGVGDGVQEPTTGNWR_.3	swissprot_homo_201604	O00429	Dynamin-1-like protein	Filtered	Filtered	Filtered	Filtered	Filtered	Filtered	28949.97461	32105.99023	30098.10352	36659.70703	37105.85156	43710.95313	277026.9688	297459.4063	342359.6563	252344.0313	262406.7813	255178.25
_SVTDSIRDEYAFLQK_.2	swissprot_homo_201604	O00429	Dynamin-1-like protein	6.44E-07	4.26E-12	0.000319721	8.67E-14	1.94E-18	3.69E-13	158132.4844	234965.1406	125951.0156	140810.4531	104243.2422	112655.2344	277026.9688	297459.4063	342359.6563	252344.0313	262406.7813	255178.25
_SVTDSIRDEYAFLQK_.3	swissprot_homo_201604	O00429	Dynamin-1-like protein	1.85E-05	0.000896524	Filtered	0.002480048	Filtered	Filtered	158132.4844	234965.1406	125951.0156	140810.4531	104243.2422	112655.2344	277026.9688	297459.4063	342359.6563	252344.0313	262406.7813	255178.25
_FISNPNSIILAVTAANTDMATSEALK_.3	swissprot_homo_201604	O00429	Dynamin-1-like protein	8.12E-06	0.000444186	0.00016094	1.64E-15	2.86E-25	2.16E-28	709934.8125	656097	764194.5	669497.8125	594394.25	607321.875	277026.9688	297459.4063	342359.6563	252344.0313	262406.7813	255178.25
_IFSPNVVNLTLVDLPGMTK_.2	swissprot_homo_201604	O00429	Dynamin-1-like protein	1.60E-21	3.59E-19	4.81E-09	7.52E-25	6.76E-34	1.46E-23	94357.54688	90313.63281	95908.98438	81794.53906	64399.8125	78251.78906	277026.9688	297459.4063	342359.6563	252344.0313	262406.7813	255178.25
_IFSPNVVNLTLVDLPGMTK_.3	swissprot_homo_201604	O00429	Dynamin-1-like protein	5.48E-11	6.29E-18	3.66E-06	1.50E-18	1.56E-25	1.45E-42	94357.54688	90313.63281	95908.98438	81794.53906	64399.8125	78251.78906	277026.9688	297459.4063	342359.6563	252344.0313	262406.7813	255178.25
_DC[+57]LPELK_.2	swissprot_homo_201604	O00429	Dynamin-1-like protein	0.002200816	Filtered	0.002243205	0.004973209	0.006459843	Filtered	225576.5	NaN	236102.2031	198689.9531	204721.75	NaN	277026.9688	297459.4063	342359.6563	252344.0313	262406.7813	255178.25
_SKPIPIMPASPQK_.2	swissprot_homo_201604	O00429	Dynamin-1-like protein	1.88E-06	2.01E-06	4.22E-05	3.21E-08	3.20E-11	1.39E-18	301956.3438	270221.4688	274438.2188	256683.9531	162501.0469	196925.75	277026.9688	297459.4063	342359.6563	252344.0313	262406.7813	255178.25
_SKPIPIMPASPQK_.3	swissprot_homo_201604	O00429	Dynamin-1-like protein	2.11E-07	0.001241055	0.001424544	2.26E-08	1.48E-14	0.006725971	301956.3438	270221.4688	274438.2188	256683.9531	162501.0469	196925.75	277026.9688	297459.4063	342359.6563	252344.0313	262406.7813	255178.25
_SKPIPIM[+16]PASPQK_.2	swissprot_homo_201604	O00429	Dynamin-1-like protein	Filtered	Filtered	Filtered	Filtered	Filtered	Filtered	301956.3438	270221.4688	274438.2188	256683.9531	162501.0469	196925.75	277026.9688	297459.4063	342359.6563	252344.0313	262406.7813	255178.25
_SSLLDDLLTESEDMAQR_.3	swissprot_homo_201604	O00429	Dynamin-1-like protein	1.63E-26	6.47E-22	3.39E-09	2.32E-39	1.35E-59	1.13E-49	147735.2813	147593.2813	177924.0313	71471.13281	148512.4219	91912.52344	277026.9688	297459.4063	342359.6563	252344.0313	262406.7813	255178.25
_SSLLDDLLTESEDMAQR_.2	swissprot_homo_201604	O00429	Dynamin-1-like protein	1.35E-16	1.28E-21	1.61E-09	1.01E-13	1.60E-34	9.20E-24	147735.2813	147593.2813	177924.0313	71471.13281	148512.4219	91912.52344	277026.9688	297459.4063	342359.6563	252344.0313	262406.7813	255178.25
_IC[+57]YIFHETFGR_.3	swissprot_homo_201604	O00429	Dynamin-1-like protein	0.001301991	1.42E-05	0.002258777	1.21E-06	1.10E-14	6.29E-09	166147.4375	208565.1406	219089.5938	139447.0156	139831.8594	151874.2344	277026.9688	297459.4063	342359.6563	252344.0313	262406.7813	255178.25
_TLESVDPLGGLNTIDILTAIR_.2	swissprot_homo_201604	O00429	Dynamin-1-like protein	Filtered	Filtered	Filtered	Filtered	Filtered	Filtered	NaN	NaN	NaN	NaN	NaN	NaN	277026.9688	297459.4063	342359.6563	252344.0313	262406.7813	255178.25
_SQLDINNK_.2	swissprot_homo_201604	O00429	Dynamin-1-like protein	Filtered	Filtered	Filtered	Filtered	Filtered	Filtered	NaN	NaN	NaN	NaN	NaN	NaN	277026.9688	297459.4063	342359.6563	252344.0313	262406.7813	255178.25
_LQDVFNTVGADIIQLPQIVVVGTQSSGK_.3	swissprot_homo_201604	O00429	Dynamin-1-like protein	Filtered	Filtered	Filtered	4.80E-35	Filtered	Filtered	NaN	NaN	NaN	59558.12109	NaN	NaN	277026.9688	297459.4063	342359.6563	252344.0313	262406.7813	255178.25
_RLEEPSLR_.2	swissprot_homo_201604	O00429	Dynamin-1-like protein	Filtered	Filtered	Filtered	Filtered	0.006836698	Filtered	NaN	NaN	NaN	NaN	424051	NaN	277026.9688	297459.4063	342359.6563	252344.0313	262406.7813	255178.25
_LHDAIVEVVTC[+57]LLR_.3	swissprot_homo_201604	O00429	Dynamin-1-like protein	Filtered	Filtered	Filtered	Filtered	Filtered	Filtered	NaN	NaN	NaN	NaN	NaN	NaN	277026.9688	297459.4063	342359.6563	252344.0313	262406.7813	255178.25
_RPLILQLVHVSQEDK_.3	swissprot_homo_201604	O00429	Dynamin-1-like protein	Filtered	Filtered	Filtered	Filtered	7.89E-09	4.99E-09	NaN	NaN	NaN	NaN	171617.9531	142542.4375	277026.9688	297459.4063	342359.6563	252344.0313	262406.7813	255178.25
_LEEPSLR_.2	swissprot_homo_201604	O00429	Dynamin-1-like protein	Filtered	Filtered	Filtered	Filtered	Filtered	Filtered	NaN	NaN	NaN	NaN	NaN	NaN	277026.9688	297459.4063	342359.6563	252344.0313	262406.7813	255178.25
_LDLMDAGTDAMDVLMGR_.2	swissprot_homo_201604	O00429	Dynamin-1-like protein	Filtered	6.30E-19	Filtered	Filtered	6.77E-07	8.36E-16	NaN	53624.43359	NaN	NaN	12380.26758	17467.69727	277026.9688	297459.4063	342359.6563	252344.0313	262406.7813	255178.25
_LDLMDAGTDAM[+16]DVLMGR_.2	swissprot_homo_201604	O00429	Dynamin-1-like protein	Filtered	Filtered	Filtered	Filtered	Filtered	Filtered	NaN	53624.43359	NaN	NaN	12380.26758	17467.69727	277026.9688	297459.4063	342359.6563	252344.0313	262406.7813	255178.25
_LDLM[+16]DAGTDAMDVLMGR_.3	swissprot_homo_201604	O00429	Dynamin-1-like protein	Filtered	Filtered	Filtered	Filtered	Filtered	Filtered	NaN	53624.43359	NaN	NaN	12380.26758	17467.69727	277026.9688	297459.4063	342359.6563	252344.0313	262406.7813	255178.25
_LPVTNEMVHNLVAIELAYINTK_.3	swissprot_homo_201604	O00429	Dynamin-1-like protein	Filtered	Filtered	Filtered	Filtered	Filtered	Filtered	NaN	NaN	NaN	NaN	NaN	NaN	277026.9688	297459.4063	342359.6563	252344.0313	262406.7813	255178.25
_HPDFADAC[+57]GLMNNNIEEQR_.3	swissprot_homo_201604	O00429	Dynamin-1-like protein	Filtered	Filtered	Filtered	Filtered	Filtered	Filtered	NaN	NaN	NaN	NaN	NaN	NaN	277026.9688	297459.4063	342359.6563	252344.0313	262406.7813	255178.25
_LLM[+16]HHIR_.2	swissprot_homo_201604	O00429	Dynamin-1-like protein	Filtered	Filtered	Filtered	Filtered	Filtered	Filtered	NaN	NaN	NaN	NaN	NaN	NaN	277026.9688	297459.4063	342359.6563	252344.0313	262406.7813	255178.25
_AFVAGVLPFK_.2	swissprot_homo_201604	O00442	RNA 3'-terminal phosphate cyclase	2.09E-14	3.68E-15	2.96E-06	1.05E-12	3.24E-29	4.84E-47	146671.3906	139502.5781	130643.125	94278.64063	98347.29688	140118.3125	111997.8828	136167.9063	130444.6016	119371.125	147838.5625	118229.2656
_QLNPINLTER_.2	swissprot_homo_201604	O00442	RNA 3'-terminal phosphate cyclase	Filtered	0.000354768	0.000152861	0.000246852	0.000902448	Filtered	NaN	140350.8906	122987.9063	121440.2656	173654.7656	NaN	111997.8828	136167.9063	130444.6016	119371.125	147838.5625	118229.2656
_VSTALSC[+57]LLGLPLR_.2	swissprot_homo_201604	O00442	RNA 3'-terminal phosphate cyclase	8.97E-17	7.35E-14	1.63E-05	1.08E-30	3.38E-50	6.04E-51	138590.4844	128650.2266	137702.7813	142394.4688	171513.6094	149839.2188	111997.8828	136167.9063	130444.6016	119371.125	147838.5625	118229.2656
_FGFIFNC[+57]DIK_.2	swissprot_homo_201604	O00442	RNA 3'-terminal phosphate cyclase	1.98E-16	9.43E-14	8.04E-05	0.002045836	2.41E-38	4.80E-11	50731.77344	68420.07031	64039.58594	62370.04688	78668.41406	64730.27734	111997.8828	136167.9063	130444.6016	119371.125	147838.5625	118229.2656
_GGTNAEMAPQIDYTVMVFKPIVEK_.3	swissprot_homo_201604	O00442	RNA 3'-terminal phosphate cyclase	Filtered	0.006264238	Filtered	Filtered	0.003710404	0.006280611	NaN	47435.3125	NaN	NaN	30118.91797	45987.07031	111997.8828	136167.9063	130444.6016	119371.125	147838.5625	118229.2656
_VGIEAAEMLLANLR_.2	swissprot_homo_201604	O00442	RNA 3'-terminal phosphate cyclase	3.77E-21	4.83E-22	3.56E-07	4.64E-21	8.11E-37	1.82E-41	37348.81641	35146.94531	24139.22266	26993.41406	24925.02344	24300.68945	111997.8828	136167.9063	130444.6016	119371.125	147838.5625	118229.2656
_VGIEAAEM[+16]LLANLR_.2	swissprot_homo_201604	O00442	RNA 3'-terminal phosphate cyclase	Filtered	Filtered	Filtered	Filtered	Filtered	Filtered	37348.81641	35146.94531	24139.22266	26993.41406	24925.02344	24300.68945	111997.8828	136167.9063	130444.6016	119371.125	147838.5625	118229.2656
_STPGLRPQHLSGLEMIR_.3	swissprot_homo_201604	O00442	RNA 3'-terminal phosphate cyclase	Filtered	Filtered	Filtered	Filtered	Filtered	Filtered	NaN	NaN	NaN	NaN	NaN	NaN	111997.8828	136167.9063	130444.6016	119371.125	147838.5625	118229.2656
_STPGLRPQHLSGLEMIR_.4	swissprot_homo_201604	O00442	RNA 3'-terminal phosphate cyclase	Filtered	Filtered	Filtered	Filtered	Filtered	Filtered	NaN	NaN	NaN	NaN	NaN	NaN	111997.8828	136167.9063	130444.6016	119371.125	147838.5625	118229.2656
_DTYIIEC[+57]QGIGM[+16]TNPNL_.2	swissprot_homo_201604	O00442	RNA 3'-terminal phosphate cyclase	Filtered	Filtered	Filtered	Filtered	Filtered	Filtered	NaN	NaN	NaN	NaN	NaN	NaN	111997.8828	136167.9063	130444.6016	119371.125	147838.5625	118229.2656
_DLC[+57]DGQLEGAEIGSTEITFTPEK_.3	swissprot_homo_201604	O00442	RNA 3'-terminal phosphate cyclase	Filtered	Filtered	Filtered	Filtered	Filtered	Filtered	NaN	NaN	NaN	NaN	NaN	NaN	111997.8828	136167.9063	130444.6016	119371.125	147838.5625	118229.2656
_ENFFLGGVTLPLK_.2	swissprot_homo_201604	O00443	Phosphatidylinositol 4-phosphate 3-kinase C2 domain-containing subunit alpha	2.11E-10	4.88E-08	0.000343882	1.26E-09	6.25E-19	2.63E-37	22933.38477	22670.20313	24945.63672	24132.58789	33253.24609	34561.97656	33601.46875	44382.04688	29486.69727	32168.88477	52361.25391	50945.52734
_VSLPLFDFK_.2	swissprot_homo_201604	O00443	Phosphatidylinositol 4-phosphate 3-kinase C2 domain-containing subunit alpha	8.89E-07	1.25E-08	5.10E-05	0.001032737	6.96E-09	1.01E-32	57675.74609	59738.1875	47656.35938	9795.624023	34708.55078	25556.75781	33601.46875	44382.04688	29486.69727	32168.88477	52361.25391	50945.52734
_FSGLPSNDEPILSFSPK_.2	swissprot_homo_201604	O00443	Phosphatidylinositol 4-phosphate 3-kinase C2 domain-containing subunit alpha	0.005631158	0.000851154	0.000634068	0.002351128	0.006642066	0.004034785	20195.28125	50737.75391	15858.0957	62578.44141	89121.96875	92717.85156	33601.46875	44382.04688	29486.69727	32168.88477	52361.25391	50945.52734
_DPWDAVLLEER_.2	swissprot_homo_201604	O00443	Phosphatidylinositol 4-phosphate 3-kinase C2 domain-containing subunit alpha	Filtered	Filtered	Filtered	Filtered	Filtered	Filtered	NaN	NaN	NaN	NaN	NaN	NaN	33601.46875	44382.04688	29486.69727	32168.88477	52361.25391	50945.52734
_TAEDDETPVDLNK_.2	swissprot_homo_201604	O00443	Phosphatidylinositol 4-phosphate 3-kinase C2 domain-containing subunit alpha	0.002645492	0.001052075	Filtered	7.17E-06	0.007265288	1.16E-05	27475.79883	31011.24805	NaN	10697.56641	16557.80859	15143.91504	33601.46875	44382.04688	29486.69727	32168.88477	52361.25391	50945.52734
_LTQAELEK_.2	swissprot_homo_201604	O00443	Phosphatidylinositol 4-phosphate 3-kinase C2 domain-containing subunit alpha	Filtered	Filtered	Filtered	Filtered	Filtered	Filtered	NaN	NaN	NaN	NaN	NaN	NaN	33601.46875	44382.04688	29486.69727	32168.88477	52361.25391	50945.52734
_SADAGSFSPTPGQIGGAVK_.2	swissprot_homo_201604	O00443	Phosphatidylinositol 4-phosphate 3-kinase C2 domain-containing subunit alpha	Filtered	Filtered	Filtered	Filtered	Filtered	0.006047756	NaN	NaN	NaN	NaN	NaN	32906.20703	33601.46875	44382.04688	29486.69727	32168.88477	52361.25391	50945.52734
_LLLDDSFETK_.2	swissprot_homo_201604	O00443	Phosphatidylinositol 4-phosphate 3-kinase C2 domain-containing subunit alpha	Filtered	Filtered	Filtered	Filtered	Filtered	Filtered	NaN	NaN	NaN	NaN	NaN	NaN	33601.46875	44382.04688	29486.69727	32168.88477	52361.25391	50945.52734
_ALDIDVEK_.2	swissprot_homo_201604	O00443	Phosphatidylinositol 4-phosphate 3-kinase C2 domain-containing subunit alpha	Filtered	Filtered	Filtered	Filtered	Filtered	Filtered	NaN	NaN	NaN	NaN	NaN	NaN	33601.46875	44382.04688	29486.69727	32168.88477	52361.25391	50945.52734
_LVQLLGGVAEK_.2	swissprot_homo_201604	O00443	Phosphatidylinositol 4-phosphate 3-kinase C2 domain-containing subunit alpha	Filtered	Filtered	Filtered	Filtered	Filtered	Filtered	NaN	NaN	NaN	NaN	NaN	NaN	33601.46875	44382.04688	29486.69727	32168.88477	52361.25391	50945.52734
_QDYDLMVFPESDSQK_.2	swissprot_homo_201604	O00443	Phosphatidylinositol 4-phosphate 3-kinase C2 domain-containing subunit alpha	Filtered	Filtered	Filtered	Filtered	Filtered	Filtered	NaN	NaN	NaN	NaN	NaN	NaN	33601.46875	44382.04688	29486.69727	32168.88477	52361.25391	50945.52734
_TNPGYLLSPVTAQR_.2	swissprot_homo_201604	O00443	Phosphatidylinositol 4-phosphate 3-kinase C2 domain-containing subunit alpha	Filtered	Filtered	Filtered	Filtered	Filtered	Filtered	NaN	NaN	NaN	NaN	NaN	NaN	33601.46875	44382.04688	29486.69727	32168.88477	52361.25391	50945.52734
_DSSLGLSK_.2	swissprot_homo_201604	O00443	Phosphatidylinositol 4-phosphate 3-kinase C2 domain-containing subunit alpha	Filtered	Filtered	Filtered	Filtered	Filtered	0.006917769	NaN	NaN	NaN	NaN	NaN	690527.25	33601.46875	44382.04688	29486.69727	32168.88477	52361.25391	50945.52734
_DLVTEDGADPNPYVK_.2	swissprot_homo_201604	O00443	Phosphatidylinositol 4-phosphate 3-kinase C2 domain-containing subunit alpha	Filtered	Filtered	Filtered	Filtered	Filtered	Filtered	NaN	NaN	NaN	NaN	NaN	NaN	33601.46875	44382.04688	29486.69727	32168.88477	52361.25391	50945.52734
_SC[+57]SFFSSNAVPLK_.2	swissprot_homo_201604	O00443	Phosphatidylinositol 4-phosphate 3-kinase C2 domain-containing subunit alpha	Filtered	Filtered	Filtered	Filtered	Filtered	Filtered	NaN	NaN	NaN	NaN	NaN	NaN	33601.46875	44382.04688	29486.69727	32168.88477	52361.25391	50945.52734
_VTMVNADPMGEEINVMFK_.2	swissprot_homo_201604	O00443	Phosphatidylinositol 4-phosphate 3-kinase C2 domain-containing subunit alpha	Filtered	Filtered	Filtered	Filtered	Filtered	Filtered	NaN	NaN	NaN	NaN	NaN	NaN	33601.46875	44382.04688	29486.69727	32168.88477	52361.25391	50945.52734
_DALQPQTTDAEATIFFTR_.3	swissprot_homo_201604	O00443	Phosphatidylinositol 4-phosphate 3-kinase C2 domain-containing subunit alpha	Filtered	Filtered	Filtered	Filtered	Filtered	Filtered	NaN	NaN	NaN	NaN	NaN	NaN	33601.46875	44382.04688	29486.69727	32168.88477	52361.25391	50945.52734
_LQLLTFSAMC[+57]QNLAR_.2	swissprot_homo_201604	O00443	Phosphatidylinositol 4-phosphate 3-kinase C2 domain-containing subunit alpha	Filtered	Filtered	Filtered	Filtered	Filtered	Filtered	NaN	NaN	NaN	NaN	NaN	NaN	33601.46875	44382.04688	29486.69727	32168.88477	52361.25391	50945.52734
_FLGHAQMFGSFK_.2	swissprot_homo_201604	O00443	Phosphatidylinositol 4-phosphate 3-kinase C2 domain-containing subunit alpha	Filtered	Filtered	Filtered	Filtered	Filtered	Filtered	NaN	NaN	NaN	NaN	NaN	NaN	33601.46875	44382.04688	29486.69727	32168.88477	52361.25391	50945.52734
_NVFELGPPVMLDAATLK_.2	swissprot_homo_201604	O00458	Interferon-related developmental regulator 1	Filtered	Filtered	Filtered	Filtered	Filtered	Filtered	NaN	NaN	NaN	NaN	NaN	NaN	NaN	NaN	NaN	1290170.75	NaN	NaN
_IIC[+57]DGSASMQAR_.2	swissprot_homo_201604	O00458	Interferon-related developmental regulator 1	Filtered	Filtered	Filtered	0.001471883	Filtered	Filtered	NaN	NaN	NaN	1290170.75	NaN	NaN	NaN	NaN	NaN	1290170.75	NaN	NaN
_DFPTETIK_.2	swissprot_homo_201604	O00458	Interferon-related developmental regulator 1	Filtered	Filtered	Filtered	Filtered	Filtered	Filtered	NaN	NaN	NaN	NaN	NaN	NaN	NaN	NaN	NaN	1290170.75	NaN	NaN
_MLYEFILER_.2	swissprot_homo_201604	O00458	Interferon-related developmental regulator 1	Filtered	Filtered	Filtered	Filtered	Filtered	Filtered	NaN	NaN	NaN	NaN	NaN	NaN	NaN	NaN	NaN	1290170.75	NaN	NaN
_SFLLALPAPLVTPEASAEAR_.2	swissprot_homo_201604	O00459	Phosphatidylinositol 3-kinase regulatory subunit beta	Filtered	0.003287607	0.001961942	0.005603362	Filtered	Filtered	NaN	6864.658691	22.24250221	1613.172485	NaN	NaN	NaN	45468.4375	22.24250221	6264.995117	14140.81445	337036.3438
_ERPEDLELLPGDVLVVSR_.3	swissprot_homo_201604	O00459	Phosphatidylinositol 3-kinase regulatory subunit beta	Filtered	0.007196653	Filtered	0.001373381	0.000367507	0.002988993	NaN	6054.695801	NaN	10916.81738	14140.81445	9734.749023	NaN	45468.4375	22.24250221	6264.995117	14140.81445	337036.3438
_ALGATFGPLLLR_.2	swissprot_homo_201604	O00459	Phosphatidylinositol 3-kinase regulatory subunit beta	Filtered	Filtered	Filtered	Filtered	Filtered	Filtered	NaN	NaN	NaN	NaN	NaN	NaN	NaN	45468.4375	22.24250221	6264.995117	14140.81445	337036.3438
_TATGFGFAEPYNLYGSLK_.2	swissprot_homo_201604	O00459	Phosphatidylinositol 3-kinase regulatory subunit beta	Filtered	0.001029593	Filtered	Filtered	Filtered	0.00611742	NaN	123485.9609	NaN	NaN	NaN	664337.9375	NaN	45468.4375	22.24250221	6264.995117	14140.81445	337036.3438
_TDWSLSDVDQWDTAALADGIK_.2	swissprot_homo_201604	O00459	Phosphatidylinositol 3-kinase regulatory subunit beta	Filtered	Filtered	Filtered	Filtered	Filtered	Filtered	NaN	NaN	NaN	NaN	NaN	NaN	NaN	45468.4375	22.24250221	6264.995117	14140.81445	337036.3438
_DGTFLIR_.2	swissprot_homo_201604	O00459	Phosphatidylinositol 3-kinase regulatory subunit beta	Filtered	Filtered	Filtered	Filtered	Filtered	Filtered	NaN	NaN	NaN	NaN	NaN	NaN	NaN	45468.4375	22.24250221	6264.995117	14140.81445	337036.3438
_EYDQLYEEYTR_.2	swissprot_homo_201604	O00459	Phosphatidylinositol 3-kinase regulatory subunit beta	Filtered	Filtered	Filtered	Filtered	Filtered	Filtered	NaN	NaN	NaN	NaN	NaN	NaN	NaN	45468.4375	22.24250221	6264.995117	14140.81445	337036.3438
_HESLAQYNAK_.2	swissprot_homo_201604	O00459	Phosphatidylinositol 3-kinase regulatory subunit beta	Filtered	Filtered	Filtered	Filtered	Filtered	Filtered	NaN	NaN	NaN	NaN	NaN	NaN	NaN	45468.4375	22.24250221	6264.995117	14140.81445	337036.3438
_AALQALGVAEGGER_.2	swissprot_homo_201604	O00459	Phosphatidylinositol 3-kinase regulatory subunit beta	Filtered	Filtered	Filtered	Filtered	Filtered	Filtered	NaN	NaN	NaN	NaN	NaN	NaN	NaN	45468.4375	22.24250221	6264.995117	14140.81445	337036.3438
_FLLQHLGR_.2	swissprot_homo_201604	O00459	Phosphatidylinositol 3-kinase regulatory subunit beta	Filtered	Filtered	Filtered	Filtered	Filtered	Filtered	NaN	NaN	NaN	NaN	NaN	NaN	NaN	45468.4375	22.24250221	6264.995117	14140.81445	337036.3438
_DGAPEPGLTLPDLPEQFSPPDVAPPLLVK_.3	swissprot_homo_201604	O00459	Phosphatidylinositol 3-kinase regulatory subunit beta	Filtered	Filtered	Filtered	Filtered	Filtered	Filtered	NaN	NaN	NaN	NaN	NaN	NaN	NaN	45468.4375	22.24250221	6264.995117	14140.81445	337036.3438
_EDSVEAVGAQLK_.2	swissprot_homo_201604	O00459	Phosphatidylinositol 3-kinase regulatory subunit beta	Filtered	Filtered	Filtered	Filtered	Filtered	Filtered	NaN	NaN	NaN	NaN	NaN	NaN	NaN	45468.4375	22.24250221	6264.995117	14140.81445	337036.3438
_INEWLGIK_.2	swissprot_homo_201604	O00459	Phosphatidylinositol 3-kinase regulatory subunit beta	Filtered	Filtered	Filtered	Filtered	Filtered	Filtered	NaN	NaN	NaN	NaN	NaN	NaN	NaN	45468.4375	22.24250221	6264.995117	14140.81445	337036.3438
_VYHQQYQDK_.2	swissprot_homo_201604	O00459	Phosphatidylinositol 3-kinase regulatory subunit beta	Filtered	Filtered	Filtered	Filtered	Filtered	Filtered	NaN	NaN	NaN	NaN	NaN	NaN	NaN	45468.4375	22.24250221	6264.995117	14140.81445	337036.3438
_LAVQQVEEAQQLR_.2	swissprot_homo_201604	O00461	Golgi integral membrane protein 4	0.001778673	5.34E-05	0.000507532	1.59E-13	1.34E-05	8.71E-13	89889.39844	77097.47656	94235.82813	68780.5625	64707.08203	72305.4375	89889.39844	77097.47656	94235.82813	68780.5625	38570.87109	39839.08594
_QQEQQQQQVAR_.2	swissprot_homo_201604	O00461	Golgi integral membrane protein 4	Filtered	Filtered	Filtered	Filtered	Filtered	0.004818667	NaN	NaN	NaN	NaN	NaN	7372.733398	89889.39844	77097.47656	94235.82813	68780.5625	38570.87109	39839.08594
_QAELEEGRPQHQEQLR_.3	swissprot_homo_201604	O00461	Golgi integral membrane protein 4	Filtered	Filtered	Filtered	Filtered	3.64E-05	Filtered	NaN	NaN	NaN	NaN	12434.66309	NaN	89889.39844	77097.47656	94235.82813	68780.5625	38570.87109	39839.08594
_SALAAAQTQVAEYK_.2	swissprot_homo_201604	O00461	Golgi integral membrane protein 4	Filtered	Filtered	Filtered	Filtered	Filtered	Filtered	NaN	NaN	NaN	NaN	NaN	NaN	89889.39844	77097.47656	94235.82813	68780.5625	38570.87109	39839.08594
_LEAQETLNK_.2	swissprot_homo_201604	O00461	Golgi integral membrane protein 4	Filtered	Filtered	Filtered	Filtered	Filtered	Filtered	NaN	NaN	NaN	NaN	NaN	NaN	89889.39844	77097.47656	94235.82813	68780.5625	38570.87109	39839.08594
_YLQLQQEK_.2	swissprot_homo_201604	O00461	Golgi integral membrane protein 4	Filtered	Filtered	Filtered	Filtered	Filtered	Filtered	NaN	NaN	NaN	NaN	NaN	NaN	89889.39844	77097.47656	94235.82813	68780.5625	38570.87109	39839.08594
_EDFLVYK_.2	swissprot_homo_201604	O00461	Golgi integral membrane protein 4	Filtered	Filtered	Filtered	Filtered	Filtered	Filtered	NaN	NaN	NaN	NaN	NaN	NaN	89889.39844	77097.47656	94235.82813	68780.5625	38570.87109	39839.08594
_NNDVWQNHEAVPGR_.2	swissprot_homo_201604	O00461	Golgi integral membrane protein 4	Filtered	Filtered	Filtered	Filtered	Filtered	Filtered	NaN	NaN	NaN	NaN	NaN	NaN	89889.39844	77097.47656	94235.82813	68780.5625	38570.87109	39839.08594
_EAEFQAPPEPIQQEVER_.2	swissprot_homo_201604	O00461	Golgi integral membrane protein 4	Filtered	Filtered	Filtered	Filtered	Filtered	Filtered	NaN	NaN	NaN	NaN	NaN	NaN	89889.39844	77097.47656	94235.82813	68780.5625	38570.87109	39839.08594
_YSALNVQHQMLK_.2	swissprot_homo_201604	O00461	Golgi integral membrane protein 4	Filtered	Filtered	Filtered	Filtered	Filtered	Filtered	NaN	NaN	NaN	NaN	NaN	NaN	89889.39844	77097.47656	94235.82813	68780.5625	38570.87109	39839.08594
_EAANLLEGHAR_.2	swissprot_homo_201604	O00461	Golgi integral membrane protein 4	Filtered	Filtered	Filtered	Filtered	Filtered	Filtered	NaN	NaN	NaN	NaN	NaN	NaN	89889.39844	77097.47656	94235.82813	68780.5625	38570.87109	39839.08594
_FNAVC[+57]LSR_.2	swissprot_homo_201604	O00468	Agrin	4.71E-07	1.19E-08	9.68E-05	1.09E-05	2.37E-14	2.45E-23	609112.6875	573227.6875	588431.0625	944648.25	797986.6875	798350.5625	609112.6875	306342.7813	588431.0625	944648.25	797986.6875	798350.5625
_GDFVSLALR_.2	swissprot_homo_201604	O00468	Agrin	Filtered	Filtered	Filtered	Filtered	Filtered	Filtered	NaN	NaN	NaN	NaN	NaN	NaN	609112.6875	306342.7813	588431.0625	944648.25	797986.6875	798350.5625
_IFFVNPAPPYLWPAHK_.3	swissprot_homo_201604	O00468	Agrin	Filtered	0.008757095	Filtered	Filtered	Filtered	Filtered	NaN	39457.84766	NaN	NaN	NaN	NaN	609112.6875	306342.7813	588431.0625	944648.25	797986.6875	798350.5625
_VLGAPVPAFEGR_.2	swissprot_homo_201604	O00468	Agrin	Filtered	Filtered	Filtered	Filtered	Filtered	Filtered	NaN	NaN	NaN	NaN	NaN	NaN	609112.6875	306342.7813	588431.0625	944648.25	797986.6875	798350.5625
_NVDTVLMELGVR_.2	swissprot_homo_201604	O00471	Exocyst complex component 5	4.40E-06	0.005586871	0.000935562	0.003838147	1.18E-06	0.003127288	45037.33984	37569.00391	43441.46875	58307.06641	34355.37891	49945.19141	109504.25	57296.61719	82349.875	72210.96094	17739.70703	101045.7813
_QVC[+57]SGEQLANLDK_.2	swissprot_homo_201604	O00471	Exocyst complex component 5	0.002153616	Filtered	Filtered	0.00330883	Filtered	Filtered	176459.9219	NaN	NaN	102814.625	NaN	NaN	109504.25	57296.61719	82349.875	72210.96094	17739.70703	101045.7813
_LHLIAQELPFDR_.3	swissprot_homo_201604	O00471	Exocyst complex component 5	0.001197909	1.15E-08	0.001537858	Filtered	Filtered	Filtered	107015.4844	75718.71094	102696.2109	NaN	NaN	NaN	109504.25	57296.61719	82349.875	72210.96094	17739.70703	101045.7813
_LIQNVFEIK_.2	swissprot_homo_201604	O00471	Exocyst complex component 5	Filtered	Filtered	0.001568964	Filtered	Filtered	Filtered	NaN	NaN	100911.9375	NaN	NaN	NaN	109504.25	57296.61719	82349.875	72210.96094	17739.70703	101045.7813
_VC[+57]HLGDQLEGVNTPR_.3	swissprot_homo_201604	O00471	Exocyst complex component 5	0.002144448	0.000792305	0.002541642	0.001154992	Filtered	3.06E-07	46579.78516	58602.13281	39859.96484	55511.19531	9477.945313	93303.625	109504.25	57296.61719	82349.875	72210.96094	17739.70703	101045.7813
_VC[+57]HLGDQLEGVNTPR_.2	swissprot_homo_201604	O00471	Exocyst complex component 5	0.009905329	0.001030007	0.001579557	0.00016918	7.28E-18	Filtered	46579.78516	58602.13281	39859.96484	55511.19531	9477.945313	93303.625	109504.25	57296.61719	82349.875	72210.96094	17739.70703	101045.7813
_NLYDLYTR_.2	swissprot_homo_201604	O00471	Exocyst complex component 5	Filtered	Filtered	Filtered	Filtered	Filtered	Filtered	NaN	NaN	NaN	NaN	NaN	NaN	109504.25	57296.61719	82349.875	72210.96094	17739.70703	101045.7813
_QFNDHLMPLISSSPK_.3	swissprot_homo_201604	O00471	Exocyst complex component 5	Filtered	Filtered	Filtered	Filtered	Filtered	Filtered	NaN	NaN	NaN	NaN	NaN	NaN	109504.25	57296.61719	82349.875	72210.96094	17739.70703	101045.7813
_QFNDHLMPLISSSPK_.2	swissprot_homo_201604	O00471	Exocyst complex component 5	Filtered	Filtered	Filtered	Filtered	Filtered	Filtered	NaN	NaN	NaN	NaN	NaN	NaN	109504.25	57296.61719	82349.875	72210.96094	17739.70703	101045.7813
_NDIFEDAGILC[+57]QR_.2	swissprot_homo_201604	O00471	Exocyst complex component 5	Filtered	Filtered	0.002568889	Filtered	Filtered	0.001661709	NaN	NaN	183446.2031	5188.220215	9385.798828	159888.5156	109504.25	57296.61719	82349.875	72210.96094	17739.70703	101045.7813
_NDIFEDAGILC[+57]QR_.3	swissprot_homo_201604	O00471	Exocyst complex component 5	Filtered	Filtered	Filtered	0.00517901	0.003261003	Filtered	NaN	NaN	183446.2031	5188.220215	9385.798828	159888.5156	109504.25	57296.61719	82349.875	72210.96094	17739.70703	101045.7813
_LMEFNLGTDK_.2	swissprot_homo_201604	O00471	Exocyst complex component 5	0.00223765	0.0059509	0.006073252	Filtered	Filtered	Filtered	55838.69141	58745.84375	61984.48438	NaN	NaN	NaN	109504.25	57296.61719	82349.875	72210.96094	17739.70703	101045.7813
_LSDPSDLPR_.2	swissprot_homo_201604	O00471	Exocyst complex component 5	Filtered	0.000204065	0.002720832	5.47E-09	4.00E-14	0.005241925	NaN	153176.2969	140794.4531	133952.8125	115704.3672	113078.7891	109504.25	57296.61719	82349.875	72210.96094	17739.70703	101045.7813
_TNLPLGPSIDTHGETFLSQEVVVNLLQETK_.3	swissprot_homo_201604	O00471	Exocyst complex component 5	1.37E-11	2.08E-16	0.000966173	4.82E-09	4.11E-05	1.08E-05	12556.17578	17773.20313	15869.65527	10851.79785	13109.14746	11215.0918	109504.25	57296.61719	82349.875	72210.96094	17739.70703	101045.7813
_NILHSFVQLR_.3	swissprot_homo_201604	O00471	Exocyst complex component 5	Filtered	Filtered	Filtered	Filtered	Filtered	Filtered	NaN	NaN	NaN	NaN	NaN	NaN	109504.25	57296.61719	82349.875	72210.96094	17739.70703	101045.7813
_TLNC[+57]MIGQMK_.2	swissprot_homo_201604	O00471	Exocyst complex component 5	0.006737676	Filtered	Filtered	Filtered	Filtered	Filtered	299684.75	NaN	NaN	NaN	NaN	NaN	109504.25	57296.61719	82349.875	72210.96094	17739.70703	101045.7813
_YFNEFLDGELK_.2	swissprot_homo_201604	O00471	Exocyst complex component 5	Filtered	Filtered	Filtered	Filtered	Filtered	Filtered	NaN	NaN	NaN	NaN	NaN	NaN	109504.25	57296.61719	82349.875	72210.96094	17739.70703	101045.7813
_LLEEFVNHIQELQIMDER_.3	swissprot_homo_201604	O00471	Exocyst complex component 5	Filtered	Filtered	Filtered	Filtered	Filtered	Filtered	NaN	NaN	NaN	NaN	NaN	NaN	109504.25	57296.61719	82349.875	72210.96094	17739.70703	101045.7813
_EIIEQMEMK_.2	swissprot_homo_201604	O00471	Exocyst complex component 5	Filtered	Filtered	Filtered	Filtered	Filtered	Filtered	NaN	NaN	NaN	NaN	NaN	NaN	109504.25	57296.61719	82349.875	72210.96094	17739.70703	101045.7813
_SIGTGGIQDLK_.2	swissprot_homo_201604	O00471	Exocyst complex component 5	Filtered	Filtered	Filtered	Filtered	Filtered	Filtered	NaN	NaN	NaN	NaN	NaN	NaN	109504.25	57296.61719	82349.875	72210.96094	17739.70703	101045.7813
_MREVAAVLLHFK_.3	swissprot_homo_201604	O00471	Exocyst complex component 5	Filtered	Filtered	Filtered	Filtered	Filtered	Filtered	NaN	NaN	NaN	NaN	NaN	NaN	109504.25	57296.61719	82349.875	72210.96094	17739.70703	101045.7813
_HILAAEQK_.2	swissprot_homo_201604	O00471	Exocyst complex component 5	Filtered	Filtered	Filtered	Filtered	Filtered	Filtered	NaN	NaN	NaN	NaN	NaN	NaN	109504.25	57296.61719	82349.875	72210.96094	17739.70703	101045.7813
_LSEC[+57]LQK_.2	swissprot_homo_201604	O00471	Exocyst complex component 5	Filtered	Filtered	Filtered	Filtered	Filtered	Filtered	NaN	NaN	NaN	NaN	NaN	NaN	109504.25	57296.61719	82349.875	72210.96094	17739.70703	101045.7813
_FYSVNVDYSK_.2	swissprot_homo_201604	O00483	Cytochrome c oxidase subunit NDUFA4	4.75E-14	6.70E-14	2.10E-06	3.34E-16	3.65E-28	7.12E-36	1849227.875	1818160.5	1692112.375	1251260.875	1525444.25	1472982.5	3308991.5	5212697	2628457.75	1466943.375	2960362	3074002.75
_NNPEPWNK_.2	swissprot_homo_201604	O00483	Cytochrome c oxidase subunit NDUFA4	7.40E-11	0.000138778	1.04E-05	2.92E-06	1.05E-06	4.78E-14	3037569.25	9019264	1114719.375	2396806.5	842133.4375	1038510	3308991.5	5212697	2628457.75	1466943.375	2960362	3074002.75
_LGPNDQYK_.2	swissprot_homo_201604	O00483	Cytochrome c oxidase subunit NDUFA4	0.002698691	0.000778501	0.001025364	Filtered	2.88E-08	5.86E-06	5040177	4800666	5078541.5	NaN	6513508.5	6710515.5	3308991.5	5212697	2628457.75	1466943.375	2960362	3074002.75
_LALFNPDVC[+57]WDR_.2	swissprot_homo_201604	O00483	Cytochrome c oxidase subunit NDUFA4	1.27E-20	1.08E-23	7.98E-08	7.09E-42	4.24E-47	3.67E-57	1979616.375	891329.6875	1834294.5	752762.6875	1618248.5	1479692.875	3308991.5	5212697	2628457.75	1466943.375	2960362	3074002.75
_LALFNPDVC[+57]WDR_.3	swissprot_homo_201604	O00483	Cytochrome c oxidase subunit NDUFA4	Filtered	0.006851476	Filtered	0.007635463	Filtered	Filtered	1979616.375	891329.6875	1834294.5	752762.6875	1618248.5	1479692.875	3308991.5	5212697	2628457.75	1466943.375	2960362	3074002.75
_AVAVVVDPIQSVK_.2	swissprot_homo_201604	O00487	26S proteasome non-ATPase regulatory subunit 14	7.17E-19	1.24E-25	3.04E-08	1.14E-38	7.26E-43	6.69E-56	1370297.75	1387374.375	1480879	1664450.375	1789807.125	1740347	1578352.5	1686996	1622942.875	2613772	1919430	2292645.75
_AVAVVVDPIQSVK_.2	swissprot_homo_201604	O00487	26S proteasome non-ATPase regulatory subunit 14	2.19E-20	1.49E-28	8.26E-09	2.88E-39	2.89E-45	1.39E-58	1370297.75	1387374.375	1480879	1664450.375	1789807.125	1740347	1578352.5	1686996	1622942.875	2613772	1919430	2292645.75
_VVIDAFR_.2	swissprot_homo_201604	O00487	26S proteasome non-ATPase regulatory subunit 14	9.09E-22	8.51E-22	1.93E-07	6.12E-23	1.30E-34	2.86E-54	675941.3125	641229.375	698965.1875	852648.5	937755.9375	1146504.875	1578352.5	1686996	1622942.875	2613772	1919430	2292645.75
_VVIDAFR_.2	swissprot_homo_201604	O00487	26S proteasome non-ATPase regulatory subunit 14	6.56E-07	1.74E-14	0.001340193	4.21E-15	9.57E-20	3.83E-31	675941.3125	641229.375	698965.1875	852648.5	937755.9375	1146504.875	1578352.5	1686996	1622942.875	2613772	1919430	2292645.75
_EMLELAK_.2	swissprot_homo_201604	O00487	26S proteasome non-ATPase regulatory subunit 14	1.30E-10	4.74E-12	1.44E-05	0.000572186	4.25E-07	2.13E-15	2688818.5	3032384.25	2688984.5	5324217	3030726.75	3991085.5	1578352.5	1686996	1622942.875	2613772	1919430	2292645.75
_SWMEGLTLQDYSEHC[+57]K_.2	swissprot_homo_201604	O00487	26S proteasome non-ATPase regulatory subunit 14	2.67E-14	3.61E-25	2.60E-09	6.52E-40	9.91E-42	3.25E-59	240811.0781	232608.9063	237806.3281	167433.3906	201946.8438	210209.2656	1578352.5	1686996	1622942.875	2613772	1919430	2292645.75
_SWMEGLTLQDYSEHC[+57]K_.3	swissprot_homo_201604	O00487	26S proteasome non-ATPase regulatory subunit 14	2.57E-12	9.29E-17	6.92E-09	3.92E-33	7.50E-52	5.72E-57	240811.0781	232608.9063	237806.3281	167433.3906	201946.8438	210209.2656	1578352.5	1686996	1622942.875	2613772	1919430	2292645.75
_SWM[+16]EGLTLQDYSEHC[+57]K_.3	swissprot_homo_201604	O00487	26S proteasome non-ATPase regulatory subunit 14	Filtered	Filtered	Filtered	Filtered	Filtered	Filtered	240811.0781	232608.9063	237806.3281	167433.3906	201946.8438	210209.2656	1578352.5	1686996	1622942.875	2613772	1919430	2292645.75
_VIDVFAMPQSGTGVSVEAVDPVFQAK_.3	swissprot_homo_201604	O00487	26S proteasome non-ATPase regulatory subunit 14	6.56E-23	3.12E-25	4.75E-10	4.77E-39	1.29E-53	8.60E-57	258794.5625	243086.8906	266140.0625	232265.4531	238315.7656	265433.5	1578352.5	1686996	1622942.875	2613772	1919430	2292645.75
_VIDVFAM[+16]PQSGTGVSVEAVDPVFQAK_.3	swissprot_homo_201604	O00487	26S proteasome non-ATPase regulatory subunit 14	Filtered	Filtered	Filtered	Filtered	Filtered	Filtered	258794.5625	243086.8906	266140.0625	232265.4531	238315.7656	265433.5	1578352.5	1686996	1622942.875	2613772	1919430	2292645.75
_MTPEQLAIK_.2	swissprot_homo_201604	O00487	26S proteasome non-ATPase regulatory subunit 14	0.002343552	0.000334191	0.004616159	0.000976404	0.002203787	0.001061744	1784514.25	1806099.25	1769197.625	2073853	2433393.5	3236893	1578352.5	1686996	1622942.875	2613772	1919430	2292645.75
_M[+16]TPEQLAIK_.2	swissprot_homo_201604	O00487	26S proteasome non-ATPase regulatory subunit 14	Filtered	Filtered	Filtered	Filtered	Filtered	Filtered	1784514.25	1806099.25	1769197.625	2073853	2433393.5	3236893	1578352.5	1686996	1622942.875	2613772	1919430	2292645.75
_HNESVVK_.2	swissprot_homo_201604	O00487	26S proteasome non-ATPase regulatory subunit 14	Filtered	Filtered	Filtered	Filtered	Filtered	Filtered	NaN	NaN	NaN	NaN	NaN	NaN	1578352.5	1686996	1622942.875	2613772	1919430	2292645.75
_MLLNLHK_.2	swissprot_homo_201604	O00487	26S proteasome non-ATPase regulatory subunit 14	Filtered	Filtered	Filtered	Filtered	Filtered	Filtered	NaN	NaN	NaN	NaN	NaN	NaN	1578352.5	1686996	1622942.875	2613772	1919430	2292645.75
_LGGGMPGLGQGPPTDAPAVDTAEQVYISSLALLK_.3	swissprot_homo_201604	O00487	26S proteasome non-ATPase regulatory subunit 14	Filtered	Filtered	6.20E-07	1.01E-21	Filtered	Filtered	NaN	NaN	24729.17969	57301.36328	NaN	NaN	1578352.5	1686996	1622942.875	2613772	1919430	2292645.75
_LGGGM[+16]PGLGQGPPTDAPAVDTAEQVYISSLALLK_.3	swissprot_homo_201604	O00487	26S proteasome non-ATPase regulatory subunit 14	Filtered	Filtered	Filtered	0.007747288	Filtered	Filtered	NaN	NaN	24729.17969	57301.36328	NaN	NaN	1578352.5	1686996	1622942.875	2613772	1919430	2292645.75
_LINANMMVLGHEPR_.3	swissprot_homo_201604	O00487	26S proteasome non-ATPase regulatory subunit 14	Filtered	0.007371803	Filtered	Filtered	Filtered	Filtered	NaN	234286.5781	NaN	NaN	NaN	NaN	1578352.5	1686996	1622942.875	2613772	1919430	2292645.75
_LINANMMVLGHEPR_.2	swissprot_homo_201604	O00487	26S proteasome non-ATPase regulatory subunit 14	Filtered	Filtered	Filtered	Filtered	Filtered	Filtered	NaN	234286.5781	NaN	NaN	NaN	NaN	1578352.5	1686996	1622942.875	2613772	1919430	2292645.75
_AGVPMEVMGLMLGEFVDDYTVR_.3	swissprot_homo_201604	O00487	26S proteasome non-ATPase regulatory subunit 14	Filtered	Filtered	Filtered	Filtered	Filtered	Filtered	NaN	NaN	NaN	NaN	NaN	NaN	1578352.5	1686996	1622942.875	2613772	1919430	2292645.75
_QLSVEPYSQEEAER_.2	swissprot_homo_201604	O00488	Zinc finger protein 593	4.64E-05	3.17E-06	0.00087051	0.000302404	7.04E-10	8.64E-14	926978.125	842370.5625	922130.875	717735.1875	812917.5	785741.6875	519632.5938	842370.5625	922130.875	717735.1875	812917.5	785741.6875
_YFIDSTNLK_.2	swissprot_homo_201604	O00488	Zinc finger protein 593	0.005371332	Filtered	Filtered	Filtered	Filtered	Filtered	112287.0547	NaN	NaN	NaN	NaN	NaN	519632.5938	842370.5625	922130.875	717735.1875	812917.5	785741.6875
_RLAVPTEVSTEVPEMDTST_.2	swissprot_homo_201604	O00488	Zinc finger protein 593	Filtered	Filtered	Filtered	Filtered	Filtered	Filtered	NaN	NaN	NaN	NaN	NaN	NaN	519632.5938	842370.5625	922130.875	717735.1875	812917.5	785741.6875
_ELRPQGSARPQPDPNAEFDPDLPGGGLHR_.5	swissprot_homo_201604	O00488	Zinc finger protein 593	Filtered	Filtered	Filtered	Filtered	Filtered	Filtered	NaN	NaN	NaN	NaN	NaN	NaN	519632.5938	842370.5625	922130.875	717735.1875	812917.5	785741.6875
_LNEC[+57]LQEVYEPDWPGRDEANK_.3	swissprot_homo_201604	O00499	Myc box-dependent-interacting protein 1	0.001420548	9.61E-05	0.000896561	Filtered	0.00439664	1.24E-26	69291.45313	71091.47656	58262.16406	NaN	43829.53906	54862.89453	68164.96094	93809.92188	72011.61719	69664.20313	54909.61328	75714.96094
_LVDYDSAR_.2	swissprot_homo_201604	O00499	Myc box-dependent-interacting protein 1	9.28E-05	0.006562671	Filtered	Filtered	Filtered	Filtered	108745.2656	93193.44531	NaN	NaN	NaN	NaN	68164.96094	93809.92188	72011.61719	69664.20313	54909.61328	75714.96094
_GVFPENFTER_.2	swissprot_homo_201604	O00499	Myc box-dependent-interacting protein 1	Filtered	0.001579322	0.001053754	0.000645452	Filtered	0.001844743	NaN	117144.8438	143930	107624.3828	NaN	163314.2344	68164.96094	93809.92188	72011.61719	69664.20313	54909.61328	75714.96094
_VNHEPEPAGGATPGATLPK_.2	swissprot_homo_201604	O00499	Myc box-dependent-interacting protein 1	5.03E-12	1.37E-17	1.31E-07	1.77E-12	1.69E-10	9.94E-27	26458.16602	16310.05078	13842.69629	9016.169922	23706.39844	8967.74707	68164.96094	93809.92188	72011.61719	69664.20313	54909.61328	75714.96094
_VNHEPEPAGGATPGATLPK_.3	swissprot_homo_201604	O00499	Myc box-dependent-interacting protein 1	Filtered	Filtered	Filtered	Filtered	Filtered	Filtered	26458.16602	16310.05078	13842.69629	9016.169922	23706.39844	8967.74707	68164.96094	93809.92188	72011.61719	69664.20313	54909.61328	75714.96094
_LNQNLNDVLVGLEK_.2	swissprot_homo_201604	O00499	Myc box-dependent-interacting protein 1	Filtered	Filtered	Filtered	Filtered	Filtered	8.19E-14	1437.782349	3517.033936	NaN	NaN	NaN	776046.875	68164.96094	93809.92188	72011.61719	69664.20313	54909.61328	75714.96094
_LNQNLNDVLVGLEK_.3	swissprot_homo_201604	O00499	Myc box-dependent-interacting protein 1	0.003091921	0.00612931	Filtered	Filtered	Filtered	Filtered	1437.782349	3517.033936	NaN	NaN	NaN	776046.875	68164.96094	93809.92188	72011.61719	69664.20313	54909.61328	75714.96094
_IAENNDLLWMDYHQK_.3	swissprot_homo_201604	O00499	Myc box-dependent-interacting protein 1	Filtered	Filtered	0.003309228	0.007533568	Filtered	Filtered	NaN	NaN	63959.78516	92352.0625	NaN	11158.81348	68164.96094	93809.92188	72011.61719	69664.20313	54909.61328	75714.96094
_IAENNDLLWMDYHQK_.2	swissprot_homo_201604	O00499	Myc box-dependent-interacting protein 1	Filtered	Filtered	0.004103196	Filtered	Filtered	5.99E-07	NaN	NaN	63959.78516	92352.0625	NaN	11158.81348	68164.96094	93809.92188	72011.61719	69664.20313	54909.61328	75714.96094
_DEQFEQC[+57]VQNFNK_.2	swissprot_homo_201604	O00499	Myc box-dependent-interacting protein 1	Filtered	Filtered	Filtered	Filtered	4.83E-10	Filtered	NaN	NaN	NaN	NaN	97192.89844	NaN	68164.96094	93809.92188	72011.61719	69664.20313	54909.61328	75714.96094
_DEQFEQC[+57]VQNFNK_.3	swissprot_homo_201604	O00499	Myc box-dependent-interacting protein 1	Filtered	Filtered	Filtered	Filtered	Filtered	Filtered	NaN	NaN	NaN	NaN	97192.89844	NaN	68164.96094	93809.92188	72011.61719	69664.20313	54909.61328	75714.96094
_LDLPPGFMFK_.2	swissprot_homo_201604	O00499	Myc box-dependent-interacting protein 1	0.001497284	8.04E-05	0.002579359	0.00389762	0.007463643	Filtered	100139.2813	126370.5078	141963.8594	84957.92188	97337.82813	NaN	68164.96094	93809.92188	72011.61719	69664.20313	54909.61328	75714.96094
_LNEC[+57]LQEVYEPDWPGR_.2	swissprot_homo_201604	O00499	Myc box-dependent-interacting protein 1	0.003499371	0.009034827	Filtered	Filtered	Filtered	Filtered	8304.239258	12060.81934	NaN	NaN	NaN	NaN	68164.96094	93809.92188	72011.61719	69664.20313	54909.61328	75714.96094
_AQPSDNAPAK_.2	swissprot_homo_201604	O00499	Myc box-dependent-interacting protein 1	Filtered	Filtered	Filtered	Filtered	Filtered	Filtered	NaN	NaN	NaN	NaN	NaN	NaN	68164.96094	93809.92188	72011.61719	69664.20313	54909.61328	75714.96094
_VGFYVNTFQSIAGLEENFHK_.3	swissprot_homo_201604	O00499	Myc box-dependent-interacting protein 1	0.00279823	Filtered	0.00756768	0.003366953	Filtered	2.84E-05	46176.33984	NaN	42328.73438	43966.66016	NaN	47901.51172	68164.96094	93809.92188	72011.61719	69664.20313	54909.61328	75714.96094
[truncated: 137,146 more rows]
