# Supplementary material for: Standardization and harmonization of distributed multi-center proteotype analysis supporting precision medicine studies
Source: Nat Commun. 2020 Oct 16;11:5248. doi: 10.1038/s41467-020-18904-9 (PMC7568553; doi:10.1038/s41467-020-18904-9)
Supplement: Supplementary file 9 — Supplementary Software [file 41467_2020_18904_MOESM9_ESM.zip › moonshot/DESCRIPTION]

Package: moonshot
Type: Package
Title: Support package for moonshot project
Version: 0.1.3
Author: Pedro Navarro
Maintainer: Pedro Navarro <pedro.navarro@thermofisher.com>
Description: It provides an Spectronaut data reader and a peptide to
    protein roll-up strategy, storing data in Rds and data frames for 
    further use.
Depends: R (>= 3.1.0),ggplot2,dplyr,stringr,readr,tidyr, dbscan,
        data.table, zoo, matrixStats,
        ROCR,RColorBrewer,grDevices,corrplot,VennDiagram,purrr
License: file LICENSE
Encoding: UTF-8
LazyData: true
RoxygenNote: 6.0.1
Built: R 3.4.3; ; 2018-03-21 16:55:40 UTC; windows
