# Supplementary material for: Standardization and harmonization of distributed multi-center proteotype analysis supporting precision medicine studies
Source: Nat Commun. 2020 Oct 16;11:5248. doi: 10.1038/s41467-020-18904-9 (PMC7568553; doi:10.1038/s41467-020-18904-9)
Supplement: Supplementary file 9 — Supplementary Software [file 41467_2020_18904_MOESM9_ESM.zip › moonshot/help/AnIndex]

buildProteinSpeciesDictionary	buildProteinSpeciesDictionary
calFDR	calFDR
calPerformanceCurves	calPerformanceCurves
calPerformanceCurves_	calPerformanceCurves_
consolidateIntensities	consolidateIntensities
filterFromCommonProteinList	filterFromCommonProteinList
get_sample_vector	get_sample_vector
medianLogPeptidesMedianRepl	medianLogPeptidesMedianRepl
proteinCount	proteinCount
readSpectronautFiles	readSpectronautFiles
readSpectronautFiles_	readSpectronautFiles_
rollupAndFDR	rollupAndFDR
setConfig	setConfig
speciesScatterPlot	speciesScatterPlot
