# Supplementary material for: Standardization and harmonization of distributed multi-center proteotype analysis supporting precision medicine studies
Source: Nat Commun. 2020 Oct 16;11:5248. doi: 10.1038/s41467-020-18904-9 (PMC7568553; doi:10.1038/s41467-020-18904-9)
Supplement: Supplementary file 9 — Supplementary Software [file 41467_2020_18904_MOESM9_ESM.zip › moonshot/INDEX]

buildProteinSpeciesDictionary
                        buildProteinSpeciesDictionary
calFDR                  calFDR
calPerformanceCurves    calPerformanceCurves_
calPerformanceCurves_   calPerformanceCurves_
consolidateIntensities
                        consolidateIntensities
filterFromCommonProteinList
                        filterFromCommonProteinList
get_sample_vector       get_sample_vector given a sample names vector
                        v, it classifies names by samples (grouping
                        technical replicates together)
medianLogPeptidesMedianRepl
                        calculate the median of the log ratios of
                        peptides, then calculate the median of
                        technical replicates for each study variable
proteinCount            proteinCount
readSpectronautFiles    Read Spectronaut Files
readSpectronautFiles_   Read Spectronaut Files
rollupAndFDR            Roll-up and FDR
setConfig               setConfig
speciesScatterPlot      speciesScatterPlot
