# Supplementary material for: Standardization and harmonization of distributed multi-center proteotype analysis supporting precision medicine studies
Source: Nat Commun. 2020 Oct 16;11:5248. doi: 10.1038/s41467-020-18904-9 (PMC7568553; doi:10.1038/s41467-020-18904-9)
Supplement: Supplementary file 9 — Supplementary Software [file 41467_2020_18904_MOESM9_ESM.zip › moonshot/LICENSE]

Proprietary

Do not distribute outside of Thermo Fisher Scientific.
