# Supplementary material for: Standardization and harmonization of distributed multi-center proteotype analysis supporting precision medicine studies
Source: Nat Commun. 2020 Oct 16;11:5248. doi: 10.1038/s41467-020-18904-9 (PMC7568553; doi:10.1038/s41467-020-18904-9)
Supplement: Supplementary file 9 — Supplementary Software [file 41467_2020_18904_MOESM9_ESM.zip › moonshot/MD5]

7dc93bdd07f6da43ca40cd35c23634ac *DESCRIPTION
d706d00400e426eb5f73946e05a689e0 *INDEX
3d638a92ee338d66c77b5f1176966085 *LICENSE
866577f66b4f9938c9b924f1b9c85ee4 *Meta/Rd.rds
7f532e677b399de99b8ca9453103405a *Meta/features.rds
c0fdf1beb0c9e4fc50029b16294fa652 *Meta/hsearch.rds
5ce3e580d265e943834985db5637af4b *Meta/links.rds
a43b4a76b3f711813fd0cc77a843ec16 *Meta/nsInfo.rds
f7aa08e1675de724dd0decb31ae2ac71 *Meta/package.rds
95350258fad3cff418def0548368e865 *NAMESPACE
ebf0fc819595d631b8bf280c4b049940 *R/moonshot
7031ab1f926eb27e9e2a07e60f2e06ff *R/moonshot.rdb
e6aa89656a341f273b32936971137551 *R/moonshot.rdx
989b7235c601acfaf4771c24b988f699 *help/AnIndex
50b7db2fcf358719373f96fe8c0c4b8e *help/aliases.rds
3c3728d1ac433adfe1ca8a2e1af39da0 *help/moonshot.rdb
54c20d044086c2428555f726c8b2d71f *help/moonshot.rdx
3b1e2a66ab6f38cfc00b9ef6543bcdc1 *help/paths.rds
b41196e27685298c3916ab97d409e930 *html/00Index.html
b6763e6916890c631fdc3f2643803b1a *html/R.css
7094ed75f9aae7a2a6ec6a2702d5e210 *html/buildProteinSpeciesDictionary.html
369abdfa291273bb0137b022c730ea4f *html/calFDR.html
ffc8d44cd2653d15665ffc169f990b0a *html/calPerformanceCurves.html
dc474ed7d2c0a6587db66abae8fbf84d *html/calPerformanceCurves_.html
5dfe3c927545f60b93c5b581fba82e11 *html/consolidateIntensities.html
1c0766e10f4a0a42748435d94769381d *html/filterFromCommonProteinList.html
65d123a9bca19d82228eccf411873905 *html/get_sample_vector.html
60fa816b31315916a7c2a159429b8790 *html/medianLogPeptidesMedianRepl.html
c306a0c99a15e5e26d309e08b30a8573 *html/proteinCount.html
2c5863c26f2c6e15ba8cf8d5d0249d75 *html/readSpectronautFiles.html
47f21d3897236123eda40e5653431586 *html/readSpectronautFiles_.html
ddbe45e9142e6b66385902e58973f4d9 *html/rollupAndFDR.html
98419ec8fbb4f8826d91ee1575b5e24f *html/setConfig.html
226efda7805b85591fa7a55e56feb76e *html/speciesScatterPlot.html
e236b2509d834eef35f3a7ec578951b1 *scripts/analysis_internalTests_171217.R
f53e4cb6609936e5d00f635ef64483de *scripts/readAndPrepareData.R
