# Supplementary material for: Standardization and harmonization of distributed multi-center proteotype analysis supporting precision medicine studies
Source: Nat Commun. 2020 Oct 16;11:5248. doi: 10.1038/s41467-020-18904-9 (PMC7568553; doi:10.1038/s41467-020-18904-9)
Supplement: Supplementary file 9 — Supplementary Software [file 41467_2020_18904_MOESM9_ESM.zip › moonshot/scripts/Pep-To-Prot_Rollup_And_Quant.R]

library(moonshot)
setwd("F:\\moonshot")

dataFolder <- file.path(getwd(), "moonshot", "Data")
Laboratories <- c("Lab_1", "Lab_2", "Lab_3", "Lab_n")
LCMethods <- c("Day_1", "Day_2", "Day_n")

# Initialize moonshot package
moonshot::setConfig(dataFolder = dataFolder
                    ,Laboratories = Laboratories
                    ,LCMethods = LCMethods
                    ,sampleNames = c("Sample_A", "Sample_B")
                    ,fileExtension = ".txt"
                    ,minNumberLogRatios = 8)

### Read and prepare data
peptideDatasets <- moonshot::readSpectronautFiles()

### Roll-up peptides to proteins and calculate FDR
proteinDatasets <- moonshot::rollupAndFDR(peptideDatasets)

### Save data to RDS files
saveRDS(peptideDatasets, file = file.path(dataFolder, "peptideDatasets.RDS"))
saveRDS(proteinDatasets, file = file.path(dataFolder, "proteinDatasets.RDS"))
saveRDS(ms.proteinSpeciesDict, file = file.path(dataFolder, "proteinSpeciesDict.RDS"))

### Write results /lab/day as .csv files
write.csv2(proteinDatasets[["Lab_1_Day_1"]], file= file.path(dataFolder, "proteinDatasets_Lab_1_Day_1.csv"))
write.csv2(proteinDatasets[["Lab_1_Day_2"]], file= file.path(dataFolder, "proteinDatasets_Lab_1_Day_2.csv"))
write.csv2(proteinDatasets[["Lab_1_Day_n"]], file= file.path(dataFolder, "proteinDatasets_Lab_1_Day_n.csv"))
write.csv2(proteinDatasets[["Lab_2_Day_1"]], file= file.path(dataFolder, "proteinDatasets_Lab_2_Day_1.csv"))
write.csv2(proteinDatasets[["Lab_2_Day_2"]], file= file.path(dataFolder, "proteinDatasets_Lab_2_Day_2.csv"))
write.csv2(proteinDatasets[["Lab_2_Day_n"]], file= file.path(dataFolder, "proteinDatasets_Lab_2_Day_n.csv"))
write.csv2(proteinDatasets[["Lab_3_Day_1"]], file= file.path(dataFolder, "proteinDatasets_Lab_3_Day_1.csv"))
write.csv2(proteinDatasets[["Lab_3_Day_2"]], file= file.path(dataFolder, "proteinDatasets_Lab_3_Day_2.csv"))
write.csv2(proteinDatasets[["Lab_3_Day_n"]], file= file.path(dataFolder, "proteinDatasets_Lab_3_Day_n.csv"))
write.csv2(proteinDatasets[["Lab_n_Day_1"]], file= file.path(dataFolder, "proteinDatasets_Lab_n_Day_1.csv"))
write.csv2(proteinDatasets[["Lab_n_Day_2"]], file= file.path(dataFolder, "proteinDatasets_Lab_n_Day_2.csv"))
write.csv2(proteinDatasets[["Lab_n_Day_n"]], file= file.path(dataFolder, "proteinDatasets_Lab_n_Day_n.csv"))
