# Supplementary material for: Standardization and harmonization of distributed multi-center proteotype analysis supporting precision medicine studies
Source: Nat Commun. 2020 Oct 16;11:5248. doi: 10.1038/s41467-020-18904-9 (PMC7568553; doi:10.1038/s41467-020-18904-9)
Supplement: Supplementary file 11 — Source Data [file 41467_2020_18904_MOESM11_ESM.xlsx]

## Sheet: Figure_2
Number of proteins identified (with a 1% FDR) from the HRMS1-DIA analyses of QC sample
		Day 1	Day 3	Day 5	Day 7	Day 9
	Lab_1	5165	5576	5683	5731
	Lab_2	5180	5336	5339	5438
	Lab_3	5542	5425	5514	5929
	Lab_4	5968	5922	5972	5859
	Lab_5	5659	5440	5028	4423	5547
	Lab_6	5788	5876	5935	5226
	Lab_7	5722	5670	5572	5689
	Lab_8	5783	5713	5965	5993
	Lab_9	5515	5360	5500	5263
	Lab_10	4839	4415	4330	5224
	Lab_11	5574	5458	5441	5601

## Sheet: Figure_3-a
Number of proteins identified in both samples A and B per day with a 1% FDR at each laboratory over the 7(9)-day evaluation period
	Day_1	Lab_1	8363
	Day_3		8552
	Day_5		8439
	Day_7		8518
	Day_1	Lab_2	7916
	Day_3		8073
	Day_5		8024
	Day_7		7862
	Day_1	Lab_3	8493
	Day_3		8425
	Day_5		8458
	Day_7		8552
	Day_1	Lab_4	8873
	Day_3		8919
	Day_5		8731
	Day_7		8776
	Day_1	Lab_5	8097
	Day_3		8119
	Day_5		7921
	Day_9		8079
	Day_1	Lab_6	8265
	Day_3		8484
	Day_5		8573
	Day_7		8337
	Day_1	Lab_7	8035
	Day_3		8313
	Day_5		8084
	Day_7		8225
	Day_1	Lab_8	8620
	Day_3		8624
	Day_5		8591
	Day_7		8411
	Day_1	Lab_9	8409
	Day_3		8417
	Day_5		8227
	Day_7		8241
	Day_1	Lab_11	7980
	Day_3		8114
	Day_5		8086
	Day_7		7642

## Sheet: Figure_3-b
Number of proteins quantified in total and for each individual organism in controlled samples at each laboratory over the evaluation period
		Lab	ECOLI	HUMAN	YEAST	Total
	Day_1	1	302	4199	2018	6519
	Day_3		318	4402	2147	6867
	Day_5		303	4397	2138	6838
	Day_7		323	4421	2167	6911
	Day_1	2	359	4208	1594	6161
	Day_3		390	4369	1672	6431
	Day_5		366	4273	1642	6281
	Day_7		364	4175	1586	6125
	Day_1	3	442	4174	2018	6634
	Day_3		431	4214	2040	6685
	Day_5		425	4251	2076	6752
	Day_7		429	4295	2109	6833
	Day_1	4	484	4381	2361	7226
	Day_3		504	4423	2354	7281
	Day_5		480	4369	2247	7096
	Day_7		489	4362	2266	7117
	Day_1	5	373	4039	1899	6311
	Day_3		375	4097	1883	6355
	Day_5		352	3969	1842	6163
	Day_9		362	4060	1854	6276
	Day_1	6	378	4310	1930	6618
	Day_3		406	4375	1999	6780
	Day_5		406	4375	1999	6780
	Day_7		403	4375	2036	6814
	Day_1	7	366	4180	1685	6231
	Day_3		396	4313	1746	6455
	Day_5		395	4275	1719	6389
	Day_7		363	4262	1739	6364
	Day_1	8	374	4463	2098	6935
	Day_3		382	4475	2097	6954
	Day_5		395	4511	2112	7018
	Day_7		372	4352	1954	6678
	Day_1	9	422	4308	1960	6690
	Day_3		428	4227	1907	6562
	Day_5		398	4238	1919	6555
	Day_7		408	4247	1866	6521
	Day_1	11	369	4040	1736	6145
	Day_3		374	4106	1785	6265
	Day_5		376	4103	1788	6267
	Day_7		339	3815	1622	5776

## Sheet: Figure_4-a
Number of proteins quantified in controlled samples at each lab in total, on average, and systematically across the evaluation period together with the estimated proportion of complete profile
		Day 1	Day 3	Day 5	Day 7	Average	STDV	Total	Complete	% Complete
	Lab_1	6519	6867	6838	6911	6783.75	179.033	7478	6068	81.1447
	Lab_2	6161	6431	6281	6125	6249.5	138.163	6902	5604	81.1939
	Lab_3	6634	6685	6752	6833	6726	86.1588	7520	5957	79.2154
	Lab_4	7226	7281	7096	7117	7180	88.2081	7921	6451	81.4417
	Lab_5	6311	6355	6163	6276 (Day 9)	6276.25	82.1274	7055	5552	78.696
	Lab_6	6618	6780	6780	6814	6748	88.1363	7489	5970	79.7169
	Lab_7	6231	6455	6389	6364	6359.75	94.0261	7043	5666	80.4487
	Lab_8	6935	6954	7018	6678	6896.25	149.77	7661	6139	80.1331
	Lab_9	6690	6562	6555	6521	6582	74.1934	7154	6016	84.0928
	Lab_11	6145	6265	6267	5776	6113.25	231.957	6828	5435	79.5987

## Sheet: Figure_4-b
Proteins quantified in controlled samples at each lab, each day
	ProteinID	Species	Lab_2_Day_1	Lab_2_Day_3	Lab_2_Day_5	Lab_2_Day_7	Lab_5_Day_1	Lab_5_Day_3	Lab_5_Day_5	Lab_5_Day_7	Lab_9_Day_1	Lab_9_Day_3	Lab_9_Day_5	Lab_9_Day_7	Lab_5_Day_1	Lab_5_Day_3	Lab_5_Day_5	Lab_5_Day_9	Lab_3_Day_1	Lab_3_Day_3	Lab_3_Day_5	Lab_3_Day_7	Lab_7_Day_1	Lab_7_Day_3	Lab_7_Day_5	Lab_7_Day_7	Lab_1_Day_1	Lab_1_Day_3	Lab_1_Day_5	Lab_1_Day_7	Lab_11_Day_1	Lab_11_Day_3	Lab_11_Day_5	Lab_11_Day_7	Lab_8_Day_1	Lab_8_Day_3	Lab_8_Day_5	Lab_8_Day_7	Lab_4_Day_1	Lab_4_Day_3	Lab_4_Day_5	Lab_4_Day_7
	A0AVT1	HUMAN	yes	yes	yes	yes	yes	yes	yes	yes	yes	yes	yes	yes	yes	yes	yes	yes	yes	yes	yes	yes	yes	yes	yes	yes	yes	yes	yes	yes	yes	yes	yes	yes	yes	yes	yes	yes	yes	yes	yes	yes
	A0FGR8	HUMAN	yes	yes	yes	yes	yes	yes	yes	yes	yes	yes	yes	yes	yes	yes	yes	yes	yes	yes	yes	yes	yes	yes	yes	yes	yes	yes	yes	yes	yes	yes	yes	yes	yes	yes	yes	yes	yes	yes	yes	yes
	A0JLT2	HUMAN	yes	yes	yes	yes	yes	yes	yes	no	yes	no	no	no	no	yes	yes	no	yes	no	yes	yes	no	no	no	no	yes	yes	yes	yes	yes	no	yes	no	yes	yes	yes	no	yes	yes	yes	no
	A0JNW5	HUMAN	no	no	no	no	no	no	no	yes	no	no	no	no	no	no	no	no	no	no	no	no	no	no	no	no	no	no	yes	no	no	yes	no	no	no	no	no	no	yes	no	no	no
	A0PJW6	HUMAN	yes	yes	yes	no	yes	yes	yes	no	yes	no	yes	yes	no	no	no	no	yes	yes	yes	no	yes	yes	yes	yes	yes	yes	yes	yes	no	no	no	yes	yes	yes	yes	no	yes	yes	no	yes
	A1L0T0	HUMAN	yes	yes	yes	yes	yes	yes	yes	yes	yes	yes	yes	yes	yes	yes	yes	yes	yes	yes	yes	yes	yes	yes	yes	yes	yes	yes	yes	yes	yes	yes	yes	yes	yes	yes	yes	yes	yes	yes	yes	yes
	A1L390	HUMAN	no	no	no	no	no	no	no	no	no	no	no	no	no	no	no	no	no	no	no	no	yes	yes	no	no	no	no	no	yes	no	no	no	no	no	no	no	no	no	no	no	no
	A2RRP1	HUMAN	yes	yes	yes	yes	yes	yes	yes	yes	yes	yes	yes	yes	yes	yes	yes	no	yes	yes	yes	yes	yes	yes	yes	yes	yes	yes	yes	yes	yes	no	no	no	yes	yes	yes	yes	yes	yes	yes	yes
	A3KMH1	HUMAN	yes	yes	yes	yes	yes	yes	yes	yes	yes	yes	yes	yes	yes	yes	yes	yes	yes	yes	yes	yes	yes	yes	yes	yes	yes	yes	yes	yes	yes	yes	yes	yes	yes	yes	yes	yes	yes	yes	yes	yes
	A3KN83	HUMAN	no	yes	yes	no	yes	yes	yes	yes	no	no	no	no	no	no	no	no	yes	no	no	no	yes	yes	yes	yes	yes	yes	yes	yes	yes	yes	no	no	yes	no	yes	yes	yes	yes	yes	no
	A4D1E9	HUMAN	yes	yes	yes	yes	yes	yes	yes	yes	yes	yes	yes	yes	yes	yes	yes	yes	yes	yes	yes	yes	yes	yes	no	yes	yes	yes	yes	yes	yes	yes	yes	no	yes	yes	yes	yes	yes	yes	yes	yes
	A4D1P6	HUMAN	no	no	no	no	no	no	no	no	no	no	no	no	no	no	no	yes	no	no	no	no	no	no	no	no	no	no	no	no	no	no	no	no	no	no	no	no	no	no	no	no
	A5YKK6	HUMAN	yes	yes	yes	yes	yes	yes	yes	yes	yes	yes	yes	yes	yes	yes	yes	yes	yes	yes	yes	yes	yes	yes	yes	yes	yes	yes	yes	yes	yes	yes	yes	yes	yes	yes	yes	yes	yes	yes	yes	yes
	A5YM69	HUMAN	no	no	no	no	no	no	no	no	no	no	no	no	no	no	no	no	no	no	no	no	no	no	no	no	no	no	no	no	no	no	no	no	no	no	no	no	no	no	no	no
	A6NCE7;Q9GZQ8	HUMAN	yes	yes	yes	yes	yes	yes	yes	yes	yes	no	yes	yes	yes	no	no	yes	no	yes	yes	yes	yes	yes	no	yes	yes	yes	yes	no	yes	yes	yes	yes	yes	yes	yes	yes	yes	yes	yes	yes
	A6NDG6	HUMAN	yes	yes	yes	yes	yes	yes	yes	yes	yes	yes	yes	yes	yes	yes	yes	yes	yes	yes	yes	yes	yes	yes	yes	yes	yes	yes	yes	yes	yes	yes	yes	yes	yes	yes	yes	yes	yes	yes	yes	yes
	A6NDU8	HUMAN	yes	yes	yes	yes	yes	yes	yes	yes	yes	yes	yes	yes	yes	yes	yes	yes	yes	yes	yes	yes	yes	yes	yes	yes	yes	yes	yes	yes	yes	yes	yes	yes	yes	yes	yes	yes	yes	yes	yes	yes
	A6NED2	HUMAN	no	no	no	no	no	no	no	no	no	no	no	no	no	no	no	no	no	no	no	no	no	yes	yes	yes	no	yes	no	no	no	no	no	no	yes	no	no	no	no	no	no	no
	A6NHQ2	HUMAN	yes	yes	yes	yes	yes	yes	yes	yes	yes	yes	yes	yes	yes	yes	yes	yes	yes	yes	yes	yes	yes	yes	yes	yes	yes	yes	yes	yes	yes	yes	yes	yes	yes	yes	yes	yes	yes	yes	yes	yes
	A6NHR9	HUMAN	yes	yes	yes	yes	yes	yes	yes	yes	yes	yes	yes	yes	yes	yes	yes	yes	yes	yes	yes	yes	yes	yes	yes	yes	yes	yes	yes	yes	yes	yes	yes	yes	yes	yes	yes	yes	yes	yes	yes	yes
	A6NHX0	HUMAN	no	no	no	no	no	no	no	no	no	no	no	no	no	no	no	no	no	no	no	no	no	no	no	no	no	no	no	no	no	no	no	no	no	no	yes	no	no	no	no	no
	A6NIH7	HUMAN	yes	yes	no	yes	no	no	no	no	no	yes	yes	yes	no	yes	yes	no	yes	no	no	no	no	yes	yes	yes	no	no	no	no	no	yes	no	no	yes	no	no	yes	yes	no	yes	yes
	A6NJ78	HUMAN	no	no	no	no	yes	no	no	no	yes	no	no	yes	no	no	no	no	yes	yes	no	no	no	yes	no	no	yes	yes	yes	yes	no	no	no	no	yes	no	yes	no	yes	no	no	no
	A6NKF1	HUMAN	yes	yes	yes	yes	yes	yes	yes	no	yes	yes	yes	yes	yes	yes	no	yes	yes	yes	yes	yes	no	yes	yes	no	yes	yes	yes	no	yes	yes	yes	no	yes	yes	yes	yes	yes	yes	yes	yes
	A6NNY8;Q9UPT9	HUMAN	no	yes	yes	no	yes	no	no	no	no	no	no	no	no	no	no	no	no	no	yes	no	no	no	no	yes	no	no	yes	yes	no	yes	yes	no	no	no	yes	no	no	no	no	no
	A7E2V4	HUMAN	no	no	no	no	yes	no	no	no	yes	yes	no	no	no	yes	no	no	no	no	no	no	no	no	no	no	no	no	no	yes	no	no	no	no	no	yes	yes	yes	no	no	no	no
	A8CG34	HUMAN	yes	yes	yes	yes	yes	yes	yes	yes	yes	yes	yes	yes	no	yes	yes	no	no	no	yes	yes	yes	no	no	yes	no	yes	yes	yes	no	yes	no	no	yes	yes	yes	yes	no	yes	yes	yes
	A8MPP1	HUMAN	no	no	no	no	no	no	no	yes	no	no	no	no	no	no	no	no	no	no	no	no	yes	no	no	no	no	no	no	no	no	no	no	no	yes	no	no	no	no	no	no	no
	A8MWD9;P62308	HUMAN	yes	yes	yes	yes	yes	yes	yes	yes	yes	yes	yes	yes	yes	yes	yes	yes	yes	yes	yes	yes	yes	yes	yes	yes	yes	yes	yes	yes	yes	yes	yes	yes	yes	yes	yes	yes	yes	yes	yes	yes
	A8MXV4	HUMAN	yes	yes	yes	yes	yes	no	no	yes	yes	yes	yes	yes	yes	no	yes	yes	yes	yes	yes	yes	no	no	no	no	yes	yes	yes	yes	yes	yes	yes	no	yes	yes	yes	yes	no	yes	yes	yes
	B0I1T2	HUMAN	yes	yes	yes	yes	yes	yes	yes	yes	yes	yes	yes	yes	yes	yes	yes	yes	yes	yes	yes	yes	yes	yes	yes	yes	yes	yes	yes	yes	yes	yes	yes	yes	yes	yes	yes	yes	yes	yes	yes	yes
	B7ZAQ6;P0CG08	HUMAN	no	yes	yes	yes	yes	yes	yes	yes	no	no	yes	yes	yes	no	no	yes	no	yes	yes	yes	no	yes	no	no	yes	yes	yes	yes	yes	yes	yes	yes	yes	yes	yes	yes	yes	yes	yes	yes
	C4AMC7;Q6VEQ5	HUMAN	yes	yes	yes	yes	yes	yes	yes	yes	no	yes	yes	no	yes	yes	yes	yes	yes	yes	yes	no	yes	yes	yes	yes	yes	yes	yes	yes	yes	yes	yes	yes	yes	yes	yes	yes	yes	yes	yes	yes
	E9PAV3;Q13765	HUMAN	yes	yes	yes	yes	yes	yes	yes	yes	yes	yes	yes	yes	yes	yes	yes	yes	yes	yes	yes	yes	yes	yes	yes	yes	yes	yes	yes	yes	yes	yes	yes	yes	yes	yes	yes	yes	yes	yes	yes	yes
	O00116	HUMAN	yes	yes	yes	yes	yes	yes	yes	yes	yes	yes	yes	yes	yes	yes	yes	yes	yes	yes	yes	yes	yes	yes	yes	yes	yes	yes	yes	yes	yes	yes	yes	yes	yes	yes	yes	yes	yes	yes	yes	yes
	O00139	HUMAN	yes	yes	yes	yes	yes	yes	yes	yes	yes	yes	yes	yes	yes	yes	yes	yes	yes	yes	yes	yes	yes	yes	yes	yes	yes	yes	yes	yes	yes	yes	yes	yes	yes	yes	yes	yes	yes	yes	yes	yes
	O00148	HUMAN	yes	yes	yes	yes	yes	yes	yes	yes	yes	yes	yes	yes	yes	yes	yes	yes	yes	yes	yes	yes	yes	yes	yes	yes	yes	yes	yes	yes	yes	yes	yes	yes	yes	yes	yes	yes	yes	yes	yes	yes
	O00151	HUMAN	yes	yes	yes	yes	yes	yes	yes	yes	yes	yes	yes	yes	yes	yes	yes	yes	yes	yes	yes	yes	yes	yes	yes	yes	yes	yes	yes	yes	yes	yes	yes	yes	yes	yes	yes	yes	yes	yes	yes	yes
	O00154	HUMAN	yes	yes	yes	yes	yes	yes	yes	yes	yes	yes	yes	yes	yes	yes	yes	yes	yes	yes	yes	yes	yes	yes	yes	yes	yes	yes	yes	yes	yes	yes	yes	yes	yes	yes	yes	yes	yes	yes	yes	yes
	O00159	HUMAN	yes	yes	yes	yes	yes	yes	yes	yes	yes	yes	yes	yes	yes	yes	yes	yes	yes	yes	yes	yes	yes	yes	yes	yes	yes	yes	yes	yes	yes	yes	yes	yes	yes	yes	yes	yes	yes	yes	yes	yes
	O00161	HUMAN	yes	yes	yes	yes	yes	yes	yes	yes	yes	yes	yes	yes	yes	yes	yes	yes	yes	yes	yes	yes	yes	yes	yes	yes	yes	yes	yes	yes	yes	yes	yes	yes	yes	yes	yes	yes	yes	yes	yes	yes
	O00165	HUMAN	yes	yes	yes	yes	yes	yes	yes	yes	yes	yes	yes	yes	yes	yes	yes	yes	yes	yes	yes	yes	yes	yes	yes	yes	yes	yes	yes	yes	yes	yes	yes	yes	yes	yes	yes	yes	yes	yes	yes	yes
	O00170	HUMAN	yes	yes	yes	yes	yes	yes	yes	yes	yes	yes	yes	yes	yes	yes	yes	yes	yes	yes	yes	yes	yes	yes	yes	yes	yes	yes	yes	yes	yes	yes	yes	yes	yes	yes	yes	yes	yes	yes	yes	yes
	O00178	HUMAN	yes	yes	yes	yes	yes	yes	yes	yes	yes	yes	yes	yes	yes	yes	yes	yes	yes	yes	yes	yes	yes	yes	yes	yes	yes	yes	yes	yes	yes	yes	yes	yes	yes	yes	yes	yes	yes	yes	yes	yes
	O00186	HUMAN	yes	yes	yes	yes	yes	yes	yes	yes	yes	yes	yes	yes	yes	yes	yes	yes	yes	yes	yes	yes	yes	yes	yes	yes	yes	yes	yes	yes	yes	yes	yes	yes	yes	yes	yes	yes	yes	yes	yes	yes
	O00189	HUMAN	no	no	yes	no	yes	no	no	no	yes	yes	yes	yes	no	no	yes	yes	yes	no	yes	no	no	no	no	no	no	no	yes	yes	no	no	no	no	yes	no	yes	no	yes	yes	yes	no
	O00193	HUMAN	yes	yes	yes	yes	yes	yes	yes	yes	yes	yes	yes	yes	yes	yes	yes	yes	yes	yes	yes	yes	yes	yes	yes	yes	yes	yes	yes	yes	yes	yes	yes	yes	yes	yes	yes	yes	yes	yes	yes	yes
	O00194	HUMAN	yes	yes	yes	yes	yes	yes	yes	yes	yes	yes	yes	yes	yes	yes	yes	yes	yes	yes	yes	yes	yes	yes	yes	no	yes	yes	yes	yes	yes	yes	yes	yes	yes	yes	yes	yes	yes	yes	yes	yes
	O00203	HUMAN	yes	yes	yes	yes	yes	yes	yes	yes	yes	yes	yes	yes	yes	yes	yes	yes	yes	yes	yes	yes	yes	yes	yes	yes	yes	yes	yes	yes	yes	yes	yes	yes	yes	yes	yes	yes	yes	yes	yes	yes
	O00217	HUMAN	yes	yes	yes	yes	yes	yes	yes	yes	yes	yes	yes	yes	yes	yes	yes	yes	yes	yes	yes	yes	yes	yes	yes	yes	yes	yes	yes	yes	yes	yes	yes	yes	yes	yes	yes	yes	yes	yes	yes	yes
	O00220	HUMAN	no	no	no	no	no	no	no	yes	no	no	no	no	no	no	no	no	no	no	no	no	no	no	no	no	no	no	no	no	no	no	no	no	no	no	no	no	no	no	no	no
	O00231	HUMAN	yes	yes	yes	yes	yes	yes	yes	yes	yes	yes	yes	yes	yes	yes	yes	yes	yes	yes	yes	yes	yes	yes	yes	yes	yes	yes	yes	yes	yes	yes	yes	yes	yes	yes	yes	yes	yes	yes	yes	yes
	O00232	HUMAN	yes	yes	yes	yes	yes	yes	yes	yes	yes	yes	yes	yes	yes	yes	yes	yes	yes	yes	yes	yes	yes	yes	yes	yes	yes	yes	yes	yes	yes	yes	yes	yes	yes	yes	yes	yes	yes	yes	yes	yes
	O00233	HUMAN	yes	yes	yes	yes	yes	yes	yes	yes	yes	yes	yes	yes	yes	yes	yes	yes	yes	yes	yes	yes	yes	yes	yes	yes	yes	yes	yes	yes	yes	yes	yes	yes	yes	yes	yes	yes	yes	yes	yes	yes
	O00244	HUMAN	yes	yes	yes	yes	yes	yes	yes	yes	yes	yes	yes	yes	yes	yes	yes	yes	yes	yes	yes	yes	yes	yes	yes	yes	yes	yes	yes	yes	yes	yes	yes	yes	yes	yes	yes	yes	yes	yes	yes	yes
	O00255	HUMAN	no	no	no	no	no	yes	yes	no	no	no	no	no	no	no	no	no	no	no	no	no	yes	no	no	no	no	no	no	no	no	no	no	no	no	no	yes	no	no	no	yes	yes
	O00257	HUMAN	no	no	no	no	no	no	no	no	no	no	no	no	no	no	no	no	no	no	no	no	no	no	no	no	no	yes	no	yes	no	yes	yes	no	no	yes	yes	yes	no	no	no	no
	O00264	HUMAN	yes	yes	yes	yes	yes	yes	yes	yes	yes	yes	yes	yes	yes	yes	yes	yes	yes	yes	yes	yes	yes	yes	yes	yes	yes	yes	yes	yes	yes	yes	yes	yes	yes	yes	yes	yes	yes	yes	yes	yes
	O00267	HUMAN	yes	yes	yes	yes	yes	yes	yes	yes	yes	yes	yes	yes	yes	yes	yes	yes	yes	yes	yes	yes	yes	yes	yes	yes	yes	yes	yes	yes	yes	yes	yes	yes	yes	yes	yes	yes	yes	yes	yes	yes
	O00268	HUMAN	no	no	no	no	yes	yes	yes	yes	yes	yes	yes	yes	no	yes	yes	yes	no	yes	yes	yes	no	yes	no	yes	no	yes	yes	yes	no	no	no	no	yes	yes	yes	yes	no	yes	yes	yes
	O00273	HUMAN	yes	yes	yes	yes	yes	yes	yes	yes	yes	yes	yes	yes	yes	yes	yes	yes	yes	yes	yes	yes	yes	yes	yes	yes	yes	yes	yes	yes	yes	yes	yes	yes	yes	yes	yes	yes	yes	yes	yes	yes
	O00287	HUMAN	yes	yes	yes	yes	no	yes	yes	yes	yes	yes	yes	yes	yes	yes	yes	yes	no	yes	yes	yes	yes	yes	yes	yes	no	yes	no	yes	yes	yes	yes	yes	yes	yes	yes	yes	yes	yes	yes	yes
	O00291	HUMAN	yes	yes	yes	yes	yes	yes	yes	yes	yes	yes	yes	yes	yes	yes	yes	yes	yes	yes	yes	yes	yes	yes	yes	yes	yes	no	yes	yes	yes	yes	yes	yes	yes	yes	yes	yes	yes	yes	yes	yes
	O00299	HUMAN	yes	yes	yes	yes	yes	yes	yes	yes	yes	yes	yes	yes	yes	yes	yes	yes	yes	yes	yes	yes	yes	yes	yes	yes	yes	yes	yes	yes	yes	yes	yes	yes	yes	yes	yes	yes	yes	yes	yes	yes
	O00303	HUMAN	yes	yes	yes	yes	yes	yes	yes	yes	yes	yes	yes	yes	yes	yes	yes	yes	yes	yes	yes	yes	yes	yes	yes	yes	yes	yes	yes	yes	yes	yes	yes	yes	yes	yes	yes	yes	yes	yes	yes	yes
	O00330	HUMAN	yes	yes	yes	yes	yes	yes	yes	yes	yes	yes	yes	yes	yes	yes	yes	yes	yes	yes	yes	yes	yes	yes	yes	yes	yes	yes	yes	yes	yes	yes	yes	yes	yes	yes	yes	yes	yes	yes	yes	yes
	O00391	HUMAN	no	no	no	no	no	no	no	no	no	no	no	no	no	no	no	no	no	no	no	no	no	no	yes	yes	no	yes	no	no	no	no	no	no	no	no	no	no	no	no	no	no
	O00399	HUMAN	yes	yes	no	yes	no	yes	yes	yes	yes	no	no	no	no	no	no	no	yes	yes	yes	no	no	no	no	no	yes	yes	yes	yes	yes	yes	yes	yes	yes	yes	yes	yes	yes	yes	yes	yes
	O00400	HUMAN	yes	yes	yes	yes	yes	yes	yes	yes	yes	yes	yes	yes	yes	yes	yes	yes	yes	yes	yes	yes	yes	yes	yes	yes	yes	yes	yes	yes	yes	yes	yes	no	yes	yes	yes	yes	yes	yes	yes	yes
	O00401	HUMAN	no	yes	yes	yes	no	yes	yes	yes	yes	yes	yes	yes	yes	yes	no	yes	yes	yes	yes	yes	yes	yes	yes	no	yes	yes	yes	yes	no	yes	yes	yes	yes	yes	yes	yes	yes	no	yes	yes
	O00410	HUMAN	yes	yes	yes	yes	yes	yes	yes	yes	yes	yes	yes	yes	yes	yes	yes	yes	yes	yes	yes	yes	yes	yes	yes	yes	yes	yes	yes	yes	yes	yes	yes	yes	yes	yes	yes	yes	yes	yes	yes	yes
	O00411	HUMAN	yes	yes	no	no	no	no	no	no	no	no	no	no	no	no	no	no	no	no	no	no	yes	yes	yes	yes	no	no	no	no	yes	yes	no	no	no	yes	yes	yes	yes	yes	no	no
	O00418	HUMAN	no	no	no	no	no	no	no	no	no	no	no	no	no	yes	no	no	no	no	no	no	no	no	no	no	no	no	no	no	no	no	no	no	no	yes	yes	yes	no	no	no	no
	O00422	HUMAN	yes	yes	yes	yes	yes	yes	yes	yes	yes	yes	yes	yes	yes	yes	yes	yes	yes	yes	yes	yes	yes	yes	yes	yes	yes	yes	yes	yes	yes	yes	yes	yes	yes	yes	yes	yes	yes	yes	yes	yes
	O00425	HUMAN	yes	yes	yes	yes	yes	yes	yes	yes	yes	yes	yes	yes	yes	yes	yes	yes	yes	yes	yes	yes	yes	yes	yes	yes	yes	yes	yes	yes	yes	yes	yes	yes	yes	yes	yes	yes	yes	yes	yes	yes
	O00429	HUMAN	yes	yes	yes	yes	yes	yes	yes	yes	yes	yes	yes	yes	yes	yes	yes	yes	yes	yes	yes	yes	yes	yes	yes	yes	yes	yes	yes	yes	yes	yes	yes	yes	yes	yes	yes	yes	yes	yes	yes	yes
	O00442	HUMAN	yes	yes	yes	yes	yes	yes	yes	yes	yes	yes	yes	yes	yes	yes	yes	yes	yes	yes	yes	yes	yes	yes	yes	yes	yes	yes	yes	yes	yes	yes	yes	yes	yes	yes	yes	yes	yes	yes	yes	yes
	O00443	HUMAN	yes	yes	yes	yes	yes	yes	yes	yes	yes	no	yes	yes	yes	yes	yes	yes	yes	yes	yes	yes	yes	yes	yes	yes	yes	yes	yes	yes	yes	no	yes	no	yes	yes	yes	yes	yes	yes	yes	yes
	O00458	HUMAN	no	no	no	no	yes	yes	yes	no	no	no	no	no	no	no	no	no	no	no	yes	no	yes	yes	no	yes	no	no	no	no	yes	no	no	no	no	no	no	no	no	yes	no	no
	O00459	HUMAN	no	yes	no	no	yes	yes	yes	no	no	no	no	no	no	no	no	no	no	no	no	no	no	yes	yes	yes	no	no	no	yes	no	yes	no	no	yes	yes	yes	yes	no	yes	yes	yes
	O00461	HUMAN	yes	yes	yes	yes	yes	yes	yes	yes	yes	no	no	no	yes	yes	yes	yes	yes	yes	yes	yes	yes	yes	yes	yes	yes	yes	no	no	yes	yes	yes	yes	yes	yes	yes	no	yes	yes	yes	yes
	O00468	HUMAN	yes	yes	yes	no	yes	yes	yes	yes	yes	yes	yes	yes	no	yes	yes	no	yes	yes	yes	yes	yes	yes	yes	yes	yes	yes	yes	yes	yes	yes	yes	yes	yes	yes	yes	no	yes	yes	yes	no
	O00471	HUMAN	yes	yes	yes	yes	yes	yes	yes	yes	yes	yes	yes	yes	yes	no	yes	yes	yes	yes	yes	yes	yes	yes	yes	yes	yes	yes	yes	yes	yes	yes	yes	yes	yes	yes	yes	yes	yes	yes	yes	yes
	O00483	HUMAN	yes	yes	yes	yes	yes	yes	yes	yes	yes	yes	yes	yes	yes	yes	yes	yes	yes	yes	yes	yes	yes	yes	yes	yes	yes	yes	yes	yes	yes	yes	yes	yes	yes	yes	yes	yes	yes	yes	yes	yes
	O00487	HUMAN	yes	yes	yes	yes	yes	yes	yes	yes	yes	yes	yes	yes	yes	yes	yes	yes	yes	yes	yes	yes	yes	yes	yes	yes	yes	yes	yes	yes	yes	yes	yes	yes	yes	yes	yes	yes	yes	yes	yes	yes
	O00488	HUMAN	yes	yes	yes	no	no	yes	yes	yes	no	no	no	yes	yes	yes	yes	yes	yes	yes	yes	yes	yes	yes	yes	no	yes	no	no	yes	no	no	yes	no	yes	yes	yes	yes	yes	yes	yes	yes
	O00499	HUMAN	yes	yes	yes	yes	yes	yes	yes	yes	yes	yes	yes	yes	yes	yes	yes	yes	yes	yes	yes	yes	yes	yes	yes	yes	yes	yes	yes	yes	yes	yes	yes	yes	yes	yes	yes	yes	yes	yes	yes	yes
	O00505	HUMAN	yes	yes	yes	yes	yes	yes	yes	yes	yes	yes	yes	yes	yes	yes	yes	yes	yes	yes	yes	yes	yes	yes	yes	yes	yes	yes	yes	yes	yes	yes	yes	yes	yes	yes	yes	yes	yes	yes	yes	yes
	O00506	HUMAN	no	no	no	no	no	no	no	no	yes	no	no	yes	yes	no	no	no	yes	yes	yes	yes	no	no	no	no	yes	yes	yes	yes	yes	yes	yes	yes	yes	yes	no	no	yes	no	no	no
	O00507	HUMAN	no	no	no	no	yes	no	no	no	yes	yes	yes	yes	no	no	no	no	yes	yes	yes	no	no	no	no	no	yes	yes	yes	yes	no	no	no	no	no	no	no	no	yes	no	no	no
	O00534	HUMAN	no	no	no	no	no	no	no	no	yes	yes	no	no	no	no	no	no	no	no	no	no	no	no	no	no	no	no	no	no	no	no	no	no	no	no	no	no	no	yes	yes	no
	O00541	HUMAN	yes	yes	yes	yes	yes	yes	yes	yes	yes	yes	yes	yes	yes	yes	yes	yes	yes	yes	yes	yes	yes	yes	yes	yes	yes	yes	yes	yes	yes	yes	yes	yes	yes	yes	yes	yes	yes	yes	yes	yes
	O00559	HUMAN	no	no	no	no	no	no	no	yes	no	no	no	no	no	no	no	no	no	no	no	no	no	yes	yes	yes	no	no	yes	no	no	no	no	no	no	yes	yes	yes	no	no	no	no
	O00560	HUMAN	no	no	yes	no	no	no	no	no	no	yes	yes	yes	no	yes	yes	yes	yes	yes	yes	yes	no	no	no	no	yes	yes	yes	yes	no	no	yes	no	no	no	no	no	yes	yes	no	no
	O00562	HUMAN	yes	no	no	no	no	yes	yes	yes	yes	no	no	no	no	no	no	no	no	no	no	no	no	yes	no	no	no	no	no	no	no	no	no	no	yes	yes	yes	yes	yes	yes	yes	yes
	O00566	HUMAN	yes	yes	yes	yes	yes	yes	yes	yes	yes	yes	yes	yes	yes	yes	yes	yes	yes	yes	yes	yes	yes	yes	yes	yes	yes	yes	yes	yes	yes	yes	yes	yes	yes	yes	yes	yes	yes	yes	yes	yes
	O00567	HUMAN	yes	yes	yes	yes	yes	yes	yes	yes	yes	yes	yes	yes	yes	yes	yes	yes	yes	yes	yes	yes	yes	yes	yes	yes	yes	yes	yes	yes	yes	yes	yes	yes	yes	yes	yes	yes	yes	yes	yes	yes
	O00571	HUMAN	yes	yes	yes	yes	yes	yes	yes	yes	yes	yes	yes	yes	yes	yes	yes	yes	yes	yes	yes	yes	yes	yes	yes	yes	yes	yes	yes	yes	yes	yes	yes	yes	yes	yes	yes	yes	yes	yes	yes	yes
	O00584	HUMAN	yes	yes	yes	no	yes	yes	yes	yes	yes	yes	yes	yes	no	no	yes	yes	no	no	no	yes	yes	yes	yes	yes	no	no	yes	no	yes	yes	no	no	yes	yes	yes	no	yes	yes	yes	yes
	O00625	HUMAN	yes	yes	yes	yes	yes	yes	yes	yes	yes	yes	yes	yes	yes	yes	yes	yes	yes	yes	yes	yes	yes	yes	yes	yes	yes	yes	yes	yes	yes	yes	yes	yes	yes	yes	yes	yes	yes	yes	yes	yes
	O00629	HUMAN	yes	yes	yes	yes	yes	yes	yes	yes	yes	yes	yes	yes	yes	yes	yes	yes	yes	yes	yes	yes	yes	yes	yes	yes	yes	yes	yes	yes	yes	yes	yes	yes	yes	yes	yes	yes	yes	yes	yes	yes
	O00635	HUMAN	no	no	no	no	no	no	no	no	no	no	no	no	no	no	no	no	no	no	no	no	no	no	no	yes	no	no	no	no	no	yes	no	no	no	no	no	no	no	no	no	no
	O00743	HUMAN	yes	yes	yes	yes	yes	yes	yes	yes	yes	yes	yes	yes	yes	yes	yes	yes	yes	yes	yes	yes	yes	yes	yes	yes	yes	yes	yes	yes	yes	yes	yes	yes	yes	yes	yes	yes	yes	yes	yes	yes
	O00750	HUMAN	no	no	no	no	no	no	no	no	no	no	no	no	no	no	no	no	no	no	no	no	no	no	no	no	no	no	no	no	no	no	no	no	no	no	no	no	no	no	no	no
	O00754	HUMAN	no	yes	yes	no	yes	no	no	yes	yes	yes	yes	yes	yes	no	no	yes	yes	yes	yes	no	yes	no	yes	yes	yes	yes	yes	yes	no	no	yes	no	yes	no	yes	yes	yes	yes	yes	yes
	O00762	HUMAN	yes	no	no	no	yes	yes	yes	yes	yes	yes	yes	yes	yes	yes	yes	yes	no	no	yes	yes	yes	no	no	no	no	yes	yes	yes	no	yes	no	no	yes	yes	yes	yes	yes	yes	yes	yes
	O00764	HUMAN	yes	yes	yes	yes	yes	yes	yes	yes	yes	yes	yes	yes	yes	yes	yes	yes	yes	yes	yes	yes	yes	yes	yes	yes	yes	yes	yes	yes	yes	yes	yes	yes	yes	yes	yes	yes	yes	yes	yes	yes
	O00767	HUMAN	yes	yes	yes	yes	yes	yes	yes	yes	yes	yes	yes	yes	yes	yes	yes	yes	yes	yes	yes	yes	yes	yes	yes	yes	yes	yes	yes	yes	yes	yes	yes	yes	yes	yes	yes	yes	yes	yes	yes	yes
	O13297	YEAST	no	yes	yes	no	yes	yes	yes	yes	yes	yes	yes	yes	yes	yes	no	yes	yes	yes	yes	yes	yes	yes	yes	yes	yes	yes	yes	yes	yes	yes	yes	no	yes	yes	yes	yes	yes	yes	yes	yes
	O13329	YEAST	no	no	no	no	no	no	no	no	no	no	no	no	no	no	no	no	no	no	no	no	no	no	no	no	no	no	no	no	no	no	no	no	no	no	no	no	yes	yes	no	no
	O13525	YEAST	no	no	no	no	no	no	no	no	no	no	no	no	no	no	no	no	no	no	no	no	no	no	no	no	no	no	no	no	no	no	no	no	no	no	no	no	no	yes	yes	no
	O13539	YEAST	no	no	no	no	no	no	no	no	no	no	no	no	no	no	no	no	no	no	no	no	no	no	no	no	no	no	no	no	no	no	no	no	no	no	no	no	no	no	no	no
	O13547	YEAST	yes	yes	yes	yes	yes	yes	yes	yes	yes	yes	yes	yes	yes	yes	yes	yes	yes	yes	yes	yes	yes	yes	yes	yes	yes	yes	yes	yes	yes	yes	yes	yes	yes	yes	yes	yes	yes	yes	yes	yes
	O13563	YEAST	yes	yes	yes	yes	yes	yes	yes	yes	yes	yes	yes	yes	yes	yes	yes	yes	yes	yes	yes	yes	yes	yes	yes	yes	yes	yes	yes	yes	yes	yes	yes	yes	yes	yes	yes	yes	yes	yes	yes	yes
	O13585	YEAST	no	yes	no	no	no	yes	yes	yes	yes	no	no	no	yes	yes	yes	yes	no	yes	yes	yes	yes	no	yes	yes	yes	no	yes	no	no	yes	no	no	yes	yes	no	yes	yes	yes	yes	yes
	O14455	YEAST	yes	yes	no	yes	yes	yes	yes	no	yes	yes	yes	yes	yes	yes	yes	yes	yes	yes	yes	yes	yes	yes	yes	yes	yes	yes	yes	yes	yes	yes	yes	yes	yes	yes	no	yes	yes	yes	yes	yes
	O14467	YEAST	yes	yes	yes	yes	yes	yes	yes	yes	yes	yes	yes	yes	yes	yes	yes	yes	yes	yes	yes	yes	yes	yes	yes	yes	yes	yes	yes	yes	yes	yes	yes	yes	yes	yes	yes	yes	yes	yes	yes	yes
	O14468	YEAST	no	no	no	no	no	no	no	no	no	no	no	no	no	no	no	no	no	yes	no	no	no	no	no	no	no	no	no	no	no	no	no	no	no	no	no	no	no	no	no	no
	O14497	HUMAN	yes	yes	yes	yes	yes	yes	yes	yes	yes	yes	yes	yes	yes	yes	yes	yes	yes	yes	yes	yes	yes	yes	yes	yes	yes	yes	yes	yes	yes	yes	yes	yes	yes	yes	yes	yes	yes	yes	yes	yes
	O14519	HUMAN	no	no	no	no	no	no	no	no	no	no	no	no	no	no	no	no	no	no	no	no	no	no	no	no	no	no	no	no	no	no	no	no	no	no	no	no	no	no	no	no
	O14521	HUMAN	no	yes	yes	yes	yes	yes	yes	yes	yes	yes	yes	yes	no	yes	no	yes	yes	yes	no	yes	no	no	no	no	yes	yes	no	yes	yes	yes	yes	yes	no	yes	yes	yes	no	yes	yes	yes
	O14524	HUMAN	no	no	no	no	no	no	no	no	no	no	no	no	no	no	no	no	no	no	no	no	no	no	no	no	no	no	no	no	no	no	no	no	no	no	no	no	no	no	no	no
	O14526	HUMAN	no	no	no	no	no	no	no	no	no	no	no	yes	no	no	no	yes	no	no	yes	no	no	no	no	no	no	no	no	no	no	no	no	no	no	no	no	no	no	no	no	no
	O14530	HUMAN	yes	yes	yes	yes	yes	yes	yes	yes	yes	yes	yes	yes	yes	yes	yes	yes	yes	yes	yes	yes	yes	yes	yes	yes	yes	yes	yes	yes	yes	yes	yes	yes	yes	yes	yes	yes	yes	yes	yes	yes
	O14545	HUMAN	no	no	no	no	no	no	no	no	no	no	no	no	no	no	no	no	no	no	no	yes	no	yes	yes	yes	no	no	no	no	no	yes	no	no	no	no	no	no	no	yes	yes	yes
	O14548	HUMAN	yes	yes	yes	yes	yes	yes	yes	yes	yes	yes	yes	yes	yes	yes	yes	yes	yes	yes	yes	yes	yes	yes	yes	yes	yes	yes	yes	yes	yes	yes	yes	yes	yes	yes	yes	yes	yes	yes	yes	yes
	O14561	HUMAN	yes	yes	yes	yes	yes	yes	yes	yes	yes	yes	yes	yes	yes	yes	yes	yes	yes	yes	yes	yes	yes	yes	yes	yes	yes	yes	yes	yes	yes	yes	yes	yes	yes	yes	yes	yes	yes	yes	yes	yes
	O14562	HUMAN	yes	yes	yes	yes	yes	yes	yes	yes	yes	yes	yes	yes	yes	yes	yes	yes	yes	yes	yes	yes	yes	yes	yes	yes	yes	yes	yes	yes	yes	yes	yes	yes	yes	yes	yes	yes	yes	yes	yes	yes
	O14579	HUMAN	yes	yes	yes	yes	yes	yes	yes	yes	yes	yes	yes	yes	yes	yes	yes	yes	yes	yes	yes	yes	yes	yes	yes	yes	yes	yes	yes	yes	yes	yes	yes	yes	yes	yes	yes	yes	yes	yes	yes	yes
	O14593	HUMAN	no	no	no	no	no	no	no	no	no	no	no	no	no	no	no	no	no	no	no	no	no	no	no	no	no	no	no	no	no	no	no	no	no	no	no	no	no	no	no	no
	O14617	HUMAN	yes	yes	yes	yes	yes	yes	yes	yes	yes	yes	yes	yes	yes	yes	yes	yes	yes	yes	yes	yes	yes	yes	yes	yes	yes	yes	yes	yes	yes	yes	yes	yes	yes	yes	yes	yes	yes	yes	yes	yes
	O14618	HUMAN	yes	yes	yes	yes	yes	yes	yes	yes	yes	yes	yes	yes	yes	yes	yes	yes	yes	yes	yes	yes	yes	yes	yes	yes	yes	yes	yes	yes	yes	yes	yes	yes	yes	yes	yes	yes	yes	yes	yes	yes
	O14639	HUMAN	yes	yes	no	yes	no	no	no	no	yes	yes	yes	yes	yes	yes	no	yes	yes	no	yes	yes	yes	yes	yes	yes	yes	yes	yes	yes	no	no	no	no	yes	yes	no	yes	yes	yes	yes	no
	O14646	HUMAN	yes	yes	yes	yes	yes	yes	yes	yes	yes	yes	yes	yes	yes	yes	yes	yes	yes	yes	yes	yes	yes	yes	yes	yes	yes	yes	yes	yes	yes	yes	yes	yes	yes	yes	yes	yes	yes	yes	yes	yes
	O14647	HUMAN	yes	yes	yes	yes	yes	yes	yes	yes	yes	yes	yes	yes	yes	yes	yes	yes	no	yes	yes	yes	yes	yes	yes	yes	yes	yes	yes	yes	yes	yes	yes	yes	yes	yes	yes	yes	yes	yes	yes	yes
	O14653	HUMAN	yes	yes	yes	yes	yes	no	no	no	yes	yes	yes	yes	no	no	no	no	no	yes	yes	yes	no	no	no	no	yes	yes	yes	yes	no	no	no	no	no	yes	yes	yes	no	yes	no	yes
	O14656	HUMAN	yes	yes	yes	yes	yes	yes	yes	yes	yes	yes	yes	yes	yes	yes	yes	yes	yes	yes	yes	yes	yes	yes	yes	yes	yes	yes	yes	yes	yes	yes	yes	yes	yes	yes	yes	yes	yes	yes	yes	yes
	O14657	HUMAN	yes	yes	yes	yes	yes	yes	yes	yes	yes	yes	yes	yes	yes	yes	yes	yes	yes	yes	yes	yes	yes	yes	yes	yes	yes	yes	yes	yes	yes	yes	yes	yes	yes	yes	yes	yes	yes	yes	yes	yes
	O14662	HUMAN	yes	yes	yes	yes	yes	yes	yes	yes	yes	yes	yes	yes	yes	yes	yes	yes	yes	yes	yes	yes	yes	yes	yes	yes	yes	yes	yes	yes	yes	yes	yes	yes	yes	yes	yes	yes	yes	yes	yes	yes
	O14672	HUMAN	yes	yes	yes	yes	yes	yes	yes	yes	yes	yes	yes	yes	yes	yes	yes	yes	yes	yes	yes	yes	yes	yes	yes	yes	yes	yes	yes	yes	yes	yes	yes	yes	yes	yes	yes	yes	yes	yes	yes	yes
	O14681	HUMAN	no	no	no	no	yes	yes	yes	yes	no	no	no	no	no	no	no	no	no	no	no	yes	no	yes	yes	yes	no	no	no	yes	no	no	no	no	yes	yes	yes	no	yes	yes	no	no
	O14686	HUMAN	no	no	no	no	no	no	no	no	no	no	no	no	no	no	no	no	no	no	no	no	no	no	no	no	no	no	no	no	no	no	no	no	no	no	no	no	no	no	no	no
	O14727	HUMAN	no	no	no	no	no	no	no	no	no	no	no	no	no	no	no	no	no	no	no	no	no	no	no	no	no	no	no	no	no	no	no	no	yes	no	no	no	no	no	no	no
	O14730	HUMAN	no	no	no	no	no	no	no	no	no	no	no	no	no	no	no	no	no	yes	yes	yes	no	no	no	no	no	yes	yes	yes	no	no	no	no	no	no	no	no	no	yes	no	no
	O14733	HUMAN	no	yes	yes	no	no	no	no	no	yes	yes	yes	yes	no	no	no	no	no	yes	yes	yes	no	no	no	no	no	yes	yes	no	no	no	no	no	no	yes	yes	no	no	no	yes	yes
	O14734	HUMAN	yes	yes	yes	no	yes	yes	yes	yes	yes	yes	no	no	no	no	no	no	no	yes	yes	yes	no	no	no	no	no	no	yes	yes	no	no	no	no	no	yes	yes	no	yes	no	yes	yes
	O14735	HUMAN	yes	yes	yes	yes	yes	yes	yes	yes	no	yes	yes	yes	yes	yes	no	yes	yes	yes	no	yes	yes	yes	yes	yes	yes	yes	yes	yes	yes	yes	yes	yes	no	yes	yes	yes	no	yes	yes	yes
	O14737	HUMAN	yes	yes	yes	yes	yes	yes	yes	yes	yes	yes	yes	yes	yes	yes	yes	yes	yes	yes	yes	yes	yes	yes	yes	yes	yes	yes	yes	yes	yes	yes	yes	yes	yes	yes	yes	yes	yes	yes	yes	yes
	O14744	HUMAN	yes	yes	yes	yes	yes	yes	yes	yes	yes	yes	yes	yes	yes	yes	yes	yes	yes	yes	yes	yes	yes	yes	yes	yes	yes	yes	yes	yes	yes	yes	yes	yes	yes	yes	yes	yes	yes	yes	yes	yes
	O14745	HUMAN	yes	yes	yes	yes	yes	yes	yes	yes	yes	yes	yes	yes	yes	yes	yes	yes	yes	yes	yes	yes	yes	yes	yes	yes	yes	yes	yes	yes	yes	yes	yes	yes	yes	yes	yes	yes	yes	yes	yes	yes
	O14773	HUMAN	yes	yes	yes	yes	yes	yes	yes	yes	yes	yes	yes	yes	yes	yes	yes	yes	yes	yes	yes	yes	yes	yes	yes	yes	yes	yes	yes	yes	yes	yes	yes	yes	yes	yes	yes	yes	yes	yes	yes	yes
	O14776	HUMAN	yes	yes	yes	yes	yes	yes	yes	yes	yes	yes	yes	yes	yes	yes	yes	yes	yes	yes	yes	yes	yes	yes	yes	yes	yes	yes	yes	yes	yes	yes	yes	yes	yes	yes	yes	yes	yes	yes	yes	yes
	O14777	HUMAN	no	no	no	no	yes	no	no	yes	no	no	no	no	no	no	no	no	no	no	no	no	no	yes	yes	yes	no	no	no	no	no	no	no	no	no	no	yes	no	yes	yes	yes	no
	O14787	HUMAN	yes	yes	yes	yes	yes	yes	yes	yes	yes	yes	yes	yes	yes	yes	yes	yes	yes	yes	yes	yes	yes	yes	yes	yes	yes	yes	yes	yes	yes	yes	yes	yes	yes	yes	yes	yes	yes	yes	yes	yes
	O14802	HUMAN	yes	yes	yes	yes	yes	yes	yes	yes	yes	yes	yes	yes	no	yes	yes	no	yes	yes	yes	yes	yes	yes	yes	yes	yes	yes	yes	yes	yes	yes	yes	yes	yes	yes	yes	yes	yes	yes	yes	yes
	O14818	HUMAN	yes	yes	yes	yes	yes	yes	yes	yes	yes	yes	yes	yes	yes	yes	yes	yes	yes	yes	yes	yes	yes	yes	yes	yes	yes	yes	yes	yes	yes	yes	yes	yes	yes	yes	yes	yes	yes	yes	yes	yes
	O14828	HUMAN	yes	yes	yes	yes	yes	yes	yes	yes	yes	yes	yes	yes	yes	yes	yes	yes	yes	yes	yes	yes	yes	yes	yes	yes	yes	yes	yes	yes	yes	yes	yes	yes	yes	yes	yes	yes	yes	yes	yes	yes
	O14874	HUMAN	yes	yes	yes	yes	yes	yes	yes	no	yes	yes	no	yes	yes	yes	yes	yes	yes	yes	yes	yes	yes	yes	yes	yes	yes	yes	yes	yes	yes	yes	yes	no	yes	yes	yes	yes	yes	yes	yes	yes
	O14879	HUMAN	no	yes	yes	yes	no	yes	yes	yes	yes	yes	yes	yes	yes	yes	yes	yes	no	yes	yes	yes	yes	yes	no	no	yes	no	no	no	yes	yes	yes	yes	yes	no	no	yes	yes	yes	no	yes
	O14880	HUMAN	yes	yes	yes	yes	yes	yes	yes	yes	yes	yes	yes	yes	yes	yes	yes	yes	yes	yes	yes	yes	yes	yes	yes	yes	yes	yes	yes	yes	yes	yes	yes	yes	yes	yes	yes	yes	yes	yes	yes	yes
	O14893	HUMAN	yes	yes	yes	yes	yes	yes	yes	yes	yes	yes	yes	yes	yes	yes	yes	yes	yes	yes	yes	yes	yes	yes	yes	yes	yes	yes	yes	yes	yes	yes	yes	yes	yes	yes	yes	yes	yes	yes	yes	yes
	O14907	HUMAN	yes	yes	yes	yes	yes	yes	yes	yes	yes	yes	yes	yes	yes	yes	yes	yes	yes	yes	yes	yes	yes	yes	yes	yes	yes	yes	yes	yes	yes	yes	yes	yes	yes	yes	yes	yes	no	no	yes	yes
	O14908	HUMAN	yes	yes	yes	yes	yes	yes	yes	yes	yes	yes	yes	yes	yes	yes	yes	yes	yes	yes	yes	yes	yes	yes	yes	yes	yes	yes	yes	yes	yes	yes	yes	yes	yes	yes	yes	yes	yes	yes	yes	yes
	O14920	HUMAN	yes	yes	yes	yes	yes	yes	yes	yes	yes	yes	yes	yes	yes	yes	yes	yes	yes	yes	yes	yes	yes	yes	yes	yes	yes	yes	yes	yes	yes	yes	yes	no	yes	yes	yes	yes	yes	yes	yes	yes
	O14925;Q5SRD1	HUMAN	yes	yes	yes	yes	yes	yes	yes	yes	yes	yes	yes	yes	yes	yes	yes	yes	yes	yes	yes	yes	yes	yes	yes	yes	yes	yes	yes	yes	yes	yes	yes	yes	yes	yes	yes	yes	yes	yes	yes	yes
	O14929	HUMAN	yes	yes	yes	yes	yes	yes	yes	yes	yes	yes	yes	yes	yes	yes	yes	yes	yes	yes	yes	yes	yes	yes	yes	yes	yes	yes	yes	yes	yes	yes	yes	yes	yes	yes	yes	yes	yes	yes	yes	yes
	O14936	HUMAN	yes	yes	yes	yes	yes	yes	yes	yes	yes	yes	yes	yes	yes	yes	yes	yes	yes	yes	yes	yes	yes	yes	yes	yes	yes	yes	yes	yes	yes	yes	yes	yes	yes	yes	yes	yes	yes	yes	yes	yes
	O14949	HUMAN	yes	yes	yes	yes	yes	yes	yes	yes	yes	yes	yes	yes	yes	yes	yes	yes	yes	yes	yes	yes	yes	yes	yes	yes	yes	yes	yes	yes	yes	yes	yes	yes	yes	yes	yes	yes	yes	yes	yes	yes
	O14950;P19105	HUMAN	yes	yes	yes	yes	yes	yes	yes	yes	yes	yes	yes	yes	yes	yes	yes	yes	yes	yes	yes	yes	yes	yes	yes	yes	yes	yes	yes	yes	yes	yes	yes	yes	yes	yes	yes	yes	yes	yes	yes	yes
	O14964	HUMAN	yes	yes	yes	yes	yes	yes	yes	yes	yes	yes	yes	yes	yes	yes	yes	yes	yes	yes	yes	yes	yes	yes	yes	yes	yes	yes	yes	yes	yes	yes	yes	yes	yes	yes	yes	yes	yes	yes	yes	yes
	O14965	HUMAN	no	no	no	no	yes	yes	yes	no	no	no	no	yes	no	no	no	no	no	no	no	no	yes	yes	no	yes	no	no	no	no	no	no	no	no	no	no	no	no	yes	no	yes	no
	O14972	HUMAN	no	no	no	no	no	yes	yes	no	yes	no	yes	yes	no	no	no	no	no	no	yes	yes	no	no	no	no	no	yes	no	no	no	no	no	no	no	no	no	no	no	yes	no	no
	O14974	HUMAN	yes	yes	yes	yes	yes	yes	yes	yes	yes	yes	yes	yes	yes	yes	yes	yes	yes	yes	yes	yes	yes	yes	yes	yes	yes	yes	yes	yes	yes	yes	yes	yes	yes	yes	yes	yes	yes	yes	yes	yes
	O14975	HUMAN	yes	yes	yes	yes	yes	yes	yes	yes	yes	yes	yes	yes	yes	yes	yes	yes	yes	yes	yes	yes	yes	yes	yes	yes	yes	yes	yes	yes	yes	yes	yes	yes	yes	yes	yes	yes	yes	yes	yes	yes
	O14976	HUMAN	yes	yes	yes	yes	yes	yes	yes	yes	no	no	no	no	yes	yes	yes	yes	no	yes	no	yes	yes	yes	yes	yes	no	yes	yes	yes	yes	yes	yes	yes	yes	yes	yes	yes	yes	yes	yes	yes
	O14979	HUMAN	yes	yes	yes	yes	yes	yes	yes	yes	yes	yes	yes	yes	yes	yes	yes	yes	yes	yes	yes	yes	yes	yes	yes	yes	yes	yes	yes	yes	yes	yes	yes	yes	yes	yes	yes	yes	yes	yes	yes	yes
	O14980	HUMAN	yes	yes	yes	yes	yes	yes	yes	yes	yes	yes	yes	yes	yes	yes	yes	yes	yes	yes	yes	yes	yes	yes	yes	yes	yes	yes	yes	yes	yes	yes	yes	yes	yes	yes	yes	yes	yes	yes	yes	yes
	O14981	HUMAN	yes	yes	yes	yes	yes	yes	yes	yes	yes	yes	yes	yes	yes	yes	yes	yes	yes	yes	yes	yes	yes	yes	yes	yes	yes	yes	yes	yes	yes	yes	yes	yes	yes	yes	yes	yes	yes	yes	yes	yes
	O15013	HUMAN	no	yes	no	no	no	yes	yes	no	no	no	no	no	no	yes	no	no	no	no	no	no	no	no	no	no	no	no	no	yes	no	no	no	no	no	no	yes	no	yes	yes	yes	yes
	O15027	HUMAN	yes	yes	yes	yes	yes	yes	yes	yes	yes	yes	yes	yes	yes	yes	yes	yes	yes	yes	yes	yes	yes	yes	yes	yes	yes	yes	yes	yes	yes	yes	yes	yes	yes	yes	yes	yes	yes	yes	yes	yes
	O15031	HUMAN	yes	yes	yes	yes	yes	yes	yes	yes	yes	yes	yes	yes	yes	yes	yes	yes	yes	yes	yes	yes	yes	yes	yes	yes	yes	yes	yes	yes	yes	yes	yes	yes	yes	yes	yes	yes	yes	yes	yes	yes
	O15042	HUMAN	yes	yes	yes	yes	yes	yes	yes	yes	yes	yes	yes	yes	yes	yes	yes	yes	yes	yes	yes	yes	yes	yes	yes	yes	yes	yes	yes	yes	yes	yes	yes	yes	yes	yes	yes	yes	yes	yes	yes	yes
	O15047	HUMAN	yes	yes	yes	yes	no	no	no	yes	yes	yes	yes	yes	yes	yes	yes	yes	yes	yes	yes	yes	yes	yes	yes	yes	yes	yes	yes	yes	no	yes	yes	yes	yes	yes	yes	yes	yes	yes	yes	yes
	O15050	HUMAN	no	no	yes	yes	no	yes	yes	yes	no	yes	no	no	yes	no	no	yes	no	yes	no	no	yes	yes	no	yes	no	no	no	no	no	yes	yes	no	no	no	yes	yes	no	yes	yes	yes
	O15066	HUMAN	no	no	yes	no	no	no	no	yes	no	no	no	no	no	no	no	no	no	no	no	yes	no	yes	no	no	yes	yes	yes	yes	no	no	no	no	no	no	no	no	no	no	no	no
	O15067	HUMAN	yes	yes	yes	yes	yes	yes	yes	yes	yes	yes	yes	yes	yes	yes	yes	yes	yes	yes	yes	yes	yes	yes	yes	yes	yes	yes	yes	yes	yes	yes	yes	yes	yes	yes	yes	yes	yes	yes	yes	yes
	O15078	HUMAN	yes	yes	yes	yes	yes	yes	yes	yes	yes	yes	yes	yes	yes	yes	yes	yes	yes	yes	yes	yes	yes	yes	yes	yes	yes	no	yes	yes	yes	yes	yes	yes	yes	yes	yes	yes	yes	yes	yes	yes
	O15084	HUMAN	yes	yes	yes	yes	yes	yes	yes	yes	yes	yes	yes	yes	yes	yes	yes	yes	yes	yes	yes	yes	yes	yes	yes	yes	yes	yes	yes	yes	yes	yes	yes	yes	yes	yes	yes	yes	yes	yes	yes	yes
	O15091	HUMAN	yes	yes	yes	yes	yes	yes	yes	yes	yes	yes	yes	yes	yes	no	no	no	yes	yes	yes	yes	yes	yes	yes	yes	yes	yes	yes	yes	yes	no	yes	no	yes	yes	yes	yes	yes	yes	yes	yes
	O15111	HUMAN	yes	yes	yes	yes	yes	yes	yes	yes	yes	yes	yes	yes	yes	yes	yes	yes	yes	yes	yes	yes	yes	yes	yes	yes	yes	yes	yes	no	yes	yes	yes	yes	yes	yes	yes	yes	yes	yes	yes	yes
	O15116	HUMAN	yes	yes	yes	yes	yes	yes	yes	yes	no	no	no	yes	no	no	no	yes	yes	yes	yes	yes	yes	yes	yes	yes	yes	yes	yes	yes	yes	yes	yes	yes	yes	yes	yes	yes	yes	yes	yes	yes
	O15118	HUMAN	yes	yes	yes	yes	yes	yes	yes	yes	yes	yes	yes	yes	yes	yes	yes	yes	yes	yes	yes	yes	yes	yes	yes	yes	yes	yes	yes	yes	yes	yes	yes	no	yes	yes	yes	yes	yes	yes	yes	yes
	O15120	HUMAN	yes	yes	yes	yes	no	yes	yes	yes	yes	no	no	no	yes	no	yes	yes	no	no	yes	no	yes	yes	yes	yes	no	no	yes	yes	no	yes	no	no	yes	no	yes	yes	yes	yes	yes	yes
	O15121	HUMAN	no	no	no	no	no	yes	yes	no	yes	yes	yes	yes	no	no	no	no	no	yes	no	yes	no	yes	yes	yes	no	no	no	no	yes	yes	yes	yes	yes	yes	yes	yes	yes	yes	yes	yes
	O15126	HUMAN	yes	yes	yes	yes	yes	yes	yes	yes	yes	yes	yes	yes	yes	yes	yes	yes	yes	yes	yes	yes	yes	yes	yes	yes	yes	yes	yes	yes	yes	yes	yes	yes	yes	yes	yes	yes	yes	yes	yes	yes
	O15127	HUMAN	yes	yes	yes	yes	yes	yes	yes	yes	yes	yes	yes	yes	yes	yes	yes	yes	yes	yes	yes	yes	yes	yes	yes	yes	yes	yes	yes	yes	yes	yes	yes	yes	yes	yes	yes	yes	yes	yes	yes	yes
	O15143	HUMAN	yes	yes	yes	yes	yes	yes	yes	yes	yes	yes	yes	yes	yes	yes	yes	yes	yes	yes	yes	yes	yes	yes	yes	yes	yes	yes	yes	yes	yes	yes	yes	yes	yes	yes	yes	yes	yes	yes	yes	yes
	O15144	HUMAN	yes	yes	yes	yes	yes	yes	yes	yes	yes	yes	yes	yes	yes	yes	yes	yes	yes	yes	yes	yes	yes	yes	yes	yes	yes	yes	yes	yes	yes	yes	yes	yes	yes	yes	yes	yes	yes	yes	yes	yes
	O15145	HUMAN	yes	yes	yes	yes	yes	yes	yes	yes	yes	yes	yes	yes	yes	yes	yes	yes	yes	yes	yes	yes	yes	yes	yes	yes	yes	yes	yes	yes	yes	yes	yes	yes	yes	yes	yes	yes	yes	yes	yes	yes
	O15155	HUMAN	no	no	no	no	no	no	no	no	yes	yes	yes	yes	no	no	yes	no	no	no	yes	yes	no	no	no	no	no	no	yes	no	yes	yes	yes	yes	no	no	no	no	no	no	no	no
	O15160	HUMAN	yes	yes	yes	yes	yes	yes	yes	yes	yes	yes	yes	yes	yes	yes	yes	yes	yes	yes	yes	yes	yes	yes	yes	yes	yes	yes	yes	yes	yes	yes	yes	yes	yes	yes	yes	yes	yes	yes	yes	yes
	O15162	HUMAN	no	no	no	no	yes	no	no	no	no	yes	no	no	yes	yes	yes	yes	no	yes	yes	yes	no	no	no	no	yes	yes	yes	yes	no	yes	no	no	no	no	no	no	no	no	no	no
	O15164	HUMAN	yes	yes	yes	yes	yes	yes	yes	yes	yes	no	yes	yes	yes	yes	yes	yes	no	no	yes	yes	yes	yes	yes	yes	yes	yes	no	yes	yes	yes	yes	yes	yes	yes	yes	yes	yes	yes	yes	yes
	O15173	HUMAN	yes	yes	yes	yes	yes	yes	yes	yes	yes	yes	yes	yes	yes	yes	yes	yes	yes	yes	yes	yes	yes	yes	yes	yes	yes	yes	yes	yes	yes	yes	yes	yes	yes	yes	yes	yes	yes	yes	yes	yes
	O15212	HUMAN	yes	yes	yes	yes	yes	yes	yes	yes	yes	yes	yes	yes	yes	yes	yes	yes	yes	yes	yes	yes	yes	yes	yes	yes	yes	yes	yes	yes	yes	yes	yes	yes	yes	yes	yes	yes	yes	yes	yes	yes
	O15213	HUMAN	yes	yes	yes	yes	yes	yes	yes	yes	yes	yes	yes	yes	yes	yes	yes	yes	yes	yes	yes	yes	yes	yes	yes	yes	yes	yes	yes	yes	yes	yes	yes	yes	yes	yes	yes	yes	yes	yes	yes	yes
	O15226	HUMAN	yes	yes	yes	yes	yes	yes	yes	yes	yes	yes	yes	yes	yes	yes	yes	yes	yes	yes	yes	yes	yes	yes	yes	yes	yes	yes	yes	yes	yes	yes	yes	yes	yes	yes	yes	yes	yes	yes	yes	yes
	O15228	HUMAN	no	yes	yes	no	yes	yes	yes	yes	no	no	yes	no	no	no	no	no	yes	yes	yes	yes	yes	yes	yes	yes	yes	yes	yes	yes	no	yes	no	yes	yes	yes	no	yes	yes	no	yes	no
	O15234	HUMAN	yes	yes	yes	yes	no	no	no	yes	yes	yes	yes	yes	yes	yes	yes	yes	yes	no	yes	yes	yes	yes	no	no	yes	yes	yes	yes	yes	yes	yes	no	yes	yes	yes	yes	yes	yes	no	yes
	O15235	HUMAN	no	no	no	no	no	no	no	no	no	no	no	no	no	no	no	no	no	no	no	no	no	no	no	no	no	no	no	yes	no	no	no	no	no	no	no	no	no	no	no	no
	O15258	HUMAN	yes	yes	yes	yes	yes	yes	yes	yes	yes	yes	yes	yes	yes	yes	yes	yes	yes	yes	yes	yes	yes	yes	yes	yes	yes	yes	yes	yes	yes	yes	yes	yes	yes	yes	yes	yes	yes	yes	yes	yes
	O15260	HUMAN	yes	yes	yes	yes	yes	yes	yes	yes	yes	yes	yes	yes	yes	yes	yes	yes	yes	yes	yes	yes	yes	yes	yes	yes	yes	yes	yes	yes	yes	yes	yes	yes	yes	yes	yes	yes	yes	yes	yes	yes
	O15269	HUMAN	yes	yes	no	no	yes	yes	yes	yes	no	yes	yes	yes	no	yes	no	yes	yes	yes	yes	yes	yes	yes	yes	yes	yes	yes	yes	yes	yes	yes	yes	yes	yes	yes	yes	yes	yes	yes	yes	yes
	O15270	HUMAN	yes	yes	yes	yes	yes	yes	yes	yes	yes	yes	yes	yes	yes	yes	yes	yes	yes	yes	yes	yes	yes	yes	yes	yes	yes	yes	yes	yes	yes	yes	yes	yes	yes	yes	yes	yes	yes	yes	yes	yes
	O15287	HUMAN	no	no	no	no	yes	no	no	no	no	no	no	no	no	no	no	no	no	no	no	no	no	no	no	yes	no	no	no	no	no	no	no	no	no	no	no	no	no	no	no	no
	O15294	HUMAN	yes	yes	yes	yes	yes	yes	yes	yes	yes	yes	yes	yes	yes	yes	yes	yes	yes	yes	yes	yes	yes	yes	yes	yes	yes	yes	yes	yes	yes	yes	yes	yes	yes	yes	yes	yes	yes	yes	yes	yes
	O15305	HUMAN	yes	yes	yes	yes	yes	yes	yes	yes	yes	yes	yes	yes	yes	yes	yes	yes	yes	yes	yes	yes	yes	yes	yes	yes	yes	yes	yes	yes	yes	yes	yes	yes	yes	yes	yes	yes	yes	yes	yes	yes
	O15318	HUMAN	no	no	no	no	no	no	no	no	no	no	no	no	no	no	no	no	no	no	no	no	no	no	no	no	no	no	no	no	no	no	no	no	no	no	no	no	no	no	no	no
	O15320	HUMAN	yes	yes	yes	yes	yes	yes	yes	yes	yes	yes	yes	yes	yes	yes	yes	yes	yes	yes	yes	yes	yes	yes	yes	yes	yes	yes	yes	yes	yes	yes	yes	yes	yes	yes	yes	yes	yes	yes	yes	yes
	O15321	HUMAN	yes	yes	yes	yes	yes	yes	yes	yes	yes	yes	yes	yes	yes	yes	yes	yes	yes	yes	yes	yes	yes	yes	yes	yes	yes	yes	yes	yes	yes	yes	yes	yes	yes	yes	yes	yes	yes	yes	yes	yes
	O15347	HUMAN	yes	yes	yes	yes	yes	yes	yes	yes	yes	yes	yes	yes	yes	yes	yes	yes	yes	yes	yes	yes	yes	yes	yes	yes	yes	yes	yes	yes	yes	yes	yes	yes	yes	yes	yes	yes	yes	yes	yes	yes
	O15355	HUMAN	yes	yes	yes	yes	yes	yes	yes	yes	yes	yes	yes	yes	yes	yes	yes	yes	yes	yes	yes	yes	yes	yes	yes	yes	yes	yes	yes	yes	yes	yes	yes	yes	yes	yes	yes	yes	yes	yes	yes	yes
	O15357	HUMAN	yes	yes	yes	yes	yes	yes	yes	yes	yes	yes	yes	yes	yes	yes	yes	yes	yes	yes	yes	yes	yes	yes	yes	yes	yes	yes	yes	yes	yes	yes	yes	yes	yes	yes	yes	yes	yes	yes	yes	yes
	O15360	HUMAN	no	no	no	no	no	no	no	no	no	no	no	no	no	no	no	no	no	no	no	no	no	no	no	no	no	no	no	no	no	no	no	no	no	no	no	no	no	no	no	no
	O15371	HUMAN	yes	yes	yes	yes	yes	yes	yes	yes	yes	yes	yes	yes	yes	yes	yes	yes	yes	yes	yes	yes	yes	yes	yes	yes	yes	yes	yes	yes	yes	yes	yes	yes	yes	yes	yes	yes	yes	yes	yes	yes
	O15372	HUMAN	yes	yes	yes	yes	yes	yes	yes	yes	yes	yes	yes	yes	yes	yes	yes	yes	yes	yes	yes	yes	yes	yes	yes	yes	yes	yes	yes	yes	yes	yes	yes	yes	yes	yes	yes	yes	yes	yes	yes	yes
	O15379	HUMAN	no	no	no	no	no	yes	yes	yes	yes	yes	no	yes	no	no	no	no	no	no	no	no	no	no	no	no	yes	yes	yes	yes	no	no	no	no	no	yes	yes	no	yes	yes	yes	yes
	O15381	HUMAN	yes	yes	yes	yes	yes	yes	yes	yes	yes	yes	yes	yes	yes	yes	yes	yes	yes	yes	yes	yes	yes	yes	yes	yes	yes	yes	yes	yes	yes	yes	yes	yes	yes	yes	yes	yes	yes	yes	yes	yes
	O15382	HUMAN	yes	yes	yes	yes	yes	yes	yes	yes	yes	yes	yes	yes	yes	yes	yes	yes	yes	yes	yes	yes	yes	yes	yes	yes	yes	yes	yes	yes	yes	yes	yes	yes	yes	yes	yes	yes	yes	yes	yes	yes
	O15392	HUMAN	no	no	no	no	no	no	no	no	no	no	no	no	no	no	no	no	no	no	no	no	no	no	no	no	no	no	yes	yes	no	no	no	no	no	no	no	no	no	no	no	no
	O15397	HUMAN	yes	yes	yes	yes	yes	yes	yes	yes	yes	yes	yes	yes	yes	yes	yes	yes	yes	yes	yes	yes	yes	yes	yes	yes	yes	yes	yes	yes	yes	yes	yes	yes	yes	yes	yes	yes	yes	yes	yes	yes
	O15400	HUMAN	yes	yes	yes	yes	yes	yes	yes	yes	no	no	no	no	yes	no	no	no	yes	no	no	yes	yes	no	no	yes	no	yes	no	no	yes	yes	no	no	yes	yes	yes	yes	yes	yes	yes	yes
	O15427	HUMAN	yes	yes	yes	yes	yes	yes	yes	yes	yes	yes	yes	yes	yes	yes	yes	yes	yes	yes	yes	yes	yes	yes	yes	yes	yes	yes	yes	yes	yes	yes	yes	yes	yes	yes	yes	yes	yes	yes	yes	yes
	O15431	HUMAN	yes	yes	yes	yes	yes	yes	yes	yes	yes	yes	yes	yes	yes	yes	yes	yes	yes	yes	yes	yes	no	yes	yes	yes	yes	yes	yes	yes	yes	no	yes	yes	yes	yes	yes	yes	no	yes	yes	yes
	O15439	HUMAN	no	no	no	no	no	no	no	yes	no	no	no	no	no	no	no	no	yes	no	no	no	no	no	no	no	yes	no	no	no	no	no	no	no	yes	yes	no	no	no	no	no	no
	O15440	HUMAN	no	no	no	no	no	no	no	no	yes	no	yes	yes	no	no	no	yes	no	no	no	no	no	no	no	no	no	no	no	no	no	no	no	no	no	no	no	no	no	no	no	no
	O15446	HUMAN	yes	yes	yes	yes	yes	yes	yes	yes	yes	yes	yes	yes	yes	yes	yes	yes	yes	yes	yes	yes	yes	yes	yes	yes	yes	yes	yes	yes	yes	yes	yes	yes	yes	yes	yes	yes	yes	yes	yes	yes
	O15498	HUMAN	yes	yes	yes	yes	yes	yes	yes	yes	yes	yes	yes	yes	yes	yes	yes	yes	yes	yes	yes	yes	yes	yes	yes	yes	yes	yes	yes	yes	yes	yes	yes	yes	yes	yes	yes	yes	yes	yes	yes	yes
	O15504	HUMAN	yes	yes	yes	yes	yes	yes	yes	no	yes	yes	yes	yes	yes	yes	yes	yes	yes	yes	yes	yes	yes	yes	yes	yes	yes	yes	yes	yes	yes	yes	yes	yes	yes	yes	yes	yes	yes	yes	yes	yes
	O15511	HUMAN	yes	yes	yes	yes	yes	yes	yes	yes	yes	yes	yes	yes	yes	yes	yes	yes	yes	yes	yes	yes	yes	yes	yes	yes	yes	yes	yes	yes	yes	yes	yes	yes	yes	yes	yes	yes	yes	yes	yes	yes
	O15514	HUMAN	yes	yes	yes	yes	yes	yes	yes	yes	yes	yes	yes	yes	yes	yes	yes	yes	yes	yes	yes	yes	yes	yes	yes	yes	yes	yes	yes	yes	yes	yes	yes	yes	yes	yes	yes	yes	yes	yes	yes	yes
	O15523	HUMAN	yes	yes	yes	yes	yes	yes	yes	yes	yes	yes	yes	yes	yes	yes	yes	yes	yes	yes	yes	yes	yes	yes	yes	yes	yes	yes	yes	yes	yes	yes	yes	yes	yes	yes	yes	yes	yes	yes	yes	yes
	O15533	HUMAN	yes	yes	yes	yes	yes	yes	yes	yes	yes	yes	yes	yes	yes	yes	yes	yes	yes	yes	yes	yes	yes	yes	yes	yes	yes	yes	yes	yes	yes	yes	yes	yes	yes	yes	yes	yes	yes	yes	yes	yes
	O15541	HUMAN	yes	yes	yes	yes	no	no	no	yes	no	yes	no	no	yes	no	no	no	yes	no	no	yes	yes	yes	no	yes	no	yes	yes	yes	yes	yes	yes	yes	yes	yes	yes	yes	no	no	no	no
	O43137	YEAST	yes	yes	yes	yes	yes	yes	yes	yes	yes	yes	yes	yes	yes	yes	yes	yes	yes	yes	yes	yes	yes	yes	yes	yes	yes	yes	yes	yes	yes	yes	yes	yes	yes	yes	yes	yes	yes	yes	yes	yes
	O43143	HUMAN	yes	yes	yes	yes	yes	yes	yes	yes	yes	yes	yes	yes	yes	yes	yes	yes	yes	yes	yes	yes	yes	yes	yes	yes	yes	yes	yes	yes	yes	yes	yes	yes	yes	yes	yes	yes	yes	yes	yes	yes
	O43148	HUMAN	yes	yes	yes	yes	yes	yes	yes	yes	yes	yes	yes	yes	yes	yes	yes	yes	yes	yes	yes	yes	yes	yes	yes	yes	yes	yes	yes	yes	yes	yes	yes	yes	yes	yes	yes	yes	yes	yes	yes	yes
	O43149	HUMAN	no	no	no	no	no	no	no	no	no	no	no	no	no	no	no	no	no	no	no	no	no	yes	no	no	no	no	no	no	yes	no	no	no	yes	yes	no	no	no	no	no	no
	O43156	HUMAN	yes	yes	yes	yes	yes	yes	yes	yes	yes	yes	yes	yes	yes	yes	yes	yes	yes	yes	yes	yes	yes	yes	yes	yes	yes	yes	yes	yes	yes	yes	yes	yes	yes	yes	yes	yes	yes	yes	yes	yes
	O43159	HUMAN	yes	yes	yes	yes	yes	yes	yes	yes	yes	yes	yes	yes	yes	yes	yes	yes	yes	yes	yes	yes	yes	yes	yes	yes	yes	yes	yes	yes	yes	yes	yes	yes	yes	yes	yes	yes	yes	yes	yes	yes
	O43169	HUMAN	yes	yes	yes	yes	yes	yes	yes	yes	yes	yes	yes	yes	yes	yes	yes	yes	yes	yes	yes	yes	yes	yes	yes	yes	yes	yes	yes	yes	yes	yes	yes	yes	yes	yes	yes	yes	yes	yes	yes	yes
	O43172	HUMAN	yes	yes	yes	yes	yes	yes	yes	yes	yes	yes	yes	yes	yes	yes	yes	yes	yes	yes	yes	yes	yes	yes	yes	yes	yes	yes	yes	yes	yes	yes	yes	yes	yes	yes	yes	yes	yes	yes	yes	yes
	O43175	HUMAN	yes	yes	yes	yes	yes	yes	yes	yes	yes	yes	yes	yes	yes	yes	yes	yes	yes	yes	yes	yes	yes	yes	yes	yes	yes	yes	yes	yes	yes	yes	yes	yes	yes	yes	yes	yes	yes	yes	yes	yes
	O43181	HUMAN	yes	yes	yes	yes	yes	yes	yes	yes	yes	yes	yes	yes	yes	yes	yes	yes	yes	yes	yes	yes	yes	yes	yes	yes	yes	yes	yes	yes	yes	yes	yes	yes	yes	yes	yes	yes	yes	yes	yes	yes
	O43237	HUMAN	yes	yes	yes	yes	yes	yes	yes	yes	yes	yes	yes	yes	yes	yes	yes	yes	yes	yes	yes	yes	yes	yes	yes	yes	yes	yes	yes	yes	yes	yes	yes	yes	yes	yes	yes	yes	yes	yes	yes	yes
	O43242	HUMAN	yes	yes	yes	yes	yes	yes	yes	yes	yes	yes	yes	yes	yes	yes	yes	yes	yes	yes	yes	yes	yes	yes	yes	yes	yes	yes	yes	yes	yes	yes	yes	yes	yes	yes	yes	yes	yes	yes	yes	yes
	O43251	HUMAN	yes	yes	yes	yes	yes	yes	yes	yes	yes	yes	yes	yes	yes	yes	yes	yes	yes	yes	yes	yes	yes	yes	no	yes	yes	yes	yes	yes	yes	yes	yes	yes	yes	yes	yes	yes	yes	yes	yes	yes
	O43252	HUMAN	yes	yes	yes	yes	yes	yes	yes	yes	yes	yes	yes	yes	yes	yes	yes	yes	yes	yes	yes	yes	yes	yes	yes	yes	yes	yes	yes	yes	yes	yes	yes	yes	yes	yes	yes	yes	yes	yes	yes	yes
	O43264	HUMAN	yes	yes	yes	yes	yes	yes	yes	yes	yes	yes	yes	yes	yes	yes	yes	yes	yes	yes	yes	yes	yes	yes	yes	yes	yes	yes	yes	yes	yes	yes	yes	yes	yes	yes	yes	yes	yes	yes	yes	yes
	O43290	HUMAN	yes	yes	yes	yes	yes	yes	yes	yes	yes	yes	yes	yes	yes	yes	yes	yes	yes	yes	yes	yes	yes	yes	yes	yes	yes	yes	yes	yes	yes	yes	yes	yes	yes	yes	yes	yes	yes	yes	yes	yes
	O43292	HUMAN	yes	yes	yes	yes	yes	yes	yes	yes	yes	yes	yes	yes	yes	yes	yes	yes	yes	yes	yes	yes	yes	yes	yes	yes	yes	yes	yes	yes	yes	yes	yes	yes	yes	yes	yes	yes	yes	yes	yes	yes
	O43298	HUMAN	no	no	no	no	no	no	no	yes	no	no	no	no	no	no	yes	no	no	no	no	no	no	no	no	no	no	yes	no	no	yes	no	no	yes	yes	yes	yes	yes	yes	no	no	no
	O43299	HUMAN	no	no	no	no	no	no	no	yes	no	no	no	no	no	no	no	no	no	yes	no	no	yes	no	no	no	no	no	no	no	no	no	no	no	yes	no	no	yes	no	no	no	no
	O43314	HUMAN	yes	yes	yes	yes	yes	yes	yes	yes	yes	yes	yes	yes	yes	yes	yes	yes	yes	yes	yes	yes	yes	yes	yes	yes	yes	yes	yes	yes	no	yes	yes	no	yes	yes	yes	yes	yes	yes	yes	yes
	O43318	HUMAN	no	no	no	no	no	no	no	no	yes	yes	yes	yes	yes	no	no	no	no	no	no	no	yes	no	no	no	yes	no	no	yes	no	no	no	no	yes	no	no	no	yes	no	no	no
	O43324	HUMAN	yes	yes	yes	yes	yes	yes	yes	yes	yes	yes	yes	yes	yes	yes	yes	yes	yes	yes	yes	yes	yes	yes	yes	yes	yes	yes	yes	yes	yes	yes	yes	yes	yes	yes	yes	yes	yes	yes	yes	yes
	O43353	HUMAN	no	no	no	no	no	no	no	no	no	no	no	no	no	no	no	no	yes	no	no	no	no	no	yes	no	no	no	no	no	no	no	no	no	yes	no	no	no	no	no	no	no
	O43379	HUMAN	no	no	no	no	no	no	no	yes	no	no	no	no	no	no	no	no	yes	no	yes	no	no	no	no	no	no	yes	yes	yes	no	no	no	no	yes	no	no	no	yes	yes	no	yes
	O43390	HUMAN	yes	yes	yes	yes	yes	yes	yes	yes	yes	yes	yes	yes	yes	yes	yes	yes	yes	yes	yes	yes	yes	yes	yes	yes	yes	yes	yes	yes	yes	yes	yes	yes	yes	yes	yes	yes	yes	yes	yes	yes
	O43395	HUMAN	yes	yes	yes	yes	yes	yes	yes	yes	yes	yes	yes	yes	yes	yes	yes	yes	yes	yes	yes	yes	yes	yes	yes	yes	yes	yes	yes	yes	yes	yes	yes	yes	yes	yes	yes	yes	yes	yes	yes	yes
	O43396	HUMAN	yes	yes	yes	yes	yes	yes	yes	yes	yes	yes	yes	yes	yes	yes	yes	yes	yes	yes	yes	yes	yes	yes	yes	yes	yes	yes	yes	yes	yes	yes	yes	yes	yes	yes	yes	yes	yes	yes	yes	yes
	O43399	HUMAN	yes	yes	yes	yes	yes	yes	yes	yes	yes	yes	yes	yes	yes	yes	yes	yes	yes	yes	yes	yes	yes	yes	yes	yes	yes	yes	yes	yes	yes	yes	yes	yes	yes	yes	yes	yes	yes	yes	yes	yes
	O43402	HUMAN	yes	yes	yes	yes	yes	yes	yes	yes	yes	yes	yes	yes	yes	yes	yes	yes	yes	yes	yes	yes	yes	yes	yes	yes	yes	yes	yes	yes	yes	yes	yes	yes	yes	yes	yes	yes	yes	yes	yes	yes
	O43414	HUMAN	yes	yes	yes	yes	yes	yes	yes	yes	yes	yes	yes	yes	yes	yes	yes	yes	yes	yes	yes	yes	yes	yes	yes	yes	yes	yes	yes	yes	yes	yes	yes	yes	yes	yes	yes	yes	yes	yes	yes	yes
	O43422	HUMAN	no	yes	no	yes	no	no	no	no	yes	yes	yes	no	no	no	no	no	yes	yes	yes	yes	no	no	no	no	yes	yes	yes	yes	no	no	no	no	yes	yes	yes	yes	no	yes	no	no
	O43426	HUMAN	no	no	no	no	yes	yes	yes	yes	no	no	no	no	no	no	no	no	no	no	no	no	no	yes	yes	yes	no	no	yes	yes	no	yes	no	no	yes	yes	yes	yes	no	yes	yes	yes
	O43427	HUMAN	yes	yes	yes	yes	yes	yes	yes	yes	yes	yes	yes	yes	yes	yes	yes	yes	yes	yes	yes	yes	yes	yes	yes	yes	yes	yes	yes	yes	yes	yes	yes	yes	no	yes	yes	yes	yes	yes	yes	yes
	O43432	HUMAN	yes	yes	yes	yes	yes	yes	yes	yes	yes	yes	yes	yes	yes	yes	yes	yes	yes	yes	yes	yes	yes	yes	yes	yes	yes	yes	yes	yes	yes	yes	yes	yes	yes	yes	yes	yes	yes	yes	yes	yes
	O43447	HUMAN	yes	yes	yes	yes	yes	yes	yes	yes	yes	yes	yes	yes	yes	yes	yes	yes	yes	yes	yes	yes	yes	yes	yes	yes	yes	yes	yes	yes	yes	yes	yes	yes	yes	yes	yes	yes	yes	yes	yes	yes
	O43464	HUMAN	yes	yes	yes	no	yes	yes	yes	yes	yes	yes	yes	yes	yes	yes	yes	yes	yes	yes	yes	yes	yes	yes	yes	yes	yes	yes	yes	yes	yes	yes	yes	yes	yes	yes	yes	yes	yes	yes	yes	yes
	O43488	HUMAN	yes	yes	yes	yes	yes	yes	yes	yes	yes	yes	yes	yes	yes	yes	yes	yes	yes	yes	yes	yes	yes	yes	yes	yes	yes	yes	yes	yes	yes	yes	yes	yes	yes	yes	yes	yes	yes	yes	yes	yes
	O43491	HUMAN	yes	yes	yes	yes	yes	yes	yes	yes	yes	yes	yes	yes	yes	yes	yes	yes	yes	yes	yes	yes	yes	yes	yes	yes	yes	yes	yes	yes	yes	yes	yes	yes	yes	yes	yes	yes	yes	yes	yes	yes
	O43493	HUMAN	no	no	no	no	no	no	no	no	no	no	no	no	no	no	no	no	yes	no	no	no	no	no	no	no	no	no	no	no	no	no	no	no	no	no	no	no	no	no	no	no
	O43504	HUMAN	yes	yes	yes	yes	yes	yes	yes	yes	yes	yes	yes	yes	yes	yes	yes	yes	yes	yes	yes	yes	yes	yes	yes	yes	yes	yes	yes	yes	yes	yes	yes	yes	yes	yes	yes	yes	yes	yes	yes	yes
	O43567	HUMAN	no	no	no	no	no	no	no	no	no	no	no	no	no	no	no	no	no	no	no	no	no	no	no	no	no	no	no	no	no	no	no	no	no	no	no	yes	no	no	no	no
	O43583	HUMAN	yes	yes	yes	yes	yes	yes	yes	yes	yes	yes	yes	yes	yes	yes	yes	yes	yes	yes	yes	yes	yes	yes	yes	yes	yes	yes	yes	yes	yes	yes	yes	yes	yes	yes	yes	yes	yes	yes	yes	yes
	O43592	HUMAN	yes	yes	yes	yes	yes	yes	yes	yes	yes	yes	yes	yes	yes	yes	yes	yes	yes	yes	yes	yes	yes	yes	yes	yes	yes	yes	yes	yes	yes	yes	yes	yes	yes	yes	yes	yes	yes	yes	yes	yes
	O43598	HUMAN	yes	yes	yes	yes	yes	yes	yes	yes	yes	yes	yes	yes	yes	yes	yes	yes	yes	yes	yes	yes	yes	yes	yes	yes	yes	yes	yes	yes	yes	yes	yes	yes	yes	yes	yes	yes	yes	yes	yes	yes
	O43615	HUMAN	yes	yes	yes	yes	yes	yes	yes	yes	yes	yes	yes	yes	yes	yes	yes	yes	yes	yes	yes	yes	yes	yes	yes	yes	yes	yes	yes	yes	yes	yes	yes	yes	yes	yes	yes	yes	yes	yes	yes	yes
	O43617	HUMAN	yes	yes	yes	yes	yes	yes	yes	yes	yes	yes	yes	yes	yes	yes	yes	yes	yes	yes	yes	yes	yes	yes	yes	yes	yes	yes	yes	yes	yes	yes	yes	yes	yes	yes	yes	yes	yes	yes	yes	yes
	O43633	HUMAN	yes	yes	yes	yes	yes	yes	yes	yes	yes	no	yes	yes	yes	yes	yes	yes	yes	yes	yes	yes	yes	yes	yes	yes	yes	yes	yes	yes	yes	yes	yes	yes	yes	yes	yes	yes	yes	yes	yes	yes
	O43639	HUMAN	no	yes	no	no	no	yes	yes	yes	yes	yes	yes	yes	no	no	yes	no	no	no	no	yes	yes	yes	yes	yes	yes	no	no	no	no	no	no	no	yes	yes	yes	no	no	yes	yes	no
	O43660	HUMAN	yes	yes	yes	yes	yes	yes	yes	yes	yes	yes	yes	yes	yes	yes	yes	yes	yes	yes	yes	yes	yes	yes	yes	yes	yes	yes	yes	yes	yes	yes	yes	yes	yes	yes	yes	yes	yes	yes	yes	yes
	O43663	HUMAN	yes	yes	yes	yes	yes	yes	yes	no	yes	yes	yes	yes	yes	no	no	no	yes	yes	yes	yes	yes	yes	yes	yes	yes	yes	yes	yes	yes	no	yes	no	yes	yes	yes	yes	yes	yes	yes	yes
	O43665	HUMAN	no	no	no	no	no	no	no	no	no	no	no	no	yes	no	no	no	no	no	no	no	no	no	no	no	no	no	no	no	no	no	no	no	no	no	yes	no	no	no	no	no
	O43670	HUMAN	yes	yes	yes	yes	yes	yes	yes	yes	yes	yes	yes	yes	yes	yes	yes	yes	yes	yes	yes	yes	yes	yes	yes	yes	yes	yes	yes	yes	yes	yes	yes	yes	yes	yes	yes	yes	yes	yes	yes	yes
	O43674	HUMAN	yes	yes	yes	yes	yes	yes	yes	yes	yes	yes	yes	yes	yes	yes	yes	yes	yes	yes	yes	yes	yes	yes	yes	yes	yes	yes	yes	yes	yes	yes	yes	yes	yes	yes	yes	yes	yes	yes	yes	yes
	O43676	HUMAN	yes	yes	yes	yes	yes	yes	yes	yes	yes	yes	yes	yes	yes	yes	yes	yes	yes	yes	yes	yes	yes	yes	yes	yes	yes	yes	yes	yes	yes	yes	yes	yes	yes	yes	yes	yes	yes	yes	yes	yes
	O43677	HUMAN	no	no	no	no	no	no	no	no	no	no	no	no	no	no	no	no	no	no	no	no	no	yes	no	no	no	no	no	no	no	no	no	no	no	no	no	no	no	no	no	no
	O43678	HUMAN	yes	yes	yes	yes	yes	yes	yes	yes	yes	yes	yes	yes	yes	yes	yes	yes	yes	yes	yes	yes	yes	yes	yes	yes	yes	yes	yes	yes	yes	yes	yes	yes	yes	yes	yes	yes	yes	yes	yes	yes
	O43681	HUMAN	yes	yes	yes	yes	yes	yes	yes	yes	yes	yes	yes	yes	yes	yes	yes	yes	yes	yes	yes	yes	yes	yes	yes	yes	yes	yes	yes	yes	yes	yes	yes	yes	yes	yes	yes	yes	yes	yes	yes	yes
	O43684	HUMAN	yes	yes	yes	yes	yes	yes	yes	yes	yes	yes	yes	yes	yes	yes	yes	yes	yes	yes	yes	yes	yes	yes	yes	yes	yes	yes	yes	yes	yes	yes	yes	yes	yes	yes	yes	yes	yes	yes	yes	yes
	O43707	HUMAN	yes	yes	yes	yes	yes	yes	yes	yes	yes	yes	yes	yes	yes	yes	yes	yes	yes	yes	yes	yes	yes	yes	yes	yes	yes	yes	yes	yes	yes	yes	yes	yes	yes	yes	yes	yes	yes	yes	yes	yes
	O43708	HUMAN	yes	yes	yes	yes	yes	yes	yes	yes	yes	yes	yes	yes	yes	yes	yes	yes	yes	yes	yes	yes	no	no	no	yes	yes	yes	yes	yes	yes	yes	yes	yes	yes	yes	yes	yes	yes	yes	yes	yes
	O43709	HUMAN	yes	yes	yes	yes	yes	yes	yes	no	yes	yes	yes	yes	yes	yes	yes	yes	yes	yes	yes	yes	no	yes	no	no	yes	yes	yes	yes	yes	yes	yes	no	yes	yes	yes	yes	no	no	no	yes
	O43715	HUMAN	yes	yes	yes	yes	yes	yes	yes	yes	no	no	no	no	yes	yes	yes	yes	yes	yes	yes	yes	yes	yes	yes	yes	no	no	yes	yes	yes	yes	yes	no	yes	yes	yes	yes	yes	yes	yes	yes
	O43719	HUMAN	yes	yes	yes	yes	yes	yes	yes	yes	yes	yes	yes	yes	yes	yes	yes	yes	yes	yes	yes	yes	yes	yes	yes	yes	yes	yes	yes	yes	yes	yes	yes	yes	yes	yes	yes	yes	yes	yes	yes	yes
	O43747	HUMAN	yes	yes	yes	yes	yes	yes	yes	yes	yes	yes	yes	yes	yes	yes	yes	yes	yes	yes	yes	yes	yes	yes	yes	yes	yes	yes	yes	yes	yes	yes	yes	yes	yes	yes	yes	yes	yes	yes	yes	yes
	O43752	HUMAN	no	yes	no	no	no	no	no	yes	yes	yes	yes	yes	no	yes	no	no	yes	yes	yes	yes	yes	yes	yes	yes	yes	yes	yes	yes	yes	no	no	no	yes	yes	yes	yes	yes	yes	yes	yes
	O43760	HUMAN	yes	no	no	yes	no	no	no	yes	yes	yes	yes	yes	no	yes	yes	yes	yes	no	yes	yes	yes	yes	yes	yes	yes	yes	yes	no	yes	yes	yes	yes	yes	yes	yes	yes	yes	yes	yes	yes
	O43765	HUMAN	yes	yes	yes	yes	yes	yes	yes	yes	yes	yes	yes	yes	yes	yes	yes	yes	yes	yes	yes	yes	yes	yes	yes	yes	yes	yes	yes	yes	yes	yes	yes	yes	yes	yes	yes	yes	yes	yes	yes	yes
	O43768	HUMAN	yes	yes	yes	yes	yes	yes	yes	yes	yes	yes	yes	yes	yes	yes	yes	yes	yes	yes	yes	yes	yes	yes	yes	yes	yes	yes	yes	yes	yes	yes	yes	yes	yes	yes	yes	yes	yes	yes	yes	yes
	O43772	HUMAN	yes	yes	yes	yes	yes	yes	yes	yes	yes	yes	yes	yes	yes	yes	yes	yes	yes	yes	yes	yes	yes	yes	yes	yes	yes	yes	yes	yes	yes	yes	yes	yes	yes	yes	yes	yes	yes	yes	yes	yes
	O43776	HUMAN	yes	yes	yes	yes	yes	yes	yes	yes	yes	yes	yes	yes	yes	yes	yes	yes	yes	yes	yes	yes	yes	yes	yes	yes	yes	yes	yes	yes	yes	yes	yes	yes	yes	yes	yes	yes	yes	yes	yes	yes
	O43790;Q14533	HUMAN	yes	yes	no	no	yes	yes	yes	yes	yes	yes	no	no	no	no	no	no	yes	yes	yes	yes	no	yes	no	yes	no	yes	no	no	yes	yes	no	no	yes	yes	yes	yes	yes	yes	yes	no
	O43795	HUMAN	no	yes	yes	yes	yes	no	no	yes	yes	yes	yes	yes	yes	yes	no	no	yes	yes	yes	no	yes	yes	yes	yes	yes	yes	yes	yes	no	yes	yes	no	yes	yes	yes	yes	yes	yes	yes	yes
	O43808	HUMAN	yes	yes	yes	yes	yes	yes	yes	yes	yes	yes	yes	yes	yes	yes	yes	yes	yes	yes	yes	yes	no	no	no	yes	yes	yes	yes	yes	yes	yes	yes	no	yes	yes	yes	yes	yes	yes	yes	yes
	O43809	HUMAN	yes	yes	yes	yes	yes	yes	yes	yes	yes	yes	yes	yes	yes	yes	yes	yes	yes	yes	yes	yes	yes	yes	yes	yes	yes	yes	yes	yes	yes	yes	yes	yes	yes	yes	yes	yes	yes	yes	yes	yes
	O43813	HUMAN	yes	yes	yes	yes	yes	yes	yes	yes	yes	yes	yes	yes	yes	yes	yes	yes	yes	yes	yes	yes	yes	yes	yes	yes	yes	yes	yes	yes	yes	yes	yes	yes	yes	yes	yes	yes	yes	yes	yes	yes
	O43815	HUMAN	yes	yes	yes	yes	yes	yes	yes	yes	yes	yes	yes	yes	yes	yes	yes	yes	yes	yes	yes	yes	yes	yes	yes	yes	yes	yes	yes	yes	yes	yes	yes	yes	yes	yes	yes	yes	yes	yes	yes	yes
	O43818	HUMAN	yes	yes	yes	yes	yes	yes	yes	yes	yes	yes	yes	yes	yes	yes	yes	yes	yes	yes	yes	yes	yes	yes	yes	yes	yes	yes	yes	yes	yes	yes	yes	yes	yes	yes	yes	yes	yes	yes	yes	yes
	O43819	HUMAN	yes	yes	yes	yes	yes	yes	yes	no	yes	yes	yes	yes	yes	yes	yes	yes	yes	yes	yes	yes	yes	yes	yes	yes	yes	yes	yes	yes	yes	yes	yes	yes	yes	yes	yes	yes	yes	yes	yes	yes
	O43823	HUMAN	yes	yes	yes	yes	yes	yes	yes	yes	yes	yes	yes	yes	yes	yes	yes	yes	yes	yes	yes	yes	yes	yes	yes	yes	yes	yes	yes	yes	yes	yes	yes	yes	yes	yes	yes	yes	yes	yes	yes	yes
	O43824	HUMAN	no	yes	yes	yes	yes	yes	yes	yes	yes	yes	yes	yes	yes	yes	yes	no	yes	yes	yes	yes	yes	yes	yes	yes	yes	yes	yes	yes	yes	yes	yes	yes	yes	yes	yes	yes	yes	yes	yes	yes
	O43826	HUMAN	no	no	no	no	no	no	no	no	no	no	no	no	no	no	no	no	no	no	no	no	no	no	no	no	no	no	no	no	no	no	no	no	no	no	no	no	no	no	no	no
	O43837	HUMAN	yes	yes	yes	yes	yes	yes	yes	yes	yes	yes	yes	yes	yes	yes	yes	yes	yes	yes	yes	yes	yes	yes	yes	yes	yes	yes	yes	yes	yes	yes	yes	yes	yes	yes	yes	yes	yes	yes	yes	yes
	O43847	HUMAN	yes	yes	yes	yes	yes	yes	yes	yes	yes	yes	yes	yes	yes	yes	yes	yes	yes	yes	yes	yes	yes	yes	yes	yes	yes	yes	yes	yes	yes	yes	yes	yes	yes	yes	yes	yes	yes	yes	yes	yes
	O43852	HUMAN	yes	yes	yes	yes	yes	yes	yes	yes	yes	yes	yes	yes	yes	yes	yes	yes	yes	yes	yes	yes	yes	yes	yes	yes	yes	yes	yes	yes	yes	yes	yes	yes	yes	yes	yes	yes	yes	yes	yes	yes
	O43865	HUMAN	yes	yes	yes	yes	yes	yes	yes	yes	yes	yes	yes	yes	yes	yes	yes	yes	yes	yes	yes	yes	yes	yes	yes	yes	yes	yes	yes	yes	yes	yes	yes	yes	yes	yes	yes	yes	yes	yes	yes	yes
	O43896	HUMAN	yes	no	yes	no	yes	yes	yes	no	yes	yes	yes	yes	yes	yes	no	no	yes	yes	yes	yes	no	yes	no	no	yes	yes	yes	yes	no	no	no	no	yes	yes	yes	yes	yes	no	yes	yes
	O43913	HUMAN	yes	yes	yes	yes	yes	yes	yes	yes	yes	yes	yes	yes	yes	yes	yes	yes	yes	yes	yes	yes	yes	yes	yes	yes	yes	yes	yes	yes	yes	yes	yes	yes	yes	yes	yes	yes	yes	yes	yes	yes
	O43920	HUMAN	yes	yes	yes	yes	yes	yes	yes	yes	yes	yes	yes	yes	yes	yes	yes	yes	yes	yes	yes	yes	yes	yes	yes	yes	yes	yes	yes	yes	yes	yes	yes	yes	yes	yes	yes	yes	yes	yes	yes	yes
	O43924	HUMAN	no	yes	yes	yes	yes	yes	yes	yes	no	no	no	no	no	no	no	no	no	yes	no	no	no	yes	yes	yes	yes	yes	yes	no	yes	no	no	no	yes	yes	yes	yes	yes	yes	yes	yes
	O43929	HUMAN	yes	yes	yes	yes	yes	yes	yes	yes	yes	yes	yes	yes	yes	yes	yes	yes	yes	yes	yes	yes	yes	yes	yes	yes	yes	yes	yes	yes	yes	yes	yes	yes	yes	yes	yes	yes	yes	yes	yes	yes
	O60200	YEAST	no	no	no	yes	yes	no	no	yes	yes	yes	no	no	no	no	no	no	yes	no	no	no	yes	no	yes	no	yes	no	yes	no	yes	yes	yes	yes	yes	no	no	no	yes	yes	yes	yes
	O60216	HUMAN	yes	yes	yes	yes	yes	yes	yes	yes	yes	yes	yes	yes	yes	yes	yes	yes	yes	yes	yes	yes	yes	yes	yes	yes	yes	yes	yes	yes	yes	yes	yes	yes	yes	yes	yes	yes	yes	yes	yes	yes
	O60220	HUMAN	yes	yes	yes	yes	yes	yes	yes	yes	yes	yes	yes	yes	yes	yes	yes	yes	yes	yes	yes	yes	yes	yes	yes	yes	yes	yes	yes	yes	no	yes	yes	no	yes	yes	yes	yes	yes	yes	yes	yes
	O60231	HUMAN	yes	yes	yes	yes	yes	yes	yes	yes	yes	yes	yes	yes	yes	yes	yes	yes	yes	yes	yes	yes	yes	yes	yes	yes	yes	yes	yes	yes	yes	yes	yes	yes	yes	yes	yes	yes	yes	yes	yes	yes
	O60232	HUMAN	yes	yes	yes	yes	yes	yes	yes	yes	yes	yes	yes	yes	yes	yes	yes	yes	yes	yes	yes	yes	yes	yes	yes	yes	yes	yes	yes	yes	yes	yes	yes	yes	yes	yes	yes	yes	yes	yes	yes	yes
	O60234	HUMAN	yes	yes	yes	yes	yes	yes	yes	yes	yes	yes	yes	yes	no	yes	yes	yes	yes	yes	yes	yes	yes	yes	yes	yes	yes	yes	yes	yes	yes	yes	yes	yes	yes	yes	no	no	yes	yes	yes	yes
	O60244	HUMAN	no	no	yes	yes	yes	yes	yes	yes	yes	no	yes	no	no	yes	no	yes	no	no	yes	yes	no	no	no	no	no	no	no	no	no	yes	yes	no	yes	yes	yes	yes	yes	no	no	yes
	O60256	HUMAN	yes	yes	yes	yes	yes	yes	yes	yes	yes	yes	yes	yes	yes	yes	yes	yes	yes	yes	yes	yes	yes	yes	yes	yes	yes	yes	yes	yes	yes	yes	yes	yes	yes	yes	yes	yes	yes	yes	yes	yes
	O60264	HUMAN	yes	yes	yes	yes	yes	yes	yes	yes	yes	yes	yes	yes	yes	yes	yes	yes	yes	yes	yes	yes	yes	yes	yes	yes	yes	yes	yes	yes	yes	yes	yes	yes	yes	yes	yes	yes	yes	yes	yes	yes
	O60271	HUMAN	yes	yes	yes	yes	yes	yes	yes	yes	yes	yes	yes	yes	yes	yes	yes	yes	yes	yes	yes	yes	yes	yes	yes	yes	yes	yes	yes	yes	yes	yes	yes	yes	yes	yes	yes	yes	yes	yes	yes	yes
	O60287	HUMAN	yes	yes	yes	yes	yes	yes	yes	yes	yes	yes	yes	yes	yes	yes	yes	yes	yes	yes	yes	yes	yes	yes	yes	yes	yes	yes	yes	yes	yes	yes	yes	yes	yes	yes	yes	yes	yes	yes	yes	yes
	O60293	HUMAN	no	no	no	no	yes	yes	yes	no	yes	no	yes	yes	yes	yes	no	no	yes	yes	no	yes	no	no	no	yes	yes	yes	no	yes	no	no	no	no	yes	yes	yes	yes	yes	yes	yes	yes
	O60306	HUMAN	yes	yes	yes	yes	yes	yes	yes	yes	yes	yes	yes	yes	yes	yes	yes	yes	yes	yes	yes	yes	yes	yes	yes	yes	yes	yes	yes	yes	yes	yes	yes	yes	yes	yes	yes	yes	yes	yes	yes	yes
	O60308	HUMAN	yes	yes	yes	yes	no	no	no	no	no	no	no	yes	no	no	no	no	no	yes	yes	no	yes	yes	yes	yes	no	yes	yes	yes	no	yes	yes	no	yes	yes	no	yes	no	yes	yes	yes
	O60313	HUMAN	yes	yes	yes	yes	yes	yes	yes	yes	yes	yes	yes	yes	yes	yes	yes	yes	yes	yes	yes	yes	yes	yes	yes	yes	yes	yes	yes	yes	yes	yes	yes	yes	yes	yes	yes	yes	yes	yes	yes	yes
	O60318	HUMAN	yes	yes	yes	yes	yes	yes	yes	yes	yes	yes	yes	yes	yes	yes	yes	yes	yes	yes	yes	yes	yes	yes	yes	yes	yes	yes	yes	yes	yes	yes	yes	yes	yes	yes	yes	yes	yes	yes	yes	yes
	O60333	HUMAN	yes	yes	yes	yes	yes	yes	yes	yes	yes	yes	yes	yes	yes	yes	yes	yes	yes	yes	yes	yes	yes	yes	yes	yes	yes	yes	yes	yes	yes	yes	yes	no	yes	yes	yes	yes	yes	yes	yes	yes
	O60341	HUMAN	yes	yes	yes	yes	yes	yes	yes	yes	yes	yes	yes	yes	yes	yes	yes	yes	yes	yes	yes	yes	yes	yes	yes	yes	yes	yes	yes	yes	yes	yes	yes	yes	yes	yes	yes	yes	yes	yes	yes	yes
	O60343	HUMAN	yes	yes	yes	yes	yes	yes	yes	yes	yes	yes	yes	yes	yes	yes	yes	yes	yes	yes	yes	yes	yes	yes	yes	yes	yes	yes	yes	yes	yes	yes	yes	yes	yes	yes	yes	yes	yes	yes	yes	yes
	O60344	HUMAN	no	no	no	yes	no	yes	yes	no	yes	yes	yes	yes	no	no	no	no	yes	yes	yes	yes	no	yes	yes	yes	yes	yes	yes	yes	no	no	no	no	yes	yes	yes	yes	no	yes	yes	no
	O60427	HUMAN	yes	yes	yes	yes	yes	yes	yes	yes	yes	yes	yes	yes	yes	yes	yes	yes	yes	yes	yes	yes	yes	yes	yes	yes	yes	yes	yes	yes	yes	yes	yes	yes	yes	yes	yes	yes	yes	yes	yes	yes
	O60443	HUMAN	yes	yes	yes	yes	yes	yes	yes	yes	yes	yes	yes	yes	yes	yes	yes	no	yes	yes	yes	yes	yes	yes	yes	yes	yes	yes	yes	no	yes	yes	yes	no	yes	yes	yes	yes	yes	yes	yes	yes
	O60488	HUMAN	yes	yes	yes	yes	yes	yes	yes	yes	yes	yes	yes	yes	yes	yes	yes	yes	yes	yes	yes	yes	yes	yes	yes	yes	yes	yes	yes	yes	yes	yes	yes	yes	yes	yes	yes	yes	yes	yes	yes	yes
	O60493	HUMAN	yes	yes	yes	yes	yes	yes	yes	yes	yes	yes	yes	yes	yes	yes	yes	yes	yes	yes	yes	yes	yes	yes	yes	yes	yes	yes	yes	yes	yes	yes	yes	yes	yes	yes	yes	yes	yes	yes	yes	yes
	O60499	HUMAN	yes	yes	yes	yes	yes	yes	yes	yes	yes	yes	yes	yes	yes	yes	yes	yes	yes	yes	yes	yes	yes	yes	yes	yes	yes	yes	yes	yes	yes	yes	yes	yes	yes	yes	yes	yes	yes	yes	yes	yes
	O60502	HUMAN	yes	yes	yes	yes	yes	yes	yes	yes	yes	yes	yes	yes	yes	yes	yes	yes	yes	yes	yes	yes	yes	yes	yes	yes	yes	yes	yes	yes	yes	yes	yes	yes	yes	yes	yes	yes	yes	yes	yes	yes
	O60504	HUMAN	yes	yes	yes	yes	yes	yes	yes	yes	yes	yes	yes	yes	yes	yes	yes	yes	yes	yes	yes	yes	yes	yes	yes	yes	yes	yes	yes	yes	yes	yes	yes	yes	yes	yes	yes	yes	yes	yes	yes	yes
	O60506	HUMAN	yes	yes	yes	yes	yes	yes	yes	yes	yes	yes	yes	yes	yes	yes	yes	yes	yes	yes	yes	yes	yes	yes	yes	yes	yes	yes	yes	yes	yes	yes	yes	yes	yes	yes	yes	yes	yes	yes	yes	yes
	O60508	HUMAN	yes	yes	yes	yes	yes	yes	yes	yes	yes	yes	yes	yes	yes	yes	yes	yes	yes	yes	yes	yes	yes	yes	yes	yes	yes	yes	yes	yes	yes	yes	yes	yes	yes	yes	yes	yes	yes	yes	yes	yes
	O60518	HUMAN	yes	yes	yes	yes	yes	yes	yes	yes	yes	yes	yes	yes	yes	yes	yes	yes	yes	yes	yes	yes	yes	yes	yes	yes	yes	yes	yes	yes	yes	yes	yes	yes	yes	yes	yes	yes	yes	yes	yes	yes
	O60524	HUMAN	yes	yes	yes	yes	yes	yes	yes	yes	yes	yes	yes	yes	yes	yes	yes	yes	yes	yes	yes	yes	yes	yes	yes	yes	yes	yes	yes	yes	yes	yes	yes	yes	yes	yes	yes	yes	yes	yes	yes	yes
	O60547	HUMAN	yes	yes	yes	yes	yes	yes	yes	yes	yes	yes	yes	yes	yes	yes	yes	yes	yes	yes	yes	yes	yes	yes	yes	yes	yes	yes	yes	yes	yes	yes	yes	yes	yes	yes	yes	yes	yes	yes	yes	yes
	O60563	HUMAN	yes	yes	yes	yes	yes	yes	yes	yes	yes	yes	yes	yes	yes	yes	yes	yes	yes	yes	yes	yes	yes	yes	yes	yes	no	yes	yes	yes	yes	yes	yes	yes	yes	yes	yes	yes	yes	yes	yes	yes
	O60566	HUMAN	no	no	no	no	no	no	no	no	no	no	no	no	no	yes	no	yes	no	yes	no	yes	yes	yes	yes	yes	no	yes	no	yes	no	no	no	no	yes	no	yes	yes	yes	yes	no	yes
	O60568	HUMAN	yes	yes	yes	yes	yes	yes	yes	yes	yes	yes	yes	yes	yes	yes	yes	yes	yes	yes	yes	yes	yes	yes	yes	yes	yes	yes	yes	yes	yes	yes	yes	yes	yes	yes	yes	yes	yes	yes	yes	yes
	O60573	HUMAN	no	no	no	yes	yes	yes	yes	yes	no	yes	yes	yes	no	yes	yes	yes	yes	no	yes	yes	yes	yes	no	no	no	yes	yes	no	no	yes	yes	no	yes	yes	yes	yes	yes	yes	no	yes
	O60610	HUMAN	yes	yes	yes	yes	yes	yes	yes	yes	yes	yes	yes	yes	yes	yes	yes	yes	yes	yes	yes	yes	yes	yes	yes	yes	yes	yes	yes	yes	yes	yes	yes	yes	yes	yes	yes	yes	yes	yes	yes	yes
	O60613	HUMAN	yes	yes	yes	yes	yes	yes	yes	yes	yes	yes	yes	yes	yes	yes	yes	yes	yes	yes	yes	yes	yes	yes	yes	yes	yes	yes	yes	yes	yes	yes	yes	yes	yes	yes	yes	yes	yes	yes	yes	yes
	O60645	HUMAN	yes	yes	yes	yes	yes	no	no	yes	no	yes	no	no	yes	yes	no	yes	yes	yes	yes	no	yes	yes	yes	yes	yes	yes	yes	yes	yes	yes	yes	yes	yes	yes	yes	yes	yes	yes	yes	no
	O60658	HUMAN	no	yes	no	no	yes	yes	yes	yes	no	no	no	no	no	no	no	no	no	no	no	no	no	no	no	no	no	yes	no	yes	no	no	no	no	yes	yes	yes	no	no	no	no	no
	O60664	HUMAN	yes	yes	yes	yes	yes	yes	yes	yes	yes	yes	yes	yes	yes	yes	yes	yes	yes	yes	yes	yes	yes	yes	yes	yes	yes	yes	yes	yes	yes	yes	yes	yes	yes	yes	yes	yes	yes	yes	yes	yes
	O60669	HUMAN	no	no	no	no	no	no	no	no	no	no	no	no	no	no	no	no	no	no	no	no	no	yes	no	no	no	yes	no	no	no	no	no	no	no	no	no	no	no	no	no	no
	O60671	HUMAN	yes	yes	yes	yes	yes	yes	yes	yes	yes	yes	yes	yes	no	yes	yes	yes	yes	yes	yes	yes	yes	yes	yes	yes	yes	no	no	no	yes	yes	yes	yes	yes	yes	yes	yes	no	yes	yes	yes
	O60675	HUMAN	no	no	no	no	no	yes	yes	no	no	no	no	no	no	no	no	no	no	no	no	no	no	no	no	no	no	yes	yes	no	no	yes	no	no	no	no	no	yes	yes	yes	yes	no
	O60678	HUMAN	yes	yes	yes	yes	yes	yes	yes	yes	yes	yes	yes	yes	yes	yes	yes	yes	yes	yes	yes	yes	yes	yes	yes	yes	yes	yes	yes	yes	yes	yes	yes	yes	yes	yes	yes	yes	yes	yes	yes	yes
	O60684	HUMAN	yes	yes	yes	yes	yes	yes	yes	yes	yes	yes	yes	yes	yes	yes	yes	yes	yes	yes	yes	yes	yes	yes	yes	yes	yes	yes	yes	yes	yes	yes	yes	yes	yes	yes	yes	yes	yes	yes	yes	yes
	O60701	HUMAN	yes	yes	yes	yes	yes	yes	yes	yes	yes	yes	yes	yes	yes	yes	yes	yes	yes	yes	yes	yes	yes	yes	yes	yes	yes	yes	yes	yes	yes	yes	yes	yes	yes	yes	yes	yes	yes	yes	yes	yes
	O60716	HUMAN	yes	yes	yes	yes	yes	yes	yes	yes	yes	yes	yes	yes	yes	yes	yes	yes	yes	yes	yes	yes	yes	yes	yes	yes	yes	yes	yes	yes	yes	yes	yes	yes	yes	yes	yes	yes	yes	yes	yes	yes
	O60725	HUMAN	yes	yes	yes	yes	yes	yes	yes	no	yes	yes	yes	yes	yes	yes	yes	no	yes	yes	yes	yes	no	no	yes	no	yes	yes	yes	yes	yes	no	yes	no	yes	yes	yes	yes	yes	yes	yes	yes
	O60739	HUMAN	yes	yes	yes	yes	yes	yes	yes	yes	yes	yes	yes	yes	yes	yes	yes	yes	yes	yes	yes	yes	yes	yes	yes	yes	yes	yes	yes	yes	yes	yes	yes	yes	yes	yes	yes	yes	yes	yes	yes	yes
	O60749	HUMAN	yes	yes	yes	yes	yes	yes	yes	yes	yes	yes	yes	yes	yes	yes	yes	yes	yes	yes	yes	yes	yes	yes	yes	yes	yes	yes	yes	yes	yes	yes	yes	yes	yes	yes	yes	yes	yes	yes	yes	yes
	O60762	HUMAN	yes	yes	yes	yes	yes	yes	yes	yes	yes	yes	yes	yes	yes	yes	yes	yes	yes	yes	yes	yes	yes	yes	yes	yes	yes	yes	yes	yes	yes	yes	yes	yes	yes	yes	yes	yes	yes	yes	yes	yes
	O60763	HUMAN	yes	yes	yes	yes	yes	yes	yes	yes	yes	yes	yes	yes	yes	yes	yes	yes	yes	yes	yes	yes	yes	yes	yes	yes	yes	yes	yes	yes	yes	yes	yes	yes	yes	yes	yes	yes	yes	yes	yes	yes
	O60783	HUMAN	yes	yes	yes	yes	yes	yes	yes	yes	yes	yes	yes	yes	yes	yes	yes	yes	yes	yes	yes	yes	yes	yes	yes	yes	yes	yes	yes	yes	yes	yes	yes	yes	yes	yes	yes	yes	yes	yes	yes	yes
	O60784	HUMAN	yes	yes	yes	yes	yes	yes	yes	yes	yes	yes	yes	yes	yes	yes	yes	yes	yes	yes	yes	yes	yes	yes	yes	yes	yes	yes	yes	yes	yes	yes	yes	yes	yes	yes	yes	yes	yes	yes	yes	yes
	O60814;P57053;P58876;P62807;Q5QNW6;Q93079;Q99877;Q99879;Q99880	HUMAN	yes	yes	yes	yes	yes	yes	yes	yes	yes	yes	yes	yes	yes	yes	yes	yes	yes	yes	yes	yes	yes	yes	yes	yes	yes	yes	yes	yes	yes	yes	yes	yes	yes	yes	yes	yes	yes	yes	yes	yes
	O60825	HUMAN	yes	yes	yes	yes	yes	yes	yes	yes	yes	yes	yes	yes	yes	yes	no	yes	yes	yes	yes	yes	yes	yes	yes	yes	yes	yes	yes	yes	yes	yes	yes	yes	yes	yes	yes	yes	yes	yes	yes	yes
	O60826	HUMAN	yes	yes	yes	yes	yes	yes	yes	yes	yes	yes	yes	yes	yes	yes	yes	yes	yes	yes	yes	yes	yes	yes	yes	yes	yes	yes	yes	yes	yes	yes	yes	yes	yes	yes	yes	yes	yes	yes	yes	yes
	O60828	HUMAN	yes	yes	yes	yes	yes	yes	yes	yes	yes	yes	yes	yes	yes	yes	yes	yes	yes	yes	yes	yes	yes	yes	yes	yes	yes	yes	yes	yes	yes	yes	yes	yes	yes	yes	yes	yes	yes	yes	yes	yes
	O60830	HUMAN	yes	yes	yes	yes	yes	yes	yes	yes	yes	yes	yes	yes	yes	yes	yes	yes	yes	yes	yes	yes	yes	yes	no	yes	yes	yes	yes	yes	yes	yes	yes	yes	yes	yes	yes	yes	yes	yes	yes	yes
	O60832	HUMAN	yes	yes	yes	yes	yes	yes	yes	yes	yes	yes	yes	yes	yes	yes	yes	yes	yes	yes	yes	yes	yes	yes	yes	yes	yes	yes	yes	yes	yes	yes	yes	yes	yes	yes	yes	yes	yes	yes	yes	yes
	O60841	HUMAN	yes	yes	yes	yes	yes	yes	yes	yes	yes	yes	yes	yes	yes	yes	yes	yes	yes	yes	yes	yes	yes	yes	yes	yes	yes	yes	yes	yes	yes	yes	yes	yes	yes	yes	yes	yes	yes	yes	yes	yes
	O60858	HUMAN	no	no	no	no	no	no	no	no	no	no	no	no	no	no	no	no	no	no	no	no	no	no	no	no	no	no	no	no	no	no	no	no	no	no	no	no	no	no	no	no
	O60869	HUMAN	yes	yes	yes	yes	yes	yes	yes	yes	yes	yes	yes	yes	yes	yes	yes	yes	yes	yes	yes	yes	yes	yes	yes	yes	yes	yes	yes	yes	yes	yes	yes	yes	yes	yes	yes	yes	yes	yes	yes	yes
	O60870	HUMAN	no	no	no	yes	yes	yes	yes	yes	no	yes	yes	yes	yes	no	no	no	no	yes	yes	yes	yes	yes	no	yes	yes	yes	yes	yes	no	no	no	no	yes	yes	yes	yes	yes	yes	yes	yes
	O60879	HUMAN	yes	yes	yes	yes	yes	yes	yes	yes	yes	yes	yes	yes	yes	yes	yes	yes	yes	yes	yes	yes	yes	yes	yes	yes	yes	yes	yes	yes	yes	yes	yes	yes	yes	yes	yes	yes	yes	yes	yes	yes
	O60884	HUMAN	yes	yes	yes	yes	yes	yes	yes	yes	yes	yes	yes	yes	yes	yes	yes	yes	yes	yes	yes	yes	yes	yes	yes	yes	yes	yes	yes	yes	yes	yes	yes	yes	yes	yes	yes	yes	yes	yes	yes	yes
	O60885	HUMAN	yes	yes	yes	yes	yes	yes	yes	yes	yes	yes	yes	yes	yes	yes	yes	yes	yes	yes	yes	yes	yes	yes	yes	yes	yes	yes	yes	yes	yes	yes	yes	yes	yes	yes	yes	yes	yes	yes	yes	yes
	O60888	HUMAN	yes	yes	yes	yes	yes	yes	yes	yes	yes	yes	yes	yes	yes	yes	yes	yes	yes	yes	yes	yes	yes	yes	yes	yes	yes	yes	yes	yes	yes	yes	yes	yes	yes	yes	yes	yes	yes	yes	yes	yes
	O60907	HUMAN	yes	yes	yes	yes	yes	yes	yes	yes	yes	yes	yes	yes	yes	yes	yes	yes	yes	yes	yes	yes	yes	yes	yes	yes	yes	yes	yes	yes	yes	yes	yes	yes	yes	yes	yes	yes	yes	yes	yes	yes
	O60921	HUMAN	yes	no	no	yes	yes	no	no	yes	yes	yes	yes	yes	no	no	no	no	yes	yes	no	no	no	yes	yes	yes	yes	yes	yes	yes	yes	yes	no	yes	yes	yes	yes	no	yes	yes	no	no
	O60925	HUMAN	yes	yes	yes	yes	yes	yes	yes	yes	yes	yes	yes	yes	yes	yes	yes	yes	yes	yes	yes	yes	yes	yes	yes	yes	yes	yes	yes	yes	yes	yes	yes	yes	yes	yes	yes	yes	yes	yes	yes	yes
	O60927	HUMAN	no	no	no	no	yes	no	no	no	no	no	no	no	no	no	no	no	no	no	no	no	no	yes	yes	yes	no	no	yes	yes	yes	no	no	no	yes	yes	no	no	no	no	no	yes
	O60934	HUMAN	yes	yes	yes	yes	yes	yes	yes	yes	yes	yes	yes	yes	yes	yes	yes	yes	yes	yes	yes	yes	yes	yes	yes	yes	yes	yes	yes	yes	yes	yes	yes	yes	yes	yes	yes	yes	yes	yes	yes	yes
	O60936	HUMAN	no	yes	yes	yes	yes	yes	yes	yes	no	no	no	no	no	no	no	yes	yes	no	no	yes	no	no	no	no	no	yes	yes	yes	yes	yes	yes	yes	no	yes	yes	yes	no	yes	yes	no
	O60942	HUMAN	yes	yes	yes	yes	yes	yes	yes	yes	yes	yes	yes	yes	yes	yes	yes	yes	yes	yes	yes	yes	yes	yes	yes	yes	yes	yes	yes	yes	yes	yes	yes	yes	yes	yes	yes	yes	yes	yes	yes	yes
	O74700	YEAST	yes	yes	yes	yes	yes	yes	yes	yes	yes	yes	yes	yes	yes	yes	yes	yes	yes	yes	yes	yes	yes	yes	yes	yes	yes	yes	yes	yes	yes	yes	yes	yes	yes	yes	yes	yes	yes	yes	yes	yes
	O75027	HUMAN	yes	yes	yes	yes	yes	yes	yes	yes	yes	yes	yes	yes	yes	yes	yes	yes	yes	yes	yes	yes	yes	yes	yes	yes	yes	yes	yes	yes	yes	yes	yes	yes	yes	yes	yes	yes	yes	yes	yes	yes
	O75044	HUMAN	no	yes	yes	yes	no	no	no	no	yes	yes	yes	yes	no	yes	no	yes	yes	no	yes	yes	no	yes	yes	no	yes	no	yes	yes	yes	yes	yes	yes	no	yes	yes	yes	no	yes	yes	yes
	O75083	HUMAN	yes	yes	yes	yes	yes	yes	yes	yes	yes	yes	yes	yes	yes	yes	yes	yes	yes	yes	yes	yes	yes	yes	yes	yes	yes	yes	yes	yes	yes	yes	yes	yes	yes	yes	yes	yes	yes	yes	yes	yes
	O75116	HUMAN	yes	yes	yes	yes	yes	yes	yes	yes	yes	yes	yes	yes	yes	yes	yes	yes	yes	yes	yes	yes	yes	yes	yes	yes	yes	yes	yes	yes	yes	yes	yes	yes	yes	yes	yes	yes	yes	yes	yes	yes
	O75122	HUMAN	yes	yes	yes	yes	yes	yes	yes	yes	yes	yes	yes	yes	yes	yes	yes	yes	yes	yes	yes	yes	yes	yes	yes	yes	yes	yes	yes	yes	yes	yes	yes	yes	yes	yes	yes	yes	yes	yes	yes	yes
	O75127	HUMAN	yes	yes	yes	yes	yes	yes	yes	yes	no	yes	no	no	yes	no	no	yes	yes	no	no	yes	yes	yes	yes	yes	no	no	no	no	yes	yes	yes	yes	yes	yes	yes	yes	yes	no	yes	yes
	O75146	HUMAN	no	yes	yes	no	yes	yes	yes	yes	no	no	no	no	yes	yes	no	yes	no	yes	yes	no	yes	yes	yes	yes	no	no	no	yes	no	no	no	yes	yes	yes	yes	yes	no	no	yes	yes
	O75150	HUMAN	yes	yes	yes	yes	yes	yes	yes	yes	yes	yes	yes	yes	yes	yes	yes	yes	yes	yes	yes	yes	yes	yes	yes	yes	yes	yes	yes	yes	yes	yes	yes	yes	yes	yes	yes	yes	yes	yes	yes	yes
	O75152	HUMAN	yes	yes	yes	yes	yes	yes	yes	yes	yes	yes	yes	yes	yes	yes	yes	yes	yes	yes	yes	yes	yes	yes	yes	yes	yes	yes	yes	yes	yes	yes	yes	yes	yes	yes	yes	yes	yes	yes	yes	yes
	O75153	HUMAN	yes	yes	yes	yes	yes	yes	yes	yes	yes	yes	yes	yes	yes	yes	yes	yes	yes	yes	yes	yes	yes	yes	yes	yes	yes	yes	yes	yes	yes	yes	yes	yes	yes	yes	yes	yes	yes	yes	yes	yes
	O75157	HUMAN	no	no	no	no	no	no	no	no	no	no	no	no	no	no	no	no	no	no	no	no	no	no	no	no	no	no	no	no	no	no	no	no	no	no	no	no	no	no	no	no
	O75165	HUMAN	yes	yes	yes	yes	yes	yes	yes	yes	yes	yes	yes	yes	yes	yes	yes	yes	yes	yes	yes	yes	yes	yes	yes	yes	yes	yes	yes	yes	yes	yes	yes	yes	yes	yes	yes	yes	yes	yes	yes	yes
	O75170	HUMAN	yes	no	no	yes	no	no	no	no	yes	yes	yes	yes	no	no	no	no	yes	yes	yes	yes	no	no	no	no	yes	no	no	yes	no	no	no	no	no	no	no	no	no	no	no	no
	O75175	HUMAN	no	yes	yes	yes	yes	yes	yes	yes	yes	yes	yes	yes	no	no	no	yes	yes	yes	yes	no	yes	yes	no	yes	yes	yes	yes	yes	yes	yes	yes	yes	yes	yes	yes	yes	yes	yes	yes	yes
	O75179	HUMAN	yes	yes	yes	yes	yes	yes	yes	yes	yes	yes	yes	yes	yes	yes	yes	yes	yes	yes	yes	yes	yes	yes	yes	yes	yes	yes	yes	yes	yes	yes	yes	yes	yes	yes	yes	yes	yes	yes	yes	yes
	O75190	HUMAN	no	no	no	no	no	no	no	no	no	no	no	no	no	no	no	no	yes	no	no	no	no	no	no	no	no	no	no	no	no	no	no	no	yes	yes	no	no	no	no	no	no
	O75208	HUMAN	yes	yes	yes	yes	yes	yes	yes	yes	yes	yes	yes	yes	yes	yes	yes	yes	yes	yes	yes	yes	yes	yes	yes	yes	yes	yes	yes	yes	yes	yes	yes	yes	yes	yes	yes	yes	yes	yes	yes	yes
	O75223	HUMAN	yes	yes	yes	yes	yes	yes	yes	yes	yes	yes	yes	yes	yes	yes	yes	yes	yes	yes	yes	yes	yes	yes	yes	yes	yes	yes	yes	yes	yes	yes	yes	yes	yes	yes	yes	yes	yes	yes	yes	yes
	O75251	HUMAN	yes	yes	yes	yes	yes	yes	yes	yes	yes	yes	yes	yes	yes	yes	yes	yes	yes	yes	yes	yes	yes	yes	yes	yes	yes	yes	yes	yes	yes	yes	yes	yes	yes	yes	yes	yes	yes	yes	yes	yes
	O75306	HUMAN	yes	yes	yes	yes	yes	yes	yes	yes	yes	yes	yes	yes	yes	yes	yes	yes	yes	yes	yes	yes	yes	yes	yes	yes	yes	yes	yes	yes	yes	yes	yes	yes	yes	yes	yes	yes	yes	yes	yes	yes
	O75312	HUMAN	yes	yes	yes	yes	yes	yes	yes	yes	yes	yes	yes	yes	yes	yes	yes	yes	yes	yes	yes	yes	yes	yes	yes	yes	yes	yes	yes	yes	yes	yes	yes	yes	yes	yes	yes	yes	yes	yes	yes	yes
	O75323	HUMAN	yes	yes	yes	yes	yes	yes	yes	yes	yes	yes	yes	yes	no	yes	yes	yes	yes	yes	yes	yes	yes	yes	yes	yes	yes	yes	yes	yes	yes	yes	yes	yes	yes	yes	yes	yes	yes	yes	yes	yes
	O75340	HUMAN	yes	yes	yes	yes	yes	yes	yes	yes	yes	yes	yes	yes	yes	yes	yes	yes	yes	yes	yes	yes	yes	yes	yes	yes	yes	yes	yes	yes	yes	yes	yes	yes	yes	yes	yes	yes	yes	yes	yes	yes
	O75347	HUMAN	yes	yes	yes	yes	yes	yes	yes	yes	yes	yes	yes	yes	yes	yes	yes	yes	yes	yes	yes	yes	yes	yes	yes	yes	yes	yes	yes	yes	yes	yes	yes	yes	yes	yes	yes	yes	yes	yes	yes	yes
	O75348	HUMAN	yes	yes	no	no	yes	yes	yes	yes	yes	yes	yes	yes	no	yes	yes	no	yes	no	no	no	no	no	no	no	yes	yes	yes	yes	no	yes	yes	no	yes	no	no	no	no	no	yes	yes
	O75351	HUMAN	yes	yes	yes	yes	yes	yes	yes	yes	yes	yes	yes	yes	yes	yes	yes	yes	yes	yes	yes	yes	yes	yes	yes	yes	yes	yes	yes	yes	yes	yes	yes	yes	yes	yes	yes	yes	yes	yes	yes	yes
	O75352	HUMAN	yes	yes	yes	yes	yes	yes	yes	yes	yes	yes	yes	yes	yes	yes	yes	yes	yes	yes	yes	yes	yes	yes	yes	yes	yes	yes	yes	yes	yes	yes	yes	yes	yes	yes	yes	yes	yes	yes	yes	yes
	O75367	HUMAN	yes	yes	yes	yes	yes	yes	yes	yes	yes	yes	yes	yes	yes	yes	yes	yes	yes	yes	yes	yes	yes	yes	yes	yes	yes	yes	yes	yes	yes	yes	yes	yes	yes	yes	yes	yes	yes	yes	yes	yes
	O75368	HUMAN	yes	yes	yes	yes	yes	yes	yes	yes	yes	yes	yes	yes	yes	yes	yes	yes	yes	yes	yes	yes	yes	yes	yes	yes	yes	yes	yes	yes	yes	yes	yes	yes	yes	yes	yes	yes	yes	yes	yes	yes
	O75369	HUMAN	yes	yes	yes	yes	yes	yes	yes	yes	yes	yes	yes	yes	yes	yes	yes	yes	yes	yes	yes	yes	yes	yes	yes	yes	yes	yes	yes	yes	yes	yes	yes	yes	yes	yes	yes	yes	yes	yes	yes	yes
	O75376	HUMAN	yes	yes	yes	yes	yes	yes	yes	yes	yes	yes	yes	yes	yes	yes	yes	yes	no	no	no	no	yes	yes	yes	yes	yes	yes	yes	yes	yes	yes	yes	yes	yes	yes	yes	yes	yes	yes	yes	yes
	O75380	HUMAN	yes	yes	yes	yes	yes	yes	yes	no	no	no	no	no	no	no	no	yes	yes	yes	yes	yes	yes	yes	no	yes	no	yes	no	no	no	yes	yes	no	yes	yes	yes	yes	yes	yes	yes	yes
	O75381	HUMAN	yes	yes	yes	yes	yes	yes	yes	yes	yes	yes	yes	yes	yes	yes	yes	yes	yes	yes	yes	yes	yes	yes	yes	yes	yes	yes	yes	yes	yes	yes	yes	yes	yes	yes	yes	yes	yes	yes	yes	yes
	O75385	HUMAN	no	no	no	yes	yes	yes	yes	yes	no	no	no	no	no	no	no	yes	no	no	no	no	no	yes	yes	yes	no	no	no	no	no	no	no	no	no	no	no	no	no	no	no	no
	O75390	HUMAN	yes	yes	yes	yes	yes	yes	yes	yes	yes	yes	yes	yes	yes	yes	yes	yes	yes	yes	yes	yes	yes	yes	yes	yes	yes	yes	yes	yes	yes	yes	yes	yes	yes	yes	yes	yes	yes	yes	yes	yes
	O75391	HUMAN	yes	yes	yes	yes	yes	yes	yes	yes	yes	yes	yes	yes	yes	yes	yes	yes	yes	yes	yes	yes	yes	yes	yes	yes	yes	yes	yes	yes	yes	yes	yes	yes	yes	yes	yes	yes	yes	yes	yes	yes
	O75394	HUMAN	yes	yes	no	yes	yes	yes	yes	no	no	yes	no	yes	no	no	no	no	no	no	no	no	no	yes	yes	no	yes	yes	yes	yes	yes	yes	no	no	yes	yes	no	yes	yes	no	no	yes
	O75396	HUMAN	yes	yes	yes	yes	yes	yes	yes	yes	yes	yes	yes	yes	yes	yes	yes	yes	yes	yes	yes	yes	yes	yes	yes	yes	yes	yes	yes	yes	yes	yes	yes	yes	yes	yes	yes	yes	yes	yes	yes	yes
	O75400	HUMAN	yes	yes	yes	yes	yes	yes	yes	yes	yes	yes	yes	yes	yes	yes	yes	yes	yes	yes	yes	yes	yes	yes	yes	yes	yes	yes	yes	yes	yes	yes	yes	yes	yes	yes	yes	yes	yes	yes	yes	yes
	O75410	HUMAN	no	no	no	no	yes	yes	yes	yes	no	no	no	yes	yes	yes	no	no	no	no	yes	no	yes	yes	yes	yes	no	yes	no	no	no	no	yes	no	no	yes	yes	yes	yes	yes	yes	yes
	O75414	HUMAN	no	no	yes	yes	no	no	no	yes	yes	yes	yes	yes	no	no	no	yes	no	yes	yes	yes	no	yes	yes	yes	no	yes	yes	no	no	yes	yes	yes	yes	no	no	no	yes	no	yes	yes
	O75419	HUMAN	no	no	no	no	no	no	no	no	yes	no	no	yes	no	yes	yes	no	no	no	no	no	no	no	no	no	no	no	no	no	yes	yes	yes	no	yes	no	no	no	yes	no	yes	no
	O75431	HUMAN	yes	no	yes	yes	yes	yes	yes	no	yes	yes	yes	yes	no	no	yes	yes	yes	yes	yes	yes	yes	yes	yes	yes	yes	yes	yes	yes	yes	yes	yes	yes	yes	yes	yes	yes	yes	yes	yes	yes
	O75436	HUMAN	yes	yes	yes	yes	yes	yes	yes	yes	yes	yes	yes	yes	yes	yes	yes	yes	yes	yes	yes	yes	yes	yes	yes	yes	yes	yes	yes	yes	yes	yes	yes	yes	yes	yes	yes	yes	yes	yes	yes	yes
	O75438	HUMAN	yes	yes	yes	yes	yes	yes	yes	yes	yes	yes	yes	yes	yes	yes	yes	yes	yes	yes	yes	yes	yes	yes	yes	yes	yes	yes	yes	yes	yes	yes	yes	yes	yes	yes	yes	yes	yes	yes	yes	yes
	O75439	HUMAN	yes	yes	yes	yes	yes	yes	yes	yes	yes	yes	yes	yes	yes	yes	yes	yes	yes	yes	yes	yes	yes	yes	yes	yes	yes	yes	yes	yes	yes	yes	yes	yes	yes	yes	yes	yes	yes	yes	yes	yes
	O75446	HUMAN	no	no	no	no	no	no	no	no	no	yes	no	no	no	no	no	no	no	no	no	no	no	no	no	no	no	no	no	no	no	no	no	no	no	no	no	no	no	no	no	no
	O75448	HUMAN	yes	yes	yes	yes	yes	yes	yes	yes	yes	yes	yes	yes	yes	yes	yes	no	yes	yes	yes	yes	yes	yes	yes	yes	yes	yes	yes	yes	yes	no	yes	no	yes	yes	yes	no	yes	yes	yes	yes
	O75449	HUMAN	no	no	no	no	no	no	no	no	no	no	no	no	no	no	no	no	no	no	no	no	no	no	no	no	no	no	no	no	no	yes	no	no	yes	no	yes	no	no	no	no	no
	O75475	HUMAN	yes	yes	yes	yes	yes	yes	yes	yes	yes	yes	yes	yes	yes	yes	yes	yes	yes	yes	yes	yes	yes	yes	yes	yes	yes	yes	yes	yes	yes	yes	yes	yes	yes	yes	yes	yes	yes	yes	yes	yes
	O75477	HUMAN	yes	yes	yes	yes	yes	yes	yes	yes	yes	yes	yes	yes	yes	yes	yes	yes	yes	yes	yes	yes	yes	yes	yes	yes	yes	yes	yes	yes	yes	yes	yes	yes	yes	yes	yes	yes	yes	yes	yes	yes
	O75478	HUMAN	yes	no	no	no	no	yes	yes	no	no	no	no	no	no	no	no	no	yes	yes	yes	no	no	no	no	no	yes	no	no	no	no	no	no	no	yes	no	no	no	yes	yes	yes	no
	O75486	HUMAN	no	no	no	no	no	no	no	no	no	no	no	no	no	no	no	no	no	no	no	no	no	no	no	no	no	yes	no	no	no	no	no	no	no	no	no	no	no	no	no	no
	O75489	HUMAN	yes	yes	yes	yes	yes	yes	yes	yes	yes	yes	yes	yes	yes	yes	yes	yes	yes	yes	yes	yes	yes	yes	yes	yes	yes	yes	yes	yes	yes	yes	yes	yes	yes	yes	yes	yes	yes	yes	yes	yes
	O75494	HUMAN	yes	yes	yes	yes	yes	yes	yes	yes	yes	yes	yes	yes	yes	yes	yes	yes	yes	yes	yes	yes	yes	yes	yes	yes	yes	yes	yes	yes	yes	yes	yes	yes	yes	yes	yes	yes	yes	yes	yes	yes
	O75506	HUMAN	no	yes	yes	yes	yes	yes	yes	no	yes	yes	yes	yes	yes	yes	no	yes	no	no	yes	yes	yes	yes	yes	yes	no	no	yes	no	yes	yes	yes	yes	yes	yes	yes	yes	yes	yes	yes	yes
	O75521	HUMAN	yes	yes	yes	yes	yes	yes	yes	yes	yes	yes	yes	yes	yes	yes	yes	yes	yes	yes	yes	yes	yes	yes	yes	yes	yes	yes	yes	yes	yes	yes	yes	yes	yes	yes	yes	yes	yes	yes	yes	yes
	O75528	HUMAN	no	no	no	no	no	no	no	no	no	no	no	no	no	no	no	no	no	no	no	no	no	no	no	no	yes	no	no	no	no	no	no	no	no	no	no	no	no	no	no	no
	O75530	HUMAN	yes	yes	yes	yes	yes	yes	yes	yes	yes	yes	yes	yes	yes	yes	yes	yes	yes	yes	yes	yes	yes	yes	yes	yes	yes	yes	yes	yes	yes	yes	yes	yes	yes	yes	yes	yes	yes	yes	yes	yes
	O75531	HUMAN	yes	yes	yes	yes	yes	yes	yes	yes	yes	yes	yes	yes	yes	yes	yes	yes	yes	yes	yes	yes	yes	yes	yes	yes	yes	yes	yes	yes	yes	yes	yes	yes	yes	yes	yes	yes	yes	yes	yes	yes
	O75533	HUMAN	yes	yes	yes	yes	yes	yes	yes	yes	yes	yes	yes	yes	yes	yes	yes	yes	yes	yes	yes	yes	yes	yes	yes	yes	yes	yes	yes	yes	yes	yes	yes	yes	yes	yes	yes	yes	yes	yes	yes	yes
	O75534	HUMAN	yes	yes	yes	yes	yes	yes	yes	yes	yes	yes	yes	yes	yes	yes	yes	yes	yes	yes	yes	yes	yes	yes	yes	yes	yes	yes	yes	yes	yes	yes	yes	yes	yes	yes	yes	yes	yes	yes	yes	yes
	O75554	HUMAN	no	yes	yes	yes	no	no	no	no	no	no	no	yes	no	yes	no	yes	no	no	no	no	yes	no	yes	yes	no	no	no	no	no	yes	yes	no	no	no	yes	yes	no	yes	no	no
	O75569	HUMAN	yes	yes	yes	yes	yes	yes	yes	yes	yes	yes	yes	yes	yes	yes	yes	yes	yes	yes	yes	yes	yes	yes	yes	yes	yes	yes	yes	yes	yes	yes	yes	yes	yes	yes	yes	yes	yes	yes	yes	yes
	O75575	HUMAN	no	no	no	no	no	no	no	no	no	no	no	no	no	no	no	no	no	no	no	no	no	no	no	no	no	no	no	no	no	no	no	no	no	no	no	no	no	no	no	no
	O75582	HUMAN	yes	yes	yes	yes	yes	yes	yes	yes	yes	yes	yes	yes	no	no	no	yes	yes	no	yes	yes	yes	yes	yes	yes	yes	yes	yes	yes	yes	yes	yes	no	yes	yes	yes	yes	yes	yes	yes	yes
	O75586	HUMAN	yes	yes	yes	yes	yes	no	no	yes	yes	yes	yes	yes	no	yes	no	no	no	yes	yes	yes	yes	yes	yes	yes	no	yes	yes	yes	no	no	no	no	no	yes	yes	yes	no	no	yes	yes
	O75592	HUMAN	yes	yes	yes	yes	yes	yes	yes	yes	yes	yes	yes	yes	yes	yes	yes	yes	yes	yes	yes	yes	yes	yes	yes	yes	yes	yes	yes	yes	yes	yes	yes	no	yes	yes	yes	yes	yes	yes	yes	yes
	O75607	HUMAN	yes	yes	yes	yes	yes	yes	yes	yes	yes	yes	yes	yes	yes	yes	yes	yes	yes	yes	yes	yes	yes	yes	yes	yes	yes	yes	yes	yes	yes	yes	yes	yes	yes	yes	yes	yes	yes	yes	yes	yes
	O75608	HUMAN	yes	yes	yes	yes	yes	yes	yes	yes	yes	yes	yes	yes	yes	yes	yes	yes	yes	yes	yes	yes	yes	yes	yes	yes	yes	yes	yes	yes	yes	yes	yes	yes	yes	yes	yes	yes	yes	yes	yes	yes
	O75616	HUMAN	yes	yes	yes	yes	yes	yes	yes	yes	yes	yes	yes	yes	yes	yes	yes	yes	yes	yes	yes	yes	yes	yes	yes	yes	yes	yes	yes	yes	yes	yes	yes	yes	yes	yes	yes	yes	yes	yes	yes	yes
	O75629	HUMAN	yes	yes	yes	yes	yes	yes	yes	no	yes	yes	yes	yes	no	yes	no	no	yes	yes	yes	yes	no	no	no	no	yes	yes	yes	yes	no	yes	yes	no	no	yes	yes	no	yes	yes	yes	yes
	O75643	HUMAN	yes	yes	yes	yes	yes	yes	yes	yes	yes	yes	yes	yes	yes	yes	yes	yes	yes	yes	yes	yes	yes	yes	yes	yes	yes	yes	yes	yes	yes	yes	yes	yes	yes	yes	yes	yes	yes	yes	yes	yes
	O75648	HUMAN	no	no	no	yes	no	no	no	no	no	no	no	no	no	no	no	no	no	no	no	no	no	no	no	no	no	no	no	no	no	no	no	no	no	no	yes	no	no	no	no	no
	O75663	HUMAN	yes	yes	yes	yes	yes	yes	yes	yes	yes	yes	yes	yes	yes	yes	yes	yes	yes	yes	yes	yes	yes	yes	yes	yes	yes	yes	yes	yes	yes	yes	yes	yes	yes	yes	yes	yes	yes	yes	yes	yes
	O75665	HUMAN	no	yes	yes	yes	yes	yes	yes	yes	no	no	yes	no	yes	yes	yes	yes	yes	no	yes	yes	yes	yes	yes	yes	yes	yes	no	no	yes	yes	yes	yes	yes	yes	yes	yes	yes	yes	no	yes
	O75676	HUMAN	yes	yes	no	yes	yes	yes	yes	yes	yes	yes	yes	yes	yes	yes	yes	yes	yes	yes	yes	yes	no	no	yes	yes	no	yes	no	yes	yes	yes	yes	yes	yes	yes	yes	yes	yes	yes	yes	yes
	O75683	HUMAN	yes	yes	yes	yes	yes	yes	yes	yes	yes	yes	yes	yes	yes	yes	yes	yes	yes	yes	yes	yes	yes	yes	yes	yes	yes	yes	yes	yes	yes	yes	yes	yes	yes	yes	yes	yes	yes	yes	yes	yes
	O75691	HUMAN	yes	yes	yes	yes	yes	yes	yes	yes	yes	yes	yes	yes	yes	yes	yes	yes	yes	yes	yes	yes	yes	yes	yes	yes	yes	yes	yes	yes	yes	yes	yes	yes	yes	yes	yes	yes	yes	yes	yes	yes
	O75694	HUMAN	yes	yes	yes	yes	yes	yes	yes	yes	yes	yes	yes	yes	yes	yes	yes	yes	yes	yes	yes	yes	yes	yes	yes	yes	yes	yes	yes	yes	yes	yes	yes	yes	yes	yes	yes	yes	yes	yes	yes	yes
	O75695	HUMAN	yes	yes	yes	yes	yes	yes	yes	yes	yes	yes	yes	yes	yes	yes	yes	yes	yes	yes	yes	yes	yes	yes	yes	yes	yes	yes	yes	yes	yes	yes	yes	yes	yes	yes	yes	yes	yes	yes	yes	yes
	O75717	HUMAN	yes	yes	yes	yes	yes	yes	yes	yes	yes	yes	yes	yes	yes	yes	yes	yes	yes	yes	yes	yes	yes	yes	yes	yes	yes	yes	yes	yes	yes	yes	yes	yes	yes	yes	yes	yes	yes	yes	yes	yes
	O75718	HUMAN	yes	yes	yes	yes	yes	yes	yes	yes	yes	yes	yes	yes	yes	yes	yes	yes	yes	yes	yes	yes	yes	yes	yes	yes	yes	yes	yes	yes	yes	yes	yes	yes	yes	yes	yes	yes	yes	yes	yes	yes
	O75746	HUMAN	yes	yes	yes	yes	yes	yes	yes	yes	yes	yes	yes	yes	yes	yes	yes	yes	yes	yes	yes	yes	yes	yes	yes	yes	yes	yes	yes	yes	yes	yes	yes	yes	yes	yes	yes	yes	yes	yes	yes	yes
	O75787	HUMAN	yes	yes	yes	yes	yes	yes	yes	no	yes	yes	yes	yes	yes	yes	yes	yes	yes	yes	yes	yes	yes	yes	yes	yes	yes	yes	yes	yes	yes	yes	yes	yes	yes	yes	yes	yes	yes	yes	yes	yes
	O75792	HUMAN	yes	yes	yes	yes	yes	yes	yes	yes	yes	yes	yes	yes	yes	yes	yes	yes	yes	yes	yes	yes	yes	yes	yes	yes	yes	yes	yes	yes	yes	yes	yes	yes	yes	yes	yes	yes	yes	yes	yes	yes
	O75794	HUMAN	no	yes	no	yes	yes	yes	yes	yes	yes	no	no	no	yes	yes	yes	yes	yes	no	no	no	yes	yes	yes	yes	yes	yes	yes	no	yes	yes	yes	yes	yes	yes	yes	yes	yes	yes	yes	yes
	O75815	HUMAN	yes	no	no	no	no	no	no	no	no	no	no	no	no	no	no	no	no	yes	no	yes	no	no	no	no	no	no	yes	yes	yes	yes	no	no	no	yes	no	no	no	no	no	no
	O75817	HUMAN	yes	yes	yes	yes	yes	yes	yes	yes	yes	yes	yes	yes	yes	yes	yes	yes	yes	yes	yes	yes	yes	yes	yes	yes	yes	yes	yes	yes	yes	yes	yes	yes	yes	yes	yes	yes	yes	yes	yes	yes
	O75818	HUMAN	yes	yes	yes	yes	yes	yes	yes	yes	yes	yes	yes	yes	yes	yes	yes	yes	yes	yes	yes	yes	yes	yes	yes	yes	yes	yes	yes	yes	yes	yes	yes	yes	yes	yes	yes	yes	yes	yes	yes	yes
	O75821	HUMAN	yes	yes	yes	yes	yes	yes	yes	yes	yes	yes	yes	yes	yes	yes	yes	yes	yes	yes	yes	yes	yes	yes	yes	yes	yes	yes	yes	yes	yes	yes	yes	yes	yes	yes	yes	yes	yes	yes	yes	yes
	O75822	HUMAN	yes	yes	yes	yes	yes	yes	yes	yes	yes	yes	yes	yes	yes	yes	yes	yes	yes	yes	yes	yes	yes	yes	yes	yes	yes	yes	yes	yes	yes	yes	yes	yes	yes	yes	yes	yes	yes	yes	yes	yes
	O75832	HUMAN	yes	yes	yes	yes	yes	yes	yes	yes	yes	yes	yes	yes	yes	yes	yes	yes	yes	yes	yes	yes	yes	yes	yes	yes	yes	yes	yes	yes	yes	yes	yes	yes	yes	yes	yes	yes	yes	yes	yes	yes
	O75843	HUMAN	no	no	yes	yes	no	no	no	no	yes	yes	yes	yes	no	yes	no	no	no	yes	yes	yes	yes	no	no	no	no	no	no	yes	yes	no	no	yes	no	no	no	yes	yes	yes	yes	no
	O75844	HUMAN	yes	yes	yes	yes	yes	yes	yes	yes	yes	yes	yes	yes	yes	yes	yes	yes	yes	yes	yes	yes	yes	yes	yes	yes	yes	yes	yes	yes	yes	yes	yes	yes	yes	yes	yes	yes	yes	yes	yes	yes
	O75874	HUMAN	yes	yes	yes	yes	yes	yes	yes	yes	yes	yes	yes	yes	yes	yes	yes	yes	yes	yes	yes	yes	yes	yes	yes	yes	yes	yes	yes	yes	yes	yes	yes	yes	yes	yes	yes	yes	yes	yes	yes	yes
	O75879	HUMAN	no	no	no	no	no	no	no	no	no	no	no	no	no	yes	no	no	no	no	no	no	no	no	no	no	no	no	no	no	no	yes	no	no	no	no	yes	yes	no	no	no	no
	O75880	HUMAN	yes	no	no	no	no	no	no	no	no	no	no	no	yes	no	no	yes	no	no	yes	no	no	no	no	no	no	no	no	no	yes	no	no	no	yes	yes	yes	yes	no	no	no	yes
	O75884	HUMAN	yes	yes	yes	yes	yes	yes	yes	yes	yes	yes	yes	yes	yes	no	no	no	yes	yes	yes	yes	yes	yes	yes	yes	yes	yes	yes	yes	yes	yes	no	no	yes	yes	yes	yes	yes	yes	yes	yes
	O75907	HUMAN	yes	yes	yes	yes	no	yes	yes	yes	yes	yes	yes	yes	yes	yes	yes	yes	yes	yes	yes	yes	yes	yes	yes	yes	yes	yes	yes	yes	yes	yes	yes	yes	yes	yes	yes	yes	yes	yes	yes	yes
	O75909	HUMAN	yes	yes	yes	yes	yes	yes	yes	yes	yes	yes	yes	yes	yes	yes	yes	yes	yes	yes	yes	yes	yes	yes	yes	yes	yes	yes	yes	yes	yes	yes	yes	yes	yes	yes	yes	yes	yes	yes	yes	yes
	O75915	HUMAN	yes	yes	yes	yes	yes	yes	yes	yes	yes	yes	yes	yes	yes	yes	yes	yes	yes	yes	yes	yes	yes	yes	yes	yes	yes	yes	yes	yes	yes	yes	yes	yes	yes	yes	yes	yes	yes	yes	yes	yes
	O75928	HUMAN	yes	no	no	no	yes	yes	yes	yes	no	no	no	no	no	no	no	no	yes	no	no	no	no	yes	no	no	no	no	yes	yes	no	no	no	no	yes	yes	no	no	yes	no	no	no
	O75934	HUMAN	yes	yes	yes	yes	yes	yes	yes	yes	yes	yes	yes	yes	yes	yes	yes	yes	yes	yes	yes	yes	yes	yes	yes	yes	yes	yes	yes	yes	yes	yes	yes	yes	yes	yes	yes	yes	yes	yes	yes	yes
	O75935	HUMAN	yes	yes	yes	yes	yes	yes	yes	yes	yes	yes	yes	yes	yes	yes	yes	yes	yes	yes	yes	yes	yes	yes	yes	yes	yes	yes	yes	yes	yes	yes	yes	yes	yes	yes	yes	yes	yes	yes	yes	yes
	O75937	HUMAN	yes	yes	yes	yes	yes	yes	yes	yes	yes	yes	yes	yes	yes	yes	yes	yes	yes	yes	yes	yes	yes	yes	yes	yes	yes	yes	yes	yes	yes	yes	yes	yes	yes	yes	yes	yes	yes	yes	yes	yes
	O75940	HUMAN	yes	yes	yes	yes	yes	yes	yes	yes	yes	yes	yes	yes	yes	yes	yes	yes	yes	yes	yes	yes	yes	yes	yes	yes	yes	yes	yes	yes	yes	yes	yes	yes	yes	yes	yes	yes	yes	yes	yes	yes
	O75947	HUMAN	yes	yes	yes	yes	yes	yes	yes	yes	yes	yes	yes	yes	yes	yes	yes	yes	yes	yes	yes	yes	yes	yes	yes	yes	yes	yes	yes	yes	yes	yes	yes	yes	yes	yes	yes	yes	yes	yes	yes	yes
	O75955	HUMAN	yes	yes	yes	yes	yes	yes	yes	yes	yes	yes	yes	yes	yes	yes	yes	yes	yes	yes	yes	yes	yes	yes	yes	yes	yes	yes	yes	yes	yes	yes	yes	yes	yes	yes	yes	yes	yes	yes	yes	yes
	O75962	HUMAN	no	no	no	no	yes	yes	yes	no	yes	yes	no	yes	yes	no	no	yes	yes	yes	yes	yes	no	no	no	no	yes	yes	yes	yes	yes	yes	yes	yes	yes	yes	yes	no	yes	yes	no	yes
	O75964	HUMAN	yes	yes	yes	yes	yes	yes	yes	yes	yes	yes	yes	yes	yes	yes	yes	yes	yes	yes	yes	yes	yes	yes	yes	yes	yes	yes	yes	yes	yes	yes	yes	yes	yes	yes	yes	yes	yes	yes	yes	yes
	O75976	HUMAN	no	yes	no	no	yes	yes	yes	yes	no	no	no	no	no	yes	no	no	no	no	no	no	yes	yes	yes	yes	no	yes	no	yes	yes	yes	yes	no	yes	yes	yes	yes	yes	yes	no	no
	O76003	HUMAN	yes	yes	yes	yes	yes	yes	yes	yes	yes	yes	yes	yes	yes	yes	yes	yes	yes	yes	yes	yes	yes	yes	yes	yes	yes	yes	yes	yes	yes	yes	yes	yes	yes	yes	yes	yes	yes	yes	yes	yes
	O76021	HUMAN	yes	yes	yes	yes	yes	yes	yes	yes	yes	yes	yes	yes	yes	yes	yes	yes	yes	yes	yes	yes	yes	yes	yes	yes	yes	yes	yes	yes	yes	yes	yes	yes	yes	yes	yes	yes	yes	yes	yes	yes
	O76024	HUMAN	no	no	no	no	no	no	no	no	no	no	no	no	no	no	no	no	no	no	no	no	yes	no	no	yes	no	no	no	no	no	no	no	no	no	no	no	no	no	no	no	no
	O76031	HUMAN	yes	yes	yes	yes	yes	yes	yes	yes	yes	yes	yes	yes	yes	yes	yes	yes	yes	yes	yes	yes	yes	yes	yes	yes	yes	yes	yes	yes	yes	yes	yes	yes	yes	yes	yes	yes	yes	yes	yes	yes
	O76071	HUMAN	yes	yes	yes	yes	yes	yes	yes	yes	yes	yes	yes	yes	yes	yes	yes	yes	yes	yes	yes	yes	yes	yes	yes	yes	yes	yes	yes	yes	yes	yes	yes	yes	yes	yes	yes	yes	yes	yes	yes	yes
	O76075	HUMAN	no	no	no	no	no	no	no	yes	no	no	no	no	no	no	no	no	no	no	no	no	no	no	no	no	no	no	no	no	no	no	no	no	no	no	no	no	yes	no	no	no
	O76094	HUMAN	yes	yes	yes	yes	yes	yes	yes	yes	yes	yes	yes	yes	yes	yes	yes	yes	yes	yes	yes	yes	yes	yes	yes	yes	yes	yes	yes	yes	yes	yes	yes	yes	yes	yes	yes	yes	yes	yes	yes	yes
	O94742	YEAST	no	yes	yes	yes	no	yes	yes	no	yes	yes	yes	yes	no	no	no	yes	yes	yes	no	yes	no	no	no	no	yes	no	no	no	yes	no	no	no	no	no	yes	yes	yes	no	no	yes
	O94760	HUMAN	yes	yes	yes	yes	yes	yes	yes	yes	yes	yes	yes	yes	yes	yes	yes	yes	yes	yes	yes	yes	yes	yes	yes	yes	yes	yes	yes	yes	yes	yes	yes	yes	yes	yes	yes	yes	yes	yes	yes	yes
	O94766	HUMAN	yes	yes	yes	yes	yes	yes	yes	yes	yes	yes	yes	yes	no	no	no	yes	no	no	yes	yes	no	no	no	no	no	no	yes	yes	no	yes	yes	yes	no	no	yes	no	no	no	no	no
	O94776	HUMAN	yes	yes	yes	yes	yes	yes	yes	yes	yes	yes	yes	yes	yes	yes	yes	yes	yes	yes	yes	yes	yes	yes	yes	yes	yes	yes	yes	yes	yes	yes	yes	yes	yes	yes	yes	yes	yes	yes	yes	yes
	O94804	HUMAN	yes	yes	yes	yes	yes	yes	yes	yes	no	no	no	yes	no	no	no	no	yes	yes	no	no	yes	yes	yes	yes	no	yes	yes	yes	yes	yes	no	no	yes	yes	yes	yes	yes	yes	yes	yes
	O94808	HUMAN	yes	yes	yes	yes	yes	yes	yes	yes	yes	yes	yes	yes	yes	yes	yes	yes	yes	yes	yes	yes	yes	yes	yes	yes	yes	yes	yes	yes	yes	yes	yes	yes	yes	yes	yes	yes	yes	yes	yes	yes
	O94822	HUMAN	yes	yes	yes	yes	yes	yes	yes	yes	yes	yes	yes	yes	yes	yes	yes	yes	yes	yes	yes	yes	yes	yes	yes	yes	yes	yes	yes	yes	yes	yes	yes	yes	yes	yes	yes	yes	yes	yes	yes	yes
	O94826	HUMAN	yes	yes	yes	yes	yes	yes	yes	yes	yes	yes	yes	yes	yes	yes	yes	yes	yes	yes	yes	yes	yes	yes	yes	yes	yes	yes	yes	yes	yes	yes	yes	yes	yes	yes	yes	yes	yes	yes	yes	yes
	O94829	HUMAN	no	no	no	no	yes	no	no	no	no	no	no	yes	no	no	no	no	yes	no	no	yes	no	no	no	no	no	yes	yes	no	yes	no	yes	no	yes	no	yes	no	yes	no	no	no
	O94842	HUMAN	yes	yes	yes	yes	yes	yes	yes	yes	yes	yes	yes	yes	yes	yes	yes	yes	yes	yes	yes	yes	yes	yes	yes	yes	yes	yes	yes	yes	yes	yes	yes	yes	yes	yes	yes	yes	yes	yes	yes	yes
	O94854	HUMAN	no	no	no	no	no	no	no	no	no	no	no	no	no	no	no	no	no	no	no	no	no	no	no	no	no	no	no	no	no	no	no	no	no	no	no	no	yes	no	no	no
	O94855	HUMAN	yes	yes	yes	yes	yes	yes	yes	yes	yes	yes	yes	yes	yes	yes	yes	yes	yes	yes	yes	yes	yes	yes	yes	yes	yes	yes	yes	yes	yes	yes	yes	yes	yes	yes	yes	yes	yes	yes	yes	yes
	O94874	HUMAN	yes	yes	yes	yes	yes	yes	yes	yes	yes	yes	yes	yes	yes	yes	yes	yes	yes	yes	yes	yes	yes	yes	yes	yes	yes	yes	yes	yes	yes	yes	yes	yes	yes	yes	yes	yes	yes	yes	yes	yes
	O94880	HUMAN	yes	yes	yes	yes	yes	yes	yes	yes	yes	no	no	no	yes	no	no	no	yes	yes	yes	yes	yes	yes	yes	yes	yes	yes	yes	yes	no	no	no	no	yes	yes	yes	no	yes	yes	yes	no
	O94888	HUMAN	yes	yes	yes	yes	yes	yes	yes	yes	yes	yes	yes	yes	yes	yes	yes	yes	yes	yes	yes	yes	yes	yes	yes	yes	yes	yes	yes	yes	yes	yes	yes	yes	yes	yes	yes	yes	yes	yes	yes	yes
	O94901	HUMAN	yes	yes	yes	yes	yes	yes	yes	yes	yes	yes	yes	yes	yes	yes	yes	yes	yes	yes	yes	yes	yes	yes	yes	yes	yes	yes	yes	yes	yes	yes	yes	yes	yes	yes	yes	yes	yes	yes	yes	yes
	O94903	HUMAN	yes	yes	yes	yes	yes	yes	yes	yes	yes	yes	yes	yes	yes	yes	yes	yes	yes	yes	yes	yes	yes	yes	yes	yes	yes	yes	yes	yes	yes	yes	yes	yes	yes	yes	yes	yes	yes	yes	yes	yes
	O94905	HUMAN	yes	yes	yes	yes	yes	yes	yes	yes	yes	yes	yes	yes	yes	yes	yes	yes	yes	yes	yes	yes	yes	yes	yes	yes	yes	yes	yes	yes	yes	yes	yes	yes	yes	yes	yes	yes	yes	yes	yes	yes
	O94906	HUMAN	yes	yes	yes	yes	yes	yes	yes	yes	yes	yes	yes	yes	yes	yes	yes	yes	yes	yes	yes	yes	yes	yes	yes	yes	yes	yes	yes	yes	yes	yes	yes	yes	yes	yes	yes	yes	yes	yes	yes	yes
	O94913	HUMAN	yes	yes	yes	yes	yes	yes	yes	yes	yes	yes	yes	yes	yes	yes	yes	yes	yes	no	yes	yes	yes	yes	yes	yes	yes	yes	yes	yes	yes	yes	yes	yes	yes	yes	yes	yes	yes	yes	yes	yes
	O94915	HUMAN	yes	yes	yes	yes	yes	yes	yes	yes	yes	yes	yes	yes	yes	yes	yes	yes	yes	yes	yes	yes	yes	yes	yes	yes	yes	yes	yes	yes	no	no	no	no	yes	yes	yes	yes	yes	yes	yes	yes
	O94916	HUMAN	no	no	no	no	no	no	no	no	no	no	no	no	no	no	no	no	no	no	no	no	no	no	no	no	no	no	no	no	no	no	no	no	no	no	no	no	no	no	no	no
	O94925	HUMAN	yes	yes	yes	yes	yes	yes	yes	yes	yes	yes	yes	yes	yes	yes	yes	yes	yes	yes	yes	yes	yes	yes	yes	yes	yes	yes	yes	yes	yes	yes	yes	yes	yes	yes	yes	yes	yes	yes	yes	yes
	O94927	HUMAN	yes	yes	yes	yes	yes	yes	yes	yes	no	no	yes	yes	yes	yes	yes	yes	yes	no	no	yes	yes	yes	no	no	yes	yes	yes	yes	no	yes	yes	no	yes	yes	yes	yes	yes	yes	yes	yes
	O94964	HUMAN	no	no	no	no	no	no	no	no	no	no	no	no	no	no	no	no	no	no	no	no	no	no	no	no	no	no	no	no	no	no	no	no	no	no	no	no	no	no	no	no
	O94966	HUMAN	yes	yes	yes	yes	yes	yes	yes	yes	yes	yes	yes	yes	yes	yes	yes	yes	yes	yes	yes	yes	yes	yes	yes	yes	yes	yes	yes	yes	yes	yes	yes	yes	yes	yes	yes	yes	yes	yes	yes	yes
	O94967	HUMAN	no	no	no	yes	yes	no	no	yes	no	no	no	no	yes	no	no	no	no	no	no	no	no	no	no	yes	no	no	no	no	no	no	yes	no	yes	yes	yes	yes	no	no	no	yes
	O94973	HUMAN	yes	yes	yes	yes	yes	yes	yes	yes	yes	yes	yes	yes	yes	yes	yes	yes	yes	yes	yes	yes	yes	yes	yes	yes	yes	yes	yes	yes	yes	yes	yes	yes	yes	yes	yes	yes	yes	yes	yes	yes
	O94979	HUMAN	yes	yes	yes	yes	yes	yes	yes	yes	yes	yes	yes	yes	yes	yes	yes	yes	yes	yes	yes	yes	yes	yes	yes	yes	yes	yes	yes	yes	yes	yes	yes	yes	yes	yes	yes	yes	yes	yes	yes	yes
	O94992	HUMAN	yes	yes	yes	yes	yes	yes	yes	yes	yes	yes	yes	yes	yes	yes	yes	yes	yes	yes	yes	yes	yes	yes	yes	yes	yes	yes	yes	yes	yes	yes	yes	yes	yes	yes	yes	yes	yes	yes	yes	yes
	O95059	HUMAN	yes	yes	no	yes	yes	yes	yes	no	yes	yes	yes	yes	yes	yes	yes	yes	yes	no	no	yes	no	no	no	no	yes	yes	yes	yes	no	no	no	no	yes	yes	yes	yes	yes	yes	yes	no
	O95070	HUMAN	no	no	no	no	no	no	no	yes	no	no	no	no	no	no	no	yes	no	no	no	yes	yes	no	yes	yes	yes	no	no	no	yes	yes	no	yes	yes	no	no	no	no	no	no	no
	O95071	HUMAN	yes	yes	yes	yes	yes	yes	yes	yes	yes	yes	yes	yes	yes	yes	yes	yes	yes	yes	yes	yes	yes	yes	yes	yes	yes	yes	yes	yes	yes	yes	yes	yes	yes	yes	yes	yes	yes	yes	yes	yes
	O95081	HUMAN	no	no	no	no	no	no	no	no	no	no	no	no	no	no	no	no	no	no	no	no	no	no	no	no	no	no	no	no	no	no	no	no	no	no	no	no	no	no	no	no
	O95104	HUMAN	yes	yes	yes	yes	yes	yes	yes	yes	yes	yes	yes	yes	yes	yes	yes	yes	yes	yes	yes	yes	yes	yes	yes	yes	yes	yes	yes	yes	yes	yes	yes	yes	yes	yes	yes	yes	yes	yes	yes	yes
	O95139	HUMAN	yes	yes	yes	yes	yes	yes	yes	no	yes	yes	yes	yes	yes	yes	yes	yes	yes	yes	yes	yes	yes	yes	yes	yes	yes	yes	yes	yes	yes	no	yes	yes	yes	yes	yes	yes	yes	yes	yes	yes
	O95140	HUMAN	yes	yes	yes	no	no	no	no	yes	yes	no	no	yes	yes	yes	yes	yes	yes	yes	yes	yes	yes	yes	yes	yes	no	yes	yes	yes	no	no	no	no	yes	yes	yes	yes	yes	yes	yes	yes
	O95149	HUMAN	no	no	no	no	no	no	no	yes	yes	no	yes	yes	no	no	no	no	no	no	no	no	no	no	no	no	no	no	no	no	no	no	no	no	no	no	no	no	no	no	no	no
	O95155	HUMAN	yes	yes	yes	yes	yes	yes	yes	yes	yes	yes	yes	yes	yes	yes	yes	yes	yes	yes	yes	yes	yes	yes	yes	yes	yes	yes	yes	yes	yes	yes	yes	yes	yes	yes	yes	yes	yes	yes	yes	yes
	O95159	HUMAN	yes	yes	yes	yes	no	no	no	no	yes	yes	yes	yes	yes	no	yes	yes	yes	yes	yes	yes	no	no	no	no	no	no	yes	yes	no	yes	yes	yes	yes	yes	yes	yes	yes	yes	yes	yes
	O95163	HUMAN	yes	yes	yes	yes	yes	yes	yes	yes	yes	yes	yes	yes	yes	yes	yes	yes	yes	yes	yes	yes	yes	yes	yes	yes	yes	yes	yes	yes	yes	yes	yes	yes	yes	yes	yes	yes	yes	yes	yes	yes
	O95167	HUMAN	yes	yes	yes	yes	yes	yes	yes	yes	yes	yes	yes	yes	yes	yes	yes	yes	yes	yes	yes	yes	yes	yes	yes	yes	yes	yes	yes	no	yes	yes	yes	yes	yes	yes	yes	yes	yes	yes	yes	yes
	O95168	HUMAN	yes	yes	yes	yes	yes	yes	yes	yes	yes	yes	yes	yes	yes	yes	yes	yes	yes	yes	yes	yes	yes	yes	yes	yes	yes	yes	yes	yes	yes	yes	yes	yes	yes	yes	yes	yes	yes	yes	yes	yes
	O95169	HUMAN	yes	yes	yes	yes	yes	yes	yes	yes	yes	yes	yes	yes	yes	yes	yes	yes	yes	yes	yes	yes	yes	yes	yes	yes	yes	yes	yes	yes	yes	yes	yes	yes	yes	yes	yes	yes	yes	yes	yes	yes
	O95182	HUMAN	yes	yes	yes	yes	yes	yes	yes	yes	yes	yes	yes	yes	yes	yes	no	yes	yes	yes	yes	yes	yes	yes	yes	yes	yes	yes	yes	yes	yes	yes	yes	yes	yes	yes	yes	yes	yes	yes	yes	yes
	O95197	HUMAN	yes	yes	yes	yes	yes	yes	yes	yes	yes	yes	yes	yes	yes	yes	yes	yes	yes	yes	yes	yes	yes	yes	yes	yes	yes	yes	yes	yes	yes	yes	yes	yes	yes	yes	yes	yes	yes	yes	yes	yes
	O95202	HUMAN	yes	yes	yes	yes	yes	yes	yes	yes	yes	yes	yes	yes	yes	yes	yes	yes	yes	yes	yes	yes	yes	yes	yes	yes	yes	yes	yes	yes	yes	yes	yes	yes	yes	yes	yes	yes	yes	yes	yes	yes
	O95218	HUMAN	yes	yes	yes	yes	yes	yes	yes	yes	yes	yes	yes	yes	yes	yes	yes	yes	yes	yes	yes	yes	yes	yes	yes	yes	yes	yes	yes	yes	yes	yes	yes	yes	yes	yes	yes	yes	yes	yes	yes	yes
	O95219	HUMAN	no	no	no	no	no	no	no	no	no	no	no	no	no	no	no	no	no	no	no	no	no	no	no	no	no	no	no	no	no	no	no	no	no	no	no	no	no	no	no	no
	O95229	HUMAN	no	no	no	no	no	no	no	no	no	no	no	no	no	no	no	no	no	no	no	no	no	no	no	no	no	no	no	no	no	no	no	no	yes	no	no	no	no	no	no	no
	O95232	HUMAN	yes	yes	yes	yes	yes	yes	yes	yes	yes	yes	yes	yes	yes	yes	yes	yes	yes	yes	yes	yes	yes	yes	yes	yes	yes	yes	yes	yes	yes	yes	yes	yes	yes	yes	yes	yes	yes	yes	yes	yes
	O95235	HUMAN	no	no	no	no	yes	no	no	yes	no	no	no	no	no	no	no	no	no	no	no	no	no	no	no	no	no	no	no	no	no	no	no	no	yes	no	yes	no	no	yes	no	no
	O95239	HUMAN	yes	yes	yes	yes	yes	yes	yes	yes	yes	yes	yes	yes	yes	yes	yes	yes	yes	yes	yes	yes	yes	yes	yes	yes	yes	yes	yes	yes	yes	yes	yes	yes	yes	yes	yes	yes	yes	yes	yes	yes
	O95243	HUMAN	no	no	no	no	yes	yes	yes	yes	yes	no	no	no	no	no	no	no	no	yes	no	no	no	no	no	no	yes	no	yes	yes	no	no	no	no	no	no	no	no	no	no	no	no
	O95248	HUMAN	no	no	no	no	no	yes	yes	no	yes	no	yes	no	no	no	no	yes	no	no	no	no	yes	yes	yes	yes	yes	yes	yes	yes	no	yes	yes	yes	yes	yes	yes	no	yes	yes	yes	no
	O95249	HUMAN	yes	no	no	no	no	no	no	no	no	no	no	no	no	no	no	no	no	no	no	no	no	no	no	no	no	no	no	no	no	no	no	no	no	yes	no	yes	yes	no	no	no
	O95251	HUMAN	yes	yes	yes	yes	no	no	no	yes	yes	yes	yes	yes	yes	yes	yes	yes	yes	yes	yes	yes	yes	yes	yes	yes	yes	yes	yes	yes	yes	yes	yes	no	yes	yes	yes	yes	yes	yes	yes	yes
	O95260	HUMAN	yes	yes	yes	yes	yes	yes	yes	no	yes	yes	yes	yes	yes	yes	yes	yes	yes	yes	yes	yes	yes	yes	yes	yes	yes	yes	yes	yes	yes	yes	yes	yes	yes	yes	yes	yes	yes	yes	yes	yes
	O95292	HUMAN	yes	yes	yes	yes	yes	yes	yes	yes	yes	yes	yes	yes	yes	yes	yes	yes	yes	yes	yes	yes	yes	yes	yes	yes	yes	yes	yes	yes	yes	yes	yes	yes	yes	yes	yes	yes	yes	yes	yes	yes
	O95295	HUMAN	yes	yes	yes	yes	yes	yes	yes	yes	yes	yes	yes	yes	yes	yes	yes	yes	yes	yes	yes	yes	yes	yes	yes	yes	yes	yes	yes	yes	yes	yes	yes	yes	yes	yes	yes	yes	yes	yes	yes	yes
	O95297	HUMAN	yes	yes	yes	yes	yes	yes	yes	yes	yes	yes	yes	yes	yes	yes	yes	yes	yes	yes	yes	yes	yes	yes	yes	yes	yes	yes	yes	yes	yes	yes	yes	yes	yes	yes	yes	yes	yes	yes	yes	yes
	O95298	HUMAN	yes	yes	yes	yes	yes	yes	yes	yes	yes	yes	yes	yes	yes	yes	yes	yes	yes	yes	yes	yes	yes	yes	yes	yes	yes	yes	yes	yes	yes	yes	yes	yes	yes	yes	yes	yes	yes	yes	yes	yes
	O95299	HUMAN	yes	yes	yes	yes	yes	yes	yes	yes	yes	yes	yes	yes	yes	yes	yes	yes	yes	yes	yes	yes	yes	yes	yes	yes	yes	yes	yes	yes	yes	yes	yes	yes	yes	yes	yes	yes	yes	yes	yes	yes
	O95336	HUMAN	yes	yes	yes	yes	yes	yes	yes	yes	yes	yes	yes	yes	yes	yes	yes	yes	yes	yes	yes	yes	yes	yes	yes	yes	yes	yes	yes	yes	yes	yes	yes	yes	yes	yes	yes	yes	yes	yes	yes	yes
	O95340	HUMAN	yes	yes	yes	yes	yes	yes	yes	yes	yes	yes	yes	yes	yes	yes	yes	yes	yes	yes	yes	yes	yes	yes	yes	yes	yes	yes	yes	yes	yes	yes	yes	yes	yes	yes	yes	yes	yes	yes	yes	yes
	O95347	HUMAN	yes	yes	yes	yes	yes	yes	yes	yes	yes	yes	yes	yes	yes	yes	yes	yes	yes	yes	yes	yes	yes	yes	yes	yes	yes	yes	yes	yes	yes	yes	yes	yes	yes	yes	yes	yes	yes	yes	yes	yes
	O95352	HUMAN	yes	yes	yes	yes	yes	yes	yes	yes	yes	yes	yes	yes	yes	yes	yes	yes	yes	yes	yes	yes	yes	yes	yes	yes	yes	yes	yes	yes	yes	yes	yes	yes	yes	yes	yes	yes	yes	yes	yes	yes
	O95365	HUMAN	no	no	no	no	no	no	no	no	no	no	no	no	no	no	no	no	no	no	no	no	no	no	yes	no	no	no	no	no	no	no	no	no	no	no	no	no	no	no	no	no
	O95372	HUMAN	yes	yes	yes	yes	yes	yes	yes	yes	yes	yes	yes	yes	yes	yes	yes	yes	yes	yes	yes	yes	yes	yes	yes	yes	yes	yes	yes	yes	yes	yes	yes	yes	yes	yes	yes	yes	yes	yes	yes	yes
	O95373	HUMAN	yes	yes	yes	yes	yes	yes	yes	yes	yes	yes	yes	yes	yes	yes	yes	yes	yes	yes	yes	yes	yes	yes	yes	yes	yes	yes	yes	yes	yes	yes	yes	yes	yes	yes	yes	yes	yes	yes	yes	yes
	O95376	HUMAN	yes	yes	yes	yes	yes	yes	yes	yes	yes	yes	yes	yes	yes	yes	yes	yes	yes	yes	yes	yes	yes	yes	yes	yes	yes	yes	yes	yes	yes	yes	yes	yes	yes	yes	yes	yes	yes	yes	yes	yes
	O95379	HUMAN	yes	yes	yes	yes	yes	yes	yes	yes	no	no	no	no	yes	yes	yes	yes	no	no	no	no	yes	yes	yes	yes	no	no	yes	no	yes	yes	no	yes	no	no	yes	yes	yes	no	yes	yes
	O95391	HUMAN	yes	yes	yes	yes	yes	yes	yes	yes	yes	yes	yes	yes	yes	yes	yes	yes	yes	yes	yes	yes	yes	yes	yes	no	yes	yes	yes	yes	yes	no	yes	no	yes	yes	yes	yes	no	yes	yes	yes
	O95394	HUMAN	yes	yes	yes	yes	yes	yes	yes	yes	yes	yes	yes	yes	yes	yes	yes	yes	yes	yes	yes	yes	yes	yes	yes	yes	yes	yes	yes	yes	yes	yes	yes	yes	yes	yes	yes	yes	yes	yes	yes	yes
	O95396	HUMAN	yes	yes	yes	yes	yes	yes	yes	yes	yes	yes	yes	yes	yes	yes	yes	yes	yes	yes	yes	yes	yes	yes	yes	yes	yes	yes	yes	yes	yes	yes	yes	yes	yes	yes	yes	yes	yes	yes	yes	yes
	O95400	HUMAN	yes	yes	yes	yes	yes	yes	yes	yes	yes	yes	yes	yes	yes	yes	yes	yes	yes	yes	yes	yes	yes	yes	yes	yes	yes	yes	yes	yes	yes	yes	yes	yes	yes	yes	yes	yes	yes	yes	yes	yes
	O95406	HUMAN	yes	yes	yes	yes	no	yes	yes	no	yes	yes	yes	yes	yes	yes	yes	yes	yes	yes	yes	yes	no	yes	no	yes	yes	yes	yes	yes	yes	yes	yes	yes	no	yes	yes	yes	yes	yes	yes	yes
	O95429	HUMAN	yes	yes	no	yes	yes	yes	yes	yes	no	no	no	no	yes	yes	yes	yes	no	yes	no	no	yes	yes	yes	yes	no	no	no	yes	no	yes	no	no	yes	yes	yes	yes	yes	yes	yes	yes
	O95433	HUMAN	yes	yes	yes	yes	yes	yes	yes	yes	yes	yes	yes	yes	yes	yes	yes	yes	yes	yes	yes	yes	yes	yes	yes	yes	yes	yes	yes	yes	yes	yes	yes	yes	yes	yes	yes	yes	yes	yes	yes	yes
	O95453	HUMAN	yes	yes	yes	yes	yes	yes	yes	yes	yes	yes	yes	yes	yes	yes	yes	yes	yes	yes	yes	yes	yes	yes	yes	yes	yes	yes	yes	yes	yes	yes	yes	yes	yes	yes	yes	yes	yes	yes	yes	yes
	O95456	HUMAN	yes	yes	yes	yes	yes	yes	yes	yes	yes	yes	yes	yes	yes	yes	yes	yes	yes	yes	yes	yes	yes	yes	yes	yes	yes	yes	yes	yes	yes	yes	yes	yes	yes	yes	yes	yes	yes	yes	yes	yes
	O95466	HUMAN	yes	yes	yes	yes	no	no	no	yes	yes	yes	yes	yes	no	no	no	yes	yes	yes	yes	yes	yes	yes	no	yes	yes	yes	yes	yes	yes	no	yes	no	yes	yes	yes	yes	yes	yes	yes	yes
	O95470	HUMAN	yes	yes	yes	yes	yes	yes	yes	yes	yes	yes	yes	yes	yes	yes	yes	yes	yes	yes	yes	yes	yes	yes	yes	yes	yes	yes	yes	yes	yes	yes	yes	yes	yes	yes	yes	yes	yes	yes	yes	yes
	O95476	HUMAN	no	no	no	no	no	no	no	no	no	no	no	no	no	no	no	no	no	no	no	no	no	no	no	no	no	no	no	no	no	no	no	no	no	no	no	no	no	no	no	no
	O95478	HUMAN	yes	yes	yes	yes	yes	yes	yes	yes	yes	yes	yes	yes	yes	yes	yes	yes	yes	yes	yes	yes	yes	yes	yes	yes	yes	yes	yes	yes	yes	yes	yes	yes	yes	yes	yes	yes	yes	yes	yes	yes
	O95479	HUMAN	no	no	no	no	no	no	no	no	no	no	no	no	no	no	no	no	no	no	no	no	no	no	no	no	no	no	no	no	no	no	no	no	no	no	no	no	no	no	no	no
	O95486	HUMAN	yes	yes	yes	yes	yes	yes	yes	yes	yes	yes	yes	yes	yes	yes	yes	yes	yes	yes	yes	yes	yes	yes	yes	yes	yes	yes	yes	yes	yes	yes	yes	yes	yes	yes	yes	yes	yes	yes	yes	yes
	O95487	HUMAN	yes	yes	yes	yes	yes	yes	yes	yes	yes	yes	yes	yes	yes	yes	yes	yes	yes	yes	yes	yes	yes	yes	yes	yes	yes	yes	yes	yes	yes	no	yes	no	yes	yes	yes	yes	yes	yes	yes	yes
	O95544	HUMAN	no	no	no	no	no	no	no	no	no	no	no	no	no	no	no	no	no	no	no	no	no	yes	yes	yes	no	no	no	no	no	no	no	no	no	no	yes	no	yes	yes	yes	yes
	O95551	HUMAN	yes	yes	yes	yes	yes	yes	yes	yes	yes	yes	yes	yes	yes	yes	yes	yes	yes	yes	yes	yes	yes	yes	yes	yes	yes	yes	yes	yes	yes	yes	yes	yes	yes	yes	yes	yes	yes	yes	yes	yes
	O95563	HUMAN	yes	yes	yes	no	yes	yes	yes	no	yes	yes	yes	yes	yes	yes	yes	yes	yes	yes	yes	yes	no	no	no	no	yes	yes	yes	yes	no	no	no	no	yes	no	no	yes	yes	yes	yes	yes
	O95571	HUMAN	yes	yes	yes	yes	yes	yes	yes	yes	yes	yes	yes	yes	yes	yes	yes	yes	yes	yes	yes	yes	yes	yes	yes	yes	yes	yes	yes	yes	yes	yes	yes	yes	yes	yes	yes	yes	yes	yes	yes	yes
	O95573	HUMAN	yes	yes	yes	yes	yes	yes	yes	yes	yes	yes	yes	yes	yes	yes	yes	yes	yes	yes	yes	yes	yes	yes	yes	yes	yes	yes	yes	yes	yes	yes	yes	yes	yes	yes	yes	yes	yes	yes	yes	yes
	O95602	HUMAN	yes	yes	yes	yes	yes	yes	yes	yes	yes	yes	yes	yes	yes	yes	yes	yes	yes	yes	yes	yes	yes	yes	yes	yes	yes	yes	yes	yes	yes	yes	yes	yes	yes	yes	yes	yes	yes	yes	yes	yes
	O95613	HUMAN	no	yes	no	no	yes	yes	yes	yes	yes	yes	yes	no	no	no	no	no	yes	yes	no	no	no	yes	no	no	yes	no	no	yes	no	yes	yes	no	yes	yes	yes	no	no	no	no	no
	O95619	HUMAN	no	no	no	no	no	no	no	no	no	no	no	no	no	no	no	no	no	no	no	no	no	no	no	no	no	no	no	no	no	no	no	no	yes	no	no	no	no	no	no	no
	O95628	HUMAN	no	no	no	no	no	no	no	yes	no	no	no	no	no	yes	yes	no	no	no	no	no	yes	yes	yes	yes	no	no	no	no	no	no	no	no	yes	no	no	no	no	yes	yes	no
	O95630	HUMAN	yes	yes	yes	yes	yes	yes	yes	yes	yes	yes	yes	yes	yes	yes	yes	yes	yes	yes	yes	yes	yes	yes	yes	yes	yes	yes	yes	yes	yes	yes	yes	yes	yes	yes	yes	yes	yes	yes	yes	yes
	O95639	HUMAN	yes	yes	yes	yes	yes	yes	yes	yes	yes	yes	yes	yes	no	yes	yes	yes	yes	yes	yes	yes	yes	no	yes	yes	yes	yes	yes	yes	yes	yes	yes	yes	yes	yes	yes	yes	yes	yes	yes	yes
	O95674	HUMAN	yes	yes	yes	yes	yes	yes	yes	yes	yes	yes	yes	yes	yes	yes	yes	yes	yes	yes	yes	yes	yes	yes	no	yes	yes	yes	yes	yes	yes	yes	yes	yes	yes	yes	yes	yes	yes	yes	yes	yes
	O95684	HUMAN	yes	yes	no	yes	no	yes	yes	no	yes	yes	yes	yes	no	no	no	no	yes	no	no	yes	no	no	yes	no	no	yes	yes	yes	no	no	yes	no	no	yes	yes	yes	no	yes	no	no
	O95696	HUMAN	no	no	no	yes	yes	yes	yes	yes	yes	yes	yes	yes	no	yes	yes	no	yes	yes	no	no	no	no	no	no	yes	yes	no	yes	no	no	no	no	yes	no	yes	no	yes	no	no	yes
	O95707	HUMAN	no	yes	no	yes	yes	yes	yes	yes	yes	yes	no	no	yes	yes	no	no	no	yes	yes	yes	no	no	no	yes	yes	yes	yes	yes	no	no	no	no	yes	yes	yes	yes	yes	yes	yes	yes
	O95714	HUMAN	no	yes	yes	no	yes	yes	yes	yes	yes	yes	yes	yes	yes	no	no	no	yes	yes	yes	yes	yes	yes	no	yes	yes	yes	yes	yes	no	no	no	no	yes	yes	yes	yes	yes	yes	yes	yes
	O95721	HUMAN	no	yes	yes	yes	yes	yes	yes	yes	yes	yes	yes	yes	no	no	no	no	yes	no	yes	no	yes	yes	yes	yes	no	no	no	no	yes	yes	yes	yes	yes	yes	yes	yes	yes	yes	no	yes
	O95747	HUMAN	yes	yes	yes	yes	yes	yes	yes	yes	yes	yes	yes	yes	yes	yes	yes	yes	yes	yes	yes	yes	yes	yes	yes	yes	yes	yes	yes	yes	yes	yes	yes	yes	yes	yes	yes	yes	yes	yes	yes	yes
	O95749	HUMAN	no	no	no	no	yes	yes	yes	no	yes	yes	yes	yes	no	no	no	yes	no	no	no	no	no	no	no	no	no	no	no	no	no	no	no	no	no	no	yes	no	yes	no	no	no
	O95757	HUMAN	yes	yes	yes	yes	yes	yes	yes	yes	yes	yes	yes	yes	yes	yes	yes	yes	yes	yes	yes	yes	yes	yes	yes	yes	yes	yes	yes	yes	yes	yes	yes	yes	yes	yes	yes	yes	yes	yes	yes	yes
	O95758	HUMAN	yes	yes	yes	yes	yes	yes	yes	yes	yes	yes	yes	yes	yes	yes	yes	yes	yes	yes	yes	yes	yes	yes	yes	yes	yes	yes	yes	yes	yes	yes	yes	yes	yes	yes	yes	yes	yes	yes	yes	yes
	O95777	HUMAN	yes	yes	yes	yes	yes	yes	yes	yes	yes	yes	yes	yes	yes	yes	yes	yes	yes	yes	yes	yes	yes	yes	yes	yes	yes	yes	yes	yes	yes	yes	yes	yes	yes	yes	yes	yes	yes	yes	yes	yes
	O95782	HUMAN	yes	yes	yes	yes	yes	yes	yes	yes	yes	yes	yes	yes	yes	yes	yes	yes	yes	yes	yes	yes	yes	yes	yes	yes	yes	yes	yes	yes	yes	yes	yes	yes	yes	yes	yes	yes	yes	yes	yes	yes
	O95785	HUMAN	yes	yes	yes	yes	yes	yes	yes	yes	yes	yes	yes	yes	yes	yes	yes	yes	yes	yes	yes	yes	yes	yes	yes	yes	yes	yes	yes	yes	yes	yes	yes	yes	yes	yes	yes	yes	yes	yes	yes	yes
	O95793	HUMAN	no	no	no	no	no	no	no	no	no	no	no	no	no	no	no	no	no	no	no	no	yes	yes	no	yes	no	no	no	no	no	no	no	no	no	yes	yes	no	no	no	no	no
	O95801	HUMAN	yes	yes	yes	yes	yes	yes	yes	yes	yes	yes	yes	yes	yes	yes	yes	yes	yes	yes	yes	yes	yes	yes	yes	yes	yes	yes	yes	yes	yes	yes	yes	yes	yes	yes	yes	yes	yes	yes	yes	yes
	O95816	HUMAN	yes	yes	yes	yes	yes	yes	yes	yes	yes	yes	yes	yes	yes	yes	yes	yes	yes	yes	yes	yes	yes	yes	yes	yes	yes	yes	yes	yes	yes	yes	yes	yes	yes	yes	yes	yes	yes	yes	yes	yes
	O95817	HUMAN	yes	yes	yes	yes	yes	yes	yes	yes	no	yes	yes	yes	no	yes	yes	yes	yes	no	no	no	yes	yes	yes	yes	no	yes	yes	yes	yes	yes	yes	yes	yes	yes	yes	yes	yes	yes	yes	yes
	O95819	HUMAN	yes	yes	yes	yes	yes	yes	yes	yes	yes	yes	yes	yes	yes	yes	yes	yes	yes	yes	yes	yes	yes	yes	yes	yes	yes	yes	yes	yes	yes	yes	yes	yes	yes	yes	yes	yes	yes	yes	yes	yes
	O95825	HUMAN	yes	yes	yes	yes	yes	no	no	yes	yes	yes	yes	yes	yes	no	yes	yes	yes	yes	yes	yes	yes	yes	yes	yes	yes	yes	yes	yes	yes	yes	yes	yes	yes	yes	yes	yes	yes	yes	yes	yes
	O95831	HUMAN	yes	yes	yes	yes	yes	yes	yes	yes	yes	yes	yes	yes	yes	yes	yes	yes	yes	yes	yes	yes	yes	yes	yes	yes	yes	yes	yes	yes	yes	yes	yes	yes	yes	yes	yes	yes	yes	yes	yes	yes
	O95833	HUMAN	yes	yes	yes	yes	yes	yes	yes	yes	yes	yes	yes	yes	yes	yes	yes	yes	yes	yes	yes	yes	yes	yes	yes	yes	yes	yes	yes	yes	yes	yes	yes	yes	yes	yes	yes	yes	yes	yes	yes	yes
	O95834	HUMAN	yes	yes	yes	yes	yes	yes	yes	yes	yes	yes	yes	yes	yes	yes	yes	yes	yes	yes	yes	yes	yes	yes	yes	yes	yes	yes	yes	yes	yes	yes	yes	yes	yes	yes	yes	yes	yes	yes	yes	yes
	O95861	HUMAN	yes	yes	yes	yes	yes	yes	yes	yes	yes	yes	yes	yes	yes	yes	yes	yes	yes	yes	yes	yes	yes	yes	yes	yes	yes	yes	yes	yes	yes	yes	yes	yes	yes	yes	yes	yes	yes	yes	yes	yes
	O95864	HUMAN	yes	yes	yes	yes	yes	yes	yes	yes	yes	yes	yes	yes	yes	yes	yes	yes	yes	yes	yes	yes	yes	yes	yes	yes	yes	yes	yes	yes	yes	yes	yes	yes	yes	yes	yes	yes	yes	yes	yes	yes
	O95870	HUMAN	yes	yes	yes	yes	yes	yes	yes	yes	yes	no	yes	yes	yes	yes	yes	yes	no	yes	yes	yes	no	no	yes	yes	no	yes	yes	yes	yes	yes	yes	yes	yes	yes	yes	yes	yes	yes	yes	yes
	O95881	HUMAN	yes	yes	yes	yes	yes	yes	yes	yes	yes	yes	yes	yes	yes	yes	yes	yes	yes	yes	yes	yes	yes	yes	yes	yes	yes	yes	yes	yes	yes	yes	yes	yes	yes	yes	yes	yes	yes	yes	yes	yes
	O95900	HUMAN	no	yes	yes	yes	no	no	no	yes	yes	no	yes	yes	no	no	no	yes	no	no	no	no	no	no	yes	no	no	no	yes	yes	yes	no	no	no	no	yes	yes	yes	no	yes	yes	yes
	O95905	HUMAN	no	yes	no	no	yes	no	no	yes	no	no	no	no	yes	no	no	no	no	no	no	no	no	no	no	no	no	no	no	no	no	no	no	no	no	yes	no	no	no	no	no	no
	O95926	HUMAN	no	no	no	no	no	no	no	no	no	no	no	no	no	no	no	no	no	no	no	no	no	no	no	no	no	no	no	no	no	no	no	no	no	no	no	no	no	no	no	no
	O95983	HUMAN	yes	yes	yes	yes	yes	yes	yes	no	yes	yes	yes	yes	yes	yes	yes	yes	yes	yes	yes	yes	yes	yes	yes	yes	yes	yes	yes	yes	yes	yes	yes	yes	yes	yes	yes	yes	yes	yes	yes	yes
	O95985	HUMAN	no	no	no	no	yes	no	no	no	no	no	no	yes	no	no	no	no	no	no	no	no	yes	yes	yes	yes	no	yes	yes	no	no	no	no	no	yes	yes	yes	no	yes	yes	no	yes
	O95989	HUMAN	yes	yes	yes	yes	yes	yes	yes	yes	yes	yes	yes	yes	yes	yes	yes	yes	yes	yes	yes	yes	yes	yes	yes	yes	yes	yes	yes	yes	yes	yes	yes	yes	yes	yes	yes	yes	yes	yes	yes	yes
	O95999	HUMAN	no	no	no	no	yes	yes	yes	yes	yes	no	yes	yes	no	no	no	no	no	no	no	no	yes	yes	yes	yes	no	no	no	no	no	no	no	no	no	no	yes	no	no	no	no	yes
	O96000	HUMAN	yes	yes	yes	yes	yes	yes	yes	yes	yes	yes	yes	yes	yes	yes	yes	yes	yes	yes	yes	yes	yes	yes	yes	yes	yes	yes	yes	yes	yes	yes	yes	yes	yes	yes	yes	yes	yes	yes	yes	yes
	O96005	HUMAN	yes	yes	yes	yes	yes	yes	yes	yes	yes	yes	yes	yes	yes	yes	yes	yes	yes	yes	yes	yes	yes	yes	yes	yes	yes	yes	yes	yes	yes	yes	yes	yes	yes	yes	yes	yes	yes	yes	yes	yes
	O96006	HUMAN	yes	no	yes	yes	yes	yes	yes	no	no	yes	no	no	yes	yes	yes	no	no	yes	yes	no	no	no	no	no	no	yes	yes	yes	no	no	no	no	no	yes	yes	no	yes	yes	yes	yes
	O96008	HUMAN	yes	yes	yes	yes	yes	yes	yes	yes	yes	yes	yes	yes	yes	yes	yes	yes	yes	yes	yes	yes	yes	yes	yes	yes	yes	yes	yes	yes	yes	yes	yes	yes	yes	yes	yes	yes	yes	yes	yes	yes
	O96011	HUMAN	yes	yes	yes	yes	yes	yes	yes	yes	yes	yes	yes	yes	yes	yes	yes	yes	yes	yes	yes	yes	yes	yes	yes	yes	yes	yes	yes	yes	yes	yes	yes	yes	yes	yes	yes	yes	yes	yes	yes	yes
	O96013	HUMAN	yes	yes	yes	no	yes	yes	yes	yes	yes	yes	yes	yes	no	no	no	no	yes	no	no	no	yes	yes	yes	yes	yes	yes	yes	no	yes	yes	yes	yes	yes	yes	no	no	yes	yes	no	no
	O96019	HUMAN	yes	yes	yes	yes	yes	yes	yes	yes	yes	yes	yes	yes	yes	yes	yes	yes	yes	yes	yes	yes	yes	yes	yes	yes	yes	yes	yes	yes	yes	yes	yes	yes	yes	yes	yes	yes	yes	yes	yes	yes
	P00044	YEAST	no	yes	no	no	no	no	no	yes	yes	yes	yes	yes	yes	no	no	no	no	no	no	yes	no	no	no	no	no	no	no	no	yes	no	no	no	no	yes	yes	no	yes	yes	no	no
	P00045	YEAST	yes	yes	yes	no	no	yes	yes	yes	yes	yes	yes	yes	no	no	yes	yes	yes	yes	yes	yes	yes	yes	yes	yes	no	yes	yes	yes	no	no	no	no	yes	yes	yes	no	yes	yes	yes	yes
	P00127	YEAST	no	no	no	no	no	no	no	no	no	no	no	no	no	no	no	no	no	no	no	yes	no	no	no	no	no	no	no	no	no	no	no	no	no	no	no	no	yes	yes	yes	yes
	P00128	YEAST	no	no	no	no	no	yes	yes	no	yes	no	no	no	yes	yes	yes	yes	no	no	yes	yes	yes	yes	yes	yes	no	no	no	yes	no	yes	no	yes	no	yes	yes	no	yes	yes	yes	yes
	P00156	HUMAN	yes	no	yes	no	yes	yes	yes	yes	yes	yes	yes	yes	yes	yes	no	yes	no	yes	yes	yes	yes	yes	yes	yes	yes	yes	yes	no	yes	yes	yes	yes	yes	yes	yes	yes	yes	no	no	yes
	P00175	YEAST	no	no	no	no	no	no	no	no	no	no	no	no	no	no	no	no	no	no	no	no	no	no	no	no	no	no	no	no	no	no	no	no	no	no	no	no	no	no	no	no
	P00330	YEAST	yes	yes	yes	yes	yes	yes	yes	yes	yes	yes	yes	yes	yes	yes	yes	yes	yes	yes	yes	yes	yes	yes	yes	yes	yes	yes	yes	yes	yes	yes	yes	yes	yes	yes	yes	yes	yes	yes	yes	yes
	P00338	HUMAN	yes	yes	yes	yes	yes	yes	yes	yes	yes	yes	yes	yes	yes	yes	yes	yes	yes	yes	yes	yes	yes	yes	yes	yes	yes	yes	yes	yes	yes	yes	yes	yes	yes	yes	yes	yes	yes	yes	yes	yes
	P00350	ECOLI	yes	yes	yes	yes	yes	yes	yes	yes	yes	yes	yes	yes	yes	yes	yes	yes	yes	yes	yes	yes	yes	yes	yes	yes	yes	yes	yes	yes	yes	yes	yes	yes	yes	yes	yes	yes	yes	yes	yes	yes
	P00358	YEAST	yes	yes	yes	yes	yes	yes	yes	yes	yes	yes	yes	yes	yes	yes	yes	yes	yes	yes	yes	yes	yes	yes	yes	yes	yes	yes	yes	yes	yes	yes	yes	yes	yes	yes	yes	yes	yes	yes	yes	yes
	P00359	YEAST	yes	yes	yes	yes	yes	yes	yes	yes	yes	yes	yes	yes	yes	yes	yes	yes	yes	yes	yes	yes	yes	yes	yes	yes	yes	yes	yes	yes	yes	yes	yes	yes	yes	yes	yes	yes	yes	yes	yes	yes
	P00360	YEAST	yes	yes	yes	yes	yes	yes	yes	yes	yes	yes	yes	yes	yes	yes	yes	yes	yes	yes	yes	yes	yes	yes	yes	yes	yes	yes	yes	yes	yes	yes	yes	yes	yes	yes	yes	yes	yes	yes	yes	yes
	P00363	ECOLI	no	no	no	no	no	no	no	no	no	no	no	no	no	no	no	no	no	no	no	no	no	no	no	no	no	no	no	no	no	no	no	no	no	no	no	no	no	no	no	no
	P00367	HUMAN	yes	yes	yes	yes	yes	yes	yes	yes	yes	yes	yes	yes	yes	yes	yes	yes	yes	yes	yes	yes	yes	yes	yes	yes	yes	yes	yes	yes	yes	yes	yes	yes	yes	yes	yes	yes	yes	yes	yes	yes
	P00370	ECOLI	no	no	no	no	no	no	no	yes	no	no	no	yes	no	no	no	no	no	no	no	no	yes	no	no	no	no	no	no	no	no	yes	no	no	no	no	no	no	yes	yes	yes	yes
	P00374	HUMAN	yes	yes	yes	yes	yes	yes	yes	yes	yes	yes	yes	yes	yes	yes	yes	yes	yes	yes	yes	yes	yes	yes	yes	yes	yes	yes	yes	yes	yes	yes	yes	yes	yes	yes	yes	yes	yes	yes	yes	yes
	P00387	HUMAN	yes	yes	yes	yes	yes	yes	yes	yes	yes	yes	yes	yes	yes	yes	yes	yes	yes	yes	yes	yes	yes	yes	yes	yes	yes	yes	yes	yes	yes	yes	yes	yes	yes	yes	yes	yes	yes	yes	yes	yes
	P00390	HUMAN	yes	yes	yes	yes	yes	yes	yes	yes	yes	yes	yes	yes	yes	yes	yes	yes	yes	yes	yes	yes	yes	yes	yes	yes	yes	yes	yes	yes	yes	yes	yes	yes	yes	yes	yes	yes	yes	yes	yes	yes
	P00393	ECOLI	no	no	no	no	no	no	no	no	no	no	no	no	no	no	no	no	no	no	no	no	no	no	no	no	no	no	no	no	no	no	no	no	no	no	no	no	no	no	no	no
	P00395	HUMAN	no	no	no	no	no	no	no	no	yes	no	no	yes	no	no	no	no	no	no	yes	no	no	no	no	no	no	no	no	no	yes	no	yes	no	no	no	no	no	no	no	no	no
	P00403	HUMAN	yes	yes	yes	yes	yes	yes	yes	yes	yes	yes	yes	yes	yes	yes	yes	yes	yes	yes	yes	yes	yes	yes	yes	yes	yes	yes	yes	yes	yes	yes	yes	yes	yes	yes	yes	yes	yes	yes	yes	yes
	P00425	YEAST	no	no	no	no	no	no	no	no	no	no	no	no	no	no	no	no	no	no	no	no	no	yes	no	no	no	no	no	no	no	no	no	no	no	no	no	no	yes	no	no	no
	P00427	YEAST	no	yes	yes	no	yes	yes	yes	yes	yes	yes	yes	yes	yes	yes	yes	yes	yes	yes	yes	yes	yes	yes	yes	yes	yes	yes	yes	yes	yes	yes	yes	yes	yes	yes	yes	yes	yes	yes	yes	yes
	P00431	YEAST	yes	yes	no	no	yes	yes	yes	yes	yes	yes	yes	yes	yes	no	no	yes	yes	yes	yes	yes	yes	yes	yes	yes	yes	yes	yes	yes	no	yes	no	yes	yes	yes	yes	yes	yes	yes	yes	yes
	P00441	HUMAN	yes	yes	yes	yes	yes	yes	yes	yes	yes	yes	yes	yes	yes	yes	yes	yes	yes	yes	yes	yes	yes	yes	yes	yes	yes	yes	yes	yes	yes	yes	yes	yes	yes	yes	yes	yes	yes	yes	yes	yes
	P00445	YEAST	yes	yes	yes	yes	yes	yes	yes	yes	yes	yes	yes	yes	yes	yes	yes	yes	yes	yes	yes	yes	yes	yes	yes	yes	yes	yes	yes	yes	yes	yes	yes	yes	yes	yes	yes	yes	yes	yes	yes	yes
	P00447	YEAST	yes	yes	yes	yes	yes	yes	yes	yes	yes	yes	yes	yes	yes	yes	yes	yes	yes	yes	yes	yes	yes	yes	yes	yes	yes	yes	yes	yes	yes	yes	yes	yes	yes	yes	yes	yes	yes	yes	yes	yes
	P00448	ECOLI	yes	yes	yes	yes	yes	yes	yes	yes	yes	yes	yes	yes	yes	yes	yes	yes	yes	yes	yes	yes	yes	yes	yes	yes	yes	yes	yes	no	yes	yes	yes	yes	yes	yes	yes	yes	yes	yes	yes	yes
	P00452	ECOLI	yes	yes	no	yes	no	yes	yes	no	yes	no	no	yes	yes	no	no	no	yes	yes	no	yes	yes	yes	yes	yes	yes	yes	yes	yes	yes	yes	yes	no	yes	yes	yes	no	yes	yes	yes	yes
	P00490	ECOLI	no	no	no	no	yes	yes	yes	yes	no	yes	yes	yes	yes	no	no	yes	yes	no	no	no	yes	no	no	no	no	no	no	no	yes	yes	yes	no	no	no	no	yes	yes	yes	no	no
	P00491	HUMAN	yes	yes	yes	yes	yes	yes	yes	yes	yes	yes	yes	yes	yes	yes	yes	yes	yes	yes	yes	yes	yes	yes	yes	yes	yes	yes	yes	yes	yes	yes	yes	yes	yes	yes	yes	yes	yes	yes	yes	yes
	P00492	HUMAN	yes	yes	yes	yes	yes	yes	yes	yes	yes	yes	yes	yes	yes	yes	yes	yes	yes	yes	yes	yes	yes	yes	yes	yes	yes	yes	yes	yes	yes	yes	yes	yes	yes	yes	yes	yes	yes	yes	yes	yes
	P00498	YEAST	yes	yes	yes	yes	yes	yes	yes	yes	yes	yes	yes	yes	yes	yes	yes	yes	yes	yes	yes	yes	yes	yes	yes	yes	yes	yes	yes	yes	yes	yes	yes	yes	yes	yes	yes	yes	yes	yes	yes	yes
	P00505	HUMAN	yes	yes	yes	yes	yes	yes	yes	yes	yes	yes	yes	yes	yes	yes	yes	yes	yes	yes	yes	yes	yes	yes	yes	yes	yes	yes	yes	yes	yes	yes	yes	yes	yes	yes	yes	yes	yes	yes	yes	yes
	P00509	ECOLI	yes	yes	yes	yes	yes	yes	yes	yes	yes	yes	yes	yes	yes	yes	yes	yes	yes	yes	yes	yes	yes	yes	yes	yes	yes	yes	yes	yes	yes	yes	yes	yes	yes	yes	yes	yes	yes	yes	yes	yes
	P00519	HUMAN	no	no	no	no	no	no	no	no	no	no	no	no	no	no	no	no	no	no	no	no	no	no	no	no	no	yes	no	no	no	no	no	no	no	no	no	no	no	no	no	no
	P00546	YEAST	yes	yes	yes	yes	yes	yes	yes	yes	yes	yes	yes	yes	yes	yes	yes	yes	yes	yes	yes	yes	yes	yes	yes	yes	yes	yes	yes	yes	yes	yes	yes	yes	yes	yes	yes	yes	yes	yes	yes	yes
	P00549	YEAST	yes	yes	yes	yes	yes	yes	yes	yes	yes	yes	yes	yes	yes	yes	yes	yes	yes	yes	yes	yes	yes	yes	yes	yes	yes	yes	yes	yes	yes	yes	yes	yes	yes	yes	yes	yes	yes	yes	yes	yes
	P00550	ECOLI	yes	yes	yes	yes	yes	yes	yes	yes	no	yes	no	yes	yes	yes	yes	yes	yes	yes	yes	yes	no	no	yes	no	no	no	no	no	yes	yes	yes	yes	yes	yes	yes	yes	yes	yes	yes	yes
	P00558	HUMAN	yes	yes	yes	yes	yes	yes	yes	yes	yes	yes	yes	yes	yes	yes	yes	yes	yes	yes	yes	yes	yes	yes	yes	yes	yes	yes	yes	yes	yes	yes	yes	yes	yes	yes	yes	yes	yes	yes	yes	yes
	P00560	YEAST	yes	yes	yes	yes	yes	yes	yes	yes	yes	yes	yes	yes	yes	yes	yes	yes	yes	yes	yes	yes	yes	yes	yes	yes	yes	yes	yes	yes	yes	yes	yes	yes	yes	yes	yes	yes	yes	yes	yes	yes
	P00561	ECOLI	no	no	no	no	no	no	no	no	no	no	no	no	no	no	no	no	no	no	no	no	no	no	no	no	no	no	no	no	no	no	no	no	no	no	no	no	no	no	no	no
	P00562	ECOLI	no	no	no	no	no	no	no	no	no	no	no	no	no	no	no	no	no	no	no	no	no	yes	yes	yes	no	no	no	no	no	no	no	no	no	no	yes	no	yes	no	no	no
	P00568	HUMAN	yes	yes	yes	yes	yes	yes	yes	yes	yes	yes	yes	yes	yes	yes	yes	yes	yes	yes	yes	yes	yes	yes	yes	yes	yes	yes	yes	yes	yes	yes	yes	yes	yes	yes	yes	yes	yes	yes	yes	yes
	P00579	ECOLI	no	no	no	no	no	no	no	yes	no	no	yes	no	yes	yes	no	no	yes	yes	no	yes	no	no	no	no	yes	no	no	no	no	yes	no	no	no	no	yes	no	yes	yes	yes	yes
	P00582	ECOLI	no	yes	no	yes	no	no	no	no	yes	yes	yes	yes	yes	yes	no	yes	yes	yes	yes	yes	no	no	no	yes	no	no	no	no	yes	no	no	no	yes	no	yes	yes	yes	yes	yes	yes
	P00635	YEAST	no	no	no	no	no	no	no	no	no	no	no	no	no	no	no	no	no	no	no	no	no	no	no	no	no	no	no	no	no	no	no	no	no	no	no	no	yes	no	no	no
	P00722	ECOLI	yes	yes	yes	yes	yes	yes	yes	yes	yes	yes	yes	yes	yes	yes	yes	yes	yes	yes	yes	yes	yes	yes	yes	yes	no	no	no	no	yes	yes	yes	yes	yes	yes	yes	yes	yes	yes	yes	yes
	P00724	YEAST	yes	yes	yes	yes	yes	yes	yes	yes	yes	yes	yes	yes	yes	yes	yes	yes	yes	yes	yes	yes	yes	yes	yes	yes	yes	yes	yes	yes	yes	yes	yes	yes	yes	yes	yes	yes	yes	yes	yes	yes
	P00729	YEAST	yes	yes	yes	yes	yes	yes	yes	yes	yes	yes	yes	yes	yes	yes	yes	yes	yes	yes	yes	yes	yes	yes	yes	yes	yes	yes	yes	yes	yes	yes	yes	yes	yes	yes	yes	yes	yes	yes	yes	yes
	P00734	HUMAN	yes	yes	yes	yes	yes	yes	yes	yes	yes	yes	yes	yes	yes	yes	yes	yes	yes	yes	yes	yes	yes	yes	yes	yes	yes	yes	yes	yes	yes	yes	yes	yes	yes	yes	yes	yes	yes	yes	yes	yes
	P00747	HUMAN	yes	yes	yes	yes	yes	yes	yes	yes	yes	yes	yes	yes	yes	yes	yes	yes	yes	yes	yes	yes	yes	yes	yes	yes	yes	yes	yes	yes	yes	yes	yes	yes	yes	yes	yes	yes	yes	yes	yes	yes
	P00803	ECOLI	no	no	no	no	no	no	no	no	no	no	no	no	no	no	no	no	no	no	no	no	no	no	no	no	no	no	no	no	no	no	no	no	no	no	no	no	no	no	no	no
	P00805	ECOLI	no	no	no	no	no	no	no	no	no	no	no	no	no	no	no	no	no	no	no	no	no	no	no	no	no	yes	no	no	no	no	no	no	no	no	no	no	no	no	no	no
	P00812	YEAST	yes	yes	yes	yes	yes	yes	yes	yes	yes	yes	yes	yes	yes	yes	yes	yes	yes	yes	yes	yes	yes	yes	yes	yes	yes	yes	yes	yes	yes	yes	yes	yes	yes	yes	yes	yes	yes	yes	yes	yes
	P00813	HUMAN	yes	yes	yes	yes	yes	yes	yes	yes	no	no	no	no	yes	yes	yes	yes	yes	yes	yes	yes	yes	yes	yes	yes	yes	yes	yes	yes	no	yes	yes	no	yes	yes	yes	yes	yes	yes	yes	yes
	P00815	YEAST	yes	yes	yes	yes	yes	yes	yes	yes	yes	yes	yes	yes	yes	yes	yes	yes	yes	yes	yes	yes	yes	yes	yes	yes	yes	yes	yes	yes	yes	yes	yes	yes	yes	yes	yes	yes	yes	yes	yes	yes
	P00817	YEAST	yes	yes	yes	yes	yes	yes	yes	yes	yes	yes	yes	yes	yes	yes	yes	yes	yes	yes	yes	yes	yes	yes	yes	yes	yes	yes	yes	yes	yes	yes	yes	yes	yes	yes	yes	yes	yes	yes	yes	yes
	P00830	YEAST	yes	yes	yes	yes	yes	yes	yes	yes	yes	yes	yes	yes	yes	yes	yes	yes	yes	yes	yes	yes	yes	yes	yes	yes	yes	yes	yes	yes	yes	yes	yes	yes	yes	yes	yes	yes	yes	yes	yes	yes
	P00864	ECOLI	yes	yes	yes	yes	yes	yes	yes	yes	yes	yes	yes	yes	yes	yes	yes	yes	yes	yes	yes	yes	yes	yes	yes	yes	yes	yes	yes	yes	yes	yes	yes	yes	yes	yes	yes	yes	yes	yes	yes	yes
	P00887	ECOLI	no	no	no	no	no	no	no	no	yes	yes	no	yes	no	no	no	yes	yes	yes	yes	yes	no	yes	yes	no	no	no	no	no	no	no	no	no	no	no	no	no	yes	yes	yes	yes
	P00890	YEAST	yes	yes	yes	yes	yes	yes	yes	yes	yes	yes	yes	yes	yes	yes	yes	yes	yes	yes	yes	yes	yes	yes	yes	yes	yes	yes	yes	yes	yes	yes	yes	yes	yes	yes	yes	yes	yes	yes	yes	yes
	P00899	YEAST	yes	yes	yes	yes	yes	yes	yes	yes	yes	yes	yes	yes	yes	yes	yes	yes	yes	yes	yes	yes	yes	yes	yes	yes	yes	yes	yes	yes	yes	yes	yes	yes	yes	yes	yes	yes	yes	yes	yes	yes
	P00912	YEAST	no	no	no	yes	yes	no	no	no	no	no	no	no	no	yes	yes	no	no	yes	yes	no	no	no	no	no	yes	yes	yes	yes	no	no	no	no	yes	yes	yes	yes	yes	yes	yes	yes
	P00914	ECOLI	yes	no	yes	yes	yes	yes	yes	no	no	no	no	no	no	yes	no	no	yes	yes	yes	yes	yes	yes	yes	no	yes	yes	yes	yes	no	no	no	no	yes	no	yes	yes	yes	yes	yes	yes
	P00924	YEAST	yes	yes	yes	yes	yes	yes	yes	yes	yes	yes	yes	yes	yes	yes	yes	yes	yes	yes	yes	yes	yes	yes	yes	yes	yes	yes	yes	yes	yes	yes	yes	yes	yes	yes	yes	yes	yes	yes	yes	yes
	P00925	YEAST	yes	yes	yes	yes	yes	yes	yes	yes	yes	yes	yes	yes	yes	yes	yes	yes	yes	yes	yes	yes	yes	yes	yes	yes	yes	yes	yes	yes	yes	yes	yes	yes	yes	yes	yes	yes	yes	yes	yes	yes
	P00926	ECOLI	no	no	no	no	no	no	no	no	no	no	no	no	no	no	no	no	no	no	no	no	no	no	no	no	no	no	no	no	no	no	no	no	no	no	no	no	no	no	no	no
	P00927	YEAST	yes	yes	yes	yes	yes	yes	yes	yes	yes	yes	yes	yes	yes	yes	yes	yes	yes	yes	yes	yes	yes	yes	yes	yes	yes	yes	yes	yes	yes	yes	yes	yes	yes	yes	yes	yes	yes	yes	yes	yes
	P00931	YEAST	yes	yes	yes	yes	yes	yes	yes	yes	yes	yes	yes	yes	yes	yes	yes	yes	yes	yes	yes	yes	yes	yes	yes	yes	yes	yes	yes	yes	yes	yes	yes	yes	yes	yes	yes	yes	yes	yes	yes	yes
	P00934	ECOLI	no	no	no	no	no	no	no	no	yes	no	no	no	no	no	no	no	no	no	no	no	no	no	no	no	no	no	no	no	no	no	no	no	no	no	no	no	yes	yes	yes	yes
	P00936	ECOLI	no	no	yes	no	yes	yes	yes	no	no	no	no	no	no	no	no	no	no	no	no	no	no	yes	yes	yes	no	no	no	no	no	no	no	no	no	no	no	yes	no	no	no	no
	P00937	YEAST	yes	yes	yes	yes	yes	yes	yes	yes	yes	yes	yes	yes	yes	yes	yes	yes	yes	yes	yes	yes	yes	yes	yes	yes	yes	yes	yes	yes	yes	yes	yes	yes	yes	yes	yes	yes	yes	yes	yes	yes
	P00942	YEAST	yes	yes	yes	yes	yes	yes	yes	yes	yes	yes	yes	yes	yes	yes	yes	yes	yes	yes	yes	yes	yes	yes	yes	yes	yes	yes	yes	yes	yes	yes	yes	yes	yes	yes	yes	yes	yes	yes	yes	yes
	P00946	ECOLI	yes	yes	no	yes	yes	yes	yes	no	no	yes	yes	yes	no	yes	yes	yes	yes	yes	yes	yes	no	yes	yes	no	no	no	yes	yes	no	no	no	no	yes	no	yes	no	yes	yes	yes	yes
	P00950	YEAST	yes	yes	yes	yes	yes	yes	yes	yes	yes	yes	yes	yes	yes	yes	yes	yes	yes	yes	yes	yes	yes	yes	yes	yes	yes	yes	yes	yes	yes	yes	yes	yes	yes	yes	yes	yes	yes	yes	yes	yes
	P00954	ECOLI	no	no	no	no	yes	yes	yes	no	yes	yes	yes	yes	no	no	no	no	yes	no	no	no	yes	yes	yes	yes	no	no	no	no	yes	no	no	no	no	yes	no	no	yes	yes	no	no
	P00956	ECOLI	yes	yes	yes	yes	yes	yes	yes	yes	yes	yes	yes	yes	yes	yes	yes	yes	yes	yes	yes	yes	yes	yes	yes	yes	yes	yes	yes	yes	yes	yes	yes	yes	yes	yes	yes	yes	yes	yes	yes	yes
	P00957	ECOLI	yes	yes	yes	yes	yes	yes	yes	yes	yes	yes	yes	yes	yes	yes	yes	yes	yes	yes	yes	yes	yes	yes	yes	yes	yes	yes	yes	yes	yes	yes	yes	yes	yes	yes	yes	yes	yes	yes	yes	yes
	P00958	YEAST	yes	yes	yes	yes	yes	yes	yes	yes	yes	yes	yes	yes	yes	yes	yes	yes	yes	yes	yes	yes	yes	yes	yes	yes	yes	yes	yes	yes	yes	yes	yes	yes	yes	yes	yes	yes	yes	yes	yes	yes
	P00959	ECOLI	yes	yes	yes	no	yes	yes	yes	yes	yes	yes	yes	yes	yes	yes	yes	yes	yes	yes	yes	yes	no	no	no	no	yes	yes	no	no	yes	yes	yes	no	yes	yes	yes	yes	yes	yes	yes	yes
	P00960	ECOLI	no	yes	no	no	yes	yes	yes	no	yes	yes	no	yes	yes	yes	yes	no	yes	yes	yes	no	yes	no	no	no	no	no	no	no	yes	no	yes	no	yes	yes	yes	no	yes	yes	yes	yes
	P00961	ECOLI	yes	yes	yes	yes	yes	yes	yes	yes	yes	yes	yes	yes	yes	yes	yes	yes	yes	yes	yes	yes	yes	yes	yes	yes	yes	yes	yes	yes	yes	yes	yes	yes	yes	yes	yes	yes	yes	yes	yes	yes
	P00962	ECOLI	yes	yes	yes	no	yes	yes	yes	yes	no	yes	no	no	yes	yes	yes	yes	yes	yes	yes	no	yes	yes	yes	yes	no	no	no	no	no	no	no	no	yes	no	no	no	yes	yes	yes	yes
	P00963	ECOLI	no	no	no	no	no	no	no	no	no	no	no	no	no	no	no	no	no	no	no	no	no	no	no	no	no	no	no	no	no	no	no	no	no	no	no	no	no	no	no	no
	P00966	HUMAN	yes	yes	yes	yes	yes	yes	yes	yes	yes	yes	yes	yes	yes	yes	yes	yes	yes	yes	yes	yes	yes	yes	yes	yes	yes	yes	yes	yes	yes	yes	yes	yes	yes	yes	yes	yes	yes	yes	yes	yes
	P00968	ECOLI	no	yes	no	no	no	yes	yes	yes	no	yes	no	yes	no	no	no	yes	yes	yes	no	yes	no	no	no	yes	no	no	no	no	yes	yes	yes	no	yes	yes	yes	yes	yes	yes	yes	yes
	P01008	HUMAN	yes	no	yes	yes	yes	yes	yes	no	yes	yes	yes	yes	yes	no	no	no	yes	yes	yes	yes	no	yes	yes	no	yes	yes	yes	yes	yes	yes	yes	yes	yes	yes	yes	yes	yes	yes	yes	yes
	P01023	HUMAN	yes	yes	yes	yes	yes	yes	yes	yes	yes	yes	yes	yes	yes	yes	yes	yes	no	yes	yes	yes	yes	yes	yes	yes	no	yes	yes	yes	yes	yes	yes	yes	yes	yes	yes	yes	yes	yes	yes	yes
	P01024	HUMAN	yes	yes	yes	yes	yes	yes	yes	yes	yes	yes	yes	yes	yes	yes	yes	yes	yes	yes	yes	yes	yes	yes	yes	yes	yes	yes	yes	yes	yes	yes	yes	yes	yes	yes	yes	yes	yes	yes	yes	yes
	P01033	HUMAN	yes	yes	no	yes	yes	yes	yes	yes	yes	yes	yes	yes	yes	yes	yes	yes	yes	yes	yes	yes	yes	yes	yes	yes	yes	yes	yes	yes	yes	yes	yes	yes	yes	yes	yes	yes	yes	yes	yes	yes
	P01094	YEAST	yes	no	no	no	no	no	no	no	yes	yes	yes	yes	no	no	no	no	yes	yes	yes	yes	yes	yes	yes	yes	yes	yes	yes	yes	yes	no	no	yes	no	yes	no	no	yes	yes	yes	yes
	P01097	YEAST	no	no	no	no	no	no	no	no	no	yes	no	no	no	no	no	no	no	no	no	no	no	yes	no	no	no	no	no	no	no	no	no	no	no	no	no	no	no	no	yes	yes
	P01098	YEAST	no	no	no	no	no	no	no	no	no	no	no	no	no	no	no	no	no	no	no	no	no	no	yes	no	no	yes	yes	no	no	no	no	no	no	no	no	no	no	no	no	no
	P01111	HUMAN	yes	yes	yes	no	yes	no	no	yes	yes	yes	no	yes	no	no	no	yes	yes	yes	yes	yes	yes	yes	yes	yes	yes	yes	yes	yes	yes	yes	yes	yes	yes	yes	yes	yes	yes	yes	no	yes
	P01112	HUMAN	yes	yes	yes	yes	yes	yes	yes	yes	yes	yes	yes	yes	yes	yes	yes	yes	yes	yes	yes	yes	yes	yes	yes	yes	yes	yes	yes	yes	yes	yes	yes	yes	yes	yes	yes	yes	yes	yes	yes	yes
	P01116	HUMAN	yes	yes	yes	yes	yes	yes	yes	no	yes	yes	yes	yes	yes	yes	yes	yes	no	yes	yes	yes	yes	yes	yes	yes	no	no	yes	yes	yes	yes	no	yes	no	yes	yes	yes	no	yes	yes	yes
	P01119	YEAST	yes	yes	yes	yes	yes	yes	yes	yes	yes	yes	yes	yes	yes	yes	yes	yes	yes	yes	yes	yes	yes	yes	yes	yes	yes	yes	yes	yes	yes	yes	yes	yes	yes	yes	yes	yes	yes	yes	yes	yes
	P01120	YEAST	yes	yes	yes	yes	yes	yes	yes	yes	yes	yes	yes	yes	yes	yes	yes	yes	yes	yes	yes	yes	yes	yes	yes	yes	yes	yes	yes	yes	yes	yes	yes	yes	yes	yes	yes	yes	yes	yes	yes	yes
	P01123	YEAST	yes	yes	yes	yes	yes	yes	yes	yes	yes	yes	yes	yes	yes	yes	yes	yes	yes	yes	yes	yes	yes	yes	yes	yes	yes	yes	yes	yes	yes	yes	yes	yes	yes	yes	yes	yes	yes	yes	yes	yes
	P01130	HUMAN	yes	yes	yes	yes	yes	yes	yes	yes	yes	yes	yes	yes	yes	yes	yes	yes	yes	yes	yes	yes	yes	yes	yes	yes	yes	yes	yes	yes	yes	yes	yes	yes	yes	yes	yes	yes	yes	yes	yes	yes
	P02293;P02294	YEAST	yes	yes	yes	yes	yes	yes	yes	yes	yes	yes	yes	yes	yes	yes	yes	yes	yes	yes	yes	yes	yes	yes	yes	yes	yes	yes	yes	yes	yes	yes	yes	yes	yes	yes	yes	yes	yes	yes	yes	yes
	P02309	YEAST	yes	yes	yes	yes	yes	yes	yes	yes	yes	yes	yes	yes	yes	yes	yes	yes	yes	yes	yes	yes	yes	yes	yes	yes	yes	yes	yes	yes	yes	yes	yes	yes	yes	yes	yes	yes	yes	yes	yes	yes
	P02358	ECOLI	yes	yes	yes	yes	yes	yes	yes	yes	yes	yes	yes	yes	yes	yes	yes	yes	yes	yes	yes	yes	yes	yes	yes	yes	yes	yes	yes	yes	yes	yes	yes	yes	yes	yes	yes	yes	yes	yes	yes	yes
	P02359	ECOLI	yes	yes	yes	yes	yes	yes	yes	yes	yes	yes	yes	yes	yes	yes	yes	yes	yes	yes	yes	yes	yes	yes	yes	yes	yes	yes	yes	yes	yes	yes	yes	yes	yes	yes	yes	yes	yes	yes	yes	yes
	P02400	YEAST	yes	yes	yes	yes	yes	yes	yes	yes	yes	yes	yes	yes	yes	yes	yes	yes	yes	yes	yes	yes	yes	yes	yes	yes	yes	yes	yes	yes	yes	yes	yes	yes	yes	yes	yes	yes	yes	yes	yes	yes
	P02406	YEAST	yes	yes	yes	yes	yes	yes	yes	yes	yes	yes	yes	yes	yes	yes	yes	yes	yes	yes	yes	yes	yes	yes	yes	yes	yes	yes	yes	yes	yes	yes	yes	yes	yes	yes	yes	yes	yes	yes	yes	yes
	P02407;P14127	YEAST	yes	yes	yes	yes	yes	yes	yes	yes	yes	yes	yes	yes	yes	yes	yes	yes	yes	yes	yes	yes	yes	yes	yes	yes	yes	yes	yes	yes	yes	yes	yes	yes	yes	yes	yes	yes	yes	yes	yes	yes
	P02413	ECOLI	yes	yes	yes	yes	yes	yes	yes	yes	yes	yes	yes	yes	yes	yes	yes	yes	yes	yes	yes	yes	yes	yes	yes	yes	yes	yes	yes	yes	yes	yes	yes	yes	yes	yes	yes	yes	yes	yes	yes	yes
	P02533	HUMAN	yes	yes	yes	yes	yes	yes	yes	yes	yes	yes	yes	yes	yes	yes	yes	yes	yes	yes	yes	yes	yes	yes	yes	yes	yes	yes	yes	yes	yes	yes	yes	yes	yes	yes	yes	yes	yes	yes	yes	yes
	P02538	HUMAN	yes	yes	yes	yes	yes	yes	yes	yes	yes	yes	yes	yes	yes	yes	yes	yes	yes	yes	yes	yes	yes	yes	yes	yes	yes	yes	yes	yes	yes	yes	yes	yes	yes	yes	yes	yes	yes	yes	yes	yes
	P02545	HUMAN	yes	yes	yes	yes	yes	yes	yes	yes	yes	yes	yes	yes	yes	yes	yes	yes	yes	yes	yes	yes	yes	yes	yes	yes	yes	yes	yes	yes	yes	yes	yes	yes	yes	yes	yes	yes	yes	yes	yes	yes
	P02557	YEAST	yes	yes	yes	yes	yes	yes	yes	yes	yes	yes	yes	yes	yes	yes	yes	yes	yes	yes	yes	yes	yes	yes	yes	yes	yes	yes	yes	yes	yes	yes	yes	yes	yes	yes	yes	yes	yes	yes	yes	yes
	P02647	HUMAN	yes	yes	yes	yes	yes	yes	yes	no	yes	yes	yes	yes	yes	yes	yes	yes	yes	yes	yes	yes	yes	yes	yes	yes	yes	yes	yes	yes	yes	yes	yes	yes	yes	yes	yes	yes	yes	yes	yes	yes
	P02649	HUMAN	yes	yes	yes	yes	yes	yes	yes	yes	yes	yes	yes	yes	yes	yes	yes	yes	yes	yes	yes	yes	yes	yes	yes	yes	yes	yes	yes	yes	yes	yes	yes	yes	yes	yes	yes	yes	yes	yes	yes	yes
	P02675	HUMAN	no	no	yes	yes	no	no	no	no	no	no	no	yes	no	no	no	no	yes	no	no	no	yes	yes	yes	no	yes	no	no	no	no	no	no	no	yes	yes	no	yes	no	no	no	no
	P02751	HUMAN	yes	yes	yes	yes	yes	yes	yes	yes	yes	yes	yes	yes	yes	yes	yes	yes	yes	yes	yes	yes	yes	yes	yes	yes	yes	yes	yes	yes	yes	yes	yes	yes	yes	yes	yes	yes	yes	yes	yes	yes
	P02768	HUMAN	yes	yes	yes	yes	yes	yes	yes	yes	yes	yes	yes	yes	yes	yes	yes	yes	yes	yes	yes	yes	yes	yes	yes	yes	yes	yes	yes	yes	yes	yes	yes	yes	yes	yes	yes	yes	yes	yes	yes	yes
	P02786	HUMAN	yes	yes	yes	yes	yes	yes	yes	yes	yes	yes	yes	yes	yes	yes	yes	yes	yes	yes	yes	yes	yes	yes	yes	yes	yes	yes	yes	yes	yes	yes	yes	yes	yes	yes	yes	yes	yes	yes	yes	yes
	P02788	HUMAN	yes	yes	yes	yes	yes	yes	yes	yes	yes	yes	yes	yes	yes	yes	yes	yes	yes	yes	yes	yes	yes	yes	yes	yes	yes	yes	yes	yes	yes	yes	yes	yes	yes	yes	yes	yes	yes	yes	yes	yes
	P02792	HUMAN	yes	yes	yes	no	no	yes	yes	yes	no	no	no	no	no	yes	no	yes	no	yes	yes	yes	no	no	no	no	yes	yes	no	no	no	no	no	no	yes	yes	yes	yes	no	no	no	no
	P02794	HUMAN	yes	yes	yes	no	no	yes	yes	yes	yes	yes	yes	yes	no	no	yes	no	yes	yes	yes	yes	yes	yes	yes	yes	yes	yes	yes	yes	yes	yes	yes	yes	yes	yes	yes	yes	yes	yes	yes	no
	P02829	YEAST	yes	yes	yes	yes	yes	yes	yes	yes	yes	yes	yes	yes	yes	yes	yes	yes	yes	yes	yes	yes	yes	yes	yes	yes	yes	yes	yes	yes	yes	yes	yes	yes	yes	yes	yes	yes	yes	yes	yes	yes
	P02919	ECOLI	no	no	no	no	no	no	no	no	no	no	no	no	no	no	no	no	no	no	no	no	no	no	no	no	no	no	no	no	no	no	no	no	no	no	yes	no	no	no	no	no
	P02920	ECOLI	no	no	no	no	no	no	no	no	no	no	no	no	no	no	no	yes	no	no	no	yes	yes	no	no	no	no	no	no	no	no	yes	no	no	no	no	no	no	yes	no	no	no
	P02924	ECOLI	yes	yes	no	no	no	yes	yes	no	yes	yes	yes	yes	yes	yes	yes	no	no	yes	yes	no	no	yes	no	no	no	no	no	no	no	no	no	no	no	no	yes	no	no	yes	yes	yes
	P02925	ECOLI	yes	yes	yes	yes	yes	yes	yes	yes	yes	yes	yes	yes	yes	yes	yes	yes	yes	yes	yes	yes	yes	yes	yes	yes	yes	yes	yes	yes	yes	yes	yes	yes	yes	yes	yes	yes	yes	yes	yes	yes
	P02930	ECOLI	no	no	no	no	no	no	no	no	no	no	no	no	no	no	no	no	no	no	no	no	no	yes	no	no	no	no	no	no	no	no	no	no	no	no	no	no	no	no	no	no
	P02931	ECOLI	yes	yes	no	yes	no	no	no	no	no	no	no	no	yes	no	yes	yes	no	yes	no	no	no	no	no	no	no	no	no	yes	no	no	yes	no	no	no	no	no	no	no	no	yes
	P02992	YEAST	yes	yes	yes	yes	yes	yes	yes	yes	yes	yes	yes	yes	yes	yes	yes	yes	yes	yes	yes	yes	yes	yes	yes	yes	yes	yes	yes	yes	yes	yes	yes	yes	yes	yes	yes	yes	yes	yes	yes	yes
	P02994	YEAST	yes	yes	yes	yes	yes	yes	yes	yes	yes	yes	yes	yes	yes	yes	yes	yes	yes	yes	yes	yes	yes	yes	yes	yes	yes	yes	yes	yes	yes	yes	yes	yes	yes	yes	yes	yes	yes	yes	yes	yes
	P03004	ECOLI	no	no	no	no	no	no	no	no	no	yes	no	no	no	no	no	no	no	no	no	no	no	no	no	no	no	no	no	no	no	no	no	no	no	no	no	no	no	no	no	no
	P03023	ECOLI	yes	yes	yes	yes	no	no	no	no	no	no	no	no	yes	no	no	yes	no	no	no	no	no	no	yes	no	no	no	yes	no	yes	yes	no	yes	no	no	yes	yes	no	yes	no	yes
	P03030	ECOLI	no	no	no	no	no	no	no	no	no	no	no	no	no	no	no	no	no	no	no	no	no	no	no	no	no	no	no	no	no	no	no	no	no	no	no	no	no	no	no	no
	P03817	ECOLI	no	no	no	no	no	no	no	no	no	no	no	no	no	no	no	no	no	no	no	no	no	no	no	no	no	no	no	no	no	no	no	no	no	no	no	no	no	no	no	no
	P03819	ECOLI	yes	yes	yes	yes	no	no	no	no	yes	yes	yes	yes	yes	no	no	no	yes	yes	yes	yes	no	no	no	no	yes	yes	yes	yes	no	no	no	no	yes	yes	no	no	no	yes	yes	yes
	P03841	ECOLI	no	no	no	no	no	no	no	no	no	yes	no	yes	no	no	no	no	no	no	no	no	no	no	no	no	no	no	no	no	no	no	no	no	no	no	no	no	no	no	no	no
	P03871	YEAST	no	no	no	no	no	no	no	no	no	no	no	no	no	no	no	no	no	no	no	no	no	no	no	no	no	no	no	no	no	no	no	no	no	no	no	no	no	no	no	no
	P03872	YEAST	no	no	no	no	no	no	no	no	no	yes	no	no	no	no	no	no	yes	no	yes	yes	yes	yes	yes	yes	yes	yes	yes	yes	yes	no	no	no	yes	yes	yes	yes	yes	yes	yes	yes
	P03874	YEAST	no	no	no	no	no	no	no	no	no	no	no	no	no	no	no	no	no	no	no	no	no	no	no	no	no	no	no	no	no	no	no	no	no	no	no	no	no	no	no	no
	P03886	HUMAN	yes	yes	yes	yes	yes	yes	yes	no	yes	yes	yes	yes	yes	yes	yes	yes	yes	yes	yes	yes	yes	yes	yes	yes	yes	yes	yes	yes	yes	no	no	yes	yes	yes	yes	yes	yes	yes	yes	yes
	P03891	HUMAN	no	no	no	yes	yes	no	no	yes	no	no	no	yes	no	no	no	no	yes	yes	yes	no	yes	yes	yes	yes	no	yes	yes	no	no	no	yes	no	no	no	no	no	yes	yes	yes	yes
	P03905	HUMAN	yes	yes	yes	yes	yes	yes	yes	yes	yes	yes	yes	yes	yes	yes	no	yes	yes	yes	yes	yes	no	yes	no	no	yes	yes	yes	yes	yes	yes	yes	no	yes	yes	yes	yes	yes	yes	yes	yes
	P03915	HUMAN	yes	yes	yes	yes	yes	yes	yes	yes	yes	yes	yes	yes	yes	yes	yes	no	yes	yes	yes	yes	yes	yes	yes	yes	yes	yes	yes	yes	yes	yes	yes	yes	yes	yes	yes	yes	yes	yes	yes	yes
	P03965	YEAST	yes	yes	yes	yes	yes	yes	yes	yes	yes	yes	yes	yes	yes	yes	yes	yes	yes	yes	yes	yes	yes	yes	yes	yes	yes	yes	yes	yes	yes	yes	yes	yes	yes	yes	yes	yes	yes	yes	yes	yes
	P04036	ECOLI	no	no	no	yes	no	no	no	no	no	no	no	no	no	no	no	no	no	no	no	yes	no	no	no	no	no	no	no	no	no	no	no	no	yes	no	no	yes	no	no	no	no
	P04037	YEAST	no	no	yes	no	no	yes	yes	yes	yes	yes	yes	yes	no	no	yes	yes	yes	yes	yes	yes	yes	yes	yes	yes	no	yes	no	yes	no	yes	yes	yes	yes	yes	no	yes	yes	yes	yes	yes
	P04040	HUMAN	yes	yes	yes	yes	yes	yes	yes	yes	yes	yes	yes	yes	yes	yes	yes	yes	yes	yes	yes	yes	yes	yes	yes	yes	yes	yes	yes	yes	yes	yes	yes	yes	yes	yes	yes	yes	yes	yes	yes	yes
	P04046	YEAST	yes	yes	yes	yes	yes	yes	yes	yes	yes	yes	yes	yes	yes	yes	yes	yes	yes	yes	yes	yes	yes	yes	yes	yes	yes	yes	yes	yes	yes	yes	yes	yes	yes	yes	yes	yes	yes	yes	yes	yes
	P04049	HUMAN	yes	yes	no	no	yes	yes	yes	yes	no	yes	yes	yes	no	no	no	no	yes	yes	yes	yes	yes	yes	yes	yes	yes	yes	yes	yes	yes	yes	no	no	no	yes	yes	no	yes	yes	yes	no
	P04050	YEAST	yes	yes	yes	yes	yes	yes	yes	yes	yes	yes	yes	yes	yes	yes	yes	yes	yes	yes	yes	yes	yes	yes	yes	yes	yes	yes	yes	yes	yes	yes	yes	yes	yes	yes	yes	yes	yes	yes	yes	yes
	P04051	YEAST	no	yes	yes	yes	yes	yes	yes	yes	yes	yes	yes	yes	yes	yes	no	yes	yes	yes	yes	yes	no	yes	yes	no	yes	yes	yes	yes	yes	yes	no	yes	yes	yes	yes	no	yes	yes	yes	yes
	P04062	HUMAN	yes	yes	yes	yes	yes	yes	yes	yes	yes	yes	yes	yes	yes	yes	yes	yes	yes	yes	yes	yes	yes	yes	yes	yes	yes	yes	yes	yes	yes	yes	yes	yes	yes	yes	yes	yes	yes	yes	yes	yes
	P04066	HUMAN	no	no	no	no	yes	yes	yes	yes	no	no	no	no	no	no	no	no	yes	no	no	no	no	no	no	no	no	no	no	no	no	yes	no	no	yes	no	no	no	no	no	no	no
	P04075	HUMAN	yes	yes	yes	yes	yes	yes	yes	yes	yes	yes	yes	yes	yes	yes	yes	yes	yes	yes	yes	yes	yes	yes	yes	yes	yes	yes	yes	yes	yes	yes	yes	yes	yes	yes	yes	yes	yes	yes	yes	yes
	P04076	YEAST	yes	yes	yes	yes	yes	yes	yes	yes	yes	yes	yes	yes	yes	yes	yes	yes	yes	yes	yes	yes	yes	yes	yes	yes	yes	yes	yes	yes	yes	yes	yes	yes	yes	yes	yes	yes	yes	yes	yes	yes
	P04079	ECOLI	yes	yes	yes	yes	yes	yes	yes	yes	yes	yes	yes	yes	yes	yes	yes	yes	yes	yes	yes	yes	yes	yes	yes	yes	yes	yes	yes	yes	yes	yes	yes	yes	yes	yes	yes	yes	yes	yes	yes	yes
	P04080	HUMAN	yes	yes	yes	yes	yes	yes	yes	yes	yes	yes	yes	yes	yes	yes	yes	yes	yes	yes	yes	yes	yes	yes	yes	yes	yes	yes	yes	yes	yes	yes	yes	yes	yes	yes	yes	yes	yes	yes	yes	yes
	P04083	HUMAN	yes	yes	yes	yes	yes	yes	yes	yes	yes	yes	yes	yes	yes	yes	yes	yes	yes	yes	yes	yes	yes	yes	yes	yes	yes	yes	yes	yes	yes	yes	yes	yes	yes	yes	yes	yes	yes	yes	yes	yes
	P04114	HUMAN	no	yes	no	no	yes	yes	yes	no	yes	yes	yes	yes	yes	yes	yes	yes	yes	yes	yes	yes	yes	yes	yes	yes	yes	yes	yes	yes	yes	yes	yes	yes	yes	yes	yes	yes	yes	yes	yes	no
	P04147	YEAST	yes	yes	yes	yes	yes	yes	yes	yes	yes	yes	yes	yes	yes	yes	yes	yes	yes	yes	yes	yes	yes	yes	yes	yes	yes	yes	yes	yes	yes	yes	yes	yes	yes	yes	yes	yes	yes	yes	yes	yes
	P04150	HUMAN	yes	yes	yes	yes	yes	yes	yes	yes	yes	yes	yes	yes	yes	yes	yes	yes	yes	yes	yes	yes	yes	yes	yes	yes	yes	yes	yes	yes	yes	yes	yes	yes	yes	yes	yes	yes	yes	yes	yes	yes
	P04161	YEAST	yes	yes	yes	yes	yes	yes	yes	yes	yes	yes	yes	yes	yes	yes	yes	yes	yes	yes	yes	yes	yes	yes	yes	yes	yes	yes	yes	yes	yes	yes	yes	yes	yes	yes	yes	yes	yes	yes	yes	yes
	P04179	HUMAN	yes	yes	yes	yes	yes	yes	yes	yes	yes	yes	yes	yes	yes	yes	yes	yes	yes	yes	yes	yes	yes	yes	yes	yes	yes	yes	yes	yes	yes	yes	yes	yes	yes	yes	yes	yes	yes	yes	yes	yes
	P04181	HUMAN	yes	yes	yes	yes	yes	yes	yes	yes	yes	yes	yes	yes	yes	yes	yes	yes	yes	yes	yes	yes	yes	yes	yes	yes	yes	yes	yes	yes	yes	yes	yes	yes	yes	yes	yes	yes	yes	yes	yes	yes
	P04183	HUMAN	yes	yes	yes	yes	yes	yes	yes	yes	yes	yes	yes	yes	yes	yes	yes	yes	yes	yes	yes	yes	yes	yes	yes	yes	yes	yes	yes	yes	yes	yes	yes	yes	yes	yes	yes	yes	yes	yes	yes	yes
	P04264	HUMAN	yes	yes	yes	yes	yes	yes	yes	yes	yes	yes	yes	yes	yes	no	no	no	yes	yes	yes	yes	yes	no	yes	yes	yes	yes	yes	yes	yes	yes	yes	yes	yes	yes	yes	yes	yes	yes	yes	yes
	P04406	HUMAN	yes	yes	yes	yes	yes	yes	yes	yes	yes	yes	yes	yes	yes	yes	yes	yes	yes	yes	yes	yes	yes	yes	yes	yes	yes	yes	yes	yes	yes	yes	yes	yes	yes	yes	yes	yes	yes	yes	yes	yes
	P04424	HUMAN	yes	yes	yes	yes	yes	yes	yes	yes	yes	yes	yes	yes	no	yes	yes	yes	no	yes	yes	no	yes	yes	no	yes	no	yes	yes	yes	yes	yes	yes	yes	yes	yes	yes	yes	yes	yes	yes	yes
	P04425	ECOLI	no	no	no	no	no	no	no	no	no	no	no	no	no	no	no	no	no	no	no	no	no	no	no	no	no	no	no	no	no	no	no	no	no	no	no	no	no	no	no	no
	P04449	YEAST	yes	yes	yes	yes	yes	yes	yes	yes	yes	yes	yes	yes	yes	yes	yes	yes	yes	yes	yes	yes	yes	yes	yes	yes	yes	yes	yes	yes	yes	yes	yes	yes	yes	yes	yes	yes	yes	yes	yes	yes
	P04456	YEAST	yes	yes	yes	yes	yes	yes	yes	yes	yes	yes	yes	yes	yes	yes	yes	yes	yes	yes	yes	yes	yes	yes	yes	yes	yes	yes	yes	yes	yes	yes	yes	yes	yes	yes	yes	yes	yes	yes	yes	yes
	P04632	HUMAN	yes	yes	yes	yes	yes	yes	yes	yes	yes	yes	yes	yes	yes	yes	yes	yes	yes	yes	yes	yes	yes	yes	yes	yes	yes	yes	yes	yes	yes	yes	yes	yes	yes	yes	yes	yes	yes	yes	yes	yes
	P04693	ECOLI	yes	yes	no	yes	yes	yes	yes	yes	no	no	no	no	no	yes	no	no	yes	yes	yes	yes	yes	no	no	no	no	no	no	no	no	no	no	no	no	no	yes	no	yes	yes	yes	yes
	P04710	YEAST	yes	yes	yes	yes	yes	yes	yes	yes	yes	yes	yes	yes	yes	yes	yes	yes	yes	yes	yes	yes	yes	yes	yes	yes	yes	yes	yes	yes	yes	yes	yes	yes	yes	yes	yes	yes	yes	yes	yes	yes
	P04786	YEAST	yes	yes	yes	yes	yes	no	no	yes	yes	yes	yes	yes	yes	yes	yes	yes	yes	yes	yes	yes	yes	yes	yes	yes	yes	yes	yes	yes	yes	yes	yes	yes	yes	yes	yes	yes	yes	yes	yes	yes
	P04792	HUMAN	yes	yes	yes	yes	yes	yes	yes	yes	yes	yes	yes	yes	yes	yes	yes	yes	yes	yes	yes	yes	yes	yes	yes	yes	yes	yes	yes	yes	yes	yes	yes	yes	yes	yes	yes	yes	yes	yes	yes	yes
	P04801	YEAST	yes	yes	yes	yes	yes	yes	yes	yes	yes	yes	yes	yes	yes	yes	yes	yes	yes	yes	yes	yes	yes	yes	yes	yes	yes	yes	yes	yes	yes	yes	yes	yes	yes	yes	yes	yes	yes	yes	yes	yes
	P04802	YEAST	yes	yes	yes	yes	yes	yes	yes	yes	yes	yes	yes	yes	yes	yes	yes	yes	yes	yes	yes	yes	yes	yes	yes	yes	yes	yes	yes	yes	yes	yes	yes	yes	yes	yes	yes	yes	yes	yes	yes	yes
	P04805	ECOLI	yes	yes	yes	yes	yes	yes	yes	yes	yes	yes	yes	yes	yes	yes	yes	yes	yes	yes	yes	yes	yes	yes	yes	yes	yes	yes	yes	yes	yes	yes	yes	yes	yes	yes	yes	yes	yes	yes	yes	yes
	P04806	YEAST	yes	yes	yes	yes	yes	yes	yes	yes	yes	yes	yes	yes	yes	yes	yes	yes	yes	yes	yes	yes	yes	yes	yes	yes	yes	yes	yes	yes	yes	yes	yes	yes	yes	yes	yes	yes	yes	yes	yes	yes
	P04807	YEAST	yes	yes	yes	yes	yes	yes	yes	yes	yes	yes	yes	yes	yes	yes	yes	yes	yes	yes	yes	yes	yes	yes	yes	yes	yes	yes	yes	yes	yes	yes	yes	yes	yes	yes	yes	yes	yes	yes	yes	yes
	P04818	HUMAN	yes	yes	yes	yes	yes	yes	yes	yes	yes	yes	yes	yes	yes	yes	yes	yes	yes	yes	yes	yes	yes	yes	yes	yes	yes	yes	yes	yes	yes	yes	yes	yes	yes	yes	yes	yes	yes	yes	yes	yes
	P04819	YEAST	no	no	no	no	yes	yes	yes	yes	yes	yes	no	yes	no	no	no	no	yes	no	no	no	yes	no	no	yes	no	no	no	yes	yes	no	no	no	yes	yes	no	no	yes	no	no	no
	P04821	YEAST	no	no	no	no	no	no	no	no	no	yes	yes	yes	no	no	no	no	no	yes	yes	yes	yes	yes	yes	yes	yes	yes	yes	yes	no	no	no	no	no	yes	yes	yes	yes	yes	yes	yes
	P04825	ECOLI	yes	yes	yes	yes	yes	yes	yes	yes	yes	yes	yes	yes	yes	yes	yes	yes	yes	yes	yes	yes	yes	yes	yes	yes	yes	yes	yes	yes	yes	yes	yes	yes	yes	yes	yes	yes	yes	yes	yes	yes
	P04840	YEAST	yes	yes	yes	yes	yes	yes	yes	yes	yes	yes	yes	yes	yes	yes	yes	yes	yes	yes	yes	yes	yes	yes	yes	yes	yes	yes	yes	yes	yes	yes	yes	yes	yes	yes	yes	yes	yes	yes	yes	yes
	P04843	HUMAN	yes	yes	yes	yes	yes	yes	yes	yes	yes	yes	yes	yes	yes	yes	yes	yes	yes	yes	yes	yes	yes	yes	yes	yes	yes	yes	yes	yes	yes	yes	yes	yes	yes	yes	yes	yes	yes	yes	yes	yes
	P04844	HUMAN	yes	yes	yes	yes	yes	yes	yes	yes	yes	yes	yes	yes	yes	yes	yes	yes	yes	yes	yes	yes	yes	yes	yes	yes	yes	yes	yes	yes	yes	yes	yes	yes	yes	yes	yes	yes	yes	yes	yes	yes
	P04846	ECOLI	no	no	no	no	no	no	no	no	no	no	no	no	no	no	no	no	no	no	no	no	no	no	no	no	no	no	no	no	no	no	no	no	no	no	no	no	no	no	no	no
	P04899	HUMAN	yes	yes	yes	yes	yes	yes	yes	yes	yes	yes	yes	yes	yes	yes	yes	yes	yes	yes	yes	yes	yes	yes	yes	yes	yes	yes	yes	yes	yes	yes	yes	yes	yes	yes	yes	yes	yes	yes	yes	yes
	P04911;P04912	YEAST	yes	yes	yes	yes	yes	yes	yes	yes	yes	yes	yes	yes	yes	yes	yes	yes	yes	yes	yes	yes	yes	yes	yes	yes	yes	yes	yes	yes	yes	yes	yes	yes	yes	yes	yes	yes	yes	yes	yes	yes
	P04920	HUMAN	no	no	no	no	no	no	no	no	no	no	no	no	no	no	no	no	yes	no	no	no	no	no	no	no	yes	yes	yes	yes	no	no	no	no	no	no	no	no	no	yes	no	no
	P04951	ECOLI	no	no	no	no	no	no	no	no	no	no	no	no	no	no	no	no	yes	no	no	no	no	no	no	no	no	no	no	no	no	no	no	no	no	no	no	no	no	no	no	no
	P04993	ECOLI	no	no	no	no	no	no	no	no	no	no	no	no	no	no	no	no	no	no	no	no	no	no	no	no	no	no	no	no	no	no	no	no	no	no	no	no	no	no	no	no
	P05020	ECOLI	no	no	no	no	no	no	no	no	no	no	no	no	no	no	no	no	no	no	no	no	no	no	no	no	no	no	no	no	no	no	no	no	no	no	no	no	no	no	no	no
	P05023	HUMAN	yes	yes	yes	yes	yes	yes	yes	yes	yes	yes	yes	yes	yes	yes	yes	yes	yes	yes	yes	yes	yes	yes	yes	yes	yes	yes	yes	yes	yes	yes	yes	yes	yes	yes	yes	yes	yes	yes	yes	yes
	P05026	HUMAN	yes	yes	yes	yes	yes	yes	yes	yes	yes	yes	yes	yes	yes	yes	yes	yes	yes	yes	yes	yes	yes	yes	yes	yes	yes	yes	yes	yes	yes	yes	yes	yes	yes	yes	yes	yes	yes	yes	yes	yes
	P05030	YEAST	yes	yes	yes	yes	yes	yes	yes	yes	yes	yes	yes	yes	yes	yes	yes	yes	yes	yes	yes	yes	yes	yes	yes	yes	yes	yes	yes	yes	yes	yes	yes	yes	yes	yes	yes	yes	yes	yes	yes	yes
	P05042	ECOLI	yes	yes	yes	yes	yes	yes	yes	yes	yes	yes	yes	yes	yes	yes	yes	yes	yes	yes	yes	yes	yes	yes	yes	yes	no	no	no	no	yes	yes	yes	no	yes	yes	yes	yes	yes	yes	yes	yes
	P05055	ECOLI	yes	yes	yes	yes	yes	yes	yes	yes	yes	yes	yes	yes	yes	yes	yes	yes	yes	yes	yes	yes	yes	yes	yes	yes	yes	yes	yes	yes	yes	yes	yes	yes	yes	yes	yes	yes	yes	yes	yes	yes
	P05066	YEAST	no	no	no	no	no	yes	yes	no	no	no	no	no	no	no	yes	yes	no	no	no	yes	no	no	no	yes	no	no	no	no	yes	yes	yes	yes	no	yes	no	no	no	no	no	yes
	P05067	HUMAN	no	no	no	no	yes	no	no	yes	no	no	no	no	yes	no	no	no	no	no	no	no	no	no	yes	yes	no	no	no	no	no	no	no	no	yes	yes	yes	yes	yes	yes	yes	yes
	P05091	HUMAN	yes	yes	yes	yes	yes	yes	yes	yes	yes	yes	yes	yes	yes	yes	yes	yes	yes	yes	yes	yes	yes	yes	yes	yes	yes	yes	yes	yes	yes	yes	yes	yes	yes	yes	yes	yes	yes	yes	yes	yes
	P05114	HUMAN	yes	yes	yes	yes	yes	yes	yes	yes	yes	yes	yes	yes	yes	yes	yes	yes	yes	yes	yes	yes	yes	yes	yes	yes	yes	yes	yes	yes	yes	yes	yes	yes	yes	yes	yes	yes	yes	yes	yes	yes
	P05141	HUMAN	yes	yes	yes	yes	yes	yes	yes	yes	yes	yes	yes	yes	yes	yes	yes	yes	yes	yes	yes	yes	yes	yes	yes	yes	yes	yes	yes	yes	yes	yes	yes	yes	yes	yes	yes	yes	yes	yes	yes	yes
	P05150	YEAST	no	no	no	no	no	no	no	no	no	no	no	no	no	no	yes	no	no	no	no	no	no	no	no	no	no	no	no	no	no	no	no	no	no	no	no	no	no	no	yes	yes
	P05161	HUMAN	yes	yes	yes	yes	yes	yes	yes	yes	yes	yes	yes	yes	no	yes	yes	yes	yes	yes	yes	yes	yes	yes	yes	yes	yes	yes	yes	yes	yes	yes	yes	yes	yes	yes	yes	yes	yes	yes	yes	yes
	P05165	HUMAN	yes	yes	yes	no	yes	yes	yes	yes	yes	yes	yes	yes	yes	yes	no	yes	yes	yes	yes	yes	no	yes	yes	yes	yes	yes	yes	yes	no	yes	yes	yes	yes	yes	yes	yes	yes	yes	yes	yes
	P05166	HUMAN	yes	yes	yes	yes	yes	yes	yes	yes	yes	yes	yes	yes	yes	yes	yes	yes	yes	yes	yes	yes	yes	yes	yes	yes	yes	yes	yes	yes	yes	yes	yes	yes	yes	yes	yes	yes	yes	yes	yes	yes
	P05198	HUMAN	yes	yes	yes	yes	yes	yes	yes	yes	yes	yes	yes	yes	yes	yes	yes	yes	yes	yes	yes	yes	yes	yes	yes	yes	yes	yes	yes	yes	yes	yes	yes	yes	yes	yes	yes	yes	yes	yes	yes	yes
	P05317	YEAST	yes	yes	yes	yes	yes	yes	yes	yes	yes	yes	yes	yes	yes	yes	yes	yes	yes	yes	yes	yes	yes	yes	yes	yes	yes	yes	yes	yes	yes	yes	yes	yes	yes	yes	yes	yes	yes	yes	yes	yes
	P05318	YEAST	yes	yes	yes	yes	yes	yes	yes	yes	no	yes	yes	yes	yes	yes	yes	yes	yes	yes	yes	yes	yes	yes	yes	yes	yes	yes	yes	yes	yes	yes	yes	yes	yes	yes	yes	yes	yes	yes	yes	yes
	P05319	YEAST	yes	yes	yes	yes	yes	yes	yes	yes	yes	yes	yes	yes	yes	yes	yes	yes	yes	yes	yes	yes	yes	yes	yes	yes	yes	yes	yes	yes	yes	yes	yes	yes	yes	yes	yes	yes	yes	yes	yes	yes
	P05362	HUMAN	yes	yes	yes	yes	yes	yes	yes	yes	yes	yes	yes	yes	yes	yes	yes	yes	yes	yes	yes	yes	yes	yes	yes	yes	yes	yes	yes	yes	yes	yes	yes	yes	yes	yes	yes	yes	yes	yes	yes	yes
	P05373	YEAST	yes	yes	yes	yes	yes	yes	yes	yes	yes	yes	yes	yes	yes	yes	yes	yes	yes	yes	yes	yes	yes	yes	yes	yes	yes	yes	yes	yes	yes	yes	yes	yes	yes	yes	yes	yes	yes	yes	yes	yes
	P05374	YEAST	yes	yes	yes	yes	yes	yes	yes	yes	yes	yes	yes	yes	yes	yes	yes	yes	yes	yes	yes	yes	yes	yes	yes	yes	yes	yes	yes	yes	yes	yes	yes	yes	yes	yes	yes	yes	yes	yes	yes	yes
	P05375	YEAST	yes	yes	yes	yes	yes	yes	yes	yes	yes	yes	yes	yes	yes	yes	yes	yes	yes	yes	yes	yes	yes	yes	yes	yes	yes	yes	yes	yes	yes	yes	yes	yes	yes	yes	yes	yes	yes	yes	yes	yes
	P05386	HUMAN	yes	yes	yes	yes	yes	yes	yes	no	yes	yes	yes	yes	yes	yes	yes	yes	yes	yes	yes	yes	yes	yes	yes	yes	yes	yes	yes	yes	yes	yes	yes	yes	yes	yes	yes	yes	yes	yes	yes	yes
	P05387	HUMAN	yes	yes	yes	yes	yes	yes	yes	yes	yes	yes	yes	yes	yes	yes	yes	yes	yes	yes	yes	yes	yes	yes	yes	yes	yes	yes	yes	yes	yes	yes	yes	yes	yes	yes	yes	yes	yes	yes	yes	yes
	P05388	HUMAN	yes	yes	yes	yes	yes	yes	yes	yes	yes	yes	yes	yes	yes	yes	yes	yes	yes	yes	yes	yes	yes	yes	yes	yes	yes	yes	yes	yes	yes	yes	yes	yes	yes	yes	yes	yes	yes	yes	yes	yes
	P05423	HUMAN	yes	yes	yes	yes	yes	yes	yes	yes	yes	yes	yes	yes	yes	yes	yes	yes	yes	yes	yes	yes	yes	yes	yes	yes	yes	yes	yes	yes	yes	yes	yes	yes	yes	yes	yes	yes	yes	yes	yes	yes
	P05453	YEAST	yes	yes	yes	yes	yes	yes	yes	yes	yes	yes	yes	yes	yes	yes	yes	yes	yes	yes	yes	yes	yes	yes	yes	yes	yes	yes	yes	yes	yes	yes	yes	yes	yes	yes	yes	yes	yes	yes	yes	yes
	P05455	HUMAN	yes	yes	yes	yes	yes	yes	yes	yes	yes	yes	yes	yes	yes	yes	yes	yes	yes	yes	yes	yes	yes	yes	yes	yes	yes	yes	yes	yes	yes	yes	yes	yes	yes	yes	yes	yes	yes	yes	yes	yes
	P05459	ECOLI	no	no	no	no	no	yes	yes	no	no	no	no	no	no	no	no	no	no	no	yes	no	no	no	yes	no	no	no	no	no	no	no	no	no	no	no	no	no	yes	no	no	yes
	P05546	HUMAN	yes	no	no	yes	yes	yes	yes	yes	yes	yes	yes	yes	no	yes	no	yes	yes	yes	yes	yes	yes	yes	no	no	yes	yes	yes	yes	yes	yes	yes	yes	yes	yes	yes	no	yes	yes	yes	yes
	P05556	HUMAN	yes	yes	yes	yes	yes	yes	yes	yes	yes	yes	yes	yes	yes	yes	yes	yes	yes	yes	yes	yes	yes	yes	yes	yes	yes	yes	yes	yes	yes	yes	yes	yes	yes	yes	yes	yes	yes	yes	yes	yes
	P05626	YEAST	no	no	no	no	no	no	no	no	no	no	no	yes	no	no	no	no	yes	no	no	no	no	no	no	yes	yes	no	no	no	no	yes	no	no	no	no	no	yes	yes	yes	yes	no
	P05694	YEAST	yes	yes	yes	yes	yes	yes	yes	yes	yes	yes	yes	yes	yes	yes	yes	yes	yes	yes	yes	yes	yes	yes	yes	yes	yes	yes	yes	yes	yes	yes	yes	yes	yes	yes	yes	yes	yes	yes	yes	yes
	P05738	YEAST	yes	yes	yes	yes	yes	yes	yes	yes	yes	yes	yes	yes	yes	yes	yes	yes	yes	yes	yes	yes	yes	yes	yes	yes	yes	yes	yes	yes	yes	yes	yes	yes	yes	yes	yes	yes	yes	yes	yes	yes
	P05739	YEAST	yes	yes	yes	yes	yes	yes	yes	yes	yes	yes	yes	yes	yes	yes	yes	yes	yes	yes	yes	yes	yes	yes	yes	yes	yes	yes	yes	yes	yes	yes	yes	yes	yes	yes	yes	yes	yes	yes	yes	yes
	P05740	YEAST	yes	yes	yes	yes	yes	yes	yes	yes	yes	yes	yes	yes	yes	yes	yes	yes	yes	yes	yes	yes	yes	yes	yes	yes	yes	yes	yes	yes	yes	yes	yes	yes	yes	yes	yes	yes	yes	yes	yes	yes
	P05745	YEAST	yes	yes	yes	yes	yes	yes	yes	yes	yes	yes	yes	yes	yes	yes	yes	yes	yes	yes	yes	yes	yes	yes	yes	yes	yes	yes	yes	yes	yes	yes	yes	yes	yes	yes	yes	yes	yes	yes	yes	yes
	P05748	YEAST	yes	yes	yes	yes	yes	yes	yes	yes	yes	yes	yes	yes	yes	yes	yes	yes	yes	yes	yes	yes	yes	yes	yes	yes	yes	yes	yes	yes	yes	yes	yes	yes	yes	yes	yes	yes	yes	yes	yes	yes
	P05749	YEAST	yes	yes	yes	yes	yes	yes	yes	yes	yes	yes	yes	yes	yes	yes	yes	yes	yes	yes	yes	yes	yes	yes	yes	yes	yes	yes	yes	yes	yes	yes	yes	yes	yes	yes	yes	yes	yes	yes	yes	yes
	P05750	YEAST	yes	yes	yes	yes	yes	yes	yes	yes	yes	yes	yes	yes	yes	yes	yes	yes	yes	yes	yes	yes	yes	yes	yes	yes	yes	yes	yes	yes	yes	yes	yes	yes	yes	yes	yes	yes	yes	yes	yes	yes
	P05755	YEAST	yes	yes	yes	yes	yes	yes	yes	yes	yes	yes	yes	yes	yes	yes	yes	yes	yes	yes	yes	yes	yes	yes	yes	yes	yes	yes	yes	yes	yes	yes	yes	yes	yes	yes	yes	yes	yes	yes	yes	yes
	P05756	YEAST	yes	yes	yes	yes	yes	yes	yes	yes	yes	yes	yes	yes	yes	yes	yes	yes	yes	yes	yes	yes	yes	yes	yes	yes	yes	yes	yes	yes	yes	yes	yes	yes	yes	yes	yes	yes	yes	yes	yes	yes
	P05759	YEAST	yes	yes	yes	yes	yes	yes	yes	yes	yes	yes	yes	yes	yes	yes	yes	yes	yes	yes	yes	yes	yes	yes	yes	yes	yes	yes	yes	yes	yes	yes	yes	yes	yes	yes	yes	yes	yes	yes	yes	yes
	P05783	HUMAN	yes	yes	yes	yes	yes	yes	yes	yes	yes	yes	yes	yes	yes	yes	yes	yes	yes	yes	yes	yes	yes	yes	yes	yes	yes	yes	yes	yes	yes	yes	yes	yes	yes	yes	yes	yes	yes	yes	yes	yes
	P05787	HUMAN	yes	yes	yes	yes	yes	yes	yes	yes	yes	yes	yes	yes	yes	yes	yes	yes	yes	yes	yes	yes	yes	yes	yes	yes	yes	yes	yes	yes	yes	yes	yes	yes	yes	yes	yes	yes	yes	yes	yes	yes
	P05791	ECOLI	no	no	no	no	no	no	no	no	no	no	no	no	no	no	no	no	no	no	no	no	no	no	no	no	no	no	no	no	no	no	no	no	yes	no	no	no	no	no	no	no
	P05976;P08590	HUMAN	no	no	no	no	yes	yes	yes	no	yes	yes	yes	yes	no	yes	yes	no	no	no	no	no	yes	yes	yes	yes	no	no	no	no	yes	no	yes	yes	no	no	no	no	no	no	no	yes
	P05986	YEAST	no	no	no	no	no	no	no	no	no	no	no	no	no	no	no	no	no	no	no	no	no	yes	no	no	no	yes	no	no	no	no	no	no	no	no	no	no	no	no	no	no
	P06100	YEAST	no	yes	yes	yes	yes	yes	yes	no	no	no	no	no	yes	yes	yes	yes	yes	yes	yes	yes	no	no	no	no	no	no	no	yes	yes	yes	yes	no	yes	no	yes	yes	yes	yes	yes	yes
	P06101	YEAST	yes	yes	yes	yes	yes	yes	yes	yes	yes	yes	yes	yes	yes	yes	yes	yes	yes	yes	yes	yes	yes	yes	yes	yes	yes	yes	yes	yes	yes	yes	yes	yes	yes	yes	yes	yes	yes	yes	yes	yes
	P06102	YEAST	yes	yes	yes	yes	yes	yes	yes	yes	yes	yes	yes	yes	yes	yes	yes	yes	yes	yes	yes	yes	yes	yes	yes	yes	yes	yes	yes	yes	yes	yes	yes	yes	yes	yes	yes	yes	yes	yes	yes	yes
	P06103	YEAST	yes	yes	yes	yes	yes	yes	yes	yes	yes	yes	yes	yes	yes	yes	yes	yes	yes	yes	yes	yes	yes	yes	yes	yes	yes	yes	yes	yes	yes	yes	yes	yes	yes	yes	yes	yes	yes	yes	yes	yes
	P06105	YEAST	yes	yes	yes	yes	yes	yes	yes	yes	yes	yes	yes	yes	yes	yes	yes	yes	yes	yes	yes	yes	yes	yes	yes	yes	yes	yes	yes	yes	yes	yes	yes	yes	yes	yes	yes	yes	yes	yes	yes	yes
	P06115	YEAST	yes	yes	yes	yes	yes	yes	yes	yes	yes	yes	yes	yes	yes	yes	yes	yes	yes	yes	yes	yes	yes	yes	yes	yes	yes	yes	yes	yes	yes	yes	yes	yes	yes	yes	yes	yes	yes	yes	yes	yes
	P06132	HUMAN	yes	yes	yes	yes	yes	yes	yes	yes	yes	yes	yes	yes	yes	yes	yes	yes	yes	yes	yes	yes	yes	yes	yes	yes	yes	yes	yes	yes	yes	yes	yes	yes	yes	yes	yes	yes	yes	yes	yes	yes
	P06149	ECOLI	no	no	no	no	no	no	no	no	no	no	no	no	no	yes	no	no	no	no	no	yes	no	no	no	no	no	no	no	no	no	no	no	no	no	no	no	no	yes	yes	yes	yes
	P06168	YEAST	yes	yes	yes	yes	yes	yes	yes	yes	yes	yes	yes	yes	yes	yes	yes	yes	yes	yes	yes	yes	yes	yes	yes	yes	yes	yes	yes	yes	yes	yes	yes	yes	yes	yes	yes	yes	yes	yes	yes	yes
	P06169	YEAST	yes	yes	yes	yes	yes	yes	yes	yes	yes	yes	yes	yes	yes	yes	yes	yes	yes	yes	yes	yes	yes	yes	yes	yes	yes	yes	yes	yes	yes	yes	yes	yes	yes	yes	yes	yes	yes	yes	yes	yes
	P06174	YEAST	no	yes	yes	yes	yes	yes	yes	yes	yes	yes	yes	yes	yes	yes	yes	yes	yes	yes	yes	yes	yes	yes	yes	no	yes	yes	yes	yes	yes	yes	yes	yes	yes	yes	yes	yes	yes	yes	yes	yes
	P06182	YEAST	yes	no	no	yes	no	no	no	no	yes	no	yes	no	no	yes	yes	no	yes	yes	yes	yes	yes	no	no	no	yes	yes	yes	yes	yes	yes	yes	yes	yes	yes	yes	yes	yes	yes	yes	yes
	P06197	YEAST	yes	yes	yes	yes	yes	yes	yes	yes	yes	yes	yes	yes	yes	yes	yes	yes	yes	yes	yes	yes	yes	yes	no	no	yes	yes	yes	yes	yes	yes	yes	yes	yes	yes	yes	yes	yes	yes	yes	yes
	P06208	YEAST	yes	yes	yes	yes	yes	yes	yes	yes	yes	yes	yes	yes	yes	yes	yes	yes	yes	yes	yes	yes	yes	yes	yes	yes	yes	yes	yes	yes	yes	yes	yes	yes	yes	yes	yes	yes	yes	yes	yes	yes
	P06242	YEAST	no	yes	yes	yes	no	no	no	no	yes	yes	yes	yes	yes	no	no	yes	yes	yes	yes	no	yes	yes	no	no	no	no	yes	no	no	yes	yes	no	yes	yes	yes	yes	yes	no	yes	no
	P06244	YEAST	yes	yes	yes	yes	yes	yes	yes	yes	yes	yes	yes	yes	yes	yes	yes	yes	yes	yes	yes	yes	no	yes	yes	yes	yes	yes	yes	yes	no	yes	yes	no	yes	yes	yes	yes	yes	yes	yes	yes
	P06245	YEAST	yes	yes	yes	yes	yes	yes	yes	yes	yes	yes	yes	yes	yes	yes	yes	yes	yes	yes	yes	yes	yes	yes	yes	yes	yes	yes	yes	yes	yes	yes	yes	yes	yes	yes	yes	yes	yes	yes	yes	yes
	P06280	HUMAN	yes	yes	yes	yes	yes	yes	yes	yes	yes	yes	yes	yes	yes	yes	yes	yes	yes	yes	yes	yes	yes	yes	yes	yes	yes	yes	yes	yes	yes	yes	yes	yes	yes	yes	yes	yes	yes	yes	yes	yes
	P06367;P39516	YEAST	yes	yes	yes	yes	yes	yes	yes	yes	yes	yes	yes	yes	yes	yes	yes	yes	yes	yes	yes	yes	yes	yes	yes	yes	yes	yes	yes	yes	yes	yes	yes	yes	yes	yes	yes	yes	yes	yes	yes	yes
	P06396	HUMAN	yes	yes	yes	yes	yes	yes	yes	yes	yes	yes	yes	yes	yes	yes	yes	yes	yes	yes	yes	yes	yes	yes	yes	yes	yes	yes	yes	yes	yes	yes	yes	yes	yes	yes	yes	yes	yes	yes	yes	yes
	P06454	HUMAN	yes	yes	yes	yes	yes	yes	yes	yes	yes	yes	yes	yes	yes	yes	yes	yes	yes	yes	yes	yes	yes	yes	yes	yes	yes	yes	yes	yes	yes	yes	yes	yes	yes	yes	yes	yes	yes	yes	yes	yes
	P06493	HUMAN	yes	yes	yes	yes	yes	yes	yes	yes	yes	yes	yes	yes	yes	yes	yes	yes	yes	yes	yes	yes	yes	yes	yes	yes	yes	yes	yes	yes	yes	yes	yes	yes	yes	yes	yes	yes	yes	yes	yes	yes
	P06576	HUMAN	yes	yes	yes	yes	yes	yes	yes	yes	yes	yes	yes	yes	yes	yes	yes	yes	yes	yes	yes	yes	yes	yes	yes	yes	yes	yes	yes	yes	yes	yes	yes	yes	yes	yes	yes	yes	yes	yes	yes	yes
	P06610	ECOLI	yes	yes	yes	yes	yes	yes	yes	yes	yes	yes	yes	yes	yes	yes	yes	yes	yes	yes	yes	yes	yes	yes	yes	yes	yes	yes	yes	yes	yes	yes	yes	yes	yes	yes	yes	yes	yes	yes	yes	yes
	P06612	ECOLI	no	yes	no	no	no	no	no	no	no	no	yes	no	no	no	yes	yes	yes	no	no	no	no	yes	no	no	no	no	no	no	no	no	no	no	no	no	no	yes	no	no	no	no
	P06616	ECOLI	no	no	no	no	no	no	no	no	no	no	no	no	no	no	no	no	no	no	no	no	no	no	no	no	no	no	no	no	no	no	no	no	no	no	yes	no	no	no	no	no
	P06634	YEAST	yes	yes	yes	yes	yes	yes	yes	yes	yes	yes	yes	yes	yes	yes	yes	yes	yes	yes	yes	yes	yes	yes	yes	yes	yes	yes	yes	yes	yes	yes	yes	yes	yes	yes	yes	yes	yes	yes	yes	yes
	P06700	YEAST	no	no	no	no	no	no	no	no	no	no	no	no	no	no	no	no	no	no	no	no	no	no	no	no	no	no	no	no	no	no	no	no	no	no	no	no	no	no	no	no
	P06701	YEAST	no	no	no	no	no	no	no	no	no	no	no	no	no	no	no	no	no	no	no	no	no	no	yes	no	no	no	no	no	no	no	no	no	no	no	no	no	no	no	no	no
	P06703	HUMAN	yes	yes	yes	yes	yes	yes	yes	yes	yes	yes	yes	yes	yes	yes	yes	yes	yes	yes	yes	yes	yes	yes	yes	yes	yes	yes	yes	yes	yes	yes	yes	yes	yes	yes	yes	yes	yes	yes	yes	yes
	P06704	YEAST	no	yes	no	no	yes	yes	yes	yes	yes	yes	yes	yes	yes	yes	no	yes	yes	yes	yes	yes	yes	yes	yes	yes	yes	yes	yes	yes	no	yes	yes	yes	yes	yes	yes	yes	yes	yes	yes	yes
	P06715	ECOLI	no	no	no	no	no	yes	yes	yes	yes	no	yes	no	no	yes	no	yes	no	yes	yes	no	no	no	no	no	no	no	no	no	no	no	no	no	no	no	no	yes	yes	yes	yes	yes
	P06720	ECOLI	no	no	no	no	no	no	no	yes	no	no	no	no	yes	no	no	no	yes	no	yes	yes	no	no	no	no	no	no	no	no	yes	no	no	no	no	no	no	no	yes	yes	yes	yes
	P06730	HUMAN	yes	yes	yes	yes	yes	yes	yes	yes	yes	yes	yes	yes	yes	yes	yes	yes	yes	yes	yes	yes	yes	yes	yes	yes	yes	yes	yes	yes	yes	yes	yes	yes	yes	yes	yes	yes	yes	yes	yes	yes
	P06733	HUMAN	yes	yes	yes	yes	yes	yes	yes	yes	yes	yes	yes	yes	yes	yes	yes	yes	yes	yes	yes	yes	yes	yes	yes	yes	yes	yes	yes	yes	yes	yes	yes	yes	yes	yes	yes	yes	yes	yes	yes	yes
	P06737	HUMAN	yes	yes	yes	yes	yes	yes	yes	yes	yes	yes	yes	yes	yes	yes	yes	yes	yes	yes	yes	yes	yes	yes	yes	yes	yes	yes	yes	yes	yes	yes	yes	yes	yes	yes	yes	yes	yes	yes	yes	yes
	P06738	YEAST	yes	yes	yes	yes	yes	yes	yes	yes	yes	yes	yes	yes	yes	yes	yes	yes	yes	yes	yes	yes	yes	yes	yes	yes	yes	yes	yes	yes	yes	yes	yes	yes	yes	yes	yes	yes	yes	yes	yes	yes
	P06744	HUMAN	yes	yes	yes	yes	yes	yes	yes	yes	yes	yes	yes	yes	yes	yes	yes	yes	yes	yes	yes	yes	yes	yes	yes	yes	yes	yes	yes	yes	yes	yes	yes	yes	yes	yes	yes	yes	yes	yes	yes	yes
	P06746	HUMAN	no	yes	yes	yes	yes	yes	yes	no	yes	yes	yes	no	no	no	no	no	yes	yes	yes	no	yes	yes	yes	yes	yes	yes	yes	yes	no	no	no	no	yes	yes	yes	yes	no	no	yes	yes
	P06748	HUMAN	yes	yes	yes	yes	yes	yes	yes	yes	yes	yes	yes	yes	yes	yes	yes	yes	yes	yes	yes	yes	yes	yes	yes	yes	yes	yes	yes	yes	yes	yes	yes	yes	yes	yes	yes	yes	yes	yes	yes	yes
	P06753	HUMAN	yes	yes	yes	yes	yes	yes	yes	yes	yes	yes	yes	yes	yes	yes	yes	yes	yes	yes	yes	yes	yes	yes	yes	yes	yes	yes	yes	yes	yes	yes	yes	yes	yes	yes	yes	yes	yes	yes	yes	yes
	P06756	HUMAN	yes	yes	yes	yes	yes	yes	yes	yes	yes	yes	yes	yes	yes	yes	yes	yes	yes	yes	yes	yes	yes	yes	yes	yes	yes	yes	yes	yes	yes	yes	yes	yes	yes	yes	yes	yes	yes	yes	yes	yes
	P06773	YEAST	no	no	no	no	no	no	no	no	no	no	no	no	no	no	no	no	no	no	no	no	no	no	no	no	no	no	no	no	no	no	no	no	no	no	no	no	no	no	no	no
	P06778	YEAST	no	yes	no	no	no	no	no	no	no	no	no	no	no	no	no	no	no	no	no	no	no	no	no	no	yes	yes	yes	yes	no	no	no	no	no	no	no	no	no	no	no	no
	P06780	YEAST	yes	yes	yes	yes	yes	yes	yes	yes	yes	yes	yes	yes	yes	yes	yes	yes	yes	yes	yes	yes	yes	yes	yes	yes	yes	yes	yes	yes	yes	yes	yes	yes	yes	yes	yes	yes	yes	yes	yes	yes
	P06781	YEAST	no	no	no	no	no	yes	yes	yes	no	no	no	no	no	yes	no	no	no	no	no	no	no	no	no	no	no	no	no	yes	no	no	no	no	yes	yes	yes	no	no	yes	no	no
	P06782	YEAST	yes	yes	yes	yes	yes	yes	yes	yes	yes	yes	yes	yes	yes	yes	yes	yes	yes	yes	yes	yes	yes	yes	yes	yes	yes	yes	yes	yes	yes	yes	yes	yes	yes	yes	yes	yes	yes	yes	yes	yes
	P06785	YEAST	yes	yes	yes	yes	yes	yes	yes	yes	yes	yes	yes	yes	yes	yes	yes	yes	yes	yes	yes	yes	yes	yes	yes	yes	yes	yes	yes	yes	yes	yes	yes	yes	yes	yes	yes	yes	yes	yes	yes	yes
	P06786	YEAST	yes	yes	yes	yes	yes	yes	yes	yes	yes	yes	yes	yes	yes	yes	yes	yes	yes	yes	yes	yes	yes	yes	yes	yes	yes	yes	yes	yes	yes	yes	yes	yes	yes	yes	yes	yes	yes	yes	yes	yes
	P06787	YEAST	yes	yes	yes	yes	yes	yes	yes	yes	yes	yes	yes	yes	yes	yes	yes	yes	yes	yes	yes	yes	yes	yes	yes	yes	yes	yes	yes	yes	yes	yes	yes	yes	yes	yes	yes	yes	yes	yes	yes	yes
	P06839	YEAST	no	no	no	no	no	no	no	no	no	no	no	no	no	no	no	no	yes	no	no	no	no	no	no	no	no	no	no	no	no	no	no	no	no	no	no	no	no	no	no	yes
	P06865	HUMAN	yes	yes	yes	yes	yes	yes	yes	yes	yes	yes	yes	yes	yes	yes	yes	yes	yes	yes	yes	yes	yes	yes	yes	yes	yes	yes	yes	yes	yes	yes	yes	yes	yes	yes	yes	yes	yes	yes	yes	yes
	P06899;P23527;P33778;Q16778	HUMAN	yes	yes	yes	yes	yes	yes	yes	yes	yes	yes	yes	yes	yes	yes	yes	yes	yes	yes	yes	yes	yes	yes	yes	yes	yes	yes	yes	yes	yes	yes	yes	yes	yes	yes	yes	yes	yes	yes	yes	yes
	P06959	ECOLI	yes	yes	yes	yes	yes	yes	yes	yes	yes	yes	yes	yes	yes	yes	yes	yes	yes	yes	yes	yes	yes	yes	yes	yes	yes	yes	yes	yes	yes	yes	yes	yes	yes	yes	yes	yes	yes	yes	yes	yes
	P06961	ECOLI	no	no	no	no	no	no	no	no	no	no	no	no	no	no	no	no	no	no	no	no	no	no	no	no	no	no	no	no	no	no	no	no	no	no	no	no	no	no	no	no
	P06968	ECOLI	no	yes	no	no	no	no	no	no	no	no	no	no	no	yes	no	no	no	no	no	no	yes	no	no	no	no	no	no	no	no	no	no	no	no	yes	no	no	no	no	no	no
	P06983	ECOLI	no	no	no	no	no	no	no	no	no	no	no	no	no	no	no	no	no	no	no	no	no	no	no	no	no	no	no	no	no	no	no	no	no	no	no	no	no	no	no	no
	P06986	ECOLI	no	no	no	no	yes	no	no	yes	yes	yes	no	no	no	no	yes	yes	yes	yes	no	yes	no	yes	yes	no	yes	yes	yes	no	yes	yes	no	no	yes	no	no	no	no	yes	yes	yes
	P06987	ECOLI	yes	yes	yes	yes	yes	yes	yes	yes	yes	yes	yes	yes	yes	yes	yes	yes	yes	yes	yes	yes	yes	yes	yes	yes	yes	yes	yes	yes	yes	yes	yes	yes	yes	yes	yes	yes	yes	yes	yes	yes
	P06989	ECOLI	no	no	no	no	no	no	no	no	no	no	no	no	no	no	no	no	no	no	no	no	no	no	no	no	no	no	no	no	no	no	no	no	no	no	no	no	no	no	no	no
	P06992	ECOLI	no	no	no	yes	no	no	no	no	yes	no	no	no	yes	yes	no	yes	no	no	yes	yes	no	no	no	no	no	no	no	no	no	no	no	no	no	yes	no	yes	no	no	no	no
	P06999	ECOLI	no	no	no	no	no	no	no	no	no	no	no	no	no	no	no	no	no	no	no	no	no	no	no	no	yes	yes	yes	yes	no	no	no	no	no	no	no	no	no	no	no	no
	P07001	ECOLI	yes	yes	yes	no	yes	yes	yes	yes	yes	yes	yes	no	no	no	no	no	no	yes	yes	no	no	no	no	no	no	yes	yes	no	yes	yes	yes	no	no	no	no	yes	no	yes	yes	yes
	P07003	ECOLI	no	no	no	no	no	no	no	no	yes	yes	no	no	no	yes	no	no	no	no	no	no	no	no	no	no	yes	yes	no	yes	yes	yes	yes	yes	no	no	no	no	yes	yes	no	no
	P07004	ECOLI	no	no	no	no	no	no	no	no	no	no	no	no	no	no	no	no	no	no	no	no	no	no	no	no	no	no	no	no	no	no	no	no	no	no	no	no	yes	no	no	no
	P07012	ECOLI	no	yes	no	no	yes	yes	yes	yes	yes	yes	yes	yes	no	no	no	yes	yes	yes	yes	yes	yes	yes	yes	yes	yes	no	yes	yes	yes	yes	yes	yes	yes	yes	yes	no	yes	yes	yes	yes
	P07014	ECOLI	yes	yes	yes	yes	yes	yes	yes	yes	yes	yes	yes	yes	yes	yes	yes	yes	yes	yes	yes	yes	yes	yes	yes	yes	no	no	no	yes	yes	yes	yes	yes	yes	yes	yes	yes	yes	yes	yes	yes
	P07023	ECOLI	no	no	no	no	no	no	no	no	no	no	no	no	no	no	no	no	no	no	no	no	no	no	yes	no	no	no	no	no	yes	no	no	no	no	no	no	no	no	no	no	no
	P07024	ECOLI	yes	no	no	no	no	no	no	no	no	no	no	no	no	no	no	no	no	no	no	no	no	no	no	no	no	no	no	no	no	no	no	no	no	no	no	no	no	no	no	no
	P07099	HUMAN	yes	yes	yes	yes	yes	yes	yes	yes	yes	yes	yes	yes	yes	yes	yes	yes	yes	yes	yes	yes	yes	yes	yes	yes	yes	yes	yes	yes	yes	yes	yes	yes	yes	yes	yes	yes	yes	yes	yes	yes
	P07108	HUMAN	yes	yes	yes	yes	yes	yes	yes	yes	yes	yes	yes	yes	yes	yes	yes	yes	yes	yes	yes	yes	yes	yes	yes	yes	yes	yes	yes	yes	yes	yes	yes	yes	yes	yes	yes	yes	yes	yes	yes	yes
	P07117	ECOLI	no	no	no	no	no	no	no	no	no	yes	yes	yes	no	no	no	yes	no	no	no	no	no	no	no	no	no	no	yes	yes	no	no	no	no	no	no	no	no	no	no	no	no
	P07118	ECOLI	yes	yes	yes	yes	yes	yes	yes	yes	yes	yes	yes	yes	yes	yes	yes	yes	yes	yes	yes	yes	yes	yes	yes	yes	yes	yes	no	yes	yes	yes	yes	yes	yes	yes	yes	yes	yes	yes	yes	yes
	P07143	YEAST	yes	yes	yes	yes	yes	yes	yes	yes	yes	yes	yes	yes	yes	yes	yes	yes	yes	yes	yes	yes	yes	yes	yes	yes	yes	yes	yes	yes	yes	yes	yes	yes	yes	yes	yes	yes	yes	yes	yes	yes
	P07149	YEAST	yes	yes	yes	yes	yes	yes	yes	yes	yes	yes	yes	yes	yes	yes	yes	yes	yes	yes	yes	yes	yes	yes	yes	yes	yes	yes	yes	yes	yes	yes	yes	yes	yes	yes	yes	yes	yes	yes	yes	yes
	P07170	YEAST	yes	yes	yes	yes	yes	yes	yes	yes	yes	yes	yes	yes	yes	yes	yes	yes	yes	yes	yes	yes	yes	yes	yes	yes	yes	yes	yes	yes	yes	yes	yes	yes	yes	yes	yes	yes	yes	yes	yes	yes
	P07172	YEAST	yes	yes	yes	yes	yes	yes	yes	yes	yes	yes	yes	yes	yes	yes	yes	yes	yes	yes	yes	yes	yes	yes	yes	yes	yes	yes	yes	yes	yes	yes	yes	yes	yes	yes	yes	yes	yes	yes	yes	yes
	P07195	HUMAN	yes	yes	yes	yes	yes	yes	yes	yes	yes	yes	yes	yes	yes	yes	yes	yes	yes	yes	yes	yes	yes	yes	yes	yes	yes	yes	yes	yes	yes	yes	yes	yes	yes	yes	yes	yes	yes	yes	yes	yes
	P07199	HUMAN	yes	yes	yes	yes	yes	yes	yes	yes	yes	yes	yes	yes	no	yes	yes	yes	yes	yes	no	yes	yes	yes	yes	yes	yes	yes	yes	no	yes	yes	no	no	yes	yes	yes	yes	no	yes	yes	yes
	P07203	HUMAN	yes	yes	yes	yes	yes	yes	yes	yes	yes	yes	yes	yes	yes	yes	yes	yes	yes	yes	yes	yes	yes	yes	yes	yes	yes	yes	yes	yes	yes	yes	yes	yes	yes	yes	yes	yes	yes	yes	yes	yes
	P07205	HUMAN	yes	yes	yes	no	yes	no	no	no	yes	yes	yes	yes	yes	yes	no	no	no	no	no	yes	no	no	no	no	yes	yes	yes	yes	yes	yes	yes	yes	no	no	no	no	no	no	no	no
	P07213	YEAST	yes	yes	yes	yes	yes	yes	yes	yes	yes	yes	yes	yes	yes	yes	yes	yes	yes	yes	yes	yes	yes	yes	yes	yes	yes	yes	yes	yes	yes	yes	yes	yes	yes	yes	yes	yes	yes	yes	yes	yes
	P07236	YEAST	no	no	no	no	no	no	no	no	no	no	no	no	no	no	no	no	yes	no	no	no	yes	no	no	no	yes	no	no	yes	no	no	no	no	yes	yes	no	no	no	yes	yes	yes
	P07237	HUMAN	yes	yes	yes	yes	yes	yes	yes	yes	yes	yes	yes	yes	yes	yes	yes	yes	yes	yes	yes	yes	yes	yes	yes	yes	yes	yes	yes	yes	yes	yes	yes	yes	yes	yes	yes	yes	yes	yes	yes	yes
	P07244	YEAST	yes	yes	yes	yes	yes	yes	yes	yes	yes	yes	yes	yes	yes	yes	yes	yes	yes	yes	yes	yes	yes	yes	yes	yes	yes	yes	yes	yes	yes	yes	yes	yes	yes	yes	yes	yes	yes	yes	yes	yes
	P07245	YEAST	yes	yes	yes	yes	yes	yes	yes	yes	yes	yes	yes	yes	yes	yes	yes	yes	yes	yes	yes	yes	yes	yes	yes	yes	yes	yes	yes	yes	yes	yes	yes	yes	yes	yes	yes	yes	yes	yes	yes	yes
	P07246	YEAST	yes	yes	yes	yes	yes	yes	yes	yes	yes	yes	yes	yes	yes	yes	yes	yes	yes	yes	yes	yes	yes	yes	yes	yes	yes	yes	yes	yes	yes	yes	yes	yes	yes	yes	yes	yes	yes	yes	yes	yes
	P07248	YEAST	no	no	no	no	no	yes	yes	yes	no	yes	no	no	no	no	no	no	no	no	no	no	no	no	no	no	no	no	no	no	no	no	no	no	no	yes	no	no	no	yes	yes	yes
	P07251	YEAST	yes	yes	yes	yes	yes	yes	yes	yes	yes	yes	yes	yes	yes	yes	yes	yes	yes	yes	yes	yes	yes	yes	yes	yes	yes	yes	yes	yes	yes	yes	yes	yes	yes	yes	yes	yes	yes	yes	yes	yes
	P07253	YEAST	yes	no	no	no	no	no	no	yes	yes	no	no	no	yes	no	no	yes	yes	yes	yes	yes	no	no	no	no	no	no	no	no	yes	yes	yes	yes	yes	no	no	yes	yes	yes	yes	yes
	P07256	YEAST	yes	yes	yes	yes	yes	yes	yes	yes	yes	yes	yes	yes	yes	yes	yes	yes	yes	yes	yes	yes	yes	yes	yes	yes	yes	yes	yes	yes	yes	yes	yes	yes	yes	yes	yes	yes	yes	yes	yes	yes
	P07257	YEAST	yes	yes	yes	yes	yes	yes	yes	yes	yes	yes	yes	yes	yes	yes	yes	yes	yes	yes	yes	yes	yes	yes	yes	yes	yes	yes	yes	yes	yes	yes	yes	yes	yes	yes	yes	yes	yes	yes	yes	yes
	P07259	YEAST	yes	yes	yes	yes	yes	yes	yes	yes	yes	yes	yes	yes	yes	yes	yes	yes	yes	yes	yes	yes	yes	yes	yes	yes	yes	yes	yes	yes	yes	yes	yes	yes	yes	yes	yes	yes	yes	yes	yes	yes
	P07260	YEAST	yes	yes	yes	yes	yes	yes	yes	yes	yes	yes	yes	yes	yes	yes	yes	yes	yes	yes	yes	yes	yes	yes	yes	yes	yes	yes	yes	yes	yes	yes	yes	yes	yes	yes	yes	yes	yes	yes	yes	yes
	P07261	YEAST	no	yes	yes	yes	no	no	no	no	no	no	no	no	no	no	no	no	yes	no	no	no	no	no	no	no	no	no	no	no	no	no	no	no	yes	yes	no	yes	yes	yes	yes	yes
	P07262	YEAST	yes	yes	yes	yes	yes	yes	yes	yes	yes	yes	yes	yes	yes	yes	yes	yes	yes	yes	yes	yes	yes	yes	yes	yes	yes	yes	yes	yes	yes	yes	yes	yes	yes	yes	yes	yes	yes	yes	yes	yes
	P07263	YEAST	yes	yes	yes	yes	yes	yes	yes	yes	yes	yes	yes	yes	yes	yes	yes	yes	yes	yes	yes	yes	yes	yes	yes	yes	yes	yes	yes	yes	yes	yes	yes	yes	yes	yes	yes	yes	yes	yes	yes	yes
	P07264	YEAST	yes	yes	yes	yes	yes	yes	yes	yes	yes	yes	yes	yes	yes	yes	yes	yes	yes	yes	yes	yes	yes	yes	yes	yes	yes	yes	yes	yes	yes	yes	yes	yes	yes	yes	yes	yes	yes	yes	yes	yes
	P07267	YEAST	yes	yes	yes	yes	yes	yes	yes	yes	yes	yes	yes	yes	yes	yes	yes	yes	yes	yes	yes	yes	yes	yes	yes	yes	yes	yes	yes	yes	yes	yes	yes	yes	yes	yes	yes	yes	yes	yes	yes	yes
	P07269	YEAST	no	no	no	no	no	no	no	no	no	no	no	no	no	no	no	no	no	no	no	no	no	no	no	no	no	no	no	no	no	no	yes	no	no	yes	no	no	no	no	no	no
	P07273	YEAST	yes	yes	yes	yes	yes	yes	yes	yes	yes	yes	yes	yes	yes	yes	yes	yes	yes	yes	yes	yes	yes	yes	yes	yes	yes	yes	yes	yes	yes	yes	yes	yes	yes	yes	yes	yes	yes	yes	yes	yes
	P07274	YEAST	yes	yes	yes	yes	yes	yes	yes	yes	yes	yes	yes	yes	yes	yes	yes	yes	yes	yes	yes	yes	yes	yes	yes	yes	yes	yes	yes	yes	yes	yes	yes	yes	yes	yes	yes	yes	yes	yes	yes	yes
	P07275	YEAST	yes	yes	yes	yes	yes	yes	yes	yes	yes	yes	yes	yes	yes	yes	yes	yes	yes	yes	yes	yes	yes	yes	yes	yes	yes	yes	yes	yes	yes	yes	yes	yes	yes	yes	yes	yes	yes	yes	yes	yes
	P07276	YEAST	no	no	no	no	no	no	no	no	no	no	no	no	no	no	no	no	yes	no	no	no	no	no	no	no	no	yes	no	no	no	no	no	no	no	no	yes	no	yes	yes	no	no
	P07277	YEAST	yes	yes	yes	yes	yes	yes	yes	yes	yes	yes	yes	yes	yes	yes	no	yes	yes	yes	yes	yes	yes	yes	yes	yes	yes	yes	yes	yes	yes	yes	yes	yes	yes	yes	yes	yes	yes	yes	yes	yes
	P07278	YEAST	yes	yes	yes	yes	yes	yes	yes	yes	yes	yes	yes	yes	yes	yes	yes	yes	yes	yes	yes	yes	yes	yes	yes	yes	yes	yes	yes	yes	yes	yes	yes	yes	yes	yes	yes	yes	yes	yes	yes	yes
	P07280;P07281	YEAST	yes	yes	yes	yes	yes	yes	yes	yes	yes	yes	yes	yes	yes	yes	yes	yes	yes	yes	yes	yes	yes	yes	yes	yes	yes	yes	yes	yes	yes	yes	yes	yes	yes	yes	yes	yes	yes	yes	yes	yes
	P07283	YEAST	yes	yes	yes	yes	yes	yes	yes	yes	yes	yes	yes	yes	yes	yes	yes	yes	yes	yes	yes	yes	yes	yes	yes	yes	yes	yes	yes	yes	yes	yes	yes	yes	yes	yes	yes	yes	yes	yes	yes	yes
	P07284	YEAST	yes	yes	yes	yes	yes	yes	yes	yes	yes	yes	yes	yes	yes	yes	yes	yes	yes	yes	yes	yes	yes	yes	yes	yes	yes	yes	yes	yes	yes	yes	yes	yes	yes	yes	yes	yes	yes	yes	yes	yes
	P07285	YEAST	no	no	yes	no	yes	yes	yes	yes	yes	yes	yes	yes	yes	yes	yes	yes	yes	yes	yes	yes	yes	yes	yes	yes	yes	yes	yes	yes	yes	yes	yes	yes	yes	yes	yes	yes	yes	yes	yes	yes
	P07286	YEAST	no	no	no	no	no	no	no	no	yes	yes	no	no	no	no	yes	yes	no	no	no	no	no	no	no	no	no	no	no	no	no	no	no	no	no	no	no	no	no	no	no	no
	P07311	HUMAN	yes	yes	yes	yes	yes	yes	yes	yes	yes	yes	yes	yes	yes	yes	yes	yes	yes	yes	yes	yes	yes	yes	yes	yes	yes	yes	yes	yes	yes	yes	yes	yes	yes	yes	yes	yes	yes	yes	yes	yes
	P07339	HUMAN	yes	yes	yes	yes	yes	yes	yes	yes	yes	yes	yes	yes	yes	yes	yes	yes	yes	yes	yes	yes	yes	yes	yes	yes	yes	yes	yes	yes	yes	yes	yes	yes	yes	yes	yes	yes	yes	yes	yes	yes
	P07342	YEAST	yes	yes	yes	yes	yes	yes	yes	yes	yes	yes	yes	yes	yes	yes	yes	yes	yes	yes	yes	yes	yes	yes	yes	yes	yes	yes	yes	yes	yes	yes	yes	yes	yes	yes	yes	yes	yes	yes	yes	yes
	P07347	YEAST	yes	yes	yes	yes	yes	yes	yes	yes	yes	yes	yes	yes	yes	yes	yes	yes	yes	yes	yes	yes	yes	yes	yes	yes	yes	yes	yes	yes	yes	yes	yes	yes	yes	yes	yes	yes	yes	yes	yes	yes
	P07355	HUMAN	yes	yes	yes	yes	yes	yes	yes	yes	yes	yes	yes	yes	yes	yes	yes	yes	yes	yes	yes	yes	yes	yes	yes	yes	yes	yes	yes	yes	yes	yes	yes	yes	yes	yes	yes	yes	yes	yes	yes	yes
	P07384	HUMAN	yes	yes	yes	yes	yes	yes	yes	yes	yes	yes	yes	yes	yes	yes	yes	yes	yes	yes	yes	yes	yes	yes	yes	yes	yes	yes	yes	yes	yes	yes	yes	yes	yes	yes	yes	yes	yes	yes	yes	yes
	P07395	ECOLI	yes	yes	yes	yes	yes	yes	yes	yes	yes	yes	yes	yes	yes	yes	yes	yes	yes	yes	yes	yes	yes	yes	yes	yes	yes	yes	yes	yes	yes	yes	yes	yes	yes	yes	yes	yes	yes	yes	yes	yes
	P07437	HUMAN	yes	yes	yes	yes	yes	yes	yes	yes	yes	yes	yes	yes	yes	yes	yes	yes	yes	yes	yes	yes	yes	yes	yes	yes	yes	yes	yes	yes	yes	yes	yes	yes	yes	yes	yes	yes	yes	yes	yes	yes
	P07464	ECOLI	no	no	no	no	no	no	no	no	no	no	no	no	no	no	no	no	no	no	no	no	no	no	no	no	no	no	no	no	no	no	no	no	no	no	no	no	no	no	no	no
	P07560	YEAST	yes	yes	yes	yes	yes	yes	yes	yes	yes	yes	yes	yes	yes	yes	yes	yes	yes	yes	yes	yes	yes	yes	yes	yes	yes	yes	yes	yes	yes	yes	yes	yes	yes	yes	yes	yes	yes	yes	yes	yes
	P07602	HUMAN	yes	yes	yes	yes	yes	yes	yes	yes	yes	yes	yes	yes	yes	yes	yes	yes	yes	yes	yes	yes	yes	yes	yes	yes	yes	yes	yes	yes	yes	yes	yes	yes	yes	yes	yes	yes	yes	yes	yes	yes
	P07604	ECOLI	yes	no	yes	no	yes	yes	yes	no	no	no	no	yes	no	no	no	yes	yes	yes	no	no	no	no	no	no	no	yes	no	yes	no	no	no	no	yes	yes	yes	yes	no	no	no	yes
	P07639	ECOLI	no	no	no	no	no	no	no	no	no	no	no	no	no	no	no	no	no	no	no	no	no	no	no	no	no	no	no	no	no	no	no	no	no	no	no	no	no	no	no	no
	P07648	ECOLI	yes	yes	yes	yes	yes	yes	yes	yes	yes	yes	yes	yes	yes	yes	yes	yes	no	yes	yes	yes	no	no	no	no	no	yes	yes	yes	yes	yes	no	yes	yes	yes	yes	yes	no	yes	yes	yes
	P07650	ECOLI	yes	no	no	no	no	no	no	yes	no	no	no	no	no	no	no	no	yes	no	no	no	no	yes	no	no	yes	yes	yes	yes	yes	no	no	no	yes	yes	yes	no	yes	yes	no	no
	P07686	HUMAN	yes	yes	yes	yes	yes	yes	yes	yes	yes	yes	yes	yes	yes	yes	yes	yes	yes	yes	yes	yes	yes	yes	yes	yes	yes	yes	yes	yes	yes	yes	yes	yes	yes	yes	yes	yes	yes	yes	yes	yes
	P07702	YEAST	yes	yes	yes	yes	yes	yes	yes	yes	yes	yes	yes	yes	yes	yes	yes	yes	yes	yes	yes	yes	yes	yes	yes	yes	yes	yes	yes	yes	yes	yes	yes	yes	yes	yes	yes	yes	yes	yes	yes	yes
	P07703	YEAST	yes	yes	yes	yes	yes	yes	yes	yes	yes	yes	yes	yes	yes	yes	yes	yes	yes	yes	yes	yes	yes	yes	yes	yes	yes	yes	yes	yes	yes	yes	yes	yes	yes	yes	yes	yes	yes	yes	yes	yes
	P07737	HUMAN	yes	yes	yes	yes	yes	yes	yes	yes	yes	yes	yes	yes	yes	yes	yes	yes	yes	yes	yes	yes	yes	yes	yes	yes	yes	yes	yes	yes	yes	yes	yes	yes	yes	yes	yes	yes	yes	yes	yes	yes
	P07741	HUMAN	yes	yes	yes	yes	yes	yes	yes	yes	yes	yes	yes	yes	yes	yes	yes	yes	yes	yes	yes	yes	yes	yes	yes	yes	yes	yes	yes	yes	yes	yes	yes	yes	yes	yes	yes	yes	yes	yes	yes	yes
	P07762	ECOLI	no	no	no	no	no	no	no	no	yes	no	yes	yes	no	no	no	no	no	no	no	no	no	no	yes	no	no	no	no	no	no	no	no	no	no	no	no	no	no	yes	no	no
	P07806	YEAST	yes	yes	yes	yes	yes	yes	yes	yes	yes	yes	yes	yes	yes	yes	yes	yes	yes	yes	yes	yes	yes	yes	yes	yes	yes	yes	yes	yes	yes	yes	yes	yes	yes	yes	yes	yes	yes	yes	yes	yes
	P07807	YEAST	no	no	no	no	no	no	no	no	no	no	no	no	no	no	no	no	no	no	no	no	no	no	no	no	no	no	no	no	no	no	no	no	no	no	no	no	no	no	no	no
	P07813	ECOLI	yes	yes	yes	yes	yes	yes	yes	yes	yes	yes	yes	yes	yes	yes	yes	yes	yes	yes	yes	yes	yes	yes	yes	yes	no	yes	yes	yes	yes	yes	yes	yes	yes	yes	yes	yes	yes	yes	yes	yes
	P07814	HUMAN	yes	yes	yes	yes	yes	yes	yes	yes	yes	yes	yes	yes	yes	yes	yes	yes	yes	yes	yes	yes	yes	yes	yes	yes	yes	yes	yes	yes	yes	yes	yes	yes	yes	yes	yes	yes	yes	yes	yes	yes
	P07858	HUMAN	yes	yes	yes	yes	yes	yes	yes	yes	yes	yes	yes	yes	yes	yes	yes	yes	yes	yes	yes	yes	yes	yes	yes	yes	yes	yes	yes	yes	yes	yes	yes	yes	yes	yes	yes	yes	yes	yes	yes	yes
	P07884	YEAST	no	no	no	no	no	no	no	no	no	no	no	no	no	no	no	no	no	no	no	no	no	no	yes	yes	no	no	no	no	no	no	no	no	no	no	no	no	no	no	no	no
	P07900	HUMAN	yes	yes	yes	yes	yes	yes	yes	yes	yes	yes	yes	yes	yes	yes	yes	yes	yes	yes	yes	yes	yes	yes	yes	yes	yes	yes	yes	yes	yes	yes	yes	yes	yes	yes	yes	yes	yes	yes	yes	yes
	P07910	HUMAN	yes	yes	yes	yes	yes	yes	yes	yes	yes	yes	yes	yes	yes	yes	yes	yes	yes	yes	yes	yes	yes	yes	yes	yes	yes	yes	yes	yes	yes	yes	yes	yes	yes	yes	yes	yes	yes	yes	yes	yes
	P07913	ECOLI	no	yes	yes	yes	no	yes	yes	yes	yes	yes	yes	yes	yes	no	yes	no	yes	yes	no	yes	no	yes	yes	yes	yes	no	no	no	yes	yes	yes	yes	yes	no	no	yes	yes	yes	yes	yes
	P07919	HUMAN	yes	yes	yes	yes	yes	yes	yes	yes	yes	yes	yes	yes	yes	yes	yes	yes	yes	yes	yes	yes	yes	yes	yes	yes	yes	yes	yes	yes	yes	yes	yes	yes	yes	yes	yes	yes	yes	yes	yes	yes
	P07947	HUMAN	yes	yes	yes	yes	yes	yes	yes	yes	yes	yes	yes	yes	yes	yes	yes	yes	yes	yes	yes	yes	yes	yes	yes	yes	yes	yes	yes	yes	yes	yes	yes	yes	yes	yes	yes	yes	yes	yes	yes	yes
	P07948	HUMAN	yes	yes	yes	yes	yes	yes	yes	yes	yes	yes	yes	yes	yes	yes	yes	yes	yes	yes	yes	yes	no	yes	yes	yes	yes	yes	yes	yes	yes	yes	yes	yes	yes	yes	yes	yes	yes	yes	yes	yes
	P07954	HUMAN	yes	yes	yes	yes	yes	yes	yes	yes	yes	yes	yes	yes	yes	yes	yes	yes	yes	yes	yes	yes	yes	yes	yes	yes	yes	yes	yes	yes	yes	yes	yes	yes	yes	yes	yes	yes	yes	yes	yes	yes
	P07991	YEAST	yes	yes	yes	yes	yes	yes	yes	yes	yes	yes	yes	yes	yes	yes	yes	yes	yes	yes	yes	yes	yes	yes	yes	yes	yes	yes	yes	yes	yes	yes	yes	yes	yes	yes	yes	yes	yes	yes	yes	yes
	P07992	HUMAN	no	no	yes	no	no	no	no	no	yes	yes	yes	yes	no	no	no	no	yes	yes	yes	yes	yes	no	yes	no	yes	yes	no	yes	no	no	no	no	no	no	no	no	no	yes	yes	no
	P07996	HUMAN	yes	yes	yes	yes	yes	yes	yes	yes	yes	yes	yes	yes	yes	yes	yes	yes	yes	yes	yes	yes	yes	yes	yes	yes	yes	yes	yes	yes	yes	yes	yes	yes	yes	yes	yes	yes	yes	yes	yes	yes
	P08004	YEAST	no	no	no	no	no	no	no	no	yes	yes	yes	yes	yes	yes	no	no	no	no	no	no	no	no	no	no	no	yes	yes	yes	no	no	no	no	no	no	yes	no	yes	yes	no	no
	P08018	YEAST	no	yes	no	no	no	yes	yes	yes	yes	yes	yes	yes	yes	yes	yes	yes	yes	yes	yes	yes	yes	no	yes	yes	yes	yes	yes	yes	yes	yes	yes	yes	yes	yes	yes	yes	yes	yes	yes	yes
	P08047	HUMAN	yes	yes	yes	yes	yes	yes	yes	yes	yes	yes	yes	yes	yes	yes	yes	yes	yes	yes	yes	yes	yes	yes	yes	yes	yes	yes	yes	yes	yes	yes	yes	yes	yes	yes	yes	yes	yes	yes	yes	yes
	P08048;P17010	HUMAN	no	no	no	no	no	yes	yes	yes	no	no	no	yes	no	no	no	no	no	no	no	no	no	no	yes	yes	no	no	no	no	no	no	no	no	yes	no	no	no	no	no	no	no
	P08067	YEAST	no	no	no	no	yes	yes	yes	yes	yes	yes	yes	no	no	no	yes	yes	no	yes	yes	yes	no	no	no	no	yes	yes	yes	yes	no	yes	no	no	no	no	no	yes	yes	yes	yes	yes
	P08069	HUMAN	no	no	no	no	no	no	no	no	no	no	no	no	no	no	no	no	no	no	no	no	no	no	no	no	no	no	no	no	no	no	no	no	no	no	no	no	no	no	no	no
	P08133	HUMAN	yes	yes	yes	yes	yes	yes	yes	yes	yes	yes	yes	yes	yes	yes	yes	yes	yes	yes	yes	yes	yes	yes	yes	yes	yes	yes	yes	yes	yes	yes	yes	yes	yes	yes	yes	yes	yes	yes	yes	yes
	P08134	HUMAN	yes	yes	yes	yes	yes	yes	yes	yes	yes	yes	yes	yes	yes	yes	yes	yes	yes	yes	yes	yes	yes	yes	yes	yes	yes	yes	yes	yes	yes	yes	yes	yes	yes	yes	yes	yes	yes	yes	yes	yes
	P08174	HUMAN	yes	yes	yes	yes	yes	yes	yes	yes	yes	yes	yes	yes	yes	yes	yes	yes	yes	yes	yes	yes	yes	yes	yes	yes	yes	yes	yes	yes	yes	yes	yes	yes	yes	yes	yes	yes	yes	yes	yes	yes
	P08178	ECOLI	yes	yes	no	no	no	no	no	no	yes	yes	yes	yes	yes	no	no	no	no	yes	yes	no	yes	yes	yes	yes	no	no	no	no	no	yes	yes	yes	no	no	yes	no	no	yes	yes	yes
	P08192	ECOLI	no	no	no	no	no	no	no	no	no	no	no	no	no	no	no	no	no	no	no	no	no	no	no	no	no	no	no	no	no	no	no	no	no	no	no	no	no	no	no	no
	P08194	ECOLI	yes	yes	yes	yes	yes	yes	yes	yes	yes	yes	yes	yes	yes	yes	yes	yes	yes	yes	yes	yes	yes	yes	yes	yes	no	no	no	no	yes	yes	yes	yes	yes	yes	yes	yes	yes	yes	yes	yes
	P08195	HUMAN	yes	yes	yes	yes	yes	yes	yes	yes	yes	yes	yes	yes	yes	yes	yes	yes	yes	yes	yes	yes	yes	yes	yes	yes	yes	yes	yes	yes	yes	yes	yes	yes	yes	yes	yes	yes	yes	yes	yes	yes
	P08200	ECOLI	yes	yes	yes	yes	yes	yes	yes	yes	yes	yes	yes	yes	yes	yes	yes	yes	yes	yes	yes	yes	yes	yes	yes	yes	yes	yes	yes	yes	yes	yes	yes	yes	yes	yes	yes	yes	yes	yes	yes	yes
	P08236	HUMAN	yes	yes	yes	yes	yes	yes	yes	yes	yes	yes	yes	yes	yes	yes	yes	yes	yes	yes	yes	yes	yes	yes	yes	yes	yes	yes	yes	yes	yes	yes	yes	yes	yes	yes	yes	yes	yes	yes	yes	yes
	P08237	HUMAN	yes	yes	yes	yes	yes	yes	yes	yes	yes	yes	yes	yes	yes	yes	yes	yes	yes	yes	yes	yes	yes	yes	yes	yes	yes	yes	yes	yes	yes	yes	yes	yes	yes	yes	yes	yes	yes	yes	yes	yes
	P08238	HUMAN	yes	yes	yes	yes	yes	yes	yes	yes	yes	yes	yes	yes	yes	yes	yes	yes	yes	yes	yes	yes	yes	yes	yes	yes	yes	yes	yes	yes	yes	yes	yes	yes	yes	yes	yes	yes	yes	yes	yes	yes
	P08240	HUMAN	yes	yes	yes	yes	yes	yes	yes	yes	yes	yes	yes	yes	yes	yes	yes	yes	yes	yes	yes	yes	yes	yes	yes	yes	yes	yes	yes	yes	yes	yes	yes	yes	yes	yes	yes	yes	yes	yes	yes	yes
	P08243	HUMAN	yes	yes	yes	yes	yes	yes	yes	yes	yes	yes	yes	yes	yes	yes	yes	yes	yes	yes	yes	yes	yes	yes	yes	yes	yes	yes	yes	yes	yes	yes	yes	yes	yes	yes	yes	yes	yes	yes	yes	yes
	P08244	ECOLI	no	no	no	no	no	no	no	no	no	no	no	no	no	no	no	no	no	no	no	no	no	no	no	no	no	no	no	no	no	no	no	no	no	no	no	no	no	no	no	no
	P08312	ECOLI	yes	yes	yes	yes	yes	yes	yes	yes	yes	yes	yes	yes	yes	yes	yes	yes	yes	yes	yes	yes	yes	yes	yes	yes	no	yes	no	no	yes	yes	yes	yes	yes	yes	yes	yes	yes	yes	yes	yes
	P08390	ECOLI	no	no	no	yes	no	no	no	no	yes	yes	yes	yes	no	no	no	yes	yes	yes	no	yes	yes	yes	yes	no	yes	yes	no	no	no	yes	no	yes	yes	yes	yes	no	yes	no	no	no
	P08397	HUMAN	yes	yes	yes	yes	yes	yes	yes	yes	yes	yes	yes	yes	yes	yes	yes	yes	yes	yes	yes	yes	yes	yes	yes	yes	yes	yes	yes	yes	yes	yes	yes	yes	yes	yes	yes	yes	yes	yes	yes	yes
	P08417	YEAST	yes	yes	yes	yes	yes	yes	yes	yes	yes	yes	yes	yes	yes	yes	yes	yes	yes	yes	yes	yes	yes	yes	yes	yes	yes	yes	yes	yes	yes	yes	yes	yes	yes	yes	yes	yes	yes	yes	yes	yes
	P08456	YEAST	no	no	no	no	yes	yes	yes	yes	yes	yes	yes	yes	yes	yes	yes	yes	yes	yes	yes	yes	yes	yes	yes	yes	yes	yes	yes	yes	yes	yes	yes	yes	yes	yes	yes	yes	yes	yes	yes	yes
	P08466	YEAST	no	no	no	no	no	no	no	no	no	no	no	no	no	no	no	no	no	no	no	no	no	no	no	no	no	no	no	no	no	no	no	no	no	no	no	no	no	no	no	no
	P08506	ECOLI	no	no	no	no	no	no	no	no	no	no	no	no	no	no	no	no	no	no	no	no	no	no	no	no	no	no	no	no	no	no	no	no	no	no	no	no	no	yes	yes	no
	P08518	YEAST	yes	yes	yes	yes	yes	yes	yes	yes	yes	yes	yes	yes	yes	yes	yes	yes	yes	yes	yes	yes	yes	yes	yes	yes	yes	yes	yes	yes	yes	yes	yes	yes	yes	yes	yes	yes	yes	yes	yes	yes
	P08524	YEAST	yes	yes	yes	yes	yes	yes	yes	yes	yes	yes	yes	yes	yes	yes	yes	yes	yes	yes	yes	yes	yes	yes	yes	yes	yes	yes	yes	yes	yes	yes	yes	yes	yes	yes	yes	yes	yes	yes	yes	yes
	P08536	YEAST	no	no	no	no	no	no	no	no	no	no	no	no	no	no	no	no	no	no	no	no	no	no	no	no	no	no	no	no	no	no	no	no	no	no	no	no	no	no	no	no
	P08539	YEAST	no	no	no	no	yes	yes	yes	no	no	no	no	no	no	no	yes	no	yes	yes	yes	yes	yes	no	no	no	yes	yes	yes	yes	no	no	no	no	yes	yes	yes	no	yes	no	yes	yes
	P08559	HUMAN	yes	yes	yes	yes	yes	yes	yes	yes	yes	yes	yes	yes	yes	yes	yes	yes	yes	yes	yes	yes	yes	yes	yes	yes	yes	yes	yes	yes	yes	yes	yes	yes	yes	yes	yes	yes	yes	yes	yes	yes
	P08566	YEAST	yes	yes	yes	yes	yes	yes	yes	yes	yes	yes	yes	yes	yes	yes	yes	yes	yes	yes	yes	yes	yes	yes	yes	yes	yes	yes	yes	yes	yes	yes	yes	yes	yes	yes	yes	yes	yes	yes	yes	yes
	P08574	HUMAN	yes	yes	yes	yes	yes	yes	yes	yes	yes	yes	yes	yes	yes	yes	yes	yes	yes	yes	yes	yes	yes	yes	yes	yes	yes	yes	yes	yes	yes	yes	yes	yes	yes	yes	yes	yes	yes	yes	yes	yes
	P08579	HUMAN	yes	yes	yes	yes	yes	yes	yes	yes	yes	yes	yes	yes	yes	yes	yes	yes	yes	yes	yes	yes	yes	yes	yes	yes	yes	yes	yes	yes	yes	yes	yes	yes	yes	yes	yes	yes	yes	yes	yes	yes
	P08603	HUMAN	yes	yes	yes	yes	yes	yes	yes	yes	yes	yes	yes	yes	yes	no	no	yes	yes	yes	yes	no	yes	yes	yes	yes	yes	yes	yes	yes	yes	yes	yes	no	yes	yes	yes	yes	yes	yes	yes	yes
	P08621	HUMAN	yes	yes	yes	yes	yes	yes	yes	yes	yes	yes	yes	yes	yes	yes	yes	yes	yes	yes	yes	yes	yes	yes	yes	yes	yes	yes	yes	yes	yes	yes	yes	yes	yes	yes	yes	yes	yes	yes	yes	yes
	P08622	ECOLI	no	no	no	no	no	no	no	no	no	no	no	no	no	no	no	no	no	no	no	no	no	no	no	no	no	no	no	no	no	no	no	no	no	no	no	no	no	no	no	no
	P08648	HUMAN	yes	yes	yes	yes	yes	yes	yes	yes	yes	yes	yes	yes	yes	yes	yes	yes	yes	yes	yes	yes	yes	yes	yes	yes	yes	yes	yes	yes	yes	yes	yes	yes	yes	yes	yes	yes	yes	yes	yes	yes
	P08651	HUMAN	yes	yes	yes	yes	yes	yes	yes	yes	yes	yes	yes	yes	yes	yes	yes	yes	yes	yes	yes	yes	yes	yes	yes	yes	yes	yes	yes	yes	yes	yes	yes	yes	yes	yes	yes	yes	yes	yes	yes	yes
	P08670	HUMAN	yes	yes	yes	yes	yes	yes	yes	yes	yes	yes	yes	yes	yes	yes	yes	yes	yes	yes	yes	yes	yes	yes	yes	yes	yes	yes	yes	yes	yes	yes	yes	yes	yes	yes	yes	yes	yes	yes	yes	yes
	P08678	YEAST	no	no	no	no	no	no	no	yes	no	no	no	no	no	no	no	no	yes	yes	yes	yes	no	no	no	no	yes	yes	yes	yes	no	no	yes	no	yes	no	yes	no	yes	yes	yes	yes
	P08679	YEAST	yes	yes	yes	yes	yes	yes	yes	yes	yes	yes	yes	yes	yes	yes	yes	yes	yes	yes	yes	yes	yes	yes	yes	yes	yes	yes	yes	yes	yes	yes	yes	yes	yes	yes	yes	yes	yes	yes	yes	yes
	P08708	HUMAN	yes	yes	yes	yes	yes	yes	yes	yes	yes	yes	yes	yes	yes	yes	yes	yes	yes	yes	yes	yes	yes	yes	yes	yes	yes	yes	yes	yes	yes	yes	yes	yes	yes	yes	yes	yes	yes	yes	yes	yes
	P08729	HUMAN	yes	yes	yes	yes	yes	yes	yes	yes	yes	yes	yes	yes	yes	yes	yes	yes	yes	yes	yes	yes	yes	yes	yes	yes	yes	yes	yes	yes	yes	yes	yes	yes	yes	yes	yes	yes	yes	yes	yes	yes
	P08754	HUMAN	yes	yes	yes	yes	yes	yes	yes	yes	yes	yes	yes	yes	yes	yes	yes	yes	yes	yes	yes	yes	yes	yes	yes	yes	yes	yes	yes	yes	yes	yes	yes	yes	yes	yes	yes	yes	yes	yes	yes	yes
	P08758	HUMAN	yes	yes	yes	yes	yes	yes	yes	yes	yes	yes	yes	yes	yes	yes	yes	yes	yes	yes	yes	yes	yes	yes	yes	yes	yes	yes	yes	yes	yes	yes	yes	yes	yes	yes	yes	yes	yes	yes	yes	yes
	P08779	HUMAN	yes	yes	yes	yes	yes	yes	yes	yes	yes	yes	yes	yes	yes	yes	yes	yes	yes	yes	yes	yes	yes	yes	yes	yes	yes	yes	yes	yes	yes	yes	yes	yes	yes	yes	yes	yes	yes	yes	yes	yes
	P08839	ECOLI	yes	yes	yes	yes	yes	yes	yes	yes	yes	yes	yes	yes	yes	yes	yes	yes	yes	yes	yes	yes	yes	yes	yes	yes	yes	yes	yes	yes	yes	yes	yes	yes	yes	yes	yes	yes	yes	yes	yes	yes
	P08842	HUMAN	no	no	no	no	no	no	no	yes	no	no	no	no	no	no	no	no	no	no	yes	no	no	no	no	no	yes	no	no	no	no	no	no	no	no	no	no	no	no	no	no	no
	P08865	HUMAN	yes	yes	yes	yes	yes	yes	yes	yes	yes	yes	yes	yes	yes	yes	yes	yes	yes	yes	yes	yes	yes	yes	yes	yes	yes	yes	yes	yes	yes	yes	yes	yes	yes	yes	yes	yes	yes	yes	yes	yes
	P08956	ECOLI	no	no	no	no	no	yes	yes	no	no	no	no	no	no	no	no	no	no	no	no	no	no	no	no	no	no	no	no	no	no	no	no	no	no	no	no	no	no	no	no	no
	P08962	HUMAN	yes	yes	yes	yes	yes	yes	yes	yes	yes	yes	yes	yes	yes	yes	yes	yes	yes	yes	yes	yes	yes	yes	yes	yes	yes	yes	yes	yes	yes	yes	yes	yes	yes	yes	yes	yes	yes	yes	yes	yes
	P08964	YEAST	no	yes	yes	yes	no	yes	yes	no	no	no	no	no	no	yes	no	yes	yes	no	yes	yes	yes	no	yes	yes	no	yes	yes	yes	yes	no	yes	yes	yes	no	no	yes	yes	yes	yes	yes
	P08997	ECOLI	yes	yes	yes	yes	yes	yes	yes	yes	yes	yes	yes	yes	yes	yes	yes	yes	yes	yes	yes	yes	yes	yes	yes	yes	yes	yes	yes	yes	yes	yes	yes	yes	yes	yes	yes	yes	yes	yes	yes	yes
	P09001	HUMAN	yes	yes	yes	yes	yes	yes	yes	yes	yes	yes	yes	yes	yes	yes	yes	yes	yes	yes	yes	yes	yes	yes	yes	yes	yes	yes	yes	yes	yes	yes	yes	yes	yes	yes	yes	yes	yes	yes	yes	yes
	P09012	HUMAN	yes	yes	yes	yes	yes	yes	yes	yes	yes	yes	yes	yes	yes	yes	yes	yes	yes	yes	yes	yes	yes	yes	yes	yes	yes	yes	yes	yes	yes	yes	yes	yes	yes	yes	yes	yes	yes	yes	yes	yes
	P09029	ECOLI	no	no	no	no	no	no	no	no	no	no	no	no	no	no	no	no	no	no	no	no	yes	yes	no	no	no	no	no	no	no	no	no	no	no	no	no	yes	no	no	no	yes
	P09030	ECOLI	no	no	no	no	no	no	no	no	no	no	no	no	no	no	no	no	no	no	no	no	no	no	no	no	no	no	no	no	no	no	no	no	no	no	no	no	no	no	no	no
	P09032	YEAST	no	no	yes	no	yes	yes	yes	yes	no	yes	yes	no	yes	yes	yes	yes	yes	yes	yes	no	yes	yes	yes	yes	yes	yes	yes	yes	no	yes	yes	yes	yes	yes	yes	yes	yes	yes	yes	yes
	P09064	YEAST	yes	yes	yes	yes	yes	yes	yes	yes	yes	yes	yes	yes	yes	yes	yes	yes	yes	yes	yes	yes	yes	yes	yes	yes	yes	yes	yes	yes	yes	yes	yes	yes	yes	yes	yes	yes	yes	yes	yes	yes
	P09099	ECOLI	no	no	no	no	no	no	no	no	no	no	no	no	no	no	no	no	no	no	no	no	no	no	no	no	no	no	no	no	no	no	no	no	no	no	no	no	no	no	no	no
	P09104	HUMAN	yes	yes	yes	yes	yes	yes	yes	yes	yes	yes	yes	yes	yes	yes	yes	yes	yes	yes	yes	yes	yes	yes	yes	yes	yes	yes	yes	yes	yes	yes	yes	yes	yes	yes	yes	yes	yes	yes	yes	yes
	P09110	HUMAN	yes	yes	yes	yes	yes	yes	yes	yes	yes	yes	yes	yes	yes	yes	yes	yes	yes	yes	yes	yes	yes	yes	yes	yes	yes	yes	yes	yes	yes	yes	yes	yes	yes	yes	yes	yes	yes	yes	yes	yes
	P09127	ECOLI	yes	no	yes	yes	no	no	no	no	yes	yes	no	yes	no	no	no	no	no	yes	no	no	no	yes	yes	yes	no	no	no	no	no	yes	no	no	no	no	no	no	yes	yes	yes	yes
	P09132	HUMAN	yes	yes	yes	yes	yes	yes	yes	yes	yes	yes	yes	yes	yes	yes	yes	yes	yes	yes	yes	yes	yes	yes	yes	yes	yes	yes	yes	yes	yes	yes	yes	yes	yes	yes	yes	yes	yes	yes	yes	yes
	P09151	ECOLI	no	no	no	no	yes	yes	yes	no	no	no	no	no	no	no	no	no	no	no	yes	no	no	yes	no	no	no	no	no	no	no	no	no	no	no	no	no	yes	no	no	no	yes
	P09211	HUMAN	no	no	no	no	no	no	no	no	yes	yes	yes	yes	no	no	no	no	no	no	yes	no	no	no	no	no	no	yes	no	no	no	no	no	no	no	no	no	no	no	no	no	no
	P09232	YEAST	yes	yes	yes	yes	yes	yes	yes	yes	yes	yes	yes	yes	yes	yes	yes	yes	yes	yes	yes	yes	yes	yes	yes	yes	yes	yes	yes	yes	yes	yes	yes	yes	yes	yes	yes	yes	yes	yes	yes	yes
	P09234	HUMAN	yes	yes	yes	yes	yes	yes	yes	yes	yes	yes	yes	yes	yes	yes	yes	yes	yes	yes	yes	yes	yes	yes	yes	yes	yes	yes	yes	yes	yes	yes	yes	yes	yes	yes	yes	yes	yes	yes	yes	yes
	P09323	ECOLI	no	no	no	no	no	no	no	no	no	no	no	no	no	no	no	no	no	no	no	no	no	no	no	no	no	no	no	no	no	no	no	no	no	no	no	no	no	no	no	no
	P09368	YEAST	no	no	no	no	no	no	no	no	no	no	no	no	no	no	no	no	no	no	no	no	no	no	no	no	no	no	no	no	yes	no	no	no	no	no	yes	no	no	no	no	no
	P09372	ECOLI	no	yes	yes	no	no	no	no	no	yes	yes	yes	yes	yes	yes	yes	yes	yes	yes	yes	yes	yes	yes	yes	yes	yes	yes	yes	yes	yes	no	yes	no	yes	yes	yes	no	yes	yes	yes	yes
	P09373	ECOLI	yes	yes	yes	yes	yes	yes	yes	yes	yes	yes	yes	yes	yes	yes	yes	yes	yes	yes	yes	yes	yes	yes	yes	yes	yes	yes	yes	yes	yes	yes	yes	yes	yes	yes	yes	yes	yes	yes	yes	yes
	P09382	HUMAN	yes	yes	yes	yes	yes	yes	yes	yes	yes	yes	yes	yes	yes	yes	yes	yes	yes	yes	yes	yes	yes	yes	yes	yes	yes	yes	yes	yes	yes	yes	yes	yes	yes	yes	yes	yes	yes	yes	yes	yes
	P09394	ECOLI	yes	yes	yes	yes	yes	yes	yes	yes	yes	yes	yes	yes	yes	yes	yes	yes	yes	yes	yes	yes	yes	yes	yes	yes	yes	yes	yes	yes	yes	yes	yes	yes	yes	yes	yes	yes	yes	yes	yes	yes
	P09417	HUMAN	yes	yes	yes	yes	yes	yes	yes	yes	yes	yes	yes	yes	yes	yes	yes	yes	yes	yes	yes	yes	yes	yes	yes	yes	yes	yes	yes	yes	yes	yes	yes	yes	yes	yes	yes	yes	yes	yes	yes	yes
	P09424	ECOLI	no	no	no	no	no	no	no	no	no	no	no	no	no	no	no	no	no	yes	yes	yes	no	no	no	no	no	no	yes	yes	no	no	no	no	no	no	no	no	no	no	yes	yes
	P09429	HUMAN	yes	yes	yes	yes	yes	yes	yes	yes	yes	yes	yes	yes	yes	yes	yes	yes	yes	yes	yes	yes	yes	yes	yes	yes	yes	yes	yes	yes	yes	yes	yes	yes	yes	yes	yes	yes	yes	yes	yes	yes
	P09436	YEAST	yes	yes	yes	yes	yes	yes	yes	yes	yes	yes	yes	yes	yes	yes	yes	yes	yes	yes	yes	yes	yes	yes	yes	yes	yes	yes	yes	yes	yes	yes	yes	yes	yes	yes	yes	yes	yes	yes	yes	yes
	P09440	YEAST	yes	yes	yes	yes	yes	yes	yes	yes	yes	yes	yes	yes	yes	yes	yes	yes	yes	yes	yes	yes	yes	yes	yes	yes	yes	yes	yes	yes	yes	yes	yes	yes	yes	yes	yes	yes	yes	yes	yes	yes
	P09457	YEAST	yes	yes	yes	yes	yes	yes	yes	yes	yes	yes	yes	yes	yes	yes	yes	yes	yes	yes	yes	yes	yes	yes	yes	yes	yes	yes	yes	yes	yes	yes	yes	yes	yes	yes	yes	yes	yes	yes	yes	yes
	P09493	HUMAN	yes	yes	yes	yes	yes	yes	yes	yes	yes	yes	yes	yes	yes	yes	yes	yes	yes	yes	yes	yes	yes	yes	yes	yes	yes	yes	yes	yes	yes	yes	yes	yes	yes	yes	yes	yes	yes	yes	yes	yes
	P09496	HUMAN	yes	yes	yes	yes	yes	yes	yes	yes	yes	yes	yes	yes	yes	yes	yes	yes	yes	yes	yes	yes	yes	yes	yes	yes	yes	yes	yes	yes	yes	yes	yes	yes	yes	yes	yes	yes	yes	yes	yes	yes
	P09497	HUMAN	yes	yes	yes	yes	yes	yes	yes	yes	yes	yes	yes	yes	yes	yes	yes	yes	yes	yes	yes	yes	yes	yes	yes	yes	yes	yes	yes	yes	yes	yes	yes	yes	yes	yes	yes	yes	yes	yes	yes	yes
	P09525	HUMAN	yes	yes	yes	yes	yes	yes	yes	yes	yes	yes	yes	yes	yes	yes	yes	yes	yes	yes	yes	yes	yes	yes	yes	yes	yes	yes	yes	yes	yes	yes	yes	yes	yes	yes	yes	yes	yes	yes	yes	yes
	P09543	HUMAN	yes	yes	yes	yes	yes	yes	yes	yes	yes	yes	yes	yes	yes	yes	yes	yes	yes	yes	yes	yes	yes	yes	yes	yes	yes	yes	yes	yes	yes	yes	yes	yes	yes	yes	yes	yes	yes	yes	yes	yes
	P09546	ECOLI	no	no	no	no	no	yes	yes	yes	yes	no	yes	yes	no	no	no	no	yes	no	no	no	no	no	no	no	no	no	no	no	yes	no	no	no	no	no	no	no	yes	yes	yes	yes
	P09547	YEAST	no	no	no	no	no	no	no	no	no	no	no	no	no	no	no	no	no	no	no	no	no	no	no	no	no	no	no	no	no	no	no	no	no	no	no	no	yes	no	no	no
	P09551	ECOLI	no	no	yes	yes	yes	yes	yes	yes	yes	yes	yes	yes	yes	yes	yes	yes	yes	yes	yes	yes	yes	yes	no	no	no	no	no	no	yes	yes	yes	yes	no	no	yes	yes	yes	yes	yes	yes
	P09620	YEAST	no	no	no	no	no	no	no	yes	no	yes	yes	no	yes	no	no	yes	no	yes	yes	yes	no	no	yes	yes	yes	yes	no	yes	yes	no	no	no	yes	yes	yes	yes	yes	yes	yes	yes
	P09622	HUMAN	yes	yes	yes	yes	yes	yes	yes	yes	yes	yes	yes	yes	yes	yes	yes	yes	yes	yes	yes	yes	yes	yes	yes	yes	yes	yes	yes	yes	yes	yes	yes	yes	yes	yes	yes	yes	yes	yes	yes	yes
	P09624	YEAST	yes	yes	yes	yes	yes	yes	yes	yes	yes	yes	yes	yes	yes	yes	yes	yes	yes	yes	yes	yes	yes	yes	yes	yes	yes	yes	yes	yes	yes	yes	yes	yes	yes	yes	yes	yes	yes	yes	yes	yes
	P09651	HUMAN	yes	yes	yes	yes	yes	yes	yes	yes	yes	yes	yes	yes	yes	yes	yes	yes	yes	yes	yes	yes	yes	yes	yes	yes	yes	yes	yes	yes	yes	yes	yes	yes	yes	yes	yes	yes	yes	yes	yes	yes
	P09661	HUMAN	yes	yes	yes	yes	yes	yes	yes	yes	yes	yes	yes	yes	yes	yes	yes	yes	yes	yes	yes	yes	yes	yes	yes	yes	yes	yes	yes	yes	yes	yes	yes	yes	yes	yes	yes	yes	yes	yes	yes	yes
	P09669	HUMAN	yes	yes	yes	yes	yes	yes	yes	yes	yes	yes	yes	yes	yes	yes	yes	yes	yes	yes	yes	yes	yes	yes	yes	yes	yes	yes	yes	yes	yes	yes	yes	yes	yes	yes	yes	yes	yes	yes	yes	yes
	P09733	YEAST	yes	yes	yes	yes	yes	yes	yes	yes	yes	yes	yes	yes	yes	yes	yes	yes	yes	yes	yes	yes	yes	yes	yes	yes	yes	yes	yes	yes	yes	yes	yes	yes	yes	yes	yes	yes	yes	yes	yes	yes
	P09734	YEAST	yes	yes	yes	yes	yes	yes	yes	yes	yes	yes	yes	yes	yes	yes	yes	yes	yes	yes	yes	yes	yes	yes	yes	yes	yes	yes	yes	yes	yes	yes	yes	yes	yes	yes	yes	yes	yes	yes	yes	yes
	P09798	YEAST	yes	no	no	no	no	no	no	no	no	no	no	no	no	no	no	no	no	no	yes	no	no	no	yes	no	no	no	no	no	no	no	no	no	no	yes	no	no	no	no	no	yes
	P09831	ECOLI	no	no	no	no	no	no	no	no	no	no	no	no	no	no	no	no	no	no	no	no	no	no	no	no	no	no	no	no	no	no	no	no	no	no	no	no	no	no	no	yes
	P09874	HUMAN	yes	yes	yes	yes	yes	yes	yes	yes	yes	yes	yes	yes	yes	yes	yes	yes	yes	yes	yes	yes	yes	yes	yes	yes	yes	yes	yes	yes	yes	yes	yes	yes	yes	yes	yes	yes	yes	yes	yes	yes
	P09880	YEAST	no	no	no	no	yes	yes	yes	yes	no	yes	no	no	yes	yes	yes	yes	yes	yes	yes	yes	no	no	no	no	yes	yes	yes	yes	yes	yes	no	no	yes	yes	yes	yes	yes	yes	yes	yes
	P09884	HUMAN	yes	yes	yes	yes	yes	yes	yes	yes	yes	yes	yes	yes	yes	yes	yes	yes	yes	yes	yes	yes	yes	yes	yes	yes	yes	yes	yes	yes	yes	yes	yes	yes	yes	yes	yes	yes	yes	yes	yes	yes
	P09938	YEAST	yes	yes	yes	yes	yes	yes	yes	yes	yes	yes	yes	yes	yes	yes	yes	yes	yes	yes	yes	yes	yes	yes	yes	yes	yes	yes	yes	yes	yes	yes	yes	yes	yes	yes	yes	yes	yes	yes	yes	yes
	P09950	YEAST	yes	yes	yes	yes	yes	yes	yes	yes	yes	yes	yes	yes	yes	yes	yes	yes	yes	yes	yes	yes	yes	yes	yes	yes	yes	yes	yes	yes	yes	yes	yes	yes	yes	yes	yes	yes	yes	yes	yes	yes
	P09959	YEAST	no	no	no	no	no	no	no	yes	yes	yes	yes	yes	no	no	yes	no	no	no	yes	no	yes	no	no	yes	no	no	yes	yes	no	yes	no	yes	no	yes	yes	yes	yes	yes	yes	yes
	P09960	HUMAN	yes	yes	yes	yes	yes	yes	yes	yes	yes	yes	yes	yes	yes	yes	yes	yes	yes	yes	yes	yes	yes	yes	yes	yes	yes	yes	yes	yes	yes	yes	yes	yes	yes	yes	yes	yes	yes	yes	yes	yes
	P09972	HUMAN	yes	yes	yes	yes	yes	yes	yes	yes	yes	yes	yes	yes	yes	yes	yes	yes	yes	yes	yes	yes	yes	yes	yes	yes	yes	yes	yes	yes	yes	yes	yes	yes	yes	yes	yes	yes	yes	yes	yes	yes
	P0A698	ECOLI	no	no	no	no	no	no	no	no	no	no	no	no	no	no	no	no	no	no	no	no	no	no	no	no	no	no	no	no	no	no	no	no	no	no	no	no	no	no	no	no
	P0A6A0	ECOLI	no	no	no	no	no	no	no	no	no	no	no	no	no	no	no	no	no	no	no	no	no	no	no	no	no	no	no	no	no	no	no	no	no	no	no	no	no	no	no	no
	P0A6A3	ECOLI	yes	yes	yes	yes	yes	yes	yes	yes	yes	yes	yes	yes	yes	yes	yes	yes	yes	yes	yes	yes	yes	yes	yes	yes	yes	yes	yes	yes	yes	yes	yes	yes	yes	yes	yes	yes	yes	yes	yes	yes
	P0A6A6	ECOLI	yes	no	no	no	no	no	no	no	no	no	no	no	no	no	no	no	no	yes	no	no	no	no	no	no	no	no	no	yes	no	no	no	no	no	no	no	no	no	yes	no	no
	P0A6A8	ECOLI	yes	yes	yes	yes	yes	yes	yes	yes	yes	yes	yes	yes	yes	yes	yes	yes	yes	yes	yes	yes	yes	yes	yes	yes	yes	yes	yes	yes	yes	yes	yes	yes	yes	yes	yes	yes	yes	yes	yes	yes
	P0A6B7	ECOLI	yes	yes	yes	yes	yes	yes	yes	yes	yes	yes	yes	yes	yes	yes	yes	yes	yes	yes	yes	yes	yes	yes	yes	yes	yes	yes	yes	yes	yes	yes	yes	yes	yes	yes	yes	yes	yes	yes	yes	yes
	P0A6C8	ECOLI	no	no	no	no	no	no	no	no	no	no	no	no	no	no	no	no	no	no	no	no	no	no	no	no	no	no	no	no	no	no	no	no	no	no	no	yes	no	no	no	yes
	P0A6D7	ECOLI	no	no	no	no	no	no	no	no	no	no	no	no	no	no	no	no	no	no	no	no	no	no	no	no	no	no	no	no	no	no	no	no	no	no	no	no	no	no	no	no
	P0A6E4	ECOLI	no	no	no	no	no	yes	yes	no	no	no	no	no	no	no	no	no	no	no	no	no	no	no	no	no	no	no	no	no	yes	no	no	no	no	no	no	no	no	no	no	no
	P0A6E6	ECOLI	yes	yes	yes	yes	no	no	no	yes	yes	no	yes	no	yes	yes	yes	no	yes	yes	yes	yes	no	no	no	no	no	no	no	no	no	yes	yes	no	no	yes	yes	no	yes	yes	yes	yes
	P0A6F1	ECOLI	no	no	no	no	yes	yes	yes	yes	no	yes	no	no	yes	no	no	no	yes	yes	yes	no	no	no	no	no	no	no	no	no	no	no	no	no	no	no	no	no	yes	yes	yes	yes
	P0A6F3	ECOLI	yes	yes	yes	yes	yes	yes	yes	yes	yes	yes	yes	yes	yes	yes	yes	yes	yes	yes	yes	yes	yes	yes	yes	yes	yes	yes	yes	yes	yes	yes	yes	yes	yes	yes	yes	yes	yes	yes	yes	yes
	P0A6F5	ECOLI	yes	yes	yes	yes	yes	yes	yes	yes	yes	yes	yes	yes	yes	yes	yes	yes	yes	yes	yes	yes	yes	yes	yes	yes	yes	yes	yes	yes	yes	yes	yes	yes	yes	yes	yes	yes	yes	yes	yes	yes
	P0A6F9	ECOLI	yes	yes	yes	yes	yes	yes	yes	yes	yes	yes	yes	yes	yes	yes	yes	yes	yes	yes	yes	yes	yes	yes	yes	yes	yes	yes	yes	yes	yes	yes	yes	yes	yes	yes	yes	yes	yes	yes	yes	yes
	P0A6G3	ECOLI	no	no	no	no	no	no	no	no	no	no	no	no	no	no	no	no	no	no	no	no	no	no	no	no	no	no	no	no	no	no	no	no	no	no	no	no	no	no	no	no
	P0A6G7	ECOLI	no	no	no	no	yes	yes	yes	yes	yes	no	yes	yes	yes	no	no	no	no	yes	yes	no	no	no	no	no	no	no	no	no	yes	no	no	no	no	yes	yes	no	yes	yes	yes	yes
	P0A6H1	ECOLI	no	yes	no	no	yes	yes	yes	yes	no	yes	no	no	yes	no	no	yes	yes	yes	no	yes	yes	yes	no	yes	yes	yes	no	yes	yes	yes	yes	yes	yes	yes	yes	no	yes	yes	yes	yes
	P0A6H5	ECOLI	yes	yes	yes	yes	yes	yes	yes	yes	yes	yes	yes	yes	yes	yes	yes	yes	yes	yes	yes	yes	yes	yes	yes	yes	yes	yes	yes	yes	yes	yes	yes	yes	yes	yes	yes	yes	yes	yes	yes	yes
	P0A6I0	ECOLI	no	no	no	no	no	no	no	no	no	no	no	no	no	no	no	no	no	no	no	no	no	no	no	no	no	no	no	no	no	no	no	no	no	no	no	no	no	no	no	no
	P0A6I3	ECOLI	yes	no	no	no	yes	no	no	no	no	no	no	no	no	no	no	no	no	no	no	no	no	no	no	no	no	no	no	no	no	no	no	no	no	no	no	yes	no	no	no	no
	P0A6J5	ECOLI	no	no	no	no	yes	yes	yes	yes	yes	yes	yes	yes	yes	no	yes	no	yes	yes	yes	yes	yes	no	yes	no	no	no	yes	yes	yes	yes	yes	yes	yes	yes	yes	no	yes	yes	yes	yes
	P0A6J8	ECOLI	yes	yes	yes	yes	yes	yes	yes	yes	yes	yes	yes	yes	no	yes	no	yes	yes	no	no	yes	yes	yes	yes	yes	no	no	no	no	no	yes	yes	yes	yes	yes	yes	yes	yes	no	yes	yes
	P0A6K3	ECOLI	no	no	no	no	no	no	no	no	no	no	no	no	no	no	no	no	no	no	no	no	no	no	no	no	no	no	no	no	no	no	no	no	no	no	no	no	no	no	no	no
	P0A6K6	ECOLI	yes	yes	yes	yes	yes	yes	yes	yes	yes	yes	yes	yes	yes	yes	yes	yes	yes	yes	yes	yes	yes	yes	yes	yes	yes	yes	yes	yes	yes	yes	yes	yes	yes	yes	yes	yes	yes	yes	yes	yes
	P0A6L0	ECOLI	yes	yes	yes	yes	yes	yes	yes	no	yes	yes	yes	yes	yes	yes	yes	yes	yes	yes	yes	yes	no	no	no	no	yes	yes	yes	yes	yes	no	yes	no	yes	yes	yes	yes	yes	yes	yes	yes
	P0A6L2	ECOLI	no	no	no	no	no	yes	yes	yes	no	no	yes	yes	yes	no	no	no	yes	yes	no	no	no	yes	yes	yes	no	no	no	no	no	no	no	no	no	no	no	no	yes	yes	yes	yes
	P0A6L4	ECOLI	no	no	no	no	no	no	no	no	yes	no	no	no	yes	no	no	no	yes	no	yes	yes	no	yes	no	no	no	yes	yes	yes	no	no	no	no	yes	no	no	no	yes	no	no	yes
	P0A6L9	ECOLI	no	no	no	no	no	no	no	no	no	no	no	no	no	no	no	no	no	no	no	no	no	no	no	no	no	no	no	no	no	no	no	no	no	no	no	no	no	no	no	no
	P0A6M2	ECOLI	no	no	no	no	no	no	no	no	no	no	no	no	no	no	no	no	no	no	no	no	no	no	no	no	no	no	no	no	no	no	no	no	no	no	no	no	no	no	no	no
	P0A6M8	ECOLI	yes	yes	yes	yes	yes	yes	yes	yes	yes	yes	yes	yes	yes	yes	yes	yes	yes	yes	yes	yes	yes	yes	yes	yes	yes	yes	yes	yes	yes	yes	yes	yes	yes	yes	yes	yes	yes	yes	yes	yes
	P0A6N4	ECOLI	yes	yes	yes	yes	yes	yes	yes	no	yes	yes	yes	yes	yes	yes	yes	yes	yes	yes	yes	yes	yes	yes	yes	yes	no	no	no	no	yes	yes	yes	yes	yes	yes	yes	yes	yes	yes	yes	yes
	P0A6N8	ECOLI	yes	yes	no	no	no	no	no	no	no	no	no	no	no	no	no	no	no	yes	no	no	no	no	no	no	no	no	no	no	no	yes	no	no	yes	no	yes	no	no	yes	yes	yes
	P0A6P1	ECOLI	yes	yes	yes	yes	yes	yes	yes	yes	yes	yes	yes	yes	yes	yes	yes	yes	yes	yes	yes	yes	yes	yes	yes	yes	yes	yes	yes	yes	yes	yes	yes	yes	yes	yes	yes	yes	yes	yes	yes	yes
	P0A6P5	ECOLI	no	no	no	no	no	no	no	no	no	no	no	no	no	no	no	no	no	no	no	no	no	no	no	no	no	no	no	no	no	no	no	no	no	yes	no	no	no	no	no	no
	P0A6P7	ECOLI	no	no	no	no	no	no	no	no	no	no	no	no	no	no	no	no	no	no	no	no	no	no	no	no	no	no	no	no	no	no	no	no	no	no	no	no	no	no	no	no
	P0A6P9	ECOLI	yes	yes	yes	yes	yes	yes	yes	yes	yes	yes	yes	yes	yes	yes	yes	yes	yes	yes	yes	yes	yes	yes	yes	yes	yes	yes	yes	yes	yes	yes	yes	yes	yes	yes	yes	yes	yes	yes	yes	yes
	P0A6Q3	ECOLI	yes	no	yes	yes	no	yes	yes	yes	yes	yes	yes	yes	yes	yes	no	yes	yes	yes	yes	yes	yes	no	no	yes	no	no	no	no	yes	yes	yes	yes	yes	no	yes	yes	yes	yes	yes	yes
	P0A6R0	ECOLI	no	no	no	yes	no	no	no	no	yes	yes	no	yes	yes	no	yes	yes	no	yes	yes	yes	no	no	no	no	no	no	no	no	yes	no	no	no	no	no	yes	yes	yes	no	yes	yes
	P0A6S7	ECOLI	no	no	no	no	no	no	no	no	no	no	no	no	no	no	no	no	no	no	no	no	yes	yes	yes	yes	no	no	no	no	no	no	no	no	no	no	no	no	no	no	no	no
	P0A6T1	ECOLI	yes	yes	yes	yes	yes	yes	yes	yes	yes	yes	yes	yes	yes	yes	yes	yes	yes	yes	yes	yes	yes	yes	yes	yes	yes	yes	yes	yes	yes	yes	yes	yes	yes	yes	yes	yes	yes	yes	yes	yes
	P0A6T5	ECOLI	no	no	no	no	no	no	no	no	no	no	no	no	no	no	no	no	no	no	no	no	yes	no	no	no	no	no	no	no	no	no	no	no	no	no	no	no	no	no	no	no
	P0A6T9	ECOLI	no	no	no	no	no	no	no	no	no	no	no	no	no	no	no	no	no	no	no	no	no	no	no	no	no	no	no	no	no	no	no	no	no	no	no	no	no	no	no	no
	P0A6U8	ECOLI	no	no	no	no	no	no	no	no	no	no	no	no	no	no	no	no	no	no	no	no	no	no	no	no	no	no	no	no	no	no	no	no	no	no	no	no	no	no	no	no
	P0A6V1	ECOLI	yes	no	no	yes	yes	yes	yes	yes	yes	yes	yes	yes	yes	yes	no	yes	yes	yes	yes	yes	yes	yes	yes	no	no	no	no	no	no	yes	yes	no	no	yes	yes	yes	yes	yes	yes	yes
	P0A6V8	ECOLI	no	no	no	no	no	no	no	no	no	no	no	no	no	no	no	no	no	no	no	no	no	no	no	no	no	no	no	no	no	no	no	no	no	no	no	no	no	no	no	no
	P0A6W5	ECOLI	no	no	no	no	no	no	no	no	yes	yes	no	yes	no	no	no	no	no	no	no	no	no	no	no	no	no	no	no	no	no	no	no	no	no	no	yes	yes	yes	yes	no	no
	P0A6W9	ECOLI	no	no	no	no	no	no	no	no	no	no	no	no	no	no	no	no	yes	no	no	no	no	no	no	no	no	yes	no	no	no	no	no	no	yes	no	no	no	no	no	no	no
	P0A6X7	ECOLI	yes	no	yes	yes	yes	yes	yes	yes	yes	yes	yes	yes	yes	yes	yes	yes	yes	yes	yes	yes	yes	yes	yes	yes	yes	yes	yes	yes	yes	yes	yes	yes	yes	yes	yes	no	yes	yes	yes	yes
	P0A6Y1	ECOLI	no	no	no	no	no	no	no	no	no	no	no	no	no	no	no	no	no	no	no	no	no	no	no	no	no	no	no	no	no	no	no	no	no	no	no	no	no	no	no	no
	P0A6Y5	ECOLI	no	no	no	no	no	no	no	no	yes	yes	no	no	no	no	no	no	no	no	yes	no	no	no	no	no	no	no	no	no	no	no	no	no	no	no	no	no	yes	no	yes	yes
	P0A6Y8	ECOLI	yes	yes	yes	yes	yes	yes	yes	yes	yes	yes	yes	yes	yes	yes	yes	yes	yes	yes	yes	yes	yes	yes	yes	yes	yes	yes	yes	yes	yes	yes	yes	yes	yes	yes	yes	yes	yes	yes	yes	yes
	P0A6Z1	ECOLI	no	no	no	no	no	no	no	no	no	no	no	no	no	no	no	no	no	yes	no	no	no	no	no	no	no	no	no	no	no	no	no	no	no	no	no	no	no	yes	yes	yes
	P0A6Z3	ECOLI	yes	yes	yes	yes	yes	yes	yes	yes	yes	yes	yes	yes	yes	yes	yes	yes	yes	yes	yes	yes	yes	yes	yes	yes	yes	yes	yes	yes	yes	yes	yes	yes	yes	yes	yes	yes	yes	yes	yes	yes
	P0A705	ECOLI	yes	yes	yes	no	yes	yes	yes	yes	yes	yes	no	yes	no	yes	no	yes	yes	yes	yes	yes	yes	yes	yes	yes	no	yes	yes	yes	yes	yes	yes	no	yes	yes	yes	yes	yes	yes	yes	yes
	P0A707	ECOLI	yes	yes	yes	yes	yes	yes	yes	yes	yes	yes	yes	yes	yes	yes	yes	yes	yes	yes	yes	yes	yes	yes	yes	yes	yes	yes	yes	yes	yes	yes	yes	yes	yes	yes	yes	yes	yes	yes	yes	yes
	P0A715	ECOLI	yes	yes	yes	yes	no	no	no	no	yes	yes	yes	yes	yes	yes	yes	yes	yes	yes	yes	yes	no	no	no	no	no	no	no	no	no	no	no	no	no	yes	yes	yes	no	yes	yes	yes
	P0A717	ECOLI	no	no	no	no	no	no	no	no	yes	yes	yes	yes	no	no	no	no	no	yes	yes	no	no	no	yes	yes	yes	no	no	yes	yes	no	yes	no	no	yes	yes	no	no	yes	yes	no
	P0A720	ECOLI	no	no	no	no	no	no	no	no	no	no	no	no	no	no	no	no	no	no	no	no	no	no	no	no	no	no	no	no	no	no	no	no	no	no	no	no	no	no	no	no
	P0A722	ECOLI	no	no	no	no	no	no	no	no	no	no	no	no	no	no	no	no	no	no	no	no	no	no	no	no	no	no	no	no	no	no	no	no	no	no	no	no	no	no	no	no
	P0A729	ECOLI	no	no	no	no	no	no	no	no	no	no	no	no	no	no	no	no	no	no	no	no	no	no	no	no	no	no	no	no	no	no	no	no	no	no	no	no	no	no	no	no
	P0A731	ECOLI	no	no	no	no	no	no	no	no	no	no	no	no	no	no	no	no	no	no	no	no	no	no	no	no	no	no	no	no	no	no	no	no	no	no	no	no	no	no	no	no
	P0A734	ECOLI	no	no	no	no	no	yes	yes	yes	no	yes	yes	yes	no	no	no	no	no	no	yes	no	no	yes	yes	no	no	no	no	no	no	no	no	no	no	yes	yes	no	no	yes	yes	yes
	P0A742	ECOLI	yes	yes	no	yes	yes	no	no	no	no	yes	no	no	yes	yes	no	no	no	no	no	no	no	no	no	no	no	no	no	yes	no	no	no	no	no	yes	yes	yes	no	yes	no	yes
	P0A744	ECOLI	no	no	no	no	no	no	no	yes	no	no	no	no	no	no	no	no	no	no	no	no	no	yes	yes	yes	yes	yes	no	no	no	no	no	no	no	yes	no	no	no	no	yes	no
	P0A746	ECOLI	no	no	no	no	no	no	no	no	yes	no	no	no	no	no	no	no	no	no	no	no	no	no	no	no	no	no	no	no	no	no	no	no	no	no	no	no	no	no	no	no
	P0A749	ECOLI	no	no	no	no	no	no	no	no	yes	no	yes	no	yes	no	yes	no	no	yes	no	no	no	no	no	no	no	no	no	no	no	no	no	no	no	no	no	no	no	no	yes	yes
	P0A759	ECOLI	yes	yes	no	yes	yes	yes	yes	yes	yes	yes	yes	yes	yes	yes	yes	no	yes	yes	yes	yes	no	yes	yes	yes	no	no	no	no	yes	no	yes	no	yes	yes	yes	yes	yes	yes	yes	yes
	P0A761	ECOLI	no	no	no	no	no	no	no	no	no	no	no	no	no	no	no	no	no	no	no	no	no	no	no	no	no	no	no	no	no	no	no	no	no	no	no	no	no	no	no	no
	P0A763	ECOLI	yes	yes	yes	yes	yes	yes	yes	yes	yes	yes	yes	yes	yes	yes	yes	yes	yes	yes	yes	yes	yes	yes	yes	yes	yes	yes	yes	yes	yes	yes	yes	yes	yes	yes	yes	yes	yes	yes	yes	yes
	P0A780	ECOLI	no	no	no	no	no	no	no	no	no	no	no	no	no	no	no	no	no	no	no	no	no	no	no	no	no	no	no	no	no	no	no	no	no	no	no	no	no	no	no	no
	P0A784	ECOLI	no	no	no	no	no	no	no	no	no	no	no	no	no	no	no	no	no	no	no	no	no	no	no	no	no	no	no	no	no	no	no	no	no	no	no	no	no	no	no	no
	P0A786	ECOLI	yes	yes	yes	yes	yes	yes	yes	yes	yes	yes	yes	yes	yes	yes	yes	yes	yes	yes	yes	yes	yes	yes	yes	yes	no	no	no	no	yes	yes	yes	yes	yes	yes	yes	yes	yes	yes	yes	yes
	P0A794	ECOLI	no	no	no	no	no	no	no	no	yes	no	no	no	no	no	no	no	no	no	no	no	no	no	no	no	no	no	no	no	no	no	no	no	no	no	no	no	no	no	no	no
	P0A796	ECOLI	yes	yes	yes	yes	yes	yes	yes	yes	yes	yes	yes	yes	yes	yes	yes	yes	yes	yes	yes	yes	yes	yes	yes	yes	yes	yes	yes	yes	yes	yes	yes	yes	yes	yes	yes	yes	yes	yes	yes	yes
	P0A799	ECOLI	yes	yes	yes	yes	yes	yes	yes	yes	yes	yes	yes	yes	yes	yes	yes	yes	yes	yes	yes	yes	yes	yes	yes	yes	yes	yes	yes	yes	yes	yes	yes	yes	yes	yes	yes	yes	yes	yes	yes	yes
	P0A7A7	ECOLI	no	no	no	no	no	no	no	no	no	no	no	no	no	no	no	no	no	no	no	no	no	no	no	no	no	no	no	no	no	no	no	no	no	no	no	no	no	no	no	no
	P0A7A9	ECOLI	no	no	no	no	no	no	no	no	no	no	no	no	no	no	no	no	no	no	no	no	no	no	no	no	no	no	no	no	no	no	no	no	no	no	no	no	no	no	no	no
	P0A7B1	ECOLI	no	no	no	no	no	no	no	no	no	no	no	no	no	no	no	no	no	no	no	no	no	no	no	no	no	no	no	no	no	no	no	no	no	no	no	no	no	no	no	no
	P0A7B5	ECOLI	no	no	no	no	no	no	no	no	no	no	no	no	no	no	no	no	yes	no	no	no	no	no	no	no	no	yes	no	no	no	yes	no	no	yes	yes	no	no	yes	no	no	no
	P0A7B8	ECOLI	no	no	no	no	no	no	no	no	no	no	no	no	no	no	no	no	no	no	no	no	no	no	no	no	no	no	no	no	no	no	no	no	no	no	no	no	no	no	no	no
	P0A7C2	ECOLI	no	no	no	no	no	no	no	no	no	no	no	no	no	no	no	no	no	no	no	no	no	no	no	no	no	no	no	no	no	no	no	no	no	no	no	no	no	no	no	no
	P0A7C6	ECOLI	no	no	no	no	no	no	no	yes	no	no	no	no	no	yes	no	no	no	yes	no	yes	no	no	no	no	no	no	no	no	no	no	no	no	no	no	no	no	no	yes	yes	no
	P0A7D4	ECOLI	yes	yes	yes	yes	yes	yes	yes	yes	yes	yes	yes	yes	yes	yes	yes	yes	yes	yes	yes	yes	yes	yes	yes	yes	yes	yes	yes	yes	yes	yes	yes	yes	yes	yes	yes	yes	yes	yes	yes	yes
	P0A7D7	ECOLI	yes	yes	yes	yes	yes	yes	yes	yes	yes	yes	yes	yes	yes	yes	yes	yes	yes	yes	yes	yes	yes	yes	yes	yes	no	yes	no	yes	yes	yes	yes	yes	yes	yes	yes	yes	yes	yes	yes	yes
	P0A7E1	ECOLI	no	no	no	no	no	no	no	no	no	no	no	no	no	no	no	no	no	no	no	no	no	no	no	no	no	no	no	no	no	no	no	no	no	no	no	no	no	no	no	no
	P0A7E3	ECOLI	no	no	no	no	no	no	no	yes	no	no	no	no	no	no	no	no	no	no	no	no	no	no	no	no	no	no	no	no	no	no	no	no	yes	no	no	no	no	no	no	no
	P0A7E5	ECOLI	yes	yes	yes	yes	yes	yes	yes	yes	yes	yes	yes	yes	yes	yes	yes	yes	yes	yes	yes	yes	yes	yes	yes	yes	yes	yes	yes	yes	yes	yes	yes	yes	yes	yes	yes	yes	yes	yes	yes	yes
	P0A7E9	ECOLI	no	no	no	no	no	no	no	no	no	no	no	no	no	no	no	no	no	no	no	no	no	no	no	no	no	no	no	no	no	no	no	no	no	no	no	no	no	no	no	no
	P0A7F3	ECOLI	yes	yes	yes	yes	yes	yes	yes	yes	yes	yes	yes	yes	yes	yes	yes	yes	yes	yes	yes	yes	yes	yes	yes	yes	no	no	no	no	yes	yes	yes	no	yes	yes	yes	yes	yes	yes	yes	yes
	P0A7G2	ECOLI	no	no	no	no	no	no	no	no	no	no	no	no	no	no	no	no	no	no	no	no	no	no	no	no	no	no	no	no	no	no	no	no	no	no	no	no	no	no	no	no
	P0A7G6	ECOLI	no	yes	no	no	no	no	no	no	yes	yes	yes	yes	no	no	yes	no	no	no	yes	yes	yes	no	yes	yes	no	no	no	no	no	yes	yes	no	yes	no	no	no	no	yes	yes	yes
	P0A7I0	ECOLI	no	no	no	no	no	no	no	no	no	no	no	no	no	no	no	no	no	no	no	no	no	no	no	no	no	yes	yes	yes	no	no	no	no	no	no	no	no	no	no	no	no
	P0A7I4	ECOLI	no	no	no	no	no	no	no	no	no	no	no	no	no	no	no	no	no	no	no	no	yes	no	no	no	no	no	no	no	no	no	no	no	no	no	no	no	no	no	no	no
	P0A7I7	ECOLI	no	no	no	no	no	no	no	no	no	no	no	no	no	no	no	no	no	no	no	no	no	no	no	no	no	no	no	no	no	no	no	no	no	no	no	no	no	no	no	no
	P0A7J3	ECOLI	yes	yes	yes	yes	yes	yes	yes	yes	yes	yes	yes	yes	yes	yes	yes	yes	yes	yes	yes	yes	yes	yes	yes	yes	yes	yes	yes	yes	yes	yes	yes	yes	yes	yes	yes	yes	yes	yes	yes	yes
	P0A7J7	ECOLI	yes	yes	yes	yes	yes	yes	yes	yes	yes	yes	yes	yes	yes	yes	yes	yes	yes	yes	yes	yes	yes	yes	yes	yes	yes	yes	yes	yes	yes	yes	yes	yes	yes	yes	yes	yes	yes	yes	yes	yes
	P0A7K2	ECOLI	yes	yes	yes	yes	yes	yes	yes	yes	yes	yes	yes	yes	yes	yes	yes	yes	yes	yes	yes	yes	yes	yes	yes	yes	yes	yes	yes	yes	yes	yes	yes	yes	yes	yes	yes	yes	yes	yes	yes	yes
	P0A7K6	ECOLI	yes	yes	yes	yes	yes	yes	yes	yes	yes	yes	yes	yes	yes	yes	yes	yes	yes	yes	yes	yes	yes	yes	yes	yes	yes	yes	yes	yes	yes	yes	yes	yes	yes	yes	yes	yes	yes	yes	yes	yes
	P0A7L0	ECOLI	yes	yes	yes	yes	yes	yes	yes	yes	yes	yes	yes	yes	yes	yes	yes	yes	yes	yes	yes	yes	yes	yes	yes	yes	yes	yes	yes	yes	yes	yes	yes	yes	yes	yes	yes	yes	yes	yes	yes	yes
	P0A7L3	ECOLI	yes	yes	no	no	yes	no	no	yes	no	no	no	no	no	no	no	no	yes	yes	yes	yes	no	no	no	no	yes	no	no	no	no	yes	no	no	yes	yes	yes	yes	yes	yes	yes	yes
	P0A7L8	ECOLI	no	yes	no	yes	yes	no	no	yes	yes	yes	yes	yes	yes	yes	yes	no	yes	yes	yes	yes	no	no	yes	no	no	no	no	no	yes	yes	yes	yes	no	no	yes	yes	yes	yes	yes	yes
	P0A7M2	ECOLI	yes	yes	yes	yes	yes	yes	yes	yes	yes	yes	yes	yes	yes	yes	yes	yes	yes	yes	yes	yes	yes	yes	yes	yes	yes	yes	yes	yes	yes	yes	yes	yes	yes	yes	yes	yes	yes	yes	yes	yes
	P0A7M6	ECOLI	yes	yes	yes	yes	yes	yes	yes	yes	yes	yes	yes	yes	yes	yes	yes	yes	yes	yes	yes	yes	yes	yes	yes	yes	yes	yes	yes	yes	yes	no	yes	no	yes	yes	yes	yes	yes	yes	yes	yes
	P0A7M9	ECOLI	yes	yes	yes	yes	yes	yes	yes	yes	yes	yes	yes	yes	yes	yes	yes	yes	yes	yes	yes	yes	yes	yes	yes	yes	yes	yes	yes	yes	yes	yes	yes	yes	yes	yes	yes	yes	yes	yes	yes	yes
	P0A7N9	ECOLI	no	no	no	no	no	no	no	no	no	no	no	no	no	no	no	no	no	no	no	no	no	no	no	no	no	no	no	no	no	no	no	no	no	no	no	no	no	no	no	no
	P0A7R1	ECOLI	yes	yes	yes	yes	yes	yes	yes	yes	yes	yes	yes	yes	yes	yes	yes	yes	yes	yes	yes	yes	yes	yes	yes	yes	yes	yes	yes	yes	yes	yes	yes	yes	yes	yes	yes	yes	yes	yes	yes	yes
	P0A7R5	ECOLI	yes	yes	yes	yes	yes	yes	yes	yes	yes	yes	yes	yes	yes	yes	yes	yes	yes	yes	yes	yes	yes	yes	yes	yes	yes	yes	yes	yes	yes	yes	yes	yes	yes	yes	yes	yes	yes	yes	yes	yes
	P0A7R9	ECOLI	yes	yes	yes	yes	yes	yes	yes	yes	yes	yes	yes	yes	yes	yes	yes	yes	yes	yes	yes	yes	yes	yes	yes	yes	no	yes	no	yes	yes	yes	yes	yes	yes	yes	yes	yes	yes	yes	yes	yes
	P0A7S3	ECOLI	yes	yes	yes	yes	yes	yes	yes	yes	yes	yes	yes	yes	yes	yes	yes	yes	yes	yes	yes	yes	yes	yes	yes	yes	yes	yes	yes	yes	yes	yes	yes	yes	yes	yes	yes	yes	yes	yes	yes	yes
	P0A7S9	ECOLI	yes	yes	yes	yes	yes	yes	yes	yes	yes	yes	yes	yes	yes	yes	yes	yes	yes	yes	yes	yes	yes	yes	yes	yes	yes	yes	yes	yes	yes	yes	yes	yes	yes	yes	yes	yes	yes	yes	yes	yes
	P0A7T3	ECOLI	yes	yes	yes	yes	yes	yes	yes	yes	yes	yes	yes	yes	yes	yes	yes	yes	yes	yes	yes	yes	yes	yes	yes	yes	yes	yes	yes	yes	yes	yes	yes	yes	yes	yes	yes	yes	yes	yes	yes	yes
	P0A7T7	ECOLI	yes	yes	yes	yes	yes	yes	yes	yes	yes	yes	yes	yes	yes	yes	yes	yes	yes	yes	yes	yes	no	no	no	no	yes	yes	yes	yes	yes	yes	yes	yes	yes	yes	yes	yes	yes	yes	yes	yes
	P0A7U3	ECOLI	yes	yes	yes	yes	yes	yes	yes	yes	yes	no	yes	yes	no	yes	yes	no	yes	yes	yes	yes	no	no	no	no	yes	yes	no	yes	yes	yes	yes	yes	yes	yes	yes	no	yes	yes	yes	yes
	P0A7U7	ECOLI	no	yes	yes	yes	no	no	no	no	yes	yes	no	no	no	no	yes	no	yes	no	no	yes	no	no	no	yes	yes	no	no	no	yes	yes	yes	yes	no	no	no	no	yes	yes	yes	yes
	P0A7V0	ECOLI	yes	yes	yes	yes	yes	yes	yes	yes	yes	yes	yes	yes	yes	yes	yes	yes	yes	yes	yes	yes	yes	yes	yes	yes	yes	yes	yes	yes	yes	yes	yes	yes	yes	yes	yes	yes	yes	yes	yes	yes
	P0A7V3	ECOLI	yes	yes	yes	yes	yes	yes	yes	yes	yes	yes	yes	yes	yes	yes	yes	yes	yes	yes	yes	yes	yes	yes	yes	yes	yes	yes	yes	yes	yes	yes	yes	yes	yes	yes	yes	yes	yes	yes	yes	yes
	P0A7V8	ECOLI	yes	yes	yes	yes	yes	yes	yes	yes	yes	yes	yes	yes	yes	yes	yes	yes	yes	yes	yes	yes	yes	yes	yes	yes	yes	yes	yes	yes	yes	yes	yes	yes	yes	yes	yes	yes	yes	yes	yes	yes
	P0A7W1	ECOLI	yes	yes	yes	yes	yes	yes	yes	yes	yes	yes	yes	yes	yes	yes	yes	yes	yes	yes	yes	yes	yes	yes	yes	yes	yes	yes	yes	yes	yes	yes	yes	yes	yes	yes	yes	yes	yes	yes	yes	yes
	P0A7W7	ECOLI	no	yes	yes	yes	yes	yes	yes	yes	no	yes	no	no	yes	yes	yes	yes	yes	yes	yes	yes	yes	yes	yes	yes	yes	yes	yes	yes	yes	yes	yes	yes	yes	yes	yes	yes	yes	yes	yes	yes
	P0A7X3	ECOLI	yes	yes	yes	yes	yes	yes	yes	yes	yes	yes	yes	yes	yes	yes	yes	yes	yes	yes	yes	yes	yes	yes	yes	yes	yes	yes	yes	yes	yes	yes	yes	yes	yes	yes	yes	yes	yes	yes	yes	yes
	P0A7X6	ECOLI	no	no	no	no	no	no	no	no	no	no	no	no	no	no	no	no	no	no	no	no	no	no	no	no	no	no	no	no	no	no	no	no	no	no	no	no	no	no	no	no
	P0A7Y0	ECOLI	no	no	no	no	no	no	no	no	no	no	no	no	no	no	no	no	no	no	no	no	no	no	no	no	no	no	no	no	no	no	no	no	no	no	no	no	no	no	no	no
	P0A7Z0	ECOLI	yes	yes	yes	yes	yes	yes	yes	yes	yes	yes	yes	yes	yes	yes	yes	yes	yes	yes	yes	yes	yes	yes	yes	yes	yes	yes	yes	yes	yes	yes	yes	yes	yes	yes	yes	yes	yes	yes	yes	yes
	P0A7Z4	ECOLI	yes	yes	yes	yes	yes	yes	yes	yes	yes	yes	yes	yes	yes	yes	yes	yes	yes	yes	yes	yes	yes	yes	yes	yes	yes	yes	yes	yes	yes	yes	yes	yes	yes	yes	yes	yes	yes	yes	yes	yes
	P0A800	ECOLI	no	yes	no	no	yes	yes	yes	yes	yes	no	no	no	yes	yes	yes	no	yes	yes	yes	yes	no	yes	yes	no	no	no	no	yes	yes	yes	yes	yes	yes	yes	yes	no	yes	yes	yes	yes
	P0A805	ECOLI	yes	yes	yes	yes	yes	yes	yes	yes	yes	yes	yes	yes	yes	yes	yes	yes	yes	yes	yes	yes	yes	yes	yes	yes	yes	yes	yes	yes	yes	yes	yes	yes	yes	yes	yes	yes	yes	yes	yes	yes
	P0A817	ECOLI	no	no	no	no	yes	no	no	no	no	yes	yes	no	no	no	no	no	no	yes	no	no	no	no	no	no	no	no	no	no	no	no	no	no	no	no	no	no	no	yes	yes	no
	P0A825	ECOLI	yes	yes	yes	yes	yes	yes	yes	yes	yes	yes	yes	yes	yes	yes	yes	yes	yes	yes	yes	yes	yes	yes	yes	yes	yes	yes	yes	yes	yes	yes	yes	yes	yes	yes	yes	yes	yes	yes	yes	yes
	P0A832	ECOLI	no	no	no	no	no	no	no	no	no	no	no	no	no	no	no	no	no	no	no	no	no	no	no	no	no	no	no	no	no	no	no	no	no	no	no	no	no	no	no	no
	P0A836	ECOLI	yes	yes	yes	yes	yes	yes	yes	yes	yes	yes	yes	yes	yes	yes	yes	yes	yes	yes	yes	yes	yes	yes	yes	yes	yes	yes	yes	yes	yes	yes	yes	yes	yes	yes	yes	yes	yes	yes	yes	yes
	P0A840	ECOLI	no	no	no	no	no	no	no	no	no	no	no	no	no	no	no	no	no	no	no	no	no	no	no	no	no	no	no	no	no	no	no	no	no	no	no	no	no	no	no	no
	P0A847	ECOLI	no	no	no	no	no	no	no	no	no	no	no	no	no	no	no	no	no	no	no	no	no	no	no	no	no	no	no	no	no	no	no	no	no	no	no	no	no	no	no	no
	P0A850	ECOLI	yes	yes	yes	yes	yes	yes	yes	yes	yes	yes	yes	yes	yes	yes	yes	yes	yes	yes	yes	yes	yes	yes	yes	yes	yes	yes	yes	yes	yes	yes	yes	yes	yes	yes	yes	yes	yes	yes	yes	yes
	P0A853	ECOLI	yes	yes	yes	yes	yes	yes	yes	yes	yes	yes	yes	yes	yes	yes	yes	yes	yes	yes	yes	yes	yes	yes	yes	yes	yes	yes	yes	yes	yes	yes	yes	yes	yes	yes	yes	yes	yes	yes	yes	yes
	P0A855	ECOLI	no	no	no	no	no	no	no	no	no	no	no	no	no	yes	no	no	no	no	no	no	no	no	no	no	no	no	no	no	no	yes	yes	no	no	no	no	no	no	no	no	no
	P0A858	ECOLI	yes	yes	yes	yes	yes	yes	yes	yes	yes	yes	yes	yes	yes	yes	yes	yes	yes	yes	yes	yes	yes	yes	yes	yes	yes	yes	yes	yes	yes	yes	yes	yes	yes	yes	yes	yes	yes	yes	yes	yes
	P0A862	ECOLI	yes	yes	yes	yes	yes	yes	yes	yes	yes	yes	yes	yes	yes	yes	yes	yes	yes	yes	yes	yes	yes	yes	yes	yes	yes	yes	yes	yes	yes	yes	yes	yes	yes	yes	yes	yes	yes	yes	yes	yes
	P0A867	ECOLI	yes	yes	yes	no	no	yes	yes	yes	yes	yes	yes	yes	yes	no	no	yes	yes	yes	yes	yes	no	no	yes	yes	yes	yes	yes	yes	yes	yes	no	no	yes	yes	no	no	yes	yes	yes	yes
	P0A870	ECOLI	yes	yes	yes	yes	yes	yes	yes	yes	yes	yes	yes	yes	yes	yes	yes	yes	yes	yes	yes	yes	yes	yes	yes	yes	yes	yes	yes	yes	yes	yes	yes	yes	yes	yes	yes	yes	yes	yes	yes	yes
	P0A877	ECOLI	no	yes	yes	yes	yes	yes	yes	no	yes	yes	yes	yes	yes	yes	yes	yes	yes	yes	yes	yes	yes	yes	yes	yes	no	no	no	no	yes	yes	yes	yes	yes	yes	no	yes	yes	yes	yes	yes
	P0A879	ECOLI	no	no	no	no	no	no	no	no	no	no	no	no	no	no	no	no	no	no	no	no	no	no	no	no	no	no	no	no	no	no	no	no	no	no	no	no	no	no	no	no
	P0A881	ECOLI	no	no	no	no	no	no	no	no	no	no	no	no	no	no	no	no	yes	no	no	no	no	no	no	no	no	no	yes	yes	no	no	no	no	yes	no	no	no	yes	no	no	no
	P0A884	ECOLI	no	no	no	no	no	no	no	no	no	no	no	no	no	no	no	no	no	no	no	no	no	no	no	no	no	no	no	no	no	no	no	no	no	no	no	no	no	no	no	no
	P0A887	ECOLI	no	no	no	no	no	no	no	no	no	no	no	no	no	no	no	no	no	no	no	no	no	no	no	no	no	no	no	no	no	no	no	no	no	no	no	no	no	no	no	no
	P0A894	ECOLI	no	no	no	no	no	no	no	no	no	no	no	no	no	no	no	no	no	no	no	no	no	no	no	no	no	no	no	no	no	no	no	no	no	no	no	no	no	no	no	no
	P0A8A0	ECOLI	no	no	yes	no	yes	no	no	yes	no	yes	no	no	no	no	no	no	yes	yes	yes	yes	no	no	no	no	no	no	no	no	no	yes	no	no	no	no	no	no	yes	yes	yes	yes
	P0A8A2	ECOLI	no	no	no	no	no	no	no	no	no	no	no	no	no	no	no	no	no	no	no	no	no	no	no	no	no	no	no	no	no	no	no	no	no	no	no	no	no	no	no	no
	P0A8A8	ECOLI	no	no	no	no	no	no	no	no	no	no	no	no	no	no	no	no	no	no	no	no	no	no	no	no	no	no	no	no	no	no	no	no	no	no	no	no	no	no	no	no
	P0A8B5	ECOLI	no	no	no	no	no	no	no	no	no	no	no	no	no	no	no	no	no	no	no	no	no	no	no	no	no	no	no	no	no	no	no	no	no	no	no	no	no	no	yes	no
	P0A8C1	ECOLI	yes	yes	yes	yes	yes	yes	yes	yes	yes	yes	yes	no	yes	no	yes	no	yes	no	no	yes	yes	no	yes	no	yes	yes	yes	no	yes	no	no	no	no	yes	yes	no	no	yes	yes	yes
	P0A8C4	ECOLI	no	no	no	no	no	no	no	no	no	no	no	yes	no	no	no	no	no	no	yes	no	no	no	no	no	no	no	no	no	no	no	no	no	no	no	no	no	no	no	no	no
	P0A8D3	ECOLI	no	no	no	no	no	no	no	no	yes	no	no	no	no	no	no	no	no	yes	no	no	no	no	no	no	no	no	no	no	no	no	no	no	no	no	no	no	no	no	no	no
	P0A8E1	ECOLI	no	no	no	no	no	no	no	no	no	no	no	no	no	no	no	no	no	no	no	no	no	no	no	no	no	no	no	no	no	no	no	no	no	no	no	no	no	no	no	no
	P0A8E5	ECOLI	no	no	no	no	no	no	no	no	no	no	no	no	no	no	no	no	no	no	no	no	no	no	no	no	no	no	no	no	no	no	no	no	no	no	no	no	no	no	no	no
	P0A8E7	ECOLI	no	no	no	no	yes	yes	yes	yes	no	no	yes	yes	no	no	no	no	no	no	yes	no	no	no	no	no	yes	no	yes	yes	no	no	no	no	no	no	no	no	no	yes	no	yes
	P0A8F0	ECOLI	yes	yes	yes	yes	yes	yes	yes	yes	yes	yes	yes	yes	yes	yes	yes	yes	yes	yes	yes	yes	yes	yes	yes	yes	yes	yes	yes	yes	yes	yes	yes	yes	yes	yes	yes	yes	yes	yes	yes	yes
	P0A8F8	ECOLI	yes	yes	yes	yes	yes	no	no	yes	yes	yes	yes	yes	yes	yes	yes	yes	no	yes	yes	yes	yes	yes	yes	yes	no	yes	yes	yes	no	yes	yes	yes	no	no	yes	yes	no	no	yes	yes
	P0A8G3	ECOLI	no	no	no	no	no	no	no	no	no	no	no	no	no	no	no	no	no	no	no	no	no	no	no	no	no	no	no	no	no	no	no	no	no	no	no	no	no	no	no	no
	P0A8G6	ECOLI	yes	yes	yes	yes	yes	yes	yes	yes	yes	yes	yes	yes	yes	yes	yes	yes	yes	yes	yes	yes	yes	yes	yes	yes	yes	yes	yes	yes	yes	yes	yes	yes	yes	yes	yes	yes	yes	yes	yes	yes
	P0A8G9	ECOLI	no	no	no	no	no	no	no	no	no	no	no	no	no	no	no	no	no	no	no	no	no	no	no	yes	no	no	no	no	no	no	no	no	no	no	no	no	yes	no	no	no
	P0A8H6	ECOLI	no	no	no	no	no	no	no	no	no	no	no	no	no	no	no	no	no	no	no	no	no	no	no	no	no	no	no	no	no	no	no	no	no	no	no	no	yes	yes	no	no
	P0A8I3	ECOLI	no	no	no	no	no	no	no	no	no	no	no	no	no	no	no	no	no	no	no	no	no	no	no	no	no	no	no	no	no	no	no	no	no	no	no	no	no	no	no	no
	P0A8I8	ECOLI	no	no	no	yes	no	no	no	no	yes	no	no	no	no	no	no	no	no	no	no	yes	no	no	no	no	no	no	no	no	no	no	no	no	no	no	no	no	no	no	yes	no
	P0A8J4	ECOLI	no	no	no	no	no	no	no	no	no	no	no	no	no	no	no	no	no	no	no	no	no	no	no	no	no	no	no	no	no	no	no	no	no	no	no	no	no	no	no	no
	P0A8J8	ECOLI	no	no	no	no	no	no	no	no	no	no	no	no	no	no	no	no	no	no	no	no	no	no	no	no	no	no	no	no	no	no	no	no	no	no	no	no	no	no	no	no
	P0A8K1	ECOLI	no	yes	yes	no	no	no	no	no	yes	yes	yes	yes	yes	no	no	no	no	no	no	yes	no	yes	yes	yes	no	no	no	no	yes	no	no	no	no	no	no	no	no	yes	no	yes
	P0A8K5	ECOLI	no	no	no	no	no	no	no	no	no	no	no	no	no	no	no	no	no	no	no	no	no	yes	no	no	no	no	no	no	no	no	no	no	no	no	no	no	no	no	no	no
	P0A8L1	ECOLI	yes	yes	yes	yes	yes	yes	yes	yes	yes	yes	yes	yes	yes	yes	yes	yes	yes	yes	yes	yes	yes	yes	yes	yes	yes	yes	yes	yes	yes	yes	yes	yes	yes	yes	yes	yes	yes	yes	yes	yes
	P0A8M0	ECOLI	yes	yes	yes	yes	yes	yes	yes	yes	yes	yes	yes	yes	yes	yes	yes	yes	yes	yes	yes	yes	yes	yes	yes	yes	yes	yes	yes	yes	yes	yes	yes	yes	yes	yes	yes	yes	yes	yes	yes	yes
	P0A8M3	ECOLI	yes	no	no	yes	yes	yes	yes	yes	yes	no	yes	yes	yes	yes	no	no	yes	yes	no	yes	yes	yes	yes	yes	no	yes	yes	no	yes	yes	yes	yes	yes	yes	yes	yes	yes	yes	yes	no
	P0A8N3	ECOLI	yes	yes	yes	yes	yes	yes	yes	yes	yes	yes	yes	yes	yes	yes	yes	yes	yes	yes	yes	yes	yes	yes	yes	yes	yes	yes	yes	yes	yes	yes	yes	yes	yes	yes	yes	yes	yes	yes	yes	yes
	P0A8N5	ECOLI	no	no	yes	no	no	yes	yes	no	no	no	no	no	no	yes	no	no	no	yes	no	no	no	yes	yes	no	yes	yes	yes	yes	no	yes	yes	no	no	no	no	no	yes	no	no	yes
	P0A8P3	ECOLI	no	no	no	no	no	no	no	no	no	no	no	no	no	no	no	no	no	no	no	no	no	no	no	no	no	no	no	no	no	yes	no	no	no	no	no	no	no	no	no	no
	P0A8R0	ECOLI	no	no	no	no	no	no	no	no	no	no	no	no	no	no	no	no	no	no	no	no	no	no	no	no	no	no	no	no	no	no	no	no	no	no	no	no	no	yes	no	no
	P0A8S1	ECOLI	no	no	no	no	no	no	no	no	no	no	no	no	no	no	no	no	no	no	no	no	no	no	no	no	no	no	no	no	no	no	no	no	no	no	no	no	no	no	no	no
	P0A8T1	ECOLI	yes	yes	no	no	yes	no	no	no	yes	yes	yes	yes	no	no	no	no	yes	yes	yes	yes	yes	yes	no	no	yes	yes	yes	yes	no	no	no	no	yes	yes	yes	no	yes	no	no	no
	P0A8T7	ECOLI	yes	yes	yes	yes	yes	yes	yes	yes	yes	yes	yes	yes	yes	yes	yes	yes	yes	yes	yes	yes	yes	yes	yes	yes	yes	yes	yes	yes	yes	yes	yes	yes	yes	yes	yes	yes	yes	yes	yes	yes
	P0A8U6	ECOLI	no	no	no	no	no	no	no	no	no	no	no	no	no	no	no	no	no	no	no	no	no	no	no	no	no	no	no	no	no	no	no	no	no	no	no	no	no	no	no	no
	P0A8V2	ECOLI	yes	yes	yes	yes	yes	yes	yes	yes	yes	yes	yes	yes	yes	yes	yes	yes	yes	yes	yes	yes	yes	yes	yes	yes	yes	yes	yes	yes	yes	yes	yes	yes	yes	yes	yes	yes	yes	yes	yes	yes
	P0A8W2	ECOLI	no	no	no	no	no	no	no	no	no	no	no	no	no	no	no	no	no	no	no	no	no	no	no	no	no	no	no	no	no	no	no	no	no	no	no	no	no	no	no	no
	P0A8W8	ECOLI	no	no	no	no	no	no	no	no	no	no	no	no	no	no	no	no	no	no	no	no	no	no	no	no	no	no	no	no	no	no	no	no	no	no	no	no	no	no	no	no
	P0A8X0	ECOLI	no	no	no	no	no	no	no	no	no	no	no	no	no	no	no	no	no	no	no	no	no	no	no	no	no	no	no	no	no	no	no	no	no	no	no	no	no	no	no	no
	P0A8X2	ECOLI	no	no	no	no	no	no	no	no	no	no	no	no	no	no	no	no	no	no	no	no	no	no	no	no	no	no	no	no	no	no	no	no	no	no	no	no	no	no	no	no
	P0A8Y3	ECOLI	no	no	no	no	no	no	no	no	no	no	no	no	no	no	no	no	no	no	no	no	no	no	no	no	no	no	no	no	no	no	no	no	no	no	no	no	no	no	no	no
	P0A8Y5	ECOLI	no	no	no	no	no	no	no	no	no	no	no	no	no	no	no	no	no	no	no	no	no	no	no	no	no	no	no	no	no	no	no	no	no	no	no	no	no	no	no	no
	P0A901	ECOLI	no	no	no	no	no	no	no	no	no	no	no	no	no	no	no	no	no	no	no	no	no	no	no	no	no	no	no	no	no	no	no	no	no	no	no	no	no	no	no	no
	P0A903	ECOLI	no	no	no	no	no	no	no	no	no	no	no	no	no	no	no	no	no	no	no	no	no	no	no	no	no	no	no	no	no	no	no	no	no	no	no	no	no	no	no	no
	P0A905	ECOLI	no	no	no	no	no	no	no	no	no	no	no	no	no	no	no	no	no	no	no	no	no	no	no	no	no	no	no	no	no	no	no	no	no	no	no	no	no	no	no	no
	P0A910	ECOLI	yes	yes	yes	yes	yes	yes	yes	yes	yes	yes	yes	yes	yes	yes	yes	yes	yes	yes	yes	yes	yes	yes	yes	yes	yes	yes	yes	yes	yes	yes	yes	yes	yes	yes	yes	yes	yes	yes	yes	yes
	P0A912	ECOLI	no	no	no	no	no	no	no	no	no	no	no	no	no	no	no	no	no	no	no	no	no	no	no	no	no	no	no	no	no	no	no	no	no	no	no	no	no	no	no	no
	P0A940	ECOLI	no	no	no	no	no	no	no	no	no	no	no	no	no	no	no	no	no	no	no	no	no	no	no	no	no	no	no	no	no	no	no	no	no	no	no	no	no	no	no	no
	P0A953	ECOLI	yes	yes	yes	yes	yes	yes	yes	yes	yes	yes	yes	yes	yes	yes	yes	yes	yes	yes	yes	yes	yes	yes	yes	yes	yes	yes	yes	yes	yes	yes	yes	yes	yes	yes	yes	yes	yes	yes	yes	yes
	P0A955	ECOLI	yes	yes	yes	yes	yes	yes	yes	yes	yes	yes	yes	yes	yes	yes	yes	yes	yes	yes	yes	yes	yes	yes	yes	yes	yes	yes	yes	yes	yes	yes	yes	yes	yes	yes	yes	yes	yes	yes	yes	yes
	P0A962	ECOLI	no	no	no	no	no	no	no	no	no	no	no	no	no	no	no	no	no	no	no	no	no	no	no	no	no	no	no	no	no	no	no	no	no	no	no	no	no	no	no	no
	P0A972	ECOLI	yes	yes	yes	yes	yes	yes	yes	yes	yes	yes	yes	yes	yes	yes	yes	yes	yes	yes	yes	yes	yes	yes	yes	yes	no	yes	yes	yes	yes	yes	yes	yes	yes	yes	yes	yes	yes	yes	yes	yes
	P0A988	ECOLI	no	no	no	no	no	no	no	no	no	no	no	no	no	no	no	no	no	no	no	no	no	no	no	no	no	no	no	no	no	no	no	no	no	no	no	no	no	no	no	no
	P0A991	ECOLI	no	no	no	no	no	no	no	no	no	no	no	no	no	no	no	no	no	no	no	no	no	no	no	no	yes	yes	yes	yes	no	no	no	no	no	no	no	no	no	no	no	no
	P0A993	ECOLI	yes	yes	yes	yes	no	yes	yes	yes	yes	yes	no	yes	yes	yes	yes	yes	yes	yes	yes	yes	yes	yes	yes	no	no	no	no	no	yes	yes	yes	yes	yes	yes	yes	yes	yes	yes	yes	yes
	P0A9A2	ECOLI	no	no	no	no	no	no	no	no	no	no	no	no	no	no	no	no	no	no	no	no	no	no	no	no	no	no	no	no	no	no	no	no	no	no	no	no	no	no	no	no
	P0A9A6	ECOLI	yes	yes	yes	yes	yes	yes	yes	yes	yes	yes	yes	yes	yes	yes	yes	yes	yes	yes	yes	yes	yes	yes	yes	yes	no	no	no	no	yes	yes	yes	yes	yes	yes	yes	yes	yes	yes	yes	yes
	P0A9A9	ECOLI	no	no	no	no	no	no	no	yes	yes	yes	yes	yes	no	no	no	no	no	no	yes	yes	no	no	no	no	no	no	no	no	yes	no	yes	no	no	no	no	no	yes	yes	no	yes
	P0A9B2	ECOLI	yes	yes	yes	yes	yes	yes	yes	yes	yes	yes	yes	yes	yes	yes	yes	yes	yes	yes	yes	yes	yes	yes	yes	yes	yes	yes	yes	yes	yes	yes	yes	yes	yes	yes	yes	yes	yes	yes	yes	yes
	P0A9B6	ECOLI	no	no	no	no	yes	yes	yes	yes	no	no	no	yes	no	no	no	no	no	no	no	no	yes	yes	yes	yes	no	no	no	no	no	no	no	no	no	no	no	no	no	no	no	no
	P0A9C0	ECOLI	yes	yes	yes	yes	yes	yes	yes	yes	yes	yes	yes	yes	yes	yes	yes	yes	yes	yes	yes	yes	yes	yes	yes	yes	yes	yes	yes	yes	yes	yes	yes	yes	yes	yes	yes	yes	yes	yes	yes	yes
	P0A9C5	ECOLI	yes	yes	yes	yes	yes	yes	yes	yes	yes	yes	yes	yes	yes	yes	yes	yes	yes	yes	yes	yes	yes	yes	yes	yes	yes	yes	yes	yes	yes	yes	yes	yes	yes	yes	yes	yes	yes	yes	yes	yes
	P0A9C9	ECOLI	no	yes	no	no	yes	no	no	no	no	no	no	no	no	no	no	no	no	no	no	no	no	no	no	no	no	no	no	no	no	no	no	no	no	yes	no	yes	yes	yes	no	no
	P0A9D2	ECOLI	no	no	no	no	no	no	no	no	no	no	no	no	no	no	no	no	no	no	no	no	no	no	no	no	no	no	no	no	no	no	no	no	no	no	no	no	no	no	no	no
	P0A9D4	ECOLI	no	no	no	no	no	no	no	no	no	no	no	no	no	no	no	no	no	no	no	no	no	no	no	yes	no	no	no	no	no	no	no	no	no	no	no	no	no	no	no	no
	P0A9D8	ECOLI	yes	yes	yes	yes	yes	yes	yes	yes	yes	yes	yes	yes	yes	yes	yes	yes	yes	yes	yes	yes	yes	yes	yes	yes	yes	yes	yes	yes	yes	yes	yes	yes	yes	yes	yes	yes	yes	yes	yes	yes
	P0A9F3	ECOLI	no	no	no	no	no	no	no	no	no	no	no	no	no	no	no	no	no	no	no	no	no	no	no	no	no	no	no	no	no	no	no	no	no	no	no	no	no	no	no	no
	P0A9G6	ECOLI	yes	yes	yes	yes	yes	yes	yes	yes	yes	yes	yes	yes	yes	yes	yes	yes	yes	yes	yes	yes	yes	yes	yes	yes	yes	yes	yes	yes	yes	yes	yes	yes	yes	yes	yes	yes	yes	yes	yes	yes
	P0A9H1	ECOLI	no	no	no	no	no	no	no	no	no	no	no	no	no	no	no	no	no	no	no	no	no	no	no	no	no	no	no	no	no	no	no	no	no	no	no	no	no	no	no	no
	P0A9H5	ECOLI	no	no	no	no	no	no	no	no	no	no	no	no	no	no	no	no	no	no	no	no	no	no	no	no	no	no	no	no	no	no	no	no	no	no	no	no	no	no	no	no
	P0A9J0	ECOLI	no	no	no	no	no	no	no	no	no	no	yes	yes	no	no	no	yes	no	no	yes	yes	no	no	yes	no	no	no	no	no	no	no	no	no	no	no	no	no	yes	yes	no	no
	P0A9J6	ECOLI	yes	yes	no	yes	yes	yes	yes	yes	yes	yes	yes	yes	yes	yes	yes	no	yes	yes	yes	yes	yes	yes	yes	yes	no	no	no	no	yes	yes	yes	yes	yes	yes	yes	yes	yes	yes	yes	yes
	P0A9J8	ECOLI	yes	yes	yes	yes	yes	yes	yes	yes	yes	yes	yes	yes	yes	yes	yes	yes	yes	yes	yes	yes	no	no	yes	yes	no	yes	yes	yes	yes	yes	no	no	yes	yes	yes	yes	yes	yes	yes	yes
	P0A9K3	ECOLI	no	no	no	no	yes	yes	yes	no	no	no	no	no	no	no	no	no	no	no	yes	no	yes	yes	yes	yes	no	yes	no	no	no	no	yes	no	no	no	yes	no	no	no	yes	yes
	P0A9K7	ECOLI	no	no	yes	yes	yes	yes	yes	yes	yes	yes	yes	yes	yes	yes	yes	yes	no	no	no	yes	yes	no	no	yes	yes	no	no	no	no	no	no	no	yes	yes	yes	yes	yes	yes	no	no
	P0A9K9	ECOLI	yes	yes	yes	yes	yes	yes	yes	yes	yes	yes	yes	yes	yes	yes	yes	yes	yes	yes	yes	yes	yes	yes	yes	yes	yes	yes	yes	yes	yes	yes	yes	yes	yes	yes	yes	yes	yes	yes	yes	yes
	P0A9L3	ECOLI	yes	yes	yes	yes	yes	yes	yes	yes	no	yes	yes	yes	yes	yes	yes	yes	yes	no	yes	yes	yes	yes	yes	yes	no	yes	yes	no	yes	yes	yes	yes	no	yes	no	no	no	yes	yes	yes
	P0A9L5	ECOLI	no	no	no	no	no	no	no	no	no	no	no	no	no	no	no	no	no	no	no	no	no	no	no	no	no	no	no	no	no	no	no	no	no	no	no	no	no	no	no	no
	P0A9L8	ECOLI	no	no	no	no	no	no	no	no	no	no	no	no	no	no	no	no	no	no	yes	no	no	no	no	no	no	no	no	no	no	no	no	no	no	no	no	yes	no	no	no	yes
	P0A9M0	ECOLI	yes	yes	yes	yes	yes	yes	yes	yes	yes	yes	yes	yes	yes	yes	yes	yes	yes	yes	yes	yes	yes	yes	yes	yes	yes	yes	yes	yes	yes	yes	yes	yes	yes	yes	yes	yes	yes	yes	yes	yes
	P0A9M2	ECOLI	no	no	no	no	no	no	no	no	no	no	no	no	no	no	no	no	no	no	no	no	no	no	yes	yes	no	no	no	no	no	no	no	no	no	no	no	no	no	yes	yes	yes
	P0A9M5	ECOLI	yes	no	no	no	no	yes	yes	yes	yes	yes	yes	yes	yes	yes	yes	yes	yes	yes	yes	yes	no	yes	yes	yes	no	no	no	no	yes	no	yes	yes	yes	yes	yes	yes	yes	yes	yes	yes
	P0A9M8	ECOLI	yes	yes	yes	yes	yes	yes	yes	yes	yes	yes	yes	yes	yes	yes	yes	yes	yes	yes	yes	yes	yes	yes	yes	yes	yes	yes	yes	yes	yes	yes	yes	yes	yes	yes	yes	yes	yes	yes	yes	yes
	P0A9P0	ECOLI	yes	yes	yes	yes	yes	yes	yes	yes	yes	yes	yes	yes	yes	yes	yes	yes	yes	yes	yes	yes	yes	yes	yes	yes	yes	yes	yes	yes	yes	yes	yes	yes	yes	yes	yes	yes	yes	yes	yes	yes
	P0A9P4	ECOLI	no	no	no	no	no	no	no	yes	no	no	no	no	no	no	no	no	no	yes	yes	no	no	no	no	no	no	no	no	no	no	no	no	no	no	no	no	no	no	no	yes	no
	P0A9Q1	ECOLI	no	yes	no	no	yes	yes	yes	yes	yes	yes	yes	yes	no	no	yes	no	yes	no	yes	yes	yes	yes	no	no	no	yes	yes	yes	yes	no	yes	yes	no	no	no	no	yes	yes	yes	yes
	P0A9Q5	ECOLI	no	yes	yes	yes	yes	yes	yes	yes	yes	yes	yes	yes	yes	no	yes	yes	yes	yes	yes	yes	no	yes	no	yes	no	yes	yes	yes	yes	yes	yes	yes	no	yes	yes	yes	yes	yes	yes	yes
	P0A9Q7	ECOLI	yes	yes	yes	yes	yes	yes	yes	yes	yes	yes	yes	yes	yes	yes	yes	yes	yes	yes	yes	yes	yes	yes	yes	yes	yes	yes	yes	yes	yes	yes	yes	yes	yes	yes	yes	yes	yes	yes	yes	yes
	P0A9Q9	ECOLI	yes	yes	yes	yes	no	yes	yes	yes	yes	yes	yes	yes	yes	yes	yes	yes	yes	yes	yes	yes	yes	yes	no	no	yes	no	no	no	yes	yes	yes	yes	yes	no	yes	yes	yes	yes	yes	yes
	P0A9R4	ECOLI	no	yes	yes	yes	yes	yes	yes	yes	yes	yes	yes	yes	yes	yes	yes	yes	yes	yes	yes	yes	no	yes	no	no	no	no	no	no	yes	yes	yes	yes	no	no	yes	yes	yes	yes	yes	yes
	P0A9T0	ECOLI	no	no	no	no	no	no	no	no	no	yes	no	no	no	no	no	no	no	no	no	no	no	no	yes	no	no	no	no	no	yes	no	no	no	no	no	no	no	yes	yes	yes	yes
	P0A9T4	ECOLI	no	no	no	no	no	no	no	no	no	no	no	no	no	no	no	no	no	no	no	no	no	no	no	no	no	no	no	no	no	no	no	no	no	no	no	no	no	no	no	no
	P0A9U3	ECOLI	no	no	no	no	no	no	no	no	no	no	no	no	no	no	no	no	no	no	no	no	no	no	no	no	no	no	no	no	no	no	no	no	no	no	no	no	no	no	no	no
	P0A9V1	ECOLI	no	no	no	no	no	no	no	no	no	no	no	no	no	no	no	no	no	no	no	no	no	no	no	no	no	no	no	no	no	no	no	no	no	no	no	no	no	no	no	no
	P0A9W3	ECOLI	yes	yes	yes	yes	yes	yes	yes	yes	yes	yes	yes	yes	yes	no	no	yes	yes	yes	yes	yes	yes	yes	yes	yes	yes	yes	yes	yes	yes	yes	yes	yes	yes	yes	yes	no	yes	yes	yes	yes
	P0A9X4	ECOLI	yes	yes	yes	yes	yes	yes	yes	yes	yes	yes	yes	yes	yes	yes	yes	yes	yes	yes	yes	yes	no	yes	yes	no	yes	yes	yes	yes	yes	no	yes	yes	yes	yes	yes	yes	yes	yes	yes	yes
	P0A9X9	ECOLI	no	no	no	no	no	no	no	no	no	no	no	no	no	no	no	no	no	no	no	no	yes	no	no	no	no	no	no	no	no	no	no	no	no	no	no	no	no	no	no	no
	P0A9Y6	ECOLI	yes	yes	yes	yes	yes	yes	yes	yes	yes	yes	yes	yes	yes	yes	yes	yes	yes	yes	yes	yes	yes	yes	yes	yes	yes	yes	yes	yes	yes	yes	yes	yes	yes	yes	yes	yes	yes	yes	yes	yes
	P0A9Z1	ECOLI	no	no	no	no	no	no	no	no	no	no	no	no	no	no	no	no	no	no	no	no	no	no	no	no	no	no	no	no	no	no	no	no	no	no	no	no	no	no	no	no
	P0AA04	ECOLI	yes	yes	yes	yes	yes	yes	yes	yes	yes	yes	yes	yes	yes	yes	yes	yes	yes	yes	yes	yes	no	no	no	no	yes	yes	yes	yes	yes	yes	yes	yes	yes	yes	yes	yes	yes	yes	yes	yes
	P0AA10	ECOLI	yes	yes	yes	yes	yes	yes	yes	yes	yes	yes	yes	yes	yes	yes	yes	yes	yes	yes	yes	yes	yes	yes	yes	yes	yes	yes	yes	yes	yes	yes	yes	yes	yes	yes	yes	yes	yes	yes	yes	yes
	P0AA16	ECOLI	no	no	no	no	yes	yes	yes	no	no	no	no	no	no	no	no	no	yes	yes	yes	no	no	no	no	no	no	yes	no	yes	no	no	no	no	no	yes	yes	no	yes	yes	yes	yes
	P0AA25	ECOLI	yes	yes	yes	yes	yes	yes	yes	yes	yes	yes	yes	yes	yes	yes	yes	yes	yes	yes	yes	yes	yes	yes	yes	yes	yes	yes	yes	yes	yes	yes	yes	yes	yes	yes	yes	yes	yes	yes	yes	yes
	P0AA39	ECOLI	no	no	no	no	no	no	no	no	no	no	no	no	no	no	no	no	no	no	no	no	no	yes	yes	no	no	no	no	no	no	no	no	no	no	no	no	no	no	no	no	no
	P0AA43	ECOLI	no	no	no	no	no	no	no	no	no	no	no	no	no	no	no	no	no	no	no	no	no	no	no	no	no	no	no	no	no	no	no	no	no	no	no	no	no	no	no	no
	P0AA53	ECOLI	no	no	no	no	no	no	no	no	no	no	no	no	no	no	no	no	no	no	no	no	no	no	no	no	no	no	no	no	no	no	no	no	no	no	no	no	no	no	no	no
	P0AA89	ECOLI	yes	yes	yes	yes	yes	yes	yes	no	yes	yes	yes	yes	yes	yes	yes	yes	yes	yes	yes	yes	yes	yes	yes	yes	yes	yes	yes	yes	yes	no	yes	yes	yes	yes	yes	yes	yes	yes	yes	yes
	P0AAB4	ECOLI	no	no	no	no	no	no	no	no	no	no	no	no	no	no	no	no	no	no	no	no	no	no	no	no	no	no	no	no	no	no	no	no	no	no	no	no	no	no	no	no
	P0AAB6	ECOLI	no	no	no	no	yes	no	no	no	no	no	no	no	no	no	no	no	yes	yes	yes	yes	no	no	no	no	no	no	no	no	yes	yes	yes	no	no	no	no	no	no	yes	yes	no
	P0AAB8	ECOLI	no	no	no	no	no	no	no	no	no	no	no	no	no	no	no	no	no	no	no	no	no	no	no	no	no	no	no	no	no	no	no	no	no	no	no	no	no	no	no	no
	P0AAC0	ECOLI	yes	no	no	no	no	no	no	no	yes	yes	yes	no	yes	no	no	no	yes	yes	yes	yes	no	no	no	no	no	no	no	no	yes	no	no	no	no	no	no	no	yes	yes	yes	yes
	P0AAD6	ECOLI	no	no	no	no	no	no	no	no	no	no	no	no	no	no	no	no	no	no	no	no	no	no	no	no	no	no	no	no	no	no	no	no	no	no	no	no	no	no	no	no
	P0AAE0	ECOLI	no	no	no	no	no	no	no	yes	no	no	no	no	no	no	no	no	yes	no	yes	no	no	no	no	no	no	no	no	no	no	no	no	no	no	no	no	no	yes	yes	no	yes
	P0AAG0	ECOLI	no	no	no	no	no	no	no	no	no	no	no	no	no	no	no	no	no	no	no	no	no	no	no	no	no	no	no	no	no	no	no	no	no	no	no	no	no	no	no	no
	P0AAG8	ECOLI	no	no	no	no	no	no	no	no	no	no	no	no	no	no	no	no	no	no	no	no	yes	yes	no	no	no	no	no	no	no	no	no	no	no	no	no	no	no	no	no	no
	P0AAH0	ECOLI	no	no	no	no	no	no	no	no	no	no	no	no	no	no	no	no	no	no	no	no	no	no	no	no	no	no	no	no	no	no	no	no	no	no	no	no	no	no	no	no
	P0AAI3	ECOLI	yes	yes	no	yes	yes	yes	yes	yes	yes	yes	yes	yes	yes	yes	yes	yes	yes	yes	yes	yes	no	yes	yes	yes	no	no	no	no	yes	yes	yes	no	no	yes	yes	yes	yes	yes	yes	yes
	P0AAI5	ECOLI	yes	yes	yes	yes	yes	yes	yes	yes	yes	yes	yes	yes	yes	yes	yes	yes	yes	yes	yes	yes	no	no	no	yes	yes	yes	yes	yes	yes	yes	yes	yes	yes	yes	yes	yes	yes	yes	yes	yes
	P0AAI9	ECOLI	yes	yes	yes	yes	yes	yes	yes	yes	yes	yes	yes	yes	yes	yes	yes	yes	yes	yes	yes	yes	yes	yes	yes	yes	no	no	yes	yes	yes	yes	yes	yes	yes	yes	yes	yes	yes	yes	yes	yes
	P0AAN5	ECOLI	no	no	no	no	no	no	no	no	no	no	no	no	no	no	no	no	no	no	no	no	no	no	no	no	no	no	no	no	no	no	no	no	no	no	no	no	no	no	no	no
	P0AAN9	ECOLI	no	no	no	no	no	no	no	no	no	no	no	no	no	no	no	no	no	no	no	no	no	no	no	no	no	no	no	no	no	no	no	no	no	no	no	no	no	no	no	no
	P0AAP3	ECOLI	no	no	no	no	no	no	no	no	no	no	no	no	no	no	no	no	no	no	no	no	no	no	no	no	no	no	no	no	no	no	no	no	no	no	no	no	no	no	no	no
	P0AAQ2	ECOLI	no	no	no	no	no	no	no	yes	no	yes	no	no	no	no	no	no	no	no	yes	no	no	no	no	no	no	no	no	no	no	no	no	no	no	no	no	no	no	no	no	no
	P0AAR3	ECOLI	no	no	no	no	no	no	no	no	no	no	no	no	no	no	no	no	no	no	no	no	no	no	no	no	no	no	no	no	no	no	no	no	no	no	no	no	no	no	no	no
	P0AAT6	ECOLI	no	no	no	no	no	no	no	no	no	no	no	no	no	no	no	no	no	no	no	no	no	no	no	no	no	no	no	no	no	no	no	no	no	no	no	no	no	no	no	no
	P0AAT9	ECOLI	no	yes	no	no	yes	yes	yes	yes	yes	yes	yes	yes	no	yes	no	no	yes	yes	yes	yes	yes	no	no	yes	yes	no	no	no	yes	no	yes	no	yes	yes	yes	yes	yes	no	yes	yes
	P0AAV6	ECOLI	yes	yes	yes	yes	no	yes	yes	yes	yes	yes	yes	yes	yes	yes	yes	yes	yes	yes	yes	yes	yes	yes	yes	yes	yes	yes	yes	yes	yes	yes	yes	yes	yes	yes	yes	yes	yes	yes	yes	yes
	P0AAX8	ECOLI	no	no	no	no	yes	yes	yes	no	yes	yes	yes	yes	yes	yes	no	yes	yes	yes	yes	yes	yes	yes	yes	yes	no	yes	no	no	no	yes	yes	no	yes	yes	yes	no	yes	yes	yes	yes
	P0AAZ7	ECOLI	no	no	no	no	no	no	no	no	no	no	no	no	no	no	no	no	no	no	no	no	no	no	no	no	no	no	no	no	no	no	no	no	no	no	no	no	no	no	no	no
	P0AB24	ECOLI	no	no	no	no	no	no	no	no	no	no	no	no	no	no	no	no	no	no	no	no	no	no	no	no	no	no	no	no	no	no	no	no	no	no	no	no	no	no	no	no
	P0AB28	ECOLI	no	no	no	no	no	no	no	no	no	no	no	no	no	no	no	no	no	no	no	no	no	no	no	no	no	no	no	no	no	no	no	no	no	no	no	no	no	no	no	no
	P0AB52	ECOLI	yes	no	no	no	no	no	no	no	yes	no	yes	no	no	no	no	no	yes	yes	no	yes	no	no	yes	no	no	no	no	no	yes	no	no	no	no	no	no	no	no	yes	yes	yes
	P0AB61	ECOLI	no	no	no	no	yes	no	no	no	no	no	no	no	yes	no	no	no	no	yes	no	no	no	no	no	no	no	no	no	yes	no	no	no	no	no	no	no	no	no	no	no	no
	P0AB65	ECOLI	no	no	no	no	no	no	no	no	no	no	no	no	no	no	no	no	no	no	no	no	no	no	no	no	no	no	no	no	no	no	no	no	no	no	no	no	no	no	no	no
	P0AB67	ECOLI	no	no	no	no	no	no	no	no	yes	no	no	no	no	no	no	no	no	no	no	no	no	no	no	no	no	no	no	no	no	no	no	no	no	no	no	no	no	yes	no	no
	P0AB71	ECOLI	yes	yes	yes	yes	yes	yes	yes	yes	yes	yes	yes	yes	yes	yes	yes	yes	yes	yes	yes	yes	yes	yes	yes	yes	yes	yes	yes	yes	yes	yes	yes	yes	yes	yes	yes	yes	yes	yes	yes	yes
	P0AB77	ECOLI	yes	yes	yes	yes	yes	yes	yes	yes	yes	yes	yes	yes	yes	yes	yes	yes	yes	yes	yes	yes	yes	yes	yes	yes	yes	yes	yes	yes	yes	yes	yes	yes	yes	yes	yes	yes	yes	yes	yes	yes
	P0AB80	ECOLI	no	yes	no	no	yes	no	no	no	yes	yes	no	no	yes	yes	yes	no	no	no	no	no	no	no	no	no	no	no	no	no	no	no	no	no	no	yes	no	yes	yes	yes	yes	yes
	P0AB89	ECOLI	yes	yes	yes	yes	no	no	no	yes	yes	yes	yes	no	no	yes	no	yes	yes	yes	yes	yes	yes	yes	yes	yes	yes	yes	yes	yes	yes	yes	yes	yes	yes	no	yes	yes	yes	yes	yes	yes
	P0AB91	ECOLI	no	no	no	no	no	no	no	yes	no	no	no	no	no	no	no	no	no	no	no	no	no	no	no	no	no	no	no	no	no	no	no	no	no	no	no	no	no	yes	no	no
	P0ABA0	ECOLI	yes	yes	yes	yes	yes	yes	yes	yes	yes	yes	yes	yes	yes	yes	yes	yes	yes	yes	yes	yes	yes	yes	yes	yes	no	no	no	no	yes	yes	yes	yes	yes	yes	yes	yes	yes	yes	yes	yes
	P0ABA4	ECOLI	no	no	yes	no	no	yes	yes	no	yes	no	no	no	no	no	no	no	yes	yes	no	no	no	yes	yes	yes	no	no	no	no	no	no	no	no	no	no	no	no	no	no	no	yes
	P0ABA6	ECOLI	yes	yes	yes	yes	yes	yes	yes	yes	yes	yes	yes	yes	yes	yes	yes	yes	yes	yes	yes	yes	yes	yes	yes	yes	no	yes	yes	yes	yes	yes	yes	yes	yes	yes	yes	yes	yes	yes	yes	yes
	P0ABB0	ECOLI	yes	yes	yes	yes	yes	yes	yes	yes	yes	yes	yes	yes	yes	yes	yes	yes	yes	yes	yes	yes	yes	yes	yes	yes	yes	yes	yes	yes	yes	yes	yes	yes	yes	yes	yes	yes	yes	yes	yes	yes
	P0ABB4	ECOLI	yes	yes	yes	yes	yes	yes	yes	yes	yes	yes	yes	yes	yes	yes	yes	yes	yes	yes	yes	yes	yes	yes	yes	yes	yes	yes	yes	yes	yes	yes	yes	yes	yes	yes	yes	yes	yes	yes	yes	yes
	P0ABC3	ECOLI	no	no	no	no	no	no	no	no	no	yes	yes	no	no	no	no	no	yes	yes	no	no	no	yes	yes	no	yes	no	no	no	no	no	no	no	no	no	no	no	yes	yes	no	no
	P0ABC7	ECOLI	no	no	no	no	no	no	no	yes	yes	no	no	no	no	no	no	no	yes	yes	yes	yes	yes	yes	no	no	no	no	no	no	yes	yes	yes	no	yes	yes	no	no	yes	yes	yes	yes
	P0ABD5	ECOLI	no	yes	yes	yes	no	yes	yes	no	no	no	no	no	yes	yes	yes	yes	yes	yes	yes	yes	yes	yes	yes	yes	no	no	no	no	yes	no	yes	yes	no	yes	yes	yes	yes	yes	yes	yes
	P0ABD8	ECOLI	yes	yes	yes	yes	no	no	no	yes	no	yes	no	yes	yes	yes	yes	no	no	yes	yes	yes	yes	no	no	no	no	yes	no	no	no	yes	yes	yes	no	no	no	no	yes	yes	yes	yes
	P0ABE2	ECOLI	no	no	no	no	no	no	no	no	no	no	yes	no	no	no	no	no	no	no	no	no	no	no	no	no	no	no	no	no	no	no	no	no	no	no	no	no	yes	yes	yes	no
	P0ABF1	ECOLI	no	no	no	no	no	no	no	no	no	no	no	no	no	no	no	no	no	no	no	no	no	no	no	no	no	no	no	no	no	no	no	no	no	no	no	no	no	no	no	no
	P0ABF6	ECOLI	no	no	no	no	no	no	no	no	no	no	no	no	no	no	no	no	no	no	no	no	no	no	no	no	no	no	no	no	no	no	no	no	no	no	no	no	no	no	no	no
	P0ABH7	ECOLI	yes	yes	yes	yes	yes	yes	yes	yes	yes	yes	yes	yes	yes	yes	yes	yes	yes	yes	yes	yes	yes	yes	yes	yes	yes	yes	yes	yes	yes	yes	yes	yes	yes	yes	yes	yes	yes	yes	yes	yes
	P0ABH9	ECOLI	no	no	no	no	no	no	no	no	no	no	no	no	no	yes	no	no	no	no	no	no	no	no	no	no	no	no	no	no	no	no	no	no	no	no	no	no	no	yes	no	no
	P0ABI8	ECOLI	no	no	no	no	no	no	no	no	no	no	no	no	no	no	no	no	no	no	no	no	no	yes	yes	yes	no	no	no	no	no	no	no	no	no	no	no	no	no	no	yes	no
	P0ABJ1	ECOLI	no	yes	no	no	yes	yes	yes	no	yes	yes	yes	yes	yes	no	no	no	yes	yes	yes	no	no	no	yes	yes	no	no	no	no	yes	yes	yes	no	no	no	no	no	no	yes	yes	yes
	P0ABJ9	ECOLI	no	no	no	yes	no	no	no	no	no	no	no	no	no	no	no	no	yes	yes	yes	no	no	yes	yes	no	no	no	no	no	no	yes	no	no	no	no	no	no	yes	yes	yes	yes
	P0ABK5	ECOLI	yes	yes	yes	yes	yes	yes	yes	yes	yes	yes	yes	yes	yes	yes	yes	yes	yes	yes	yes	yes	yes	yes	yes	yes	yes	yes	yes	yes	yes	yes	yes	yes	yes	yes	yes	yes	yes	yes	yes	yes
	P0ABN5	ECOLI	no	no	no	no	no	no	no	no	no	no	no	no	no	no	no	no	no	no	no	no	no	no	no	no	no	no	no	no	no	no	no	no	no	no	no	no	no	no	no	no
	P0ABP8	ECOLI	yes	yes	yes	yes	yes	yes	yes	yes	yes	yes	yes	yes	yes	yes	yes	yes	yes	yes	yes	yes	yes	yes	yes	yes	yes	yes	yes	yes	yes	yes	yes	yes	yes	yes	yes	yes	yes	yes	yes	yes
	P0ABQ0	ECOLI	no	no	no	no	no	no	no	no	no	no	no	no	no	no	no	no	no	no	no	no	no	no	no	no	no	no	no	no	no	no	no	no	no	no	no	no	no	no	no	no
	P0ABQ2	ECOLI	no	no	no	no	no	no	no	yes	no	yes	no	no	no	no	no	no	yes	yes	no	no	no	no	yes	yes	no	no	no	no	no	no	yes	no	no	no	no	no	no	yes	yes	yes
	P0ABQ4	ECOLI	no	no	yes	no	no	yes	yes	no	no	yes	no	no	no	no	no	no	yes	no	no	no	no	no	no	no	no	no	no	no	no	no	no	no	yes	no	no	no	no	yes	yes	yes
	P0ABS1	ECOLI	no	yes	no	yes	no	yes	yes	yes	no	yes	no	yes	no	yes	no	no	no	no	no	yes	no	no	no	no	no	no	no	no	no	yes	no	yes	no	no	no	no	yes	no	yes	yes
	P0ABT2	ECOLI	yes	yes	yes	yes	yes	yes	yes	yes	yes	yes	yes	yes	yes	yes	yes	yes	yes	yes	yes	yes	yes	yes	yes	yes	yes	yes	yes	yes	yes	yes	yes	yes	yes	yes	yes	yes	yes	yes	yes	yes
	P0ABU0	ECOLI	no	no	no	no	no	no	no	no	no	no	no	no	no	no	no	no	no	no	no	no	no	no	no	no	no	no	no	no	no	no	no	no	no	no	no	no	no	no	no	no
	P0ABU2	ECOLI	no	no	no	no	no	no	no	yes	no	yes	no	yes	no	yes	no	no	yes	no	no	yes	yes	yes	yes	no	no	no	no	no	no	yes	no	yes	no	no	yes	no	yes	yes	yes	yes
	P0ABU5	ECOLI	no	no	no	no	no	no	no	no	no	yes	no	no	no	no	no	no	yes	yes	no	no	no	no	no	no	no	no	no	no	no	no	no	no	no	no	no	no	no	yes	yes	yes
	P0ABU9	ECOLI	no	no	no	no	no	no	no	no	no	no	no	no	no	no	no	no	no	no	no	no	no	no	no	no	no	no	no	no	no	no	no	no	no	no	no	no	no	no	no	no
	P0ABZ6	ECOLI	no	no	no	no	yes	yes	yes	yes	no	yes	no	yes	no	no	yes	no	yes	no	no	no	no	no	no	no	no	yes	no	no	no	no	yes	no	no	no	no	no	yes	no	yes	yes
	P0AC19	ECOLI	no	no	no	no	no	no	no	no	no	no	no	no	no	no	no	no	no	no	no	no	no	no	no	no	no	no	no	no	no	no	no	no	no	no	no	no	no	no	no	no
	P0AC28	ECOLI	yes	yes	yes	yes	yes	yes	yes	yes	yes	yes	no	no	yes	yes	yes	yes	yes	yes	no	yes	yes	yes	yes	yes	yes	yes	yes	yes	yes	no	yes	yes	yes	yes	yes	yes	yes	yes	yes	yes
	P0AC33	ECOLI	yes	yes	yes	yes	yes	yes	yes	yes	yes	yes	yes	yes	yes	yes	yes	yes	yes	yes	yes	yes	yes	yes	yes	yes	yes	yes	yes	yes	yes	yes	yes	yes	yes	yes	yes	yes	yes	yes	yes	yes
	P0AC38	ECOLI	yes	yes	yes	yes	yes	yes	yes	yes	yes	yes	yes	yes	yes	yes	yes	yes	yes	yes	yes	yes	yes	yes	yes	yes	yes	yes	yes	yes	yes	yes	yes	yes	yes	yes	yes	yes	yes	yes	yes	yes
	P0AC41	ECOLI	yes	yes	yes	yes	yes	yes	yes	yes	yes	yes	yes	yes	yes	yes	yes	yes	yes	yes	yes	yes	yes	yes	yes	yes	yes	yes	yes	yes	yes	yes	yes	yes	yes	yes	yes	yes	yes	yes	yes	yes
	P0AC47	ECOLI	no	no	no	no	no	no	no	no	no	no	no	no	no	no	no	no	no	no	no	no	no	no	no	no	no	no	no	no	no	no	no	no	no	no	no	no	no	no	no	no
	P0AC53	ECOLI	yes	yes	yes	yes	yes	yes	yes	yes	yes	yes	yes	yes	yes	yes	yes	yes	yes	yes	yes	yes	yes	yes	yes	yes	yes	yes	yes	yes	no	no	no	no	yes	yes	yes	yes	yes	yes	yes	yes
	P0AC59	ECOLI	no	no	no	no	no	no	no	no	no	yes	yes	yes	no	no	no	no	yes	no	yes	no	no	no	no	no	yes	yes	yes	yes	no	no	no	no	no	no	no	no	yes	yes	no	yes
	P0AC62	ECOLI	yes	yes	yes	yes	yes	yes	yes	yes	yes	yes	yes	yes	yes	yes	yes	yes	yes	yes	yes	yes	yes	yes	yes	yes	yes	yes	yes	yes	yes	yes	yes	yes	yes	yes	yes	yes	yes	yes	yes	yes
	P0AC69	ECOLI	no	yes	yes	yes	yes	yes	yes	yes	yes	yes	yes	yes	yes	yes	no	yes	yes	yes	yes	yes	yes	no	no	no	yes	yes	no	no	yes	yes	yes	no	no	no	yes	yes	yes	yes	yes	yes
	P0AC84	ECOLI	no	no	no	no	yes	no	no	no	no	no	no	no	no	no	no	no	no	no	no	no	no	no	no	no	no	no	no	no	no	no	no	no	no	no	no	no	no	no	no	no
	P0AC86	ECOLI	no	no	no	no	no	no	no	no	no	no	no	no	no	no	no	no	no	no	no	no	no	no	no	no	no	no	no	no	no	no	no	no	yes	yes	no	no	no	no	no	no
	P0AC92	ECOLI	no	no	no	no	no	no	no	no	no	no	no	no	no	no	no	no	no	no	no	no	no	no	no	no	no	no	no	no	no	no	no	no	no	no	no	no	no	no	no	no
	P0ACA1	ECOLI	no	no	no	no	no	no	no	no	no	no	no	no	no	no	no	no	no	no	no	no	no	yes	no	no	no	no	no	no	no	no	no	no	no	no	no	no	no	no	no	no
	P0ACA3	ECOLI	yes	yes	yes	yes	yes	yes	yes	yes	yes	yes	yes	yes	yes	yes	yes	yes	yes	yes	yes	yes	yes	yes	yes	yes	yes	yes	yes	yes	yes	yes	yes	yes	yes	yes	yes	yes	yes	yes	yes	yes
	P0ACA7	ECOLI	no	yes	no	no	yes	yes	yes	yes	no	yes	no	yes	yes	no	no	yes	yes	yes	yes	yes	no	no	no	no	no	no	no	no	no	no	no	no	no	no	yes	no	yes	yes	yes	yes
	P0ACB2	ECOLI	no	no	no	no	no	no	no	no	no	no	no	no	no	no	no	no	no	no	no	no	no	no	no	no	no	no	no	no	no	no	no	no	no	no	no	no	no	no	no	no
	P0ACB7	ECOLI	yes	yes	yes	yes	yes	yes	yes	yes	yes	yes	yes	yes	yes	yes	yes	yes	yes	yes	yes	yes	yes	yes	yes	yes	yes	yes	yes	yes	yes	yes	yes	yes	yes	yes	yes	yes	yes	yes	yes	yes
	P0ACC3	ECOLI	no	no	no	no	no	no	no	yes	no	no	no	no	no	no	no	no	yes	no	no	no	no	no	no	no	no	no	no	no	no	no	no	no	no	no	no	no	no	yes	no	yes
	P0ACC7	ECOLI	no	no	no	no	no	no	no	no	no	no	no	no	no	no	no	no	no	no	no	no	no	no	no	no	no	no	no	no	no	no	no	no	no	no	no	no	yes	no	no	yes
	P0ACD4	ECOLI	yes	yes	no	no	yes	yes	yes	yes	yes	yes	yes	yes	yes	no	yes	yes	yes	yes	yes	yes	no	yes	yes	yes	no	no	no	no	no	yes	yes	yes	no	yes	yes	yes	no	yes	yes	yes
	P0ACE7	ECOLI	no	no	no	no	no	no	no	no	no	no	no	no	no	no	no	yes	yes	no	no	no	yes	no	yes	yes	yes	no	no	no	yes	yes	no	yes	no	no	no	no	yes	no	no	no
	P0ACF0	ECOLI	yes	yes	yes	yes	yes	yes	yes	yes	yes	yes	yes	yes	yes	yes	yes	yes	yes	yes	yes	yes	yes	yes	yes	yes	yes	yes	yes	yes	yes	yes	yes	yes	yes	yes	yes	yes	yes	yes	yes	yes
	P0ACF4	ECOLI	yes	yes	yes	yes	yes	yes	yes	yes	yes	yes	yes	yes	yes	yes	yes	yes	yes	yes	yes	yes	yes	yes	yes	yes	yes	yes	yes	yes	yes	yes	yes	yes	yes	yes	yes	yes	yes	yes	yes	yes
	P0ACF8	ECOLI	yes	yes	yes	yes	yes	yes	yes	yes	yes	yes	yes	yes	yes	yes	yes	yes	yes	yes	yes	yes	yes	yes	yes	yes	yes	yes	yes	yes	yes	yes	yes	yes	yes	yes	yes	yes	yes	yes	yes	yes
	P0ACI0	ECOLI	no	no	no	no	no	no	no	no	no	no	no	no	no	no	no	no	no	no	no	no	no	no	no	no	no	no	no	no	no	no	no	no	no	no	no	no	no	no	no	no
	P0ACI6	ECOLI	yes	yes	yes	yes	yes	yes	yes	yes	yes	yes	yes	yes	yes	yes	yes	yes	yes	yes	yes	yes	yes	yes	yes	yes	yes	yes	yes	yes	yes	yes	yes	yes	yes	yes	yes	yes	yes	yes	yes	yes
	P0ACJ0	ECOLI	yes	yes	yes	yes	yes	yes	yes	yes	yes	yes	yes	yes	yes	yes	yes	yes	yes	yes	yes	yes	yes	yes	yes	yes	yes	yes	yes	yes	yes	yes	yes	yes	yes	yes	yes	yes	yes	yes	yes	yes
	P0ACJ8	ECOLI	yes	yes	yes	yes	yes	yes	yes	yes	yes	yes	yes	yes	yes	yes	yes	yes	yes	yes	yes	yes	yes	yes	yes	yes	yes	yes	yes	yes	yes	yes	yes	yes	yes	yes	yes	yes	yes	yes	yes	yes
	P0ACL5	ECOLI	no	no	no	no	no	no	no	no	no	no	no	no	no	no	no	no	no	no	no	no	no	no	no	no	no	no	no	no	no	no	no	no	no	no	no	no	no	no	no	no
	P0ACN4	ECOLI	no	no	no	no	no	no	no	no	no	no	no	no	no	no	no	no	no	no	no	no	no	no	no	no	no	no	no	no	no	no	no	no	no	no	no	no	no	no	no	no
	P0ACP7	ECOLI	no	no	yes	no	no	no	no	no	no	no	no	no	no	no	no	no	no	no	no	no	no	no	no	no	no	no	no	no	no	no	no	no	no	no	no	no	no	no	no	no
	P0ACQ4	ECOLI	no	no	no	no	no	no	no	no	no	no	no	no	no	no	no	no	no	no	no	no	no	no	no	no	no	no	no	no	no	no	no	no	no	no	no	no	no	no	no	no
	P0ACU7	ECOLI	no	no	no	no	no	no	no	no	no	no	no	no	no	no	no	no	no	no	no	no	no	no	no	no	no	no	no	no	no	no	no	no	no	no	no	no	yes	no	no	no
	P0ACW6	ECOLI	no	no	no	no	no	no	no	no	yes	no	no	no	no	no	no	no	no	yes	no	no	no	no	no	no	no	no	no	no	no	no	no	no	no	no	no	no	no	no	no	no
	P0ACY1	ECOLI	yes	no	no	no	no	yes	yes	yes	yes	yes	no	yes	no	yes	yes	no	yes	yes	yes	yes	no	no	no	no	no	yes	no	no	yes	yes	yes	yes	no	yes	yes	no	yes	yes	yes	yes
	P0AD10	ECOLI	no	no	no	no	no	no	no	no	no	no	no	no	no	no	no	no	no	no	no	no	no	no	no	no	no	no	no	no	no	no	no	no	no	no	no	no	no	no	no	no
	P0AD12	ECOLI	no	no	no	no	no	no	no	no	no	no	no	no	no	no	no	no	no	no	no	no	no	no	no	no	no	no	no	no	no	no	no	no	no	no	no	no	yes	no	no	no
	P0AD21	ECOLI	no	no	no	no	no	no	no	no	no	no	no	no	no	no	no	no	no	no	no	no	no	no	no	no	no	no	no	no	no	no	no	no	no	no	no	no	no	no	no	no
	P0AD24	ECOLI	no	no	no	no	no	no	no	no	no	no	no	no	no	no	no	no	no	no	no	no	no	no	no	no	no	no	no	no	no	no	no	no	no	no	no	no	no	no	no	no
	P0AD33	ECOLI	yes	yes	yes	no	no	no	no	yes	no	yes	no	no	yes	no	no	no	yes	no	no	no	no	yes	no	no	yes	yes	yes	yes	no	no	no	no	yes	no	no	no	yes	yes	yes	yes
	P0AD49	ECOLI	yes	yes	yes	yes	yes	yes	yes	yes	yes	yes	yes	yes	yes	yes	yes	yes	yes	yes	yes	yes	yes	yes	yes	yes	yes	yes	yes	yes	yes	yes	yes	yes	yes	yes	yes	yes	yes	yes	yes	yes
	P0AD57	ECOLI	no	no	no	no	no	no	no	no	no	no	no	no	no	no	no	no	no	no	no	no	no	no	no	no	no	no	no	no	no	no	no	no	no	no	no	no	no	no	no	no
	P0AD59	ECOLI	yes	no	no	no	no	no	no	yes	no	no	no	no	no	no	no	no	no	no	yes	no	yes	no	no	no	no	no	no	no	no	no	no	no	no	no	yes	no	yes	yes	yes	yes
	P0AD61	ECOLI	yes	yes	yes	yes	yes	yes	yes	yes	yes	yes	yes	yes	yes	yes	yes	yes	yes	yes	yes	yes	yes	yes	yes	yes	yes	yes	yes	yes	yes	yes	yes	yes	yes	yes	yes	yes	yes	yes	yes	yes
	P0AD96	ECOLI	no	no	no	no	no	no	no	no	no	no	no	no	no	no	no	no	yes	no	no	no	no	no	no	no	no	no	no	no	no	no	no	no	no	no	no	no	no	no	no	no
	P0ADA1	ECOLI	no	no	no	no	no	no	no	no	no	no	no	no	no	no	no	no	no	no	no	no	no	no	no	no	no	no	no	no	no	no	no	no	no	no	no	no	no	no	no	no
	P0ADA3	ECOLI	no	no	no	no	no	no	no	no	no	no	no	no	no	no	no	no	no	no	no	no	no	no	no	no	no	no	no	no	no	no	no	no	no	no	no	no	no	no	no	no
	P0ADA5	ECOLI	no	no	no	no	no	no	no	no	no	no	no	no	no	no	no	no	no	no	no	no	no	no	no	no	no	no	no	no	no	no	no	no	no	no	no	no	no	no	no	no
	P0ADB1	ECOLI	no	no	no	no	no	no	no	no	no	no	no	no	no	no	no	no	no	no	no	no	no	no	no	no	no	no	no	no	no	no	no	no	yes	no	no	no	no	no	no	no
	P0ADC1	ECOLI	no	no	no	no	no	no	no	no	no	no	no	no	no	no	no	no	no	no	no	no	no	no	no	no	no	no	no	no	no	no	no	no	no	no	no	no	no	no	no	no
	P0ADE6	ECOLI	no	no	no	no	no	no	no	no	no	no	no	no	no	no	no	no	no	no	no	no	no	no	no	no	no	no	no	no	no	no	no	no	no	no	no	no	no	no	no	no
	P0ADE8	ECOLI	yes	yes	yes	no	yes	yes	yes	yes	yes	yes	yes	yes	yes	yes	no	yes	yes	yes	yes	yes	yes	yes	yes	yes	no	yes	yes	yes	yes	yes	yes	yes	no	yes	yes	no	yes	yes	yes	yes
	P0ADF6	ECOLI	yes	yes	yes	yes	yes	yes	yes	yes	yes	no	no	yes	no	yes	yes	yes	yes	yes	no	yes	yes	yes	yes	yes	yes	yes	yes	yes	no	yes	yes	yes	yes	yes	yes	yes	yes	yes	yes	yes
	P0ADF8	ECOLI	no	no	no	no	no	no	no	no	no	no	no	no	no	no	no	no	no	no	no	no	no	no	no	no	no	no	no	no	no	no	no	no	no	no	no	no	no	no	no	no
	P0ADG4	ECOLI	no	no	no	no	no	no	no	no	no	no	no	no	no	no	no	no	no	no	no	yes	no	no	no	no	no	no	no	no	no	no	no	no	no	no	no	no	no	yes	no	yes
	P0ADG7	ECOLI	yes	yes	yes	yes	no	yes	yes	yes	yes	yes	yes	yes	yes	yes	yes	yes	yes	yes	yes	yes	no	no	no	no	yes	yes	no	yes	no	yes	yes	yes	yes	no	no	no	yes	yes	yes	yes
	P0ADK0	ECOLI	no	no	no	no	no	yes	yes	no	no	no	no	no	no	no	no	no	no	no	no	no	no	no	no	no	no	no	no	no	no	no	no	no	yes	no	no	no	yes	no	no	no
	P0ADN2	ECOLI	no	no	no	no	no	no	no	yes	no	yes	yes	yes	no	no	no	no	yes	yes	no	no	no	no	no	no	no	no	no	no	no	yes	yes	yes	yes	no	yes	no	yes	yes	yes	no
	P0ADP2	ECOLI	no	yes	no	no	no	no	no	no	no	no	no	no	no	no	no	no	no	no	no	no	no	no	no	no	no	yes	no	no	no	yes	yes	no	no	no	yes	no	yes	no	no	no
	P0ADP9	ECOLI	no	no	no	no	no	no	no	no	no	no	no	no	no	no	no	no	no	no	no	no	no	no	no	no	no	no	no	no	no	no	no	no	no	no	no	no	no	no	no	no
	P0ADQ2	ECOLI	no	no	no	no	no	no	no	no	no	no	no	no	no	no	no	no	no	no	no	no	no	no	no	no	no	no	no	no	no	no	no	no	no	no	no	no	no	no	no	no
	P0ADQ7	ECOLI	no	no	no	no	no	no	no	no	no	no	no	no	no	no	no	no	yes	no	no	no	yes	yes	yes	no	no	no	no	no	yes	no	no	no	yes	no	no	no	no	yes	no	no
	P0ADS2	ECOLI	no	no	no	no	no	no	no	no	no	no	no	no	no	no	no	no	no	no	no	no	no	no	no	no	no	no	no	no	no	no	no	no	no	no	no	no	no	no	no	no
	P0ADS9	ECOLI	no	no	no	no	no	no	no	no	no	no	no	no	no	no	no	no	no	no	no	no	no	no	no	no	no	no	no	no	no	no	no	no	no	no	no	no	no	no	no	no
	P0ADT5	ECOLI	yes	no	no	no	no	no	no	no	no	no	no	no	no	no	no	no	no	no	no	no	no	no	no	no	no	no	no	no	no	no	no	no	no	no	no	no	no	yes	yes	yes
	P0ADU2	ECOLI	no	no	no	no	no	no	no	no	no	no	no	no	no	no	no	no	no	no	no	no	no	no	no	no	no	no	no	no	no	no	no	no	no	no	no	no	no	no	no	no
	P0ADU5	ECOLI	no	no	no	yes	no	no	no	no	no	yes	no	no	yes	yes	yes	no	no	no	yes	yes	yes	yes	yes	yes	no	no	no	yes	yes	no	no	yes	no	no	no	yes	no	no	yes	no
	P0ADV1	ECOLI	no	no	no	no	no	no	no	no	no	no	no	no	no	no	no	no	no	no	no	no	no	no	no	no	no	no	no	no	no	no	no	no	no	no	no	no	no	no	no	no
	P0ADV7	ECOLI	no	no	no	no	no	no	no	no	no	yes	no	no	no	no	no	no	no	no	no	no	yes	no	no	no	no	no	yes	yes	yes	no	no	yes	no	no	yes	yes	no	yes	yes	yes
	P0ADW3	ECOLI	no	no	no	no	no	no	no	no	no	no	no	no	no	no	no	no	no	no	no	no	no	no	no	no	no	no	no	no	no	no	no	no	no	no	no	no	yes	no	yes	no
	P0ADX7	ECOLI	no	no	no	no	no	no	no	no	no	no	no	no	no	no	no	no	no	no	no	no	no	no	no	no	yes	no	yes	yes	no	no	no	no	no	no	no	no	no	no	no	no
	P0ADY1	ECOLI	no	no	no	no	no	yes	yes	no	yes	no	no	yes	no	no	no	no	yes	yes	no	no	yes	yes	yes	no	no	no	no	no	no	no	no	no	no	no	no	no	yes	yes	yes	yes
	P0ADY3	ECOLI	yes	yes	yes	yes	yes	yes	yes	yes	yes	yes	yes	yes	yes	yes	yes	yes	yes	yes	yes	yes	yes	yes	yes	yes	yes	yes	yes	yes	yes	yes	yes	yes	yes	yes	yes	yes	yes	yes	yes	yes
	P0ADY7	ECOLI	yes	yes	yes	yes	yes	yes	yes	yes	yes	yes	yes	yes	yes	yes	yes	yes	yes	yes	yes	yes	yes	yes	yes	yes	yes	yes	yes	yes	yes	yes	yes	yes	yes	yes	yes	yes	yes	yes	yes	yes
	P0ADZ0	ECOLI	no	no	no	no	no	no	no	no	yes	yes	yes	no	no	no	no	no	no	no	no	yes	no	no	no	no	no	no	no	no	yes	yes	no	no	yes	yes	no	no	yes	yes	no	no
	P0ADZ4	ECOLI	yes	yes	yes	yes	yes	yes	yes	yes	yes	yes	yes	yes	yes	yes	yes	yes	yes	yes	yes	yes	yes	yes	yes	yes	yes	yes	yes	yes	yes	yes	yes	yes	yes	yes	yes	yes	yes	yes	yes	yes
	P0ADZ7	ECOLI	yes	yes	yes	yes	yes	yes	yes	yes	yes	yes	yes	yes	yes	yes	yes	yes	yes	yes	yes	yes	no	yes	yes	yes	no	no	no	no	yes	yes	yes	yes	no	yes	yes	yes	yes	yes	yes	yes
	P0AE06	ECOLI	no	no	no	no	no	no	no	no	no	no	no	no	no	no	no	no	no	no	no	no	no	no	no	no	no	no	no	no	no	no	no	no	no	no	no	no	no	no	no	no
	P0AE08	ECOLI	yes	yes	yes	yes	yes	yes	yes	yes	yes	yes	yes	yes	yes	yes	yes	yes	yes	yes	yes	yes	yes	yes	yes	yes	yes	yes	yes	yes	yes	yes	yes	yes	yes	yes	yes	yes	yes	yes	yes	yes
	P0AE12	ECOLI	no	no	yes	no	no	no	no	no	no	yes	no	no	yes	yes	no	no	no	no	yes	no	no	yes	no	no	no	no	no	no	no	no	no	no	no	no	no	no	yes	yes	yes	yes
	P0AE18	ECOLI	no	no	no	no	no	no	no	no	no	no	no	no	no	no	no	no	no	no	no	no	no	no	no	no	no	no	no	no	no	no	no	no	no	no	no	no	no	no	no	no
	P0AE37	ECOLI	no	no	no	no	no	no	no	no	no	no	no	no	no	no	no	no	yes	no	no	no	yes	yes	yes	yes	no	no	no	no	yes	yes	yes	yes	yes	yes	yes	no	yes	yes	yes	yes
	P0AE52	ECOLI	yes	yes	yes	no	yes	yes	yes	yes	no	yes	no	yes	yes	yes	yes	yes	yes	yes	yes	yes	yes	yes	yes	yes	yes	yes	yes	yes	yes	yes	yes	yes	yes	yes	yes	yes	yes	yes	yes	yes
	P0AE67	ECOLI	no	no	no	no	no	no	no	no	no	no	no	no	no	no	no	no	no	no	no	no	no	no	no	no	no	no	no	no	no	no	no	no	no	no	no	no	no	no	no	no
	P0AE78	ECOLI	no	no	no	yes	no	no	no	no	no	no	no	no	no	no	no	no	no	no	no	yes	no	yes	no	no	no	no	no	no	no	no	no	no	no	no	no	no	yes	no	no	no
	P0AE82	ECOLI	no	no	no	no	yes	yes	yes	no	no	no	no	no	no	no	no	no	no	no	no	no	no	no	no	no	no	no	no	no	no	no	no	no	no	no	no	no	no	no	no	no
	P0AE88	ECOLI	no	no	yes	no	no	no	no	no	no	yes	no	yes	no	no	no	no	no	no	no	no	no	no	no	no	no	no	no	no	no	no	no	no	no	no	no	no	no	no	no	no
	P0AEB2	ECOLI	no	no	no	no	no	no	no	no	no	no	no	no	no	no	no	no	no	no	no	no	no	no	no	no	no	no	no	yes	no	no	no	no	no	no	no	no	no	no	no	no
	P0AED0	ECOLI	yes	yes	yes	yes	no	no	no	no	yes	yes	yes	yes	yes	yes	yes	yes	yes	yes	yes	yes	no	no	no	no	yes	no	no	yes	yes	no	no	no	yes	yes	yes	yes	yes	yes	yes	yes
	P0AED7	ECOLI	no	no	no	no	no	no	no	no	no	no	no	no	no	no	no	no	no	no	no	no	no	no	no	no	no	no	no	no	no	no	no	no	no	no	no	no	no	no	no	no
	P0AEE1	ECOLI	no	no	no	no	no	no	no	no	no	no	no	no	no	no	no	no	no	no	no	no	no	no	no	no	no	no	no	no	no	no	no	no	no	no	no	no	no	no	no	no
	P0AEE5	ECOLI	yes	yes	yes	yes	yes	yes	yes	yes	yes	yes	yes	yes	yes	yes	yes	yes	yes	yes	yes	yes	yes	yes	yes	yes	yes	yes	yes	yes	yes	yes	yes	yes	yes	yes	yes	yes	yes	yes	yes	yes
	P0AEG1	ECOLI	no	no	no	no	no	no	no	no	no	no	no	no	no	no	no	no	no	no	no	no	no	no	no	no	no	no	no	no	no	no	no	no	no	no	no	no	no	no	no	no
	P0AEG4	ECOLI	no	no	no	no	no	no	no	yes	yes	no	no	yes	no	no	no	no	yes	no	yes	yes	no	no	no	no	no	no	no	no	no	no	no	no	no	no	no	no	no	yes	yes	yes
	P0AEG6	ECOLI	no	no	no	no	no	no	no	no	no	no	no	no	no	no	no	no	no	no	no	no	no	no	no	no	no	no	no	no	no	no	no	no	no	no	no	no	no	no	no	no
	P0AEH3	ECOLI	no	no	no	no	no	no	no	no	no	no	no	no	no	no	no	no	no	no	no	no	no	no	no	no	no	no	no	no	no	no	no	no	no	no	no	no	no	no	no	no
	P0AEH5	ECOLI	no	no	no	no	no	no	no	no	no	no	no	no	no	no	no	no	no	no	no	no	no	no	no	no	no	no	no	no	no	no	no	no	no	no	no	no	no	no	no	no
	P0AEI1	ECOLI	no	no	yes	yes	yes	yes	yes	yes	yes	yes	yes	yes	yes	yes	yes	yes	no	yes	yes	yes	no	no	yes	yes	no	yes	yes	yes	no	no	yes	yes	yes	yes	yes	yes	yes	no	yes	yes
	P0AEK2	ECOLI	yes	yes	yes	no	no	yes	yes	no	yes	yes	yes	yes	yes	yes	no	no	no	yes	yes	yes	no	yes	yes	no	no	yes	yes	yes	yes	no	no	no	yes	yes	yes	yes	yes	yes	yes	yes
	P0AEK4	ECOLI	yes	yes	yes	no	yes	yes	yes	no	yes	yes	yes	yes	yes	yes	yes	yes	yes	yes	yes	yes	yes	yes	yes	yes	yes	yes	yes	yes	yes	yes	yes	yes	yes	yes	yes	yes	yes	yes	yes	yes
	P0AEM0	ECOLI	no	no	no	no	no	no	no	no	no	no	no	no	no	no	no	no	no	no	no	no	no	no	no	no	no	no	no	no	no	no	no	no	no	no	no	no	no	no	no	no
	P0AEM4	ECOLI	no	no	no	no	no	no	no	no	no	no	no	no	no	no	no	no	no	no	no	no	no	no	no	no	no	no	no	no	no	no	no	no	no	no	no	no	no	no	no	no
	P0AEM9	ECOLI	yes	yes	yes	yes	yes	yes	yes	yes	yes	yes	yes	yes	yes	yes	yes	yes	yes	yes	yes	yes	yes	yes	yes	yes	yes	yes	yes	yes	yes	yes	yes	yes	yes	yes	yes	yes	yes	yes	yes	yes
	P0AEN1	ECOLI	no	no	no	no	no	no	no	no	no	no	no	no	no	no	no	no	no	no	no	no	no	no	no	no	no	no	no	no	no	no	no	no	no	no	no	no	no	no	no	no
	P0AEP1	ECOLI	no	yes	no	no	no	no	no	no	yes	no	yes	yes	no	no	no	no	no	no	no	no	no	yes	yes	yes	yes	yes	no	no	no	no	no	no	no	no	yes	no	no	no	no	yes
	P0AEP3	ECOLI	yes	yes	yes	yes	yes	yes	yes	yes	yes	yes	yes	yes	yes	yes	yes	yes	yes	yes	yes	yes	no	yes	no	no	no	no	no	no	yes	yes	yes	yes	yes	yes	yes	yes	yes	yes	yes	yes
	P0AEP9	ECOLI	no	no	no	no	no	no	no	no	no	no	no	no	no	no	no	yes	no	yes	yes	yes	no	yes	yes	yes	no	no	no	no	no	no	no	no	no	no	no	yes	yes	no	no	yes
	P0AEQ3	ECOLI	yes	yes	yes	yes	yes	yes	yes	yes	yes	yes	yes	yes	yes	yes	yes	yes	yes	yes	yes	yes	yes	yes	yes	yes	yes	yes	yes	yes	yes	yes	yes	yes	yes	yes	yes	yes	yes	yes	yes	yes
	P0AEQ6	ECOLI	no	no	no	no	no	no	no	no	no	no	no	no	no	no	no	no	no	no	no	no	no	no	no	no	no	no	no	no	no	no	no	no	no	no	no	no	no	no	no	no
	P0AES0	ECOLI	no	no	no	no	no	no	no	no	no	no	no	no	no	no	no	no	no	no	no	no	no	no	no	no	no	no	no	no	no	no	no	no	no	no	no	no	no	no	no	no
	P0AES2	ECOLI	no	no	no	no	no	no	no	no	no	yes	no	no	no	no	no	no	no	no	no	no	no	no	no	no	no	no	no	no	no	no	no	no	no	no	no	no	no	no	no	no
	P0AES4	ECOLI	yes	yes	yes	yes	yes	yes	yes	yes	yes	yes	yes	yes	yes	yes	yes	yes	yes	yes	yes	yes	yes	yes	yes	yes	yes	yes	yes	yes	yes	yes	yes	yes	yes	yes	yes	yes	yes	yes	yes	yes
	P0AES6	ECOLI	no	no	yes	no	yes	yes	yes	yes	yes	yes	no	no	no	no	no	no	yes	no	no	yes	yes	yes	yes	yes	yes	yes	no	no	no	yes	no	yes	no	no	no	yes	yes	yes	yes	yes
	P0AES9	ECOLI	yes	yes	yes	yes	yes	yes	yes	no	yes	yes	yes	yes	yes	yes	yes	yes	yes	yes	yes	yes	yes	yes	yes	yes	yes	yes	yes	yes	yes	yes	yes	yes	yes	yes	yes	yes	yes	yes	yes	yes
	P0AET2	ECOLI	yes	yes	yes	yes	yes	yes	yes	yes	yes	yes	yes	yes	yes	no	yes	no	yes	yes	yes	yes	yes	yes	yes	yes	yes	yes	yes	yes	yes	yes	yes	yes	yes	yes	yes	yes	yes	yes	yes	yes
	P0AET8	ECOLI	no	no	no	no	yes	yes	yes	no	yes	no	no	no	no	no	no	no	no	yes	no	no	no	no	no	no	no	no	yes	yes	no	no	no	no	no	no	no	no	no	yes	yes	yes
	P0AEU0	ECOLI	no	no	no	no	no	no	no	no	no	no	no	no	no	no	no	no	no	no	no	no	no	no	no	no	no	no	no	no	no	no	no	no	no	no	no	no	no	no	no	no
	P0AEU7	ECOLI	yes	yes	yes	yes	yes	yes	yes	yes	yes	yes	yes	yes	yes	yes	yes	yes	yes	yes	yes	yes	yes	yes	yes	yes	yes	yes	yes	yes	yes	yes	yes	yes	yes	yes	yes	yes	yes	yes	yes	yes
	P0AEX9	ECOLI	yes	yes	yes	yes	yes	yes	yes	yes	yes	yes	yes	yes	yes	yes	yes	yes	yes	yes	yes	yes	yes	yes	yes	yes	yes	yes	no	yes	yes	yes	yes	yes	yes	yes	yes	yes	yes	yes	yes	yes
	P0AEZ3	ECOLI	no	no	no	no	no	no	no	yes	no	no	no	no	no	no	no	no	yes	yes	no	no	yes	yes	yes	yes	no	no	no	no	yes	no	no	no	no	no	no	no	yes	yes	yes	yes
	P0AF03	ECOLI	no	no	no	no	no	no	no	yes	no	no	no	no	no	no	no	no	yes	no	no	no	no	no	no	no	no	no	no	no	no	no	no	no	yes	no	no	no	no	no	no	no
	P0AF08	ECOLI	no	no	no	no	no	no	no	no	no	no	no	no	no	no	no	no	no	no	no	no	no	no	no	no	no	no	no	no	no	no	no	no	no	no	no	no	no	no	no	no
	P0AF12	ECOLI	no	no	no	no	no	no	no	no	no	no	no	no	no	no	no	no	yes	no	no	yes	yes	yes	yes	no	no	no	no	no	no	yes	yes	no	yes	no	yes	no	yes	no	no	no
	P0AF18	ECOLI	no	no	no	no	no	no	no	no	no	yes	no	no	no	no	no	no	no	yes	no	no	no	no	no	no	no	no	no	no	no	no	no	no	no	no	no	no	yes	yes	no	yes
	P0AF20	ECOLI	no	no	no	no	no	no	no	no	no	no	no	no	no	no	no	no	no	no	no	no	no	no	no	no	no	no	no	no	no	no	no	no	no	no	no	no	no	no	no	no
	P0AF24	ECOLI	no	no	no	no	no	no	no	no	no	no	no	no	no	no	no	no	no	no	no	no	no	no	no	no	no	no	no	no	no	no	no	no	no	no	no	no	no	no	no	no
	P0AF28	ECOLI	no	no	no	no	no	no	no	no	no	no	no	no	no	no	no	no	no	no	no	no	no	no	no	no	no	no	no	no	no	no	no	no	no	no	no	no	no	no	no	no
	P0AF36	ECOLI	yes	yes	yes	yes	yes	yes	yes	yes	yes	yes	yes	yes	yes	yes	yes	yes	yes	yes	yes	yes	yes	yes	yes	yes	yes	yes	yes	yes	yes	yes	yes	yes	yes	no	yes	yes	yes	yes	yes	yes
	P0AF50	ECOLI	no	no	no	no	no	no	no	no	no	no	no	no	no	no	no	no	no	no	no	no	no	no	no	no	no	no	no	no	no	no	no	no	no	no	no	no	no	no	no	no
	P0AF67	ECOLI	no	no	no	no	no	no	no	no	no	no	no	no	no	no	no	no	no	no	no	no	no	no	no	no	no	no	no	no	no	no	no	no	no	no	no	no	no	no	no	no
	P0AF93	ECOLI	yes	yes	yes	yes	yes	yes	yes	yes	yes	yes	yes	yes	yes	yes	yes	yes	yes	yes	yes	yes	yes	yes	yes	yes	yes	yes	yes	yes	yes	yes	yes	yes	yes	yes	yes	yes	yes	yes	yes	yes
	P0AF96	ECOLI	no	no	no	no	no	no	no	no	no	no	no	no	no	no	no	no	no	no	no	no	no	no	no	no	no	no	no	no	no	no	no	no	no	no	no	no	yes	yes	yes	yes
	P0AFB8	ECOLI	no	no	no	no	no	no	no	no	no	no	no	no	no	no	no	no	no	no	no	no	no	no	no	no	no	no	no	no	no	no	no	no	no	no	no	no	yes	no	no	no
	P0AFC3	ECOLI	no	no	yes	yes	no	no	no	yes	no	no	no	no	yes	yes	no	yes	no	yes	yes	yes	yes	no	yes	yes	no	no	no	no	yes	no	yes	yes	yes	no	yes	yes	no	yes	yes	yes
	P0AFD1	ECOLI	no	no	no	no	no	no	no	no	no	no	no	no	no	no	no	no	yes	no	no	no	no	no	no	no	no	no	no	no	no	no	no	no	no	no	no	no	no	no	no	no
	P0AFD6	ECOLI	no	no	no	no	no	no	no	no	no	no	no	no	no	no	no	no	no	no	no	no	no	no	no	no	no	no	no	no	no	no	no	no	no	no	no	no	no	no	no	no
	P0AFF2	ECOLI	no	no	no	no	no	no	no	yes	no	yes	yes	no	no	no	no	no	no	no	no	no	no	no	no	no	no	no	no	no	no	no	yes	no	no	no	no	no	no	no	no	no
	P0AFF6	ECOLI	yes	yes	yes	yes	yes	yes	yes	yes	yes	yes	yes	yes	yes	yes	yes	yes	yes	yes	yes	yes	yes	yes	yes	yes	yes	yes	yes	yes	yes	yes	yes	yes	yes	yes	yes	yes	yes	yes	yes	yes
	P0AFG0	ECOLI	no	yes	no	no	no	yes	yes	no	yes	yes	yes	yes	yes	yes	yes	yes	yes	yes	no	no	yes	yes	yes	yes	no	no	no	no	no	no	no	no	no	no	no	no	yes	no	yes	yes
	P0AFG3	ECOLI	yes	yes	yes	yes	yes	yes	yes	yes	yes	yes	yes	yes	yes	yes	yes	yes	yes	yes	yes	yes	yes	yes	yes	yes	yes	yes	yes	yes	yes	yes	yes	yes	yes	yes	yes	yes	yes	yes	yes	yes
	P0AFG6	ECOLI	yes	yes	yes	yes	yes	yes	yes	yes	yes	yes	yes	yes	yes	yes	yes	yes	yes	yes	yes	yes	yes	yes	yes	yes	yes	yes	yes	yes	yes	yes	yes	yes	yes	yes	yes	yes	yes	yes	yes	yes
	P0AFG8	ECOLI	yes	yes	yes	yes	yes	yes	yes	yes	yes	yes	yes	yes	yes	yes	yes	yes	yes	yes	yes	yes	yes	yes	yes	yes	yes	yes	yes	yes	yes	yes	yes	yes	yes	yes	yes	yes	yes	yes	yes	yes
	P0AFH8	ECOLI	yes	yes	yes	yes	yes	yes	yes	yes	yes	yes	yes	yes	yes	yes	yes	yes	yes	yes	yes	yes	yes	yes	yes	yes	yes	yes	yes	yes	yes	yes	yes	yes	yes	yes	yes	yes	yes	yes	yes	yes
	P0AFI7	ECOLI	no	no	no	no	no	no	no	no	no	no	no	no	no	no	no	no	no	no	no	no	no	no	no	no	no	no	no	no	no	no	no	no	no	no	no	no	no	yes	no	no
	P0AFJ1	ECOLI	no	no	no	no	no	no	no	no	no	no	no	no	no	no	no	no	no	no	no	no	no	no	no	no	no	no	no	no	no	no	no	no	no	no	no	no	no	no	no	no
	P0AFJ7	ECOLI	no	no	no	no	no	no	no	no	no	no	no	no	no	no	no	no	no	no	no	no	no	no	no	no	no	no	no	no	no	no	no	no	no	no	no	no	no	no	no	no
	P0AFK0	ECOLI	no	no	no	no	no	no	no	no	yes	yes	no	yes	no	no	no	no	yes	no	yes	yes	no	no	no	no	no	no	no	no	no	no	no	no	no	no	yes	no	yes	yes	yes	yes
	P0AFL3	ECOLI	no	no	no	no	no	no	no	no	no	no	no	no	no	no	no	no	no	no	no	no	no	no	no	no	no	no	no	no	no	no	no	no	no	no	no	no	no	yes	no	no
	P0AFL6	ECOLI	no	no	no	no	no	no	no	no	no	no	no	no	no	no	no	no	no	no	no	no	no	no	no	no	no	no	no	no	no	no	no	no	no	no	no	no	no	no	no	no
	P0AFM2	ECOLI	no	no	no	no	no	no	no	no	no	no	no	no	no	no	no	no	no	no	no	no	yes	yes	yes	yes	yes	yes	yes	no	no	no	no	no	no	yes	no	no	no	no	no	no
	P0AFM4	ECOLI	no	no	no	no	no	no	no	no	no	no	no	no	yes	no	no	no	yes	yes	yes	no	yes	yes	no	no	yes	no	no	no	no	no	no	no	no	no	no	no	yes	yes	yes	yes
	P0AFM6	ECOLI	no	no	no	no	yes	yes	yes	no	no	no	no	no	no	no	no	no	no	no	no	no	no	yes	no	no	no	no	no	no	no	no	no	no	no	no	no	no	no	no	no	no
	P0AFP6	ECOLI	no	no	no	no	no	no	no	no	no	no	no	no	no	no	no	no	no	no	no	no	no	no	no	no	no	no	no	no	no	no	no	no	no	no	no	no	no	no	no	no
	P0AFR4	ECOLI	no	no	no	no	no	no	no	no	no	no	no	no	no	no	no	no	no	no	no	no	no	no	no	no	no	no	no	no	no	no	no	no	no	no	no	no	no	no	no	no
	P0AFU8	ECOLI	no	no	no	no	no	no	no	no	no	no	no	no	no	no	no	no	no	no	no	no	no	no	no	no	no	no	no	no	no	no	no	no	no	no	no	no	no	no	no	no
	P0AFW4	ECOLI	no	no	no	no	no	no	no	no	no	no	no	no	no	no	no	no	no	no	no	no	no	no	no	no	no	no	no	no	no	no	no	no	no	no	no	no	no	no	no	no
	P0AFX9	ECOLI	no	no	no	no	no	no	no	no	no	no	no	no	no	no	no	no	no	no	no	no	no	no	no	no	no	no	no	no	no	no	no	no	no	no	no	no	no	no	no	no
	P0AFY8	ECOLI	no	no	no	no	no	no	no	no	no	no	no	no	no	no	no	no	no	no	no	no	no	no	no	no	no	no	no	no	no	no	no	no	no	no	no	no	no	no	no	no
	P0AFZ3	ECOLI	no	no	no	no	no	no	no	no	no	no	no	no	no	no	no	no	no	no	no	no	no	no	no	no	no	no	no	no	no	no	no	no	no	no	no	no	no	no	no	no
	P0AG07	ECOLI	no	no	no	no	no	no	no	no	no	no	no	no	no	no	no	no	no	no	no	no	no	no	no	no	no	no	no	no	no	no	no	no	no	no	no	no	no	no	no	no
	P0AG16	ECOLI	no	no	no	no	no	no	no	no	no	no	no	no	no	no	no	no	no	no	no	no	no	yes	no	no	no	no	no	no	no	no	no	no	yes	yes	no	no	yes	yes	no	no
	P0AG18	ECOLI	no	no	yes	no	no	yes	yes	no	no	no	no	no	no	no	no	no	yes	yes	no	yes	no	no	no	no	no	no	no	no	yes	yes	yes	no	yes	no	no	no	yes	yes	yes	yes
	P0AG20	ECOLI	no	yes	yes	yes	yes	yes	yes	yes	no	no	no	no	yes	no	yes	yes	yes	yes	no	yes	yes	yes	no	yes	no	no	no	no	yes	yes	yes	yes	no	yes	yes	yes	yes	no	no	yes
	P0AG24	ECOLI	yes	no	no	no	no	no	no	no	no	no	no	no	no	no	no	no	no	no	no	no	no	no	yes	no	yes	yes	yes	no	no	yes	yes	yes	yes	yes	no	no	no	yes	no	no
	P0AG27	ECOLI	no	no	no	no	no	no	no	no	no	no	no	no	no	no	yes	no	yes	yes	no	no	no	no	no	yes	no	no	no	no	no	no	no	no	no	yes	no	no	yes	yes	yes	yes
	P0AG30	ECOLI	yes	yes	yes	yes	no	no	no	yes	yes	yes	yes	yes	yes	yes	yes	yes	yes	yes	yes	yes	yes	yes	yes	yes	yes	yes	no	yes	yes	yes	yes	yes	yes	yes	yes	yes	yes	yes	yes	yes
	P0AG44	ECOLI	yes	yes	yes	yes	yes	yes	yes	yes	yes	yes	yes	yes	yes	yes	yes	yes	yes	yes	yes	yes	yes	yes	yes	yes	yes	yes	yes	yes	yes	yes	yes	yes	yes	yes	yes	yes	yes	yes	yes	yes
	P0AG48	ECOLI	no	no	no	no	no	no	no	no	no	no	no	no	no	no	no	yes	no	no	no	no	no	yes	yes	yes	yes	no	no	no	no	no	no	no	no	no	no	no	no	no	no	no
	P0AG51	ECOLI	yes	yes	yes	yes	yes	yes	yes	yes	yes	yes	yes	yes	yes	yes	yes	yes	yes	yes	yes	yes	yes	yes	yes	yes	yes	yes	yes	yes	yes	yes	yes	yes	yes	yes	yes	yes	yes	yes	yes	yes
	P0AG55	ECOLI	yes	yes	yes	yes	yes	yes	yes	yes	yes	yes	yes	yes	yes	yes	yes	yes	yes	yes	yes	yes	yes	yes	yes	yes	yes	yes	yes	yes	yes	yes	yes	yes	yes	yes	yes	yes	yes	yes	yes	yes
	P0AG59	ECOLI	yes	yes	yes	yes	yes	yes	yes	yes	yes	yes	yes	yes	yes	yes	yes	yes	yes	yes	yes	yes	yes	yes	yes	yes	yes	yes	yes	yes	yes	yes	yes	yes	yes	yes	yes	yes	yes	yes	yes	yes
	P0AG63	ECOLI	yes	yes	yes	yes	yes	yes	yes	yes	yes	yes	yes	yes	yes	yes	yes	yes	yes	yes	yes	yes	yes	yes	yes	yes	yes	yes	yes	yes	yes	yes	yes	yes	yes	yes	yes	yes	yes	yes	yes	yes
	P0AG67	ECOLI	yes	yes	yes	yes	yes	yes	yes	yes	yes	yes	yes	yes	yes	yes	yes	yes	yes	yes	yes	yes	yes	yes	yes	yes	yes	yes	yes	yes	yes	yes	yes	yes	yes	yes	yes	yes	yes	yes	yes	yes
	P0AG80	ECOLI	no	no	no	no	no	no	no	yes	yes	yes	yes	yes	no	yes	no	no	yes	yes	yes	yes	yes	yes	yes	yes	no	no	no	no	no	yes	yes	no	yes	yes	yes	no	yes	yes	yes	yes
	P0AG82	ECOLI	no	no	no	no	no	no	no	no	no	no	no	no	no	no	no	no	no	no	no	no	no	no	no	no	no	no	no	no	no	no	no	no	no	no	no	no	no	no	no	no
	P0AG84	ECOLI	no	no	no	no	no	no	no	no	no	no	no	no	no	no	no	no	no	no	no	no	no	no	no	no	no	yes	yes	no	no	no	no	no	no	no	no	no	no	no	no	no
	P0AG86	ECOLI	yes	yes	yes	yes	yes	yes	yes	yes	yes	yes	yes	yes	yes	yes	yes	yes	yes	yes	yes	yes	yes	yes	yes	yes	yes	yes	yes	yes	yes	yes	yes	yes	yes	yes	yes	yes	yes	yes	yes	yes
	P0AG90	ECOLI	no	no	no	no	no	no	no	no	no	no	no	no	no	no	no	no	no	no	no	no	no	no	yes	no	no	no	no	no	no	no	no	no	no	no	no	no	no	no	no	no
	P0AG93	ECOLI	no	no	no	no	no	no	no	no	no	no	no	no	no	no	no	no	no	no	no	no	no	no	no	no	no	no	no	no	no	no	no	no	no	no	no	no	no	no	no	no
	P0AGA2	ECOLI	no	no	no	no	no	no	no	no	no	no	no	no	no	no	no	no	no	no	no	no	no	no	no	no	no	no	no	no	no	no	no	no	no	no	no	no	no	no	yes	no
	P0AGB0	ECOLI	no	no	no	no	no	no	no	no	no	no	no	no	no	no	no	no	no	no	no	no	no	no	no	no	no	no	no	no	no	no	no	no	no	no	no	no	no	no	no	no
	P0AGD1	ECOLI	no	no	no	no	no	no	no	no	no	no	no	no	no	no	no	no	no	no	no	no	no	no	no	no	yes	yes	yes	yes	no	no	no	no	no	yes	no	no	no	no	no	no
	P0AGD3	ECOLI	no	no	no	no	no	yes	yes	no	no	no	yes	no	no	no	no	no	no	no	no	no	no	no	no	no	no	yes	yes	yes	no	yes	no	yes	no	yes	no	no	no	no	yes	no
	P0AGD7	ECOLI	no	no	no	no	no	no	no	no	no	no	no	no	no	no	no	no	no	no	no	no	no	no	no	no	no	no	no	no	no	no	no	no	no	no	no	no	no	no	no	no
	P0AGE0	ECOLI	no	no	no	no	no	no	no	no	no	no	no	no	no	no	no	no	no	no	no	no	no	no	no	no	no	no	no	no	no	no	no	no	no	no	no	no	no	no	no	no
	P0AGE6	ECOLI	no	no	no	no	no	no	no	no	no	no	no	no	no	no	no	no	no	no	no	no	no	no	no	no	no	no	no	no	no	no	no	no	no	no	no	no	no	no	no	no
	P0AGE9	ECOLI	yes	yes	yes	yes	yes	yes	yes	yes	yes	yes	yes	yes	yes	yes	yes	yes	yes	yes	yes	yes	yes	yes	yes	yes	yes	yes	yes	yes	yes	yes	yes	yes	yes	yes	yes	yes	yes	yes	yes	yes
	P0AGG0	ECOLI	no	no	no	no	no	no	no	no	no	no	no	no	no	no	no	no	no	no	no	no	no	no	no	no	no	no	no	no	no	no	no	no	no	no	no	no	no	no	no	no
	P0AGG2	ECOLI	no	no	no	no	no	no	no	no	no	no	no	no	no	no	no	no	no	no	no	yes	no	no	no	no	no	no	no	no	no	no	no	no	no	no	no	no	no	no	no	no
	P0AGG4	ECOLI	no	no	no	no	no	no	no	no	no	no	no	no	no	no	no	no	no	no	no	no	no	no	no	no	no	no	no	no	no	no	no	no	no	no	no	no	no	no	no	no
	P0AGG8	ECOLI	no	no	no	no	no	no	no	no	no	no	no	no	no	no	no	no	no	no	no	no	no	no	no	no	no	no	no	no	no	no	no	no	no	no	no	no	no	no	no	no
	P0AGI8	ECOLI	no	yes	yes	yes	no	yes	yes	no	no	yes	no	no	no	no	no	no	no	no	no	yes	no	no	yes	no	no	no	no	no	no	no	no	no	no	no	no	no	no	no	no	no
	P0AGJ5	ECOLI	no	no	no	no	no	no	no	no	no	no	no	no	no	no	no	no	yes	no	no	yes	no	no	no	no	no	no	no	no	no	no	no	no	no	no	no	no	no	no	no	no
	P0AGJ9	ECOLI	no	yes	no	no	no	yes	yes	yes	yes	yes	no	yes	no	yes	no	no	yes	yes	yes	yes	no	no	no	no	yes	no	no	no	no	yes	yes	no	no	yes	no	yes	yes	yes	yes	yes
	P0AGK4	ECOLI	yes	yes	yes	yes	no	yes	yes	yes	yes	yes	yes	yes	yes	yes	yes	yes	no	yes	yes	yes	yes	yes	yes	yes	no	no	yes	yes	yes	yes	yes	yes	no	no	yes	no	yes	no	yes	yes
	P0C018	ECOLI	yes	no	no	no	no	no	no	no	yes	yes	no	yes	no	no	yes	no	yes	yes	yes	no	no	no	yes	no	yes	no	no	no	no	no	yes	no	no	no	no	no	yes	yes	yes	no
	P0C0L2	ECOLI	yes	yes	yes	yes	yes	yes	yes	yes	yes	yes	yes	yes	yes	yes	yes	yes	yes	yes	yes	yes	yes	yes	yes	yes	yes	yes	yes	yes	yes	yes	yes	yes	yes	yes	yes	yes	yes	yes	yes	yes
	P0C0L4	HUMAN	yes	yes	yes	yes	yes	yes	yes	yes	yes	yes	yes	yes	yes	yes	yes	yes	yes	yes	yes	yes	yes	yes	yes	yes	yes	yes	yes	yes	yes	yes	yes	yes	yes	yes	yes	yes	yes	yes	yes	yes
	P0C0L9	ECOLI	no	no	no	no	no	no	no	no	no	no	no	no	no	no	no	no	no	no	no	no	no	no	no	no	no	no	no	no	no	no	no	no	no	no	no	no	no	no	no	no
	P0C0S5;Q71UI9	HUMAN	yes	yes	yes	yes	yes	yes	yes	yes	yes	yes	yes	yes	yes	yes	yes	yes	yes	yes	yes	yes	yes	yes	yes	yes	yes	yes	yes	yes	yes	yes	yes	yes	yes	yes	yes	yes	yes	yes	yes	yes
	P0C0T4;Q3E792	YEAST	yes	yes	yes	yes	yes	yes	yes	yes	yes	yes	yes	yes	yes	yes	yes	yes	yes	yes	yes	yes	yes	yes	yes	yes	yes	yes	yes	yes	yes	yes	yes	yes	yes	yes	yes	yes	yes	yes	yes	yes
	P0C0V0	ECOLI	yes	yes	no	no	yes	yes	yes	yes	yes	yes	yes	yes	yes	no	yes	no	yes	yes	yes	yes	yes	yes	yes	yes	no	no	no	no	no	yes	yes	yes	yes	yes	yes	no	yes	yes	yes	yes
	P0C0V8	YEAST	yes	yes	yes	yes	yes	yes	yes	yes	yes	yes	yes	yes	yes	yes	yes	yes	yes	yes	yes	yes	yes	yes	yes	yes	yes	yes	yes	yes	yes	yes	yes	yes	yes	yes	yes	yes	yes	yes	yes	yes
	P0C0W1	YEAST	yes	yes	yes	yes	yes	yes	yes	yes	yes	yes	yes	yes	yes	yes	yes	yes	yes	yes	yes	yes	yes	yes	yes	yes	yes	yes	yes	yes	yes	yes	yes	yes	yes	yes	yes	yes	yes	yes	yes	yes
	P0C0W9;Q3E757	YEAST	yes	yes	yes	yes	yes	yes	yes	yes	yes	yes	yes	yes	yes	yes	yes	yes	yes	yes	yes	yes	yes	yes	yes	yes	yes	yes	yes	yes	yes	yes	yes	yes	yes	yes	yes	yes	yes	yes	yes	yes
	P0C0X0;Q3E7X9	YEAST	yes	yes	yes	yes	yes	yes	yes	yes	yes	yes	yes	yes	yes	yes	yes	yes	yes	yes	yes	yes	yes	yes	yes	yes	yes	yes	yes	yes	yes	yes	yes	yes	yes	yes	yes	yes	yes	yes	yes	yes
	P0C2H6;P0C2H7	YEAST	yes	yes	yes	yes	yes	yes	yes	yes	yes	yes	yes	yes	yes	yes	yes	yes	yes	yes	yes	yes	yes	yes	yes	yes	yes	yes	yes	yes	yes	yes	yes	yes	yes	yes	yes	yes	yes	yes	yes	yes
	P0C2H8	YEAST	yes	yes	yes	yes	yes	yes	yes	yes	yes	yes	yes	yes	yes	yes	yes	yes	yes	yes	yes	yes	yes	yes	yes	yes	yes	yes	yes	yes	yes	yes	yes	yes	yes	yes	yes	yes	yes	yes	yes	yes
	P0C2H9	YEAST	no	no	no	no	no	yes	yes	no	yes	yes	yes	yes	yes	yes	yes	yes	no	yes	yes	yes	yes	yes	yes	yes	yes	no	no	yes	yes	yes	yes	yes	yes	yes	no	no	yes	yes	no	no
	P0C7P0	HUMAN	no	no	no	no	no	no	no	no	no	no	no	no	no	no	no	no	no	no	no	no	no	no	yes	yes	no	no	no	no	no	no	no	no	no	no	no	no	no	no	no	no
	P0C8J6	ECOLI	yes	yes	yes	yes	yes	yes	yes	yes	yes	yes	yes	yes	yes	yes	yes	yes	yes	yes	yes	yes	yes	yes	yes	yes	yes	yes	yes	yes	yes	yes	yes	yes	yes	yes	yes	yes	yes	yes	yes	yes
	P0C8J8	ECOLI	yes	yes	yes	yes	yes	yes	yes	yes	yes	yes	yes	yes	yes	yes	yes	yes	yes	yes	yes	yes	yes	yes	yes	yes	yes	yes	yes	yes	yes	yes	yes	yes	yes	yes	yes	yes	yes	yes	yes	yes
	P0CB38	HUMAN	yes	yes	yes	yes	yes	yes	yes	yes	yes	no	yes	yes	yes	yes	yes	yes	yes	yes	yes	yes	no	yes	yes	yes	yes	yes	yes	yes	yes	yes	yes	yes	yes	yes	yes	yes	yes	yes	yes	yes
	P0CE47;P0CE48	ECOLI	yes	yes	yes	yes	yes	yes	yes	yes	yes	yes	yes	yes	yes	yes	yes	yes	yes	yes	yes	yes	yes	yes	yes	yes	yes	yes	yes	yes	yes	yes	yes	yes	yes	yes	yes	yes	yes	yes	yes	yes
	P0CG12	HUMAN	no	no	no	yes	yes	yes	yes	yes	no	no	no	no	no	no	yes	no	no	yes	no	no	no	no	no	no	no	no	yes	no	no	yes	yes	yes	no	no	no	no	no	yes	yes	yes
	P0CH08;P0CH09	YEAST	no	no	no	no	yes	yes	yes	yes	yes	yes	yes	yes	no	no	no	no	yes	yes	yes	yes	no	no	no	no	yes	no	no	yes	yes	yes	yes	yes	yes	yes	yes	yes	yes	yes	yes	yes
	P0CK95	ECOLI	no	no	no	no	no	no	no	no	no	no	no	no	no	no	no	no	no	no	no	no	no	no	no	no	no	no	no	no	no	no	no	no	no	no	no	no	no	no	no	no
	P0CS90	YEAST	yes	yes	yes	yes	yes	yes	yes	yes	yes	yes	yes	yes	yes	yes	yes	yes	yes	yes	yes	yes	yes	yes	yes	yes	yes	yes	yes	yes	yes	yes	yes	yes	yes	yes	yes	yes	yes	yes	yes	yes
	P0CT04	YEAST	yes	yes	yes	yes	yes	yes	yes	yes	yes	yes	yes	yes	yes	yes	yes	yes	yes	yes	yes	yes	yes	yes	yes	yes	yes	yes	yes	yes	yes	yes	yes	yes	yes	yes	yes	yes	yes	yes	yes	yes
	P0CW40;P0CW41;Q08295	YEAST	no	no	no	no	no	no	no	no	no	no	no	no	no	no	no	no	no	no	no	no	no	no	no	no	no	no	no	no	no	no	no	no	no	no	no	no	yes	no	yes	yes
	P0CX08;P0CX09	YEAST	no	no	no	no	no	no	no	no	no	no	no	no	no	no	no	no	no	no	no	no	no	no	no	no	no	no	no	no	no	no	no	no	no	no	no	no	no	no	no	no
	P0CX23;P0CX24	YEAST	yes	yes	yes	yes	yes	yes	yes	yes	yes	yes	yes	yes	yes	yes	yes	yes	yes	yes	yes	yes	yes	yes	yes	yes	yes	yes	yes	yes	yes	yes	yes	yes	yes	yes	yes	yes	yes	yes	yes	yes
	P0CX25;P0CX26	YEAST	yes	yes	yes	yes	yes	yes	yes	yes	yes	yes	yes	yes	yes	yes	yes	yes	yes	yes	yes	yes	yes	yes	yes	yes	yes	yes	yes	yes	yes	yes	yes	yes	yes	yes	yes	yes	yes	yes	yes	yes
	P0CX27;P0CX28	YEAST	yes	yes	yes	no	yes	yes	yes	yes	yes	yes	yes	yes	yes	yes	yes	yes	yes	yes	yes	yes	yes	yes	yes	yes	yes	yes	yes	yes	yes	yes	yes	yes	yes	yes	yes	yes	yes	yes	yes	yes
	P0CX29;P0CX30	YEAST	yes	yes	yes	yes	yes	yes	yes	yes	yes	yes	yes	yes	yes	yes	yes	yes	yes	yes	yes	yes	yes	yes	yes	yes	yes	yes	yes	yes	yes	yes	yes	yes	yes	yes	yes	yes	yes	yes	yes	yes
	P0CX31;P0CX32	YEAST	yes	yes	yes	yes	yes	yes	yes	yes	yes	yes	yes	yes	yes	yes	yes	yes	yes	yes	yes	yes	yes	yes	yes	yes	yes	yes	yes	yes	yes	yes	yes	yes	yes	yes	yes	yes	yes	yes	yes	yes
	P0CX35;P0CX36	YEAST	yes	yes	yes	yes	yes	yes	yes	yes	yes	yes	yes	yes	yes	yes	yes	yes	yes	yes	yes	yes	yes	yes	yes	yes	yes	yes	yes	yes	yes	yes	yes	yes	yes	yes	yes	yes	yes	yes	yes	yes
	P0CX37;P0CX38	YEAST	yes	yes	yes	yes	yes	yes	yes	yes	yes	yes	yes	yes	yes	yes	yes	yes	yes	yes	yes	yes	yes	yes	yes	yes	yes	yes	yes	yes	yes	yes	yes	yes	yes	yes	yes	yes	yes	yes	yes	yes
	P0CX39;P0CX40	YEAST	yes	yes	yes	yes	yes	yes	yes	yes	yes	yes	yes	yes	yes	yes	yes	yes	yes	yes	yes	yes	yes	yes	yes	yes	yes	yes	yes	yes	yes	yes	yes	yes	yes	yes	yes	yes	yes	yes	yes	yes
	P0CX41;P0CX42	YEAST	yes	yes	yes	yes	yes	yes	yes	yes	yes	yes	yes	yes	yes	yes	yes	yes	yes	yes	yes	yes	yes	yes	yes	yes	yes	yes	yes	yes	yes	yes	yes	yes	yes	yes	yes	yes	yes	yes	yes	yes
	P0CX43;P0CX44	YEAST	yes	yes	yes	yes	yes	yes	yes	yes	yes	yes	yes	yes	yes	yes	yes	yes	yes	yes	yes	yes	yes	yes	yes	yes	yes	yes	yes	yes	yes	yes	yes	yes	yes	yes	yes	yes	yes	yes	yes	yes
	P0CX45;P0CX46	YEAST	yes	yes	yes	yes	yes	yes	yes	yes	yes	yes	yes	yes	yes	yes	yes	yes	yes	yes	yes	yes	yes	yes	yes	yes	yes	yes	yes	yes	yes	yes	yes	yes	yes	yes	yes	yes	yes	yes	yes	yes
	P0CX47;P0CX48	YEAST	yes	yes	yes	yes	yes	yes	yes	yes	yes	yes	yes	yes	yes	yes	yes	yes	yes	yes	yes	yes	yes	yes	yes	yes	yes	yes	yes	yes	yes	yes	yes	yes	yes	yes	yes	yes	yes	yes	yes	yes
	P0CX49;P0CX50	YEAST	yes	yes	yes	yes	yes	yes	yes	yes	yes	yes	yes	yes	yes	yes	yes	yes	yes	yes	yes	yes	yes	yes	yes	yes	yes	yes	yes	yes	yes	yes	yes	yes	yes	yes	yes	yes	yes	yes	yes	yes
	P0CX51;P0CX52	YEAST	yes	yes	yes	yes	yes	yes	yes	yes	yes	yes	yes	yes	yes	yes	yes	yes	yes	yes	yes	yes	yes	yes	yes	yes	yes	yes	yes	yes	yes	yes	yes	yes	yes	yes	yes	yes	yes	yes	yes	yes
	P0CX53;P0CX54	YEAST	yes	yes	yes	yes	yes	yes	yes	yes	yes	yes	yes	yes	yes	yes	yes	yes	yes	yes	yes	yes	yes	yes	yes	yes	yes	yes	yes	yes	yes	yes	yes	yes	yes	yes	yes	yes	yes	yes	yes	yes
	P0CX55;P0CX56	YEAST	yes	yes	yes	yes	yes	yes	yes	yes	yes	yes	yes	yes	yes	yes	yes	yes	yes	yes	yes	yes	yes	yes	yes	yes	yes	yes	yes	yes	yes	yes	yes	yes	yes	yes	yes	yes	yes	yes	yes	yes
	P0CX80;P0CX81	YEAST	no	no	no	no	no	no	no	no	yes	no	no	no	no	no	no	no	yes	yes	yes	yes	yes	yes	yes	yes	yes	yes	yes	yes	no	no	no	no	no	no	no	no	yes	yes	yes	yes
	P0CX82;P0CX83	YEAST	yes	yes	yes	yes	yes	yes	yes	yes	yes	yes	yes	yes	yes	yes	yes	yes	yes	yes	yes	yes	yes	yes	yes	yes	yes	yes	yes	yes	yes	yes	yes	yes	yes	yes	yes	yes	yes	yes	yes	yes
	P0CX84;P0CX85	YEAST	yes	yes	yes	yes	yes	yes	yes	yes	yes	yes	yes	yes	yes	yes	yes	yes	yes	yes	yes	yes	yes	yes	yes	yes	yes	yes	yes	yes	yes	yes	yes	yes	yes	yes	yes	yes	yes	yes	yes	yes
	P0DMM9;P0DMN0	HUMAN	yes	yes	yes	yes	yes	yes	yes	yes	yes	yes	yes	yes	yes	yes	yes	yes	yes	yes	yes	yes	yes	yes	no	yes	yes	yes	yes	yes	yes	yes	yes	yes	yes	yes	yes	yes	yes	yes	yes	yes
	P0DMV8;P0DMV9	HUMAN	yes	yes	yes	yes	yes	yes	yes	yes	yes	yes	yes	yes	yes	yes	yes	yes	yes	yes	yes	yes	yes	yes	yes	yes	yes	yes	yes	yes	yes	yes	yes	yes	yes	yes	yes	yes	yes	yes	yes	yes
	P0DN76;Q01081	HUMAN	yes	yes	yes	yes	yes	yes	yes	yes	yes	yes	yes	yes	yes	yes	yes	yes	yes	yes	yes	yes	yes	yes	yes	yes	yes	yes	yes	yes	yes	yes	yes	yes	yes	yes	yes	yes	yes	yes	yes	yes
	P10080	YEAST	yes	yes	yes	yes	yes	yes	yes	yes	yes	yes	yes	yes	yes	yes	yes	yes	yes	yes	yes	yes	yes	yes	yes	yes	yes	yes	yes	yes	yes	yes	yes	yes	yes	yes	yes	yes	yes	yes	yes	yes
	P10081	YEAST	yes	yes	yes	yes	yes	yes	yes	yes	yes	yes	yes	yes	yes	yes	yes	yes	yes	yes	yes	yes	yes	yes	yes	yes	yes	yes	yes	yes	yes	yes	yes	yes	yes	yes	yes	yes	yes	yes	yes	yes
	P10100	ECOLI	no	no	no	no	no	no	no	no	no	no	no	no	no	no	no	no	no	no	no	no	no	no	no	no	no	no	no	no	no	no	no	no	no	no	no	no	no	no	no	no
	P10114	HUMAN	yes	yes	yes	yes	yes	yes	yes	yes	yes	yes	yes	yes	yes	yes	yes	yes	yes	yes	yes	yes	yes	yes	yes	yes	yes	yes	yes	yes	yes	yes	yes	yes	yes	yes	yes	yes	yes	yes	yes	yes
	P10121	ECOLI	no	no	no	no	yes	no	no	yes	yes	no	no	no	no	no	no	no	yes	yes	yes	no	yes	no	yes	yes	no	no	no	no	no	no	no	no	no	no	no	no	no	yes	yes	yes
	P10155	HUMAN	yes	yes	yes	yes	yes	yes	yes	yes	yes	yes	yes	yes	yes	yes	yes	yes	yes	yes	yes	yes	yes	yes	yes	yes	yes	yes	yes	yes	yes	yes	yes	yes	yes	yes	yes	yes	yes	yes	yes	yes
	P10253	HUMAN	yes	yes	yes	yes	yes	yes	yes	yes	yes	yes	yes	yes	yes	yes	yes	yes	yes	yes	yes	yes	yes	yes	yes	yes	yes	yes	yes	yes	yes	yes	yes	yes	yes	yes	yes	yes	yes	yes	yes	yes
	P10301	HUMAN	yes	yes	yes	yes	yes	yes	yes	yes	yes	yes	yes	yes	yes	yes	yes	yes	yes	yes	yes	yes	yes	yes	yes	yes	yes	yes	yes	yes	yes	yes	yes	yes	yes	yes	yes	yes	yes	yes	yes	yes
	P10346	ECOLI	no	no	no	no	no	no	no	no	no	no	no	no	no	no	no	no	no	no	no	no	no	no	no	no	no	no	no	no	no	no	no	no	no	no	no	no	no	no	no	no
	P10356	YEAST	no	no	no	no	yes	yes	yes	yes	yes	yes	yes	yes	yes	no	no	yes	yes	yes	yes	yes	no	no	yes	yes	yes	yes	yes	yes	no	yes	yes	no	yes	yes	yes	yes	yes	yes	yes	yes
	P10363	YEAST	no	no	no	no	no	no	no	no	no	no	no	no	no	no	no	no	no	no	no	no	no	no	no	no	no	no	no	no	no	no	no	no	no	yes	yes	no	no	yes	no	no
	P10398	HUMAN	yes	yes	yes	yes	yes	yes	yes	yes	yes	yes	yes	yes	yes	yes	yes	yes	yes	yes	yes	yes	yes	yes	yes	yes	yes	yes	yes	yes	yes	yes	yes	yes	yes	yes	yes	yes	yes	yes	yes	yes
	P10408	ECOLI	yes	yes	yes	yes	yes	yes	yes	yes	yes	yes	yes	yes	yes	yes	yes	yes	yes	yes	yes	yes	yes	yes	yes	yes	no	no	no	no	yes	yes	yes	yes	yes	yes	yes	yes	yes	yes	yes	yes
	P10443	ECOLI	no	no	no	no	no	no	no	no	no	no	no	no	no	no	no	no	no	no	no	no	no	yes	yes	yes	no	yes	no	no	no	no	no	no	no	no	no	no	no	no	no	no
	P10507	YEAST	yes	no	no	yes	yes	yes	yes	yes	no	no	no	no	no	no	no	no	no	yes	no	yes	no	yes	yes	no	yes	yes	yes	yes	no	no	yes	no	yes	yes	yes	yes	yes	yes	yes	yes
	P10515	HUMAN	yes	yes	yes	yes	yes	yes	yes	yes	yes	yes	yes	yes	yes	yes	yes	yes	yes	yes	yes	yes	yes	yes	yes	yes	yes	yes	yes	yes	yes	yes	yes	yes	yes	yes	yes	yes	yes	yes	yes	yes
	P10588	HUMAN	yes	no	no	no	no	yes	yes	no	no	yes	no	no	no	no	no	no	no	yes	yes	yes	no	no	no	no	no	yes	yes	yes	no	no	no	no	no	no	yes	yes	yes	yes	yes	yes
	P10591	YEAST	yes	yes	yes	yes	yes	yes	yes	yes	yes	yes	yes	yes	yes	yes	yes	yes	yes	yes	yes	yes	yes	yes	yes	yes	yes	yes	yes	yes	yes	yes	yes	yes	yes	yes	yes	yes	yes	yes	yes	yes
	P10592	YEAST	yes	yes	yes	yes	yes	yes	yes	yes	yes	yes	yes	yes	yes	yes	yes	yes	yes	yes	yes	yes	yes	yes	yes	yes	yes	yes	yes	yes	yes	yes	yes	yes	yes	yes	yes	yes	yes	yes	yes	yes
	P10599	HUMAN	yes	yes	yes	yes	yes	yes	yes	yes	yes	yes	yes	yes	yes	yes	yes	yes	yes	yes	yes	yes	yes	yes	yes	yes	yes	yes	yes	yes	yes	yes	yes	yes	yes	yes	yes	yes	yes	yes	yes	yes
	P10606	HUMAN	yes	yes	yes	yes	yes	yes	yes	yes	yes	yes	yes	yes	yes	yes	yes	yes	yes	yes	yes	yes	yes	yes	yes	yes	yes	yes	yes	yes	yes	yes	yes	yes	yes	yes	yes	yes	yes	yes	yes	yes
	P10614	YEAST	yes	yes	yes	yes	yes	yes	yes	yes	yes	yes	yes	yes	yes	yes	yes	yes	yes	yes	yes	yes	yes	yes	yes	yes	yes	yes	yes	yes	yes	yes	yes	yes	yes	yes	yes	yes	yes	yes	yes	yes
	P10619	HUMAN	yes	yes	yes	yes	yes	yes	yes	yes	yes	yes	yes	yes	yes	yes	yes	yes	yes	yes	yes	yes	yes	yes	yes	yes	yes	yes	yes	yes	yes	yes	yes	yes	yes	yes	yes	yes	yes	yes	yes	yes
	P10620	HUMAN	yes	yes	yes	yes	yes	yes	yes	yes	yes	yes	yes	yes	yes	yes	yes	yes	yes	yes	yes	yes	yes	yes	yes	yes	yes	yes	yes	yes	yes	yes	yes	yes	yes	yes	yes	yes	yes	yes	yes	yes
	P10622	YEAST	yes	yes	yes	yes	yes	yes	yes	yes	yes	yes	yes	yes	yes	yes	yes	yes	yes	yes	yes	yes	yes	yes	yes	yes	yes	yes	yes	yes	yes	yes	yes	yes	yes	yes	yes	yes	yes	yes	yes	yes
	P10644	HUMAN	yes	yes	yes	yes	yes	yes	yes	yes	yes	yes	yes	yes	yes	yes	yes	yes	yes	yes	yes	yes	yes	yes	yes	yes	yes	yes	yes	yes	yes	yes	yes	yes	yes	yes	yes	yes	yes	yes	yes	yes
	P10659	YEAST	yes	yes	yes	yes	yes	yes	yes	yes	yes	yes	yes	yes	yes	yes	yes	yes	yes	yes	yes	yes	yes	yes	yes	yes	yes	yes	yes	yes	yes	yes	yes	yes	yes	yes	yes	yes	yes	yes	yes	yes
	P10662	YEAST	yes	yes	yes	yes	yes	yes	yes	yes	yes	yes	yes	yes	yes	yes	yes	yes	yes	yes	yes	yes	yes	yes	yes	yes	yes	yes	yes	yes	yes	yes	yes	yes	yes	yes	yes	yes	yes	yes	yes	yes
	P10663	YEAST	no	no	no	no	no	no	no	yes	no	no	no	no	no	no	no	no	no	no	no	no	no	no	no	no	no	yes	no	no	no	no	no	no	no	no	yes	no	no	no	no	no
	P10746	HUMAN	yes	no	no	no	no	yes	yes	yes	no	yes	yes	yes	no	yes	yes	no	no	no	no	no	no	no	no	no	yes	no	no	yes	no	yes	no	no	yes	yes	no	no	yes	no	no	no
	P10768	HUMAN	yes	yes	yes	yes	yes	yes	yes	yes	yes	yes	yes	yes	yes	yes	yes	yes	yes	yes	yes	yes	yes	yes	yes	yes	yes	yes	yes	yes	yes	yes	yes	yes	yes	yes	yes	yes	yes	yes	yes	yes
	P10809	HUMAN	yes	yes	yes	yes	yes	yes	yes	yes	yes	yes	yes	yes	yes	yes	yes	yes	yes	yes	yes	yes	yes	yes	yes	yes	yes	yes	yes	yes	yes	yes	yes	yes	yes	yes	yes	yes	yes	yes	yes	yes
	P10823	YEAST	no	yes	no	no	yes	no	no	yes	yes	yes	yes	yes	yes	yes	yes	no	yes	yes	yes	yes	yes	yes	yes	yes	yes	yes	yes	yes	no	no	no	no	yes	yes	yes	yes	yes	yes	yes	yes
	P10834	YEAST	no	no	no	no	no	no	no	yes	no	no	no	no	no	no	no	no	no	no	no	no	no	no	no	no	no	no	no	no	yes	yes	yes	no	yes	no	no	no	yes	yes	no	no
	P10849	YEAST	no	no	no	no	no	no	no	no	no	no	no	no	no	no	no	no	yes	no	no	yes	no	no	no	no	no	no	no	no	no	no	no	no	no	no	no	no	no	yes	no	no
	P10862	YEAST	no	no	yes	no	yes	yes	yes	yes	yes	yes	no	no	yes	yes	yes	yes	no	no	no	no	no	no	yes	no	no	no	no	no	no	no	no	no	no	no	no	yes	no	no	no	no
	P10869	YEAST	yes	yes	yes	yes	yes	yes	yes	yes	yes	yes	yes	yes	yes	yes	yes	yes	yes	yes	yes	yes	yes	yes	yes	yes	yes	yes	yes	yes	yes	yes	yes	yes	yes	yes	yes	yes	yes	yes	yes	yes
	P10909	HUMAN	yes	yes	yes	yes	yes	yes	yes	yes	yes	yes	yes	yes	yes	yes	yes	yes	yes	yes	yes	yes	yes	yes	yes	yes	yes	yes	yes	yes	yes	yes	yes	yes	yes	yes	yes	yes	yes	yes	yes	yes
	P10961	YEAST	no	no	no	no	no	no	no	yes	yes	no	no	no	yes	no	no	no	no	yes	yes	yes	no	no	no	no	no	yes	yes	yes	no	no	no	no	no	yes	yes	yes	yes	yes	yes	no
	P10962	YEAST	no	no	no	no	no	no	no	no	no	no	no	no	no	no	no	no	no	no	no	no	no	no	no	no	no	yes	yes	yes	yes	yes	no	yes	no	no	yes	yes	yes	no	yes	no
	P10963	YEAST	no	no	no	no	no	no	no	yes	yes	yes	yes	no	no	no	no	no	yes	no	no	yes	no	yes	no	no	yes	yes	no	no	yes	yes	no	yes	yes	yes	no	no	yes	yes	no	no
	P10964	YEAST	yes	yes	yes	yes	yes	yes	yes	yes	yes	yes	yes	yes	yes	yes	yes	yes	yes	yes	yes	yes	yes	yes	yes	yes	yes	yes	yes	yes	yes	yes	yes	yes	yes	yes	yes	yes	yes	yes	yes	yes
	P11021	HUMAN	yes	yes	yes	yes	yes	yes	yes	yes	yes	yes	yes	yes	yes	yes	yes	yes	yes	yes	yes	yes	yes	yes	yes	yes	yes	yes	yes	yes	yes	yes	yes	yes	yes	yes	yes	yes	yes	yes	yes	yes
	P11047	HUMAN	yes	yes	yes	yes	yes	yes	yes	yes	yes	yes	yes	yes	yes	yes	yes	yes	yes	yes	yes	yes	yes	yes	yes	yes	yes	yes	yes	yes	yes	yes	yes	yes	yes	yes	yes	yes	yes	yes	yes	yes
	P11075	YEAST	yes	yes	yes	yes	yes	yes	yes	yes	yes	yes	yes	yes	yes	yes	yes	yes	yes	yes	yes	yes	yes	yes	yes	yes	yes	yes	yes	yes	yes	yes	yes	yes	yes	yes	yes	yes	yes	yes	yes	yes
	P11076	YEAST	yes	yes	yes	yes	yes	yes	yes	yes	yes	yes	yes	yes	yes	yes	yes	yes	yes	yes	yes	yes	yes	yes	yes	no	yes	yes	yes	yes	yes	yes	yes	yes	yes	yes	yes	yes	yes	yes	yes	yes
	P11117	HUMAN	yes	yes	yes	yes	yes	yes	yes	yes	yes	yes	yes	yes	yes	yes	yes	yes	yes	yes	yes	yes	yes	yes	yes	yes	yes	yes	yes	yes	yes	yes	yes	yes	yes	yes	yes	yes	yes	yes	yes	yes
	P11142	HUMAN	yes	yes	yes	yes	yes	yes	yes	yes	yes	yes	yes	yes	yes	yes	yes	yes	yes	yes	yes	yes	yes	yes	yes	yes	yes	yes	yes	yes	yes	yes	yes	yes	yes	yes	yes	yes	yes	yes	yes	yes
	P11154	YEAST	yes	yes	yes	yes	yes	yes	yes	yes	yes	yes	yes	yes	yes	yes	yes	yes	yes	yes	yes	yes	yes	yes	yes	yes	yes	yes	yes	yes	yes	yes	yes	yes	yes	yes	yes	yes	yes	yes	yes	yes
	P11166	HUMAN	yes	yes	yes	yes	yes	yes	yes	yes	yes	yes	yes	yes	yes	yes	yes	yes	yes	yes	yes	yes	yes	yes	yes	yes	yes	yes	yes	yes	yes	yes	yes	yes	yes	yes	yes	yes	yes	yes	yes	yes
	P11169	HUMAN	yes	yes	yes	yes	yes	yes	yes	yes	yes	yes	yes	yes	yes	yes	yes	yes	yes	yes	yes	yes	yes	yes	yes	yes	yes	yes	yes	yes	yes	yes	yes	yes	yes	yes	yes	yes	yes	yes	yes	yes
	P11171	HUMAN	yes	yes	yes	no	yes	yes	yes	yes	yes	yes	yes	yes	yes	yes	yes	yes	no	yes	yes	yes	yes	yes	yes	yes	yes	no	yes	yes	yes	yes	yes	yes	yes	yes	yes	yes	yes	yes	yes	yes
	P11172	HUMAN	yes	yes	yes	yes	yes	yes	yes	yes	yes	yes	yes	yes	yes	yes	yes	yes	yes	yes	yes	yes	yes	yes	yes	yes	yes	yes	yes	yes	yes	yes	yes	yes	yes	yes	yes	yes	yes	yes	yes	yes
	P11177	HUMAN	yes	yes	yes	yes	yes	yes	yes	yes	yes	yes	yes	yes	yes	yes	yes	yes	yes	yes	yes	yes	yes	yes	yes	yes	yes	yes	yes	yes	yes	yes	yes	yes	yes	yes	yes	yes	yes	yes	yes	yes
	P11182	HUMAN	yes	yes	yes	yes	yes	yes	yes	yes	yes	yes	yes	yes	yes	yes	yes	yes	yes	yes	yes	yes	yes	yes	yes	yes	yes	yes	yes	yes	yes	yes	yes	yes	yes	yes	yes	yes	yes	yes	yes	yes
	P11216	HUMAN	yes	yes	yes	yes	yes	yes	yes	yes	yes	yes	yes	yes	yes	yes	yes	yes	yes	yes	yes	yes	yes	yes	yes	yes	yes	yes	yes	yes	yes	yes	yes	yes	yes	yes	yes	yes	yes	yes	yes	yes
	P11233	HUMAN	yes	yes	yes	yes	yes	yes	yes	yes	yes	yes	yes	yes	yes	yes	yes	yes	yes	yes	yes	yes	yes	yes	yes	yes	yes	yes	yes	yes	yes	yes	yes	yes	yes	yes	yes	yes	yes	yes	yes	yes
	P11234	HUMAN	yes	yes	yes	yes	yes	yes	yes	yes	yes	yes	yes	yes	yes	yes	yes	yes	yes	yes	yes	yes	yes	yes	yes	yes	yes	yes	yes	yes	yes	yes	yes	yes	yes	yes	yes	yes	yes	yes	yes	yes
	P11274	HUMAN	yes	no	no	no	no	no	no	yes	no	no	no	no	no	no	no	no	no	no	no	yes	yes	yes	no	no	no	no	no	no	no	no	yes	yes	no	yes	yes	yes	no	yes	yes	yes
	P11279	HUMAN	yes	yes	yes	yes	yes	yes	yes	yes	yes	yes	yes	yes	yes	yes	yes	yes	yes	yes	yes	yes	yes	yes	yes	yes	yes	yes	yes	yes	yes	yes	yes	yes	yes	yes	yes	yes	yes	yes	yes	yes
	P11290	ECOLI	no	no	no	no	no	no	no	no	yes	no	no	no	no	no	no	yes	no	no	no	no	no	yes	yes	yes	no	no	no	no	no	no	no	no	no	no	no	no	no	no	no	no
	P11310	HUMAN	yes	yes	yes	yes	yes	yes	yes	yes	yes	yes	yes	yes	yes	yes	yes	yes	yes	yes	yes	yes	yes	yes	yes	yes	yes	yes	yes	yes	yes	yes	yes	yes	yes	yes	yes	yes	yes	yes	yes	yes
	P11349	ECOLI	no	yes	yes	yes	no	no	no	no	no	no	no	yes	no	no	no	no	no	yes	no	yes	no	no	yes	no	no	no	no	yes	no	no	no	no	no	yes	no	yes	no	no	no	yes
	P11353	YEAST	yes	yes	yes	yes	yes	yes	yes	yes	yes	yes	yes	yes	yes	yes	yes	yes	yes	yes	yes	yes	yes	yes	yes	yes	yes	yes	yes	yes	yes	yes	yes	yes	yes	yes	yes	yes	yes	yes	yes	yes
	P11387	HUMAN	yes	yes	yes	yes	yes	yes	yes	yes	yes	yes	yes	yes	yes	yes	yes	yes	yes	yes	yes	yes	yes	yes	yes	yes	yes	yes	yes	yes	yes	yes	yes	yes	yes	yes	yes	yes	yes	yes	yes	yes
	P11388	HUMAN	yes	yes	yes	yes	yes	yes	yes	yes	yes	yes	yes	yes	yes	yes	yes	yes	yes	yes	yes	yes	yes	yes	yes	yes	yes	yes	yes	yes	yes	yes	yes	yes	yes	yes	yes	yes	yes	yes	yes	yes
	P11412	YEAST	yes	yes	yes	yes	yes	yes	yes	yes	yes	yes	yes	yes	yes	yes	yes	yes	yes	yes	yes	yes	yes	yes	yes	yes	yes	yes	yes	yes	yes	yes	yes	yes	yes	yes	yes	yes	yes	yes	yes	yes
	P11413	HUMAN	yes	yes	yes	yes	yes	yes	yes	yes	yes	yes	yes	yes	yes	yes	yes	yes	yes	yes	yes	yes	yes	yes	yes	yes	yes	yes	yes	yes	yes	yes	yes	yes	yes	yes	yes	yes	yes	yes	yes	yes
	P11433	YEAST	no	no	no	no	no	no	no	no	no	no	no	no	no	no	no	no	no	no	yes	yes	no	no	no	no	yes	yes	yes	yes	no	no	no	no	yes	yes	yes	yes	yes	yes	yes	yes
	P11441	HUMAN	yes	yes	yes	yes	yes	yes	yes	yes	yes	yes	yes	yes	yes	yes	yes	yes	yes	yes	yes	yes	yes	yes	yes	yes	yes	yes	yes	yes	yes	yes	yes	yes	yes	yes	yes	yes	yes	yes	yes	yes
	P11484	YEAST	yes	yes	yes	yes	yes	yes	yes	yes	yes	yes	yes	yes	yes	yes	yes	yes	yes	yes	yes	yes	yes	yes	yes	yes	yes	yes	yes	yes	yes	yes	yes	yes	yes	yes	yes	yes	yes	yes	yes	yes
	P11491	YEAST	yes	yes	yes	yes	yes	yes	yes	yes	yes	yes	yes	yes	yes	yes	yes	yes	yes	yes	yes	yes	yes	yes	yes	yes	yes	yes	yes	yes	yes	yes	yes	yes	yes	yes	yes	yes	yes	yes	yes	yes
	P11498	HUMAN	yes	yes	yes	yes	yes	yes	yes	yes	yes	yes	yes	yes	yes	yes	yes	yes	yes	yes	yes	yes	yes	yes	yes	yes	yes	yes	yes	yes	yes	yes	yes	yes	yes	yes	yes	yes	yes	yes	yes	yes
	P11557	ECOLI	no	no	no	no	no	no	no	no	no	no	no	no	no	no	no	no	no	no	no	no	no	no	no	no	no	no	no	no	no	no	no	no	no	no	no	no	no	no	no	no
	P11586	HUMAN	yes	yes	yes	yes	yes	yes	yes	yes	yes	yes	yes	yes	yes	yes	yes	yes	yes	yes	yes	yes	yes	yes	yes	yes	yes	yes	yes	yes	yes	yes	yes	yes	yes	yes	yes	yes	yes	yes	yes	yes
	P11632	YEAST	yes	yes	yes	yes	yes	yes	yes	yes	yes	yes	yes	yes	yes	yes	yes	yes	yes	yes	yes	yes	yes	yes	yes	yes	yes	yes	yes	yes	yes	yes	yes	yes	yes	yes	yes	yes	yes	yes	yes	yes
	P11633	YEAST	yes	yes	yes	yes	yes	yes	yes	yes	yes	yes	yes	yes	yes	yes	yes	yes	yes	yes	yes	yes	yes	yes	yes	yes	yes	yes	yes	yes	yes	yes	yes	yes	yes	yes	yes	yes	yes	yes	yes	yes
	P11655	YEAST	no	no	no	no	no	no	no	no	no	no	no	no	no	no	no	no	no	no	no	no	no	no	no	no	no	no	no	no	no	no	no	no	no	no	no	no	no	no	no	no
	P11717	HUMAN	yes	yes	yes	yes	yes	yes	yes	yes	yes	yes	yes	yes	yes	yes	yes	yes	yes	yes	yes	yes	yes	yes	yes	yes	yes	yes	yes	yes	yes	yes	yes	yes	yes	yes	yes	yes	yes	yes	yes	yes
	P11745	YEAST	yes	yes	yes	yes	yes	yes	yes	yes	yes	yes	yes	yes	yes	yes	yes	yes	yes	yes	yes	yes	yes	yes	yes	yes	yes	yes	yes	yes	yes	yes	yes	yes	yes	yes	yes	yes	yes	yes	yes	yes
	P11746	YEAST	no	no	yes	no	no	no	no	yes	no	no	no	no	yes	yes	no	yes	no	no	yes	no	no	no	no	no	no	no	no	yes	no	no	no	no	yes	no	yes	yes	yes	yes	yes	yes
	P11766	HUMAN	yes	yes	yes	yes	yes	yes	yes	yes	yes	yes	yes	yes	yes	yes	yes	yes	yes	yes	yes	yes	yes	yes	yes	yes	yes	yes	yes	yes	yes	yes	yes	yes	yes	yes	yes	yes	yes	yes	yes	yes
	P11792	YEAST	no	no	no	no	no	no	no	yes	no	no	no	no	no	no	no	no	no	yes	no	no	no	no	no	no	no	no	no	no	no	no	no	no	yes	no	no	no	yes	no	no	no
	P11802	HUMAN	yes	yes	no	yes	yes	yes	yes	no	yes	yes	yes	yes	yes	yes	yes	yes	yes	yes	yes	yes	yes	yes	yes	yes	yes	yes	yes	yes	yes	yes	yes	yes	yes	yes	yes	yes	yes	yes	yes	yes
	P11875	ECOLI	no	no	no	no	no	yes	yes	yes	no	no	no	no	no	no	no	no	no	no	yes	yes	no	no	yes	no	no	no	no	no	yes	no	no	no	no	no	no	no	no	no	no	no
	P11908	HUMAN	yes	yes	yes	yes	yes	yes	yes	yes	yes	yes	yes	yes	yes	yes	yes	yes	yes	yes	yes	yes	yes	yes	yes	yes	yes	yes	yes	yes	yes	yes	yes	yes	yes	yes	yes	yes	yes	yes	yes	yes
	P11914	YEAST	no	no	no	no	no	no	no	no	no	no	no	no	no	no	no	no	no	no	no	no	no	no	no	no	no	no	yes	no	no	yes	no	no	no	no	yes	no	yes	yes	no	no
	P11938	YEAST	yes	yes	yes	yes	yes	yes	yes	yes	yes	yes	yes	yes	yes	yes	yes	yes	yes	yes	yes	yes	yes	yes	yes	yes	yes	yes	yes	yes	yes	yes	yes	yes	yes	yes	yes	yes	yes	yes	yes	yes
	P11940	HUMAN	yes	yes	yes	yes	yes	yes	yes	yes	yes	yes	yes	yes	yes	yes	yes	yes	yes	yes	yes	yes	yes	yes	yes	yes	yes	yes	yes	yes	yes	yes	yes	yes	yes	yes	yes	yes	yes	yes	yes	yes
	P11978	YEAST	no	no	no	no	no	no	no	no	no	no	no	no	no	no	no	no	no	no	no	no	no	no	no	no	no	no	no	no	no	no	no	no	no	no	no	no	no	no	no	no
	P12004	HUMAN	yes	yes	yes	yes	yes	yes	yes	yes	yes	yes	yes	yes	yes	yes	yes	yes	yes	yes	yes	yes	yes	yes	yes	yes	yes	yes	yes	yes	yes	yes	yes	yes	yes	yes	yes	yes	yes	yes	yes	yes
	P12008	ECOLI	no	no	no	no	no	no	no	no	no	no	no	no	no	no	no	no	no	no	no	no	no	no	no	no	no	no	no	no	no	no	no	no	no	no	no	no	no	no	no	no
	P12081	HUMAN	yes	yes	yes	yes	yes	yes	yes	yes	yes	yes	yes	yes	yes	yes	yes	yes	yes	yes	yes	yes	yes	yes	yes	yes	yes	yes	yes	yes	yes	yes	yes	yes	yes	yes	yes	yes	yes	yes	yes	yes
	P12235	HUMAN	yes	yes	yes	yes	yes	yes	yes	yes	yes	yes	yes	yes	yes	yes	yes	yes	yes	yes	yes	yes	yes	yes	yes	yes	yes	yes	yes	yes	yes	yes	yes	yes	yes	yes	yes	yes	yes	yes	yes	yes
	P12236	HUMAN	yes	yes	yes	yes	yes	yes	yes	yes	yes	yes	yes	yes	yes	yes	yes	yes	yes	yes	yes	yes	yes	yes	yes	yes	yes	yes	yes	yes	yes	yes	yes	yes	yes	yes	yes	yes	yes	yes	yes	yes
	P12259	HUMAN	yes	yes	yes	yes	yes	yes	yes	yes	yes	yes	yes	yes	yes	yes	yes	yes	yes	yes	yes	yes	no	yes	no	yes	yes	yes	yes	yes	yes	yes	yes	yes	yes	yes	yes	yes	yes	yes	yes	yes
	P12268	HUMAN	yes	yes	yes	yes	yes	yes	yes	yes	yes	yes	yes	yes	yes	yes	yes	yes	yes	yes	yes	yes	yes	yes	yes	yes	yes	yes	yes	yes	yes	yes	yes	yes	yes	yes	yes	yes	yes	yes	yes	yes
	P12270	HUMAN	yes	yes	yes	yes	yes	yes	yes	yes	yes	yes	yes	yes	yes	yes	yes	yes	yes	yes	yes	yes	yes	yes	yes	yes	yes	yes	yes	yes	yes	yes	yes	yes	yes	yes	yes	yes	yes	yes	yes	yes
	P12277	HUMAN	yes	yes	yes	yes	yes	yes	yes	yes	yes	yes	yes	yes	yes	yes	yes	yes	yes	yes	yes	yes	yes	yes	yes	yes	yes	yes	yes	yes	yes	yes	yes	yes	yes	yes	yes	yes	yes	yes	yes	yes
	P12281	ECOLI	no	no	no	no	no	no	no	no	no	no	no	no	no	no	no	no	no	no	no	no	no	no	no	no	no	no	no	no	no	no	no	no	no	no	no	no	no	no	no	no
	P12383	YEAST	no	no	no	no	no	no	no	yes	yes	no	no	no	yes	no	no	no	no	no	yes	yes	no	no	no	no	no	yes	yes	yes	no	no	no	no	yes	yes	yes	no	yes	yes	yes	yes
	P12385	YEAST	yes	yes	yes	yes	yes	yes	yes	yes	yes	yes	yes	yes	yes	yes	yes	yes	yes	yes	yes	yes	yes	yes	yes	yes	yes	yes	yes	yes	yes	yes	yes	yes	yes	yes	yes	yes	yes	yes	yes	yes
	P12429	HUMAN	yes	yes	yes	yes	yes	yes	yes	yes	yes	yes	yes	yes	yes	yes	yes	yes	yes	yes	yes	yes	yes	yes	yes	yes	yes	yes	yes	yes	yes	yes	yes	yes	yes	yes	yes	yes	yes	yes	yes	yes
	P12532	HUMAN	yes	yes	yes	yes	yes	yes	yes	yes	yes	yes	yes	yes	yes	yes	yes	yes	yes	yes	yes	yes	no	no	no	no	yes	yes	yes	yes	yes	yes	yes	yes	yes	yes	yes	yes	yes	yes	yes	yes
	P12611	YEAST	yes	no	yes	yes	yes	yes	yes	yes	yes	yes	yes	yes	yes	yes	yes	yes	yes	yes	yes	yes	no	no	no	no	yes	yes	yes	yes	yes	yes	yes	no	yes	yes	yes	yes	yes	yes	yes	yes
	P12612	YEAST	yes	yes	yes	yes	yes	yes	yes	yes	yes	yes	yes	yes	yes	yes	yes	yes	yes	yes	yes	yes	yes	yes	yes	yes	yes	yes	yes	yes	yes	yes	yes	yes	yes	yes	yes	yes	yes	yes	yes	yes
	P12683	YEAST	yes	yes	no	yes	yes	yes	yes	yes	yes	yes	yes	yes	yes	yes	yes	yes	yes	yes	yes	yes	yes	yes	yes	yes	no	yes	yes	yes	yes	yes	yes	yes	yes	yes	yes	yes	yes	yes	yes	yes
	P12684	YEAST	no	yes	yes	yes	yes	yes	yes	yes	yes	yes	yes	yes	yes	yes	yes	yes	yes	yes	yes	yes	no	no	no	no	yes	yes	yes	yes	no	no	no	yes	yes	no	yes	no	yes	yes	yes	yes
	P12688	YEAST	yes	yes	yes	yes	yes	yes	yes	yes	yes	yes	yes	yes	yes	yes	yes	yes	yes	yes	yes	yes	yes	yes	yes	yes	yes	yes	yes	yes	yes	yes	yes	yes	yes	yes	yes	yes	yes	yes	yes	yes
	P12694	HUMAN	yes	yes	yes	yes	yes	yes	yes	yes	yes	yes	yes	yes	yes	yes	yes	yes	yes	yes	yes	yes	yes	yes	yes	yes	yes	yes	yes	yes	yes	yes	yes	yes	yes	yes	yes	yes	yes	yes	yes	yes
	P12695	YEAST	yes	yes	yes	yes	yes	yes	yes	yes	yes	yes	yes	yes	yes	yes	yes	yes	yes	yes	yes	yes	yes	yes	yes	yes	yes	yes	yes	yes	yes	yes	yes	yes	yes	yes	yes	yes	yes	yes	yes	yes
	P12709	YEAST	yes	yes	yes	yes	yes	yes	yes	yes	yes	yes	yes	yes	yes	yes	yes	yes	yes	yes	yes	yes	yes	yes	yes	yes	yes	yes	yes	yes	yes	yes	yes	yes	yes	yes	yes	yes	yes	yes	yes	yes
	P12753	YEAST	no	no	no	no	no	no	no	no	no	no	no	no	no	no	no	no	no	no	no	no	no	no	no	no	no	no	no	no	no	no	no	no	no	no	no	no	no	no	no	no
	P12754	YEAST	yes	yes	yes	yes	no	no	no	yes	yes	yes	yes	yes	yes	yes	yes	yes	yes	yes	yes	yes	yes	yes	yes	yes	yes	yes	yes	yes	no	yes	yes	yes	yes	yes	yes	yes	yes	yes	yes	yes
	P12758	ECOLI	yes	yes	yes	yes	yes	yes	yes	yes	yes	yes	yes	yes	yes	yes	yes	yes	yes	yes	yes	yes	no	yes	yes	yes	no	yes	no	yes	yes	yes	yes	yes	yes	yes	yes	yes	yes	yes	yes	yes
	P12814	HUMAN	yes	yes	yes	yes	yes	yes	yes	yes	yes	yes	yes	yes	yes	yes	yes	yes	yes	yes	yes	yes	yes	yes	yes	yes	yes	yes	yes	yes	yes	yes	yes	yes	yes	yes	yes	yes	yes	yes	yes	yes
	P12868	YEAST	no	no	no	no	no	yes	yes	yes	yes	no	no	no	no	no	no	no	no	no	no	yes	no	yes	no	no	no	no	no	no	no	no	no	no	yes	no	no	yes	yes	yes	no	no
	P12887	YEAST	no	no	no	no	no	no	no	no	no	no	no	no	no	no	no	no	no	no	no	no	no	no	no	no	no	no	no	no	no	no	no	no	no	no	no	no	no	no	no	no
	P12904	YEAST	yes	yes	yes	yes	yes	yes	yes	yes	yes	yes	yes	yes	yes	yes	yes	yes	yes	yes	yes	yes	yes	yes	yes	yes	yes	yes	yes	yes	yes	yes	yes	yes	yes	yes	yes	yes	yes	yes	yes	yes
	P12945	YEAST	yes	yes	yes	yes	yes	yes	yes	yes	yes	yes	yes	yes	yes	yes	yes	yes	yes	yes	yes	yes	yes	yes	yes	yes	yes	yes	yes	yes	yes	yes	yes	yes	yes	yes	yes	yes	yes	yes	yes	yes
	P12955	HUMAN	yes	yes	yes	yes	yes	yes	yes	yes	yes	yes	yes	yes	yes	yes	yes	yes	yes	yes	yes	yes	yes	yes	yes	yes	yes	yes	yes	yes	yes	yes	yes	yes	yes	yes	yes	yes	yes	yes	yes	yes
	P12956	HUMAN	yes	yes	yes	yes	yes	yes	yes	yes	yes	yes	yes	yes	yes	yes	yes	yes	yes	yes	yes	yes	yes	yes	yes	yes	yes	yes	yes	yes	yes	yes	yes	yes	yes	yes	yes	yes	yes	yes	yes	yes
	P12962	YEAST	yes	yes	yes	yes	yes	yes	yes	yes	yes	yes	yes	yes	yes	yes	yes	yes	yes	yes	yes	yes	yes	yes	yes	yes	yes	yes	yes	yes	yes	yes	yes	yes	yes	yes	yes	yes	yes	yes	yes	yes
	P12994	ECOLI	no	no	no	no	no	no	no	no	no	no	no	no	no	no	no	no	no	no	no	no	no	no	no	no	no	no	no	no	no	no	no	no	no	no	no	no	no	no	no	no
	P13010	HUMAN	yes	yes	yes	yes	yes	yes	yes	yes	yes	yes	yes	yes	yes	yes	yes	yes	yes	yes	yes	yes	yes	yes	yes	yes	yes	yes	yes	yes	yes	yes	yes	yes	yes	yes	yes	yes	yes	yes	yes	yes
	P13024	ECOLI	no	no	no	no	no	no	no	no	no	no	no	no	no	no	no	no	no	no	no	no	no	no	no	no	no	no	no	no	no	no	no	no	no	no	no	no	no	no	no	yes
	P13029	ECOLI	yes	yes	yes	yes	yes	yes	yes	yes	yes	yes	yes	yes	yes	yes	yes	yes	yes	yes	yes	yes	yes	yes	yes	yes	yes	yes	yes	yes	yes	yes	yes	yes	yes	yes	yes	yes	yes	yes	yes	yes
	P13033	ECOLI	yes	yes	yes	yes	yes	yes	yes	yes	yes	yes	yes	yes	yes	yes	yes	yes	yes	yes	yes	yes	yes	yes	yes	yes	yes	yes	yes	yes	yes	yes	yes	no	yes	yes	yes	yes	yes	yes	yes	yes
	P13035	ECOLI	yes	yes	yes	yes	yes	yes	yes	yes	yes	yes	yes	yes	yes	yes	yes	yes	yes	yes	yes	yes	yes	yes	yes	yes	no	no	no	yes	yes	yes	yes	yes	yes	yes	yes	yes	yes	yes	yes	yes
	P13051	HUMAN	yes	yes	yes	yes	no	no	no	yes	yes	yes	no	no	no	yes	no	yes	yes	yes	no	yes	yes	yes	yes	yes	yes	yes	yes	yes	no	no	no	no	yes	yes	yes	yes	yes	yes	yes	yes
	P13073	HUMAN	yes	yes	yes	yes	yes	yes	yes	yes	yes	yes	yes	yes	yes	yes	yes	yes	yes	yes	yes	yes	yes	yes	yes	yes	yes	yes	yes	yes	yes	yes	yes	yes	yes	yes	yes	yes	yes	yes	yes	yes
	P13099	YEAST	no	no	no	no	no	no	no	no	no	no	no	no	no	no	no	no	no	no	no	no	no	no	no	no	no	no	no	no	no	no	no	no	no	no	no	no	no	no	no	no
	P13134	YEAST	no	no	no	no	no	no	no	no	no	no	no	no	no	no	no	no	no	no	no	yes	no	no	no	no	no	no	no	no	no	no	no	no	no	no	no	no	no	no	no	no
	P13185	YEAST	no	no	no	no	yes	yes	yes	yes	yes	yes	yes	no	yes	no	no	yes	no	yes	yes	yes	no	yes	yes	yes	no	yes	yes	yes	no	yes	no	no	no	yes	yes	no	yes	yes	yes	yes
	P13186	YEAST	yes	yes	no	no	no	no	no	yes	no	no	no	no	no	yes	no	yes	yes	no	no	yes	yes	yes	yes	no	yes	yes	yes	yes	yes	no	no	yes	yes	yes	yes	yes	yes	yes	yes	yes
	P13188	YEAST	yes	yes	yes	yes	yes	yes	yes	yes	yes	yes	yes	yes	yes	yes	yes	yes	yes	yes	yes	yes	yes	yes	yes	yes	yes	yes	yes	yes	yes	yes	yes	yes	yes	yes	yes	yes	yes	yes	yes	yes
	P13259	YEAST	no	no	no	no	yes	yes	yes	no	yes	yes	yes	yes	yes	yes	yes	no	yes	yes	yes	yes	no	no	no	no	yes	yes	yes	yes	no	no	no	no	yes	yes	yes	yes	yes	yes	yes	yes
	P13298	YEAST	yes	yes	yes	yes	yes	yes	yes	yes	yes	yes	yes	yes	yes	yes	yes	yes	yes	yes	yes	yes	yes	yes	yes	yes	yes	yes	yes	yes	yes	yes	yes	yes	yes	yes	yes	yes	yes	yes	yes	yes
	P13382	YEAST	no	no	no	no	yes	yes	yes	no	no	no	no	yes	no	no	no	no	yes	yes	no	yes	yes	yes	yes	yes	yes	yes	yes	yes	no	no	no	no	yes	no	no	no	yes	yes	no	no
	P13393	YEAST	no	no	no	no	no	no	no	no	no	no	yes	no	no	no	no	no	no	no	yes	no	no	no	no	no	no	no	no	yes	no	no	no	no	no	no	no	no	yes	no	no	no
	P13433	YEAST	no	no	no	no	no	no	no	no	no	no	no	no	no	no	no	no	no	no	no	no	no	no	no	no	no	no	no	no	no	no	no	no	no	no	no	no	no	no	no	no
	P13445	ECOLI	no	no	no	no	no	no	no	no	yes	yes	yes	yes	no	yes	yes	no	no	no	no	no	yes	yes	yes	yes	no	no	no	no	no	no	no	no	no	no	no	no	yes	no	no	no
	P13473	HUMAN	yes	yes	yes	yes	yes	yes	yes	yes	yes	yes	yes	yes	yes	yes	yes	yes	yes	yes	yes	yes	yes	yes	yes	yes	yes	yes	yes	yes	yes	yes	yes	yes	yes	yes	yes	yes	yes	yes	yes	yes
	P13482	ECOLI	no	no	no	yes	yes	no	no	no	yes	no	no	no	no	no	no	no	no	no	yes	yes	no	no	yes	no	no	no	no	no	no	no	no	no	no	no	yes	no	yes	no	no	no
	P13489	HUMAN	yes	yes	yes	yes	yes	yes	yes	yes	yes	yes	yes	yes	yes	yes	yes	yes	yes	yes	yes	yes	yes	yes	yes	yes	yes	yes	yes	yes	yes	yes	yes	yes	yes	yes	yes	yes	yes	yes	yes	yes
	P13517	YEAST	yes	yes	yes	yes	yes	yes	yes	yes	yes	yes	yes	yes	yes	yes	yes	yes	yes	yes	yes	yes	yes	yes	yes	yes	yes	yes	yes	yes	yes	yes	yes	yes	yes	yes	yes	yes	yes	yes	yes	yes
	P13518	ECOLI	no	no	no	no	no	yes	yes	yes	no	no	no	no	no	no	no	yes	no	no	yes	yes	yes	no	no	yes	no	no	no	no	no	no	no	no	no	yes	no	yes	no	no	yes	no
	P13586	YEAST	yes	yes	yes	yes	yes	yes	yes	yes	yes	yes	yes	yes	yes	yes	yes	yes	yes	yes	yes	yes	yes	yes	yes	yes	yes	yes	yes	yes	yes	yes	yes	yes	yes	yes	yes	yes	yes	yes	yes	yes
	P13587;Q01896;Q12691	YEAST	no	no	no	no	no	no	no	no	no	no	no	no	no	no	no	no	no	no	no	yes	no	no	no	no	no	no	no	no	no	no	no	no	no	no	no	no	yes	no	no	no
	P13637	HUMAN	yes	yes	yes	yes	yes	yes	yes	yes	yes	yes	yes	yes	yes	yes	yes	yes	yes	yes	yes	yes	yes	yes	yes	yes	yes	yes	yes	yes	yes	yes	yes	yes	yes	yes	yes	yes	yes	yes	yes	yes
	P13639	HUMAN	yes	yes	yes	yes	yes	yes	yes	yes	yes	yes	yes	yes	yes	yes	yes	yes	yes	yes	yes	yes	yes	yes	yes	yes	yes	yes	yes	yes	yes	yes	yes	yes	yes	yes	yes	yes	yes	yes	yes	yes
	P13645	HUMAN	yes	yes	yes	yes	yes	yes	yes	yes	yes	yes	yes	yes	yes	yes	yes	yes	yes	yes	yes	yes	yes	yes	yes	yes	yes	yes	yes	yes	yes	yes	yes	yes	yes	yes	yes	yes	yes	yes	yes	yes
	P13647	HUMAN	no	no	no	no	no	no	no	no	no	no	no	no	no	no	no	no	no	no	no	no	no	no	no	no	no	no	no	no	no	no	no	no	no	no	no	no	no	no	no	no
	P13663	YEAST	yes	yes	yes	yes	yes	yes	yes	yes	yes	yes	yes	yes	yes	yes	yes	yes	yes	yes	yes	yes	yes	yes	yes	yes	yes	yes	yes	yes	yes	yes	yes	yes	yes	yes	yes	yes	yes	yes	yes	yes
	P13667	HUMAN	yes	yes	yes	yes	yes	yes	yes	yes	yes	yes	yes	yes	yes	yes	yes	yes	yes	yes	yes	yes	yes	yes	yes	yes	yes	yes	yes	yes	yes	yes	yes	yes	yes	yes	yes	yes	yes	yes	yes	yes
	P13674	HUMAN	yes	yes	yes	yes	yes	yes	yes	yes	yes	yes	yes	yes	yes	yes	yes	yes	yes	yes	yes	yes	yes	yes	yes	yes	yes	yes	yes	yes	yes	yes	yes	yes	yes	yes	yes	yes	yes	yes	yes	yes
	P13693	HUMAN	yes	yes	yes	yes	yes	yes	yes	yes	yes	yes	yes	yes	yes	yes	yes	yes	yes	yes	yes	yes	yes	yes	yes	yes	yes	yes	yes	yes	yes	yes	yes	yes	yes	yes	yes	yes	yes	yes	yes	yes
	P13712	YEAST	no	no	no	no	no	no	no	yes	no	no	no	no	no	no	no	no	no	no	no	no	no	no	no	no	no	no	no	no	no	no	no	no	no	no	no	no	no	no	no	no
	P13716	HUMAN	yes	yes	yes	no	yes	yes	yes	yes	yes	yes	no	yes	no	no	yes	no	yes	yes	yes	yes	no	no	yes	yes	yes	yes	yes	yes	yes	yes	no	no	yes	yes	yes	yes	yes	yes	yes	no
	P13797	HUMAN	yes	yes	yes	yes	yes	yes	yes	yes	yes	yes	yes	yes	yes	yes	yes	yes	yes	yes	yes	yes	yes	yes	yes	yes	yes	yes	yes	yes	yes	yes	yes	yes	yes	yes	yes	yes	yes	yes	yes	yes
	P13798	HUMAN	yes	yes	yes	yes	yes	yes	yes	yes	yes	yes	yes	yes	yes	yes	yes	yes	yes	yes	yes	yes	yes	yes	yes	yes	yes	yes	yes	yes	yes	yes	yes	yes	yes	yes	yes	yes	yes	yes	yes	yes
	P13804	HUMAN	yes	yes	yes	yes	yes	yes	yes	yes	yes	yes	yes	yes	yes	yes	yes	yes	yes	yes	yes	yes	yes	yes	yes	yes	yes	yes	yes	yes	yes	yes	yes	yes	yes	yes	yes	yes	yes	yes	yes	yes
	P13807	HUMAN	yes	yes	yes	yes	yes	yes	yes	yes	yes	yes	yes	yes	yes	yes	yes	yes	yes	yes	yes	yes	yes	yes	yes	yes	yes	yes	yes	yes	yes	yes	yes	yes	yes	yes	yes	yes	yes	yes	yes	yes
	P13856	YEAST	no	no	no	no	no	no	no	no	yes	no	no	no	yes	no	no	no	no	yes	no	no	no	no	no	no	yes	yes	yes	yes	no	no	yes	no	yes	yes	yes	no	no	yes	no	no
	P13857	ECOLI	no	no	no	no	no	no	no	no	no	no	no	no	no	no	no	no	no	no	no	no	no	no	no	no	no	no	no	no	no	no	no	no	no	no	no	no	no	yes	no	no
	P13861	HUMAN	yes	yes	yes	yes	yes	yes	yes	yes	yes	yes	yes	yes	yes	yes	yes	yes	yes	yes	yes	yes	yes	yes	yes	yes	yes	yes	yes	yes	yes	yes	yes	yes	yes	yes	yes	yes	yes	yes	yes	yes
	P13928;Q5VT79	HUMAN	yes	yes	yes	no	yes	yes	yes	yes	yes	yes	yes	yes	yes	yes	yes	yes	yes	yes	yes	yes	yes	yes	yes	yes	yes	yes	yes	yes	yes	yes	yes	no	yes	yes	yes	yes	yes	yes	yes	yes
	P13929	HUMAN	yes	yes	yes	yes	yes	yes	yes	yes	yes	yes	yes	yes	yes	yes	yes	yes	yes	yes	yes	yes	yes	yes	yes	yes	yes	yes	yes	yes	yes	yes	yes	yes	yes	yes	yes	yes	yes	yes	yes	yes
	P13984	HUMAN	yes	yes	yes	yes	yes	yes	yes	yes	yes	yes	yes	yes	yes	yes	yes	yes	yes	yes	yes	yes	yes	yes	yes	yes	yes	yes	yes	yes	yes	yes	yes	yes	yes	yes	yes	yes	yes	yes	yes	yes
	P13987	HUMAN	yes	yes	yes	yes	yes	yes	yes	yes	yes	yes	yes	yes	yes	yes	yes	yes	yes	yes	yes	yes	yes	yes	yes	yes	yes	yes	yes	yes	yes	yes	yes	yes	yes	yes	yes	yes	yes	yes	yes	yes
	P13995	HUMAN	yes	yes	yes	yes	yes	yes	yes	yes	yes	yes	yes	yes	yes	yes	yes	yes	yes	yes	yes	yes	yes	yes	yes	yes	yes	yes	yes	yes	yes	yes	yes	yes	yes	yes	yes	yes	yes	yes	yes	yes
	P14020	YEAST	yes	yes	yes	yes	yes	yes	yes	yes	yes	yes	yes	yes	yes	yes	yes	yes	yes	yes	yes	yes	yes	yes	yes	yes	yes	yes	yes	yes	yes	yes	yes	yes	yes	yes	yes	yes	yes	yes	yes	yes
	P14065	YEAST	yes	yes	yes	yes	yes	yes	yes	yes	yes	yes	yes	yes	yes	yes	yes	yes	yes	yes	yes	yes	yes	yes	yes	yes	yes	yes	yes	yes	yes	yes	yes	yes	yes	yes	yes	yes	yes	yes	yes	yes
	P14081	ECOLI	no	no	yes	yes	no	no	no	no	yes	no	yes	yes	no	yes	no	no	no	no	no	no	no	no	no	no	no	no	no	yes	no	yes	no	no	no	no	yes	no	no	no	yes	no
	P14120	YEAST	yes	yes	yes	yes	yes	yes	yes	yes	yes	yes	yes	yes	yes	yes	yes	yes	yes	yes	yes	yes	yes	yes	yes	yes	yes	yes	yes	yes	yes	yes	yes	yes	yes	yes	yes	yes	yes	yes	yes	yes
	P14126	YEAST	yes	yes	yes	yes	yes	yes	yes	yes	yes	yes	yes	yes	yes	yes	yes	yes	yes	yes	yes	yes	yes	yes	yes	yes	yes	yes	yes	yes	yes	yes	yes	yes	yes	yes	yes	yes	yes	yes	yes	yes
	P14164	YEAST	yes	yes	yes	no	yes	yes	yes	yes	yes	yes	yes	yes	yes	no	no	yes	yes	yes	yes	yes	yes	yes	yes	yes	yes	yes	yes	yes	yes	yes	yes	yes	yes	yes	yes	yes	yes	yes	yes	yes
	P14174	HUMAN	yes	yes	yes	yes	yes	yes	yes	yes	yes	yes	yes	yes	yes	yes	yes	yes	yes	yes	yes	yes	yes	yes	yes	yes	yes	yes	yes	yes	yes	yes	yes	yes	yes	yes	yes	yes	yes	yes	yes	yes
	P14209	HUMAN	yes	yes	yes	yes	yes	yes	yes	yes	yes	yes	yes	yes	yes	yes	yes	yes	yes	yes	yes	yes	yes	yes	yes	yes	yes	yes	yes	yes	yes	yes	yes	yes	yes	yes	yes	yes	yes	yes	yes	yes
	P14306	YEAST	yes	yes	yes	yes	yes	yes	yes	yes	yes	yes	yes	yes	yes	yes	yes	yes	yes	yes	yes	yes	yes	yes	yes	yes	yes	yes	yes	yes	yes	yes	yes	yes	yes	yes	yes	yes	yes	yes	yes	yes
	P14314	HUMAN	yes	yes	yes	yes	yes	yes	yes	yes	yes	yes	yes	yes	yes	yes	yes	yes	yes	yes	yes	yes	yes	yes	yes	yes	yes	yes	yes	yes	yes	yes	yes	yes	yes	yes	yes	yes	yes	yes	yes	yes
	P14324	HUMAN	yes	yes	yes	yes	yes	yes	yes	yes	yes	yes	yes	yes	yes	yes	yes	yes	yes	yes	yes	yes	yes	yes	yes	yes	yes	yes	yes	yes	yes	yes	yes	yes	yes	yes	yes	yes	yes	yes	yes	yes
	P14359	YEAST	yes	yes	yes	no	yes	yes	yes	yes	no	no	yes	no	yes	no	no	no	yes	yes	yes	yes	no	no	yes	no	yes	yes	yes	yes	yes	no	yes	no	yes	yes	yes	yes	yes	yes	yes	yes
	P14373	HUMAN	yes	yes	yes	yes	yes	yes	yes	yes	yes	yes	yes	yes	yes	yes	yes	yes	yes	yes	yes	yes	yes	yes	yes	yes	yes	yes	yes	yes	yes	yes	yes	yes	yes	yes	yes	yes	yes	yes	yes	yes
	P14406	HUMAN	yes	yes	yes	yes	yes	yes	yes	yes	yes	yes	yes	yes	yes	yes	yes	yes	yes	yes	yes	yes	yes	yes	yes	yes	yes	yes	yes	yes	yes	yes	yes	yes	yes	yes	yes	yes	yes	yes	yes	yes
	P14540	YEAST	yes	yes	yes	yes	yes	yes	yes	yes	yes	yes	yes	yes	yes	yes	yes	yes	yes	yes	yes	yes	yes	yes	yes	yes	yes	yes	yes	yes	yes	yes	yes	yes	yes	yes	yes	yes	yes	yes	yes	yes
	P14550	HUMAN	yes	yes	yes	yes	yes	yes	yes	yes	yes	yes	yes	yes	yes	yes	yes	yes	yes	yes	yes	yes	yes	yes	yes	yes	yes	yes	yes	yes	yes	yes	yes	yes	yes	yes	yes	yes	yes	yes	yes	yes
	P14618	HUMAN	yes	yes	yes	yes	yes	yes	yes	yes	yes	yes	yes	yes	yes	yes	yes	yes	yes	yes	yes	yes	yes	yes	yes	yes	yes	yes	yes	yes	yes	yes	yes	yes	yes	yes	yes	yes	yes	yes	yes	yes
	P14621	HUMAN	no	no	no	no	no	no	no	no	yes	no	yes	yes	no	no	yes	no	yes	yes	yes	no	no	no	no	no	no	no	no	no	yes	yes	no	no	yes	no	no	no	yes	no	no	yes
	P14625	HUMAN	yes	yes	yes	yes	yes	yes	yes	yes	yes	yes	yes	yes	yes	yes	yes	yes	yes	yes	yes	yes	yes	yes	yes	yes	yes	yes	yes	yes	yes	yes	yes	yes	yes	yes	yes	yes	yes	yes	yes	yes
	P14635	HUMAN	yes	yes	no	yes	yes	no	no	no	no	yes	yes	no	yes	yes	yes	yes	no	no	no	yes	yes	yes	no	yes	no	yes	yes	yes	yes	no	yes	no	yes	yes	yes	yes	no	no	no	no
	P14649	HUMAN	yes	yes	yes	yes	yes	yes	yes	yes	yes	yes	yes	yes	yes	yes	yes	yes	yes	yes	yes	yes	yes	yes	yes	yes	yes	yes	yes	yes	yes	yes	yes	yes	yes	yes	yes	yes	yes	yes	yes	yes
	P14678	HUMAN	yes	yes	yes	yes	yes	yes	yes	yes	yes	yes	yes	yes	yes	yes	yes	yes	yes	yes	yes	yes	yes	yes	yes	yes	yes	yes	yes	yes	yes	yes	yes	yes	yes	yes	yes	yes	yes	yes	yes	yes
	P14680	YEAST	no	no	no	no	yes	no	no	no	no	no	no	no	no	no	no	no	no	no	no	no	no	no	no	no	no	no	no	no	no	no	no	no	no	no	no	no	no	no	no	no
	P14682	YEAST	no	no	no	no	no	no	no	no	no	no	no	no	no	no	yes	no	no	yes	no	no	no	no	no	no	no	yes	yes	yes	no	no	no	no	no	no	yes	no	yes	yes	yes	no
	P14693	YEAST	no	no	no	no	yes	no	no	no	no	yes	no	yes	no	no	no	no	yes	no	no	no	no	no	no	no	yes	yes	yes	no	no	no	yes	no	yes	yes	yes	no	yes	yes	no	no
	P14735	HUMAN	yes	yes	yes	yes	yes	yes	yes	yes	yes	yes	yes	yes	yes	yes	yes	yes	yes	yes	yes	yes	yes	yes	yes	yes	yes	yes	yes	yes	yes	yes	yes	yes	yes	yes	yes	yes	yes	yes	yes	yes
	P14737	YEAST	no	no	no	no	no	no	no	no	no	no	no	no	no	no	no	no	no	no	no	no	no	no	no	no	no	no	no	no	no	no	no	no	no	no	no	no	no	no	no	no
	P14741	YEAST	no	no	no	no	yes	no	no	yes	no	no	no	no	no	no	no	no	no	yes	no	no	no	no	no	no	no	yes	yes	yes	no	no	no	no	yes	yes	no	no	yes	yes	yes	no
	P14742	YEAST	yes	yes	yes	yes	yes	yes	yes	yes	yes	yes	yes	yes	yes	yes	yes	yes	yes	yes	yes	yes	yes	yes	yes	yes	yes	yes	yes	yes	yes	yes	yes	yes	yes	yes	yes	yes	yes	yes	yes	yes
	P14743	YEAST	yes	yes	yes	yes	yes	yes	yes	yes	yes	yes	yes	yes	yes	yes	yes	yes	yes	yes	yes	yes	yes	yes	yes	yes	yes	yes	yes	yes	yes	yes	yes	yes	yes	yes	yes	yes	yes	yes	yes	yes
	P14747	YEAST	yes	yes	yes	yes	yes	yes	yes	yes	yes	yes	yes	yes	yes	yes	yes	yes	yes	yes	yes	yes	yes	yes	yes	yes	yes	yes	yes	yes	yes	yes	yes	yes	yes	yes	yes	yes	yes	yes	yes	yes
	P14772	YEAST	no	no	no	no	no	no	no	no	no	no	no	no	no	no	no	no	no	no	no	no	no	no	no	no	no	no	no	no	no	no	no	no	no	no	no	no	no	no	no	no
	P14832	YEAST	yes	yes	yes	yes	yes	yes	yes	yes	yes	yes	yes	yes	yes	yes	yes	yes	yes	yes	yes	yes	yes	yes	yes	yes	yes	yes	yes	yes	yes	yes	yes	yes	yes	yes	yes	yes	yes	yes	yes	yes
	P14843	YEAST	yes	yes	yes	yes	yes	yes	yes	yes	yes	yes	yes	yes	yes	yes	yes	yes	yes	yes	yes	yes	yes	yes	yes	yes	yes	yes	yes	yes	yes	yes	yes	yes	yes	yes	yes	yes	yes	yes	yes	yes
	P14854	HUMAN	yes	yes	yes	yes	yes	yes	yes	yes	yes	yes	yes	yes	yes	yes	yes	yes	yes	yes	yes	yes	yes	yes	yes	yes	yes	yes	yes	yes	yes	yes	yes	yes	yes	yes	yes	yes	yes	yes	yes	yes
	P14859	HUMAN	yes	yes	yes	yes	yes	yes	yes	yes	yes	yes	yes	yes	yes	yes	yes	yes	yes	yes	yes	yes	yes	yes	yes	yes	yes	yes	yes	yes	yes	yes	yes	yes	yes	yes	yes	yes	yes	yes	yes	yes
	P14866	HUMAN	yes	yes	yes	yes	yes	yes	yes	yes	yes	yes	yes	yes	yes	yes	yes	yes	yes	yes	yes	yes	yes	yes	yes	yes	yes	yes	yes	yes	yes	yes	yes	yes	yes	yes	yes	yes	yes	yes	yes	yes
	P14868	HUMAN	yes	yes	yes	yes	yes	yes	yes	yes	yes	yes	yes	yes	yes	yes	yes	yes	yes	yes	yes	yes	yes	yes	yes	yes	yes	yes	yes	yes	yes	yes	yes	yes	yes	yes	yes	yes	yes	yes	yes	yes
	P14900	ECOLI	no	no	no	no	no	no	no	no	no	no	no	no	no	no	no	no	yes	yes	no	no	no	no	no	no	no	no	no	no	no	no	no	no	no	no	no	no	yes	no	no	no
	P14904	YEAST	yes	yes	yes	yes	yes	yes	yes	yes	yes	yes	yes	yes	yes	yes	yes	yes	yes	yes	yes	yes	yes	yes	yes	yes	yes	yes	yes	yes	yes	yes	yes	yes	yes	yes	yes	yes	yes	yes	yes	yes
	P14906	YEAST	yes	yes	yes	yes	yes	yes	yes	yes	yes	yes	yes	yes	yes	yes	yes	yes	yes	yes	yes	yes	yes	yes	yes	yes	yes	yes	yes	yes	yes	yes	yes	yes	yes	yes	yes	yes	yes	yes	yes	yes
	P14907	YEAST	yes	yes	yes	yes	yes	yes	yes	yes	yes	yes	yes	yes	yes	yes	yes	yes	yes	yes	yes	yes	yes	yes	yes	yes	yes	yes	yes	yes	yes	yes	yes	yes	yes	yes	yes	yes	yes	yes	yes	yes
	P14922	YEAST	yes	yes	yes	yes	yes	yes	yes	yes	yes	yes	yes	yes	yes	yes	yes	yes	yes	yes	yes	yes	yes	yes	yes	yes	yes	yes	yes	yes	yes	yes	yes	yes	yes	yes	yes	yes	yes	yes	yes	yes
	P14923	HUMAN	yes	yes	yes	yes	yes	yes	yes	yes	yes	yes	yes	yes	yes	yes	yes	yes	yes	yes	yes	yes	yes	yes	yes	yes	yes	yes	yes	yes	yes	yes	yes	yes	yes	yes	yes	yes	yes	yes	yes	yes
	P14927	HUMAN	yes	yes	yes	yes	yes	yes	yes	yes	yes	yes	yes	yes	yes	yes	yes	yes	yes	yes	yes	yes	yes	yes	yes	yes	yes	yes	yes	yes	yes	yes	yes	yes	yes	yes	yes	yes	yes	yes	yes	yes
	P15019	YEAST	yes	yes	yes	yes	yes	yes	yes	yes	yes	yes	yes	yes	yes	yes	yes	yes	yes	yes	yes	yes	yes	yes	yes	yes	yes	yes	yes	yes	yes	yes	yes	yes	yes	yes	yes	yes	yes	yes	yes	yes
	P15028	ECOLI	no	no	no	no	no	no	no	no	no	no	no	no	no	no	no	no	no	no	no	no	no	no	no	no	no	no	no	no	no	no	no	no	no	no	no	no	no	no	no	no
	P15034	ECOLI	no	no	no	no	no	no	no	no	no	no	no	no	no	no	no	no	no	no	no	no	no	no	no	no	no	no	no	no	no	no	no	no	no	no	no	no	no	no	no	no
	P15042	ECOLI	no	yes	no	no	no	yes	yes	no	no	no	no	no	no	no	no	no	no	no	no	no	yes	no	yes	yes	no	no	yes	no	no	no	no	no	no	no	yes	no	no	no	yes	no
	P15067	ECOLI	no	no	no	no	no	no	no	no	no	no	no	no	no	no	no	no	no	no	no	no	no	no	no	no	no	no	no	no	no	no	no	no	no	no	no	no	no	no	no	no
	P15108	YEAST	yes	yes	yes	yes	yes	yes	yes	yes	yes	yes	yes	yes	yes	yes	yes	yes	yes	yes	yes	yes	yes	yes	yes	yes	yes	yes	yes	yes	yes	yes	yes	yes	yes	yes	yes	yes	yes	yes	yes	yes
	P15121	HUMAN	yes	yes	yes	yes	yes	yes	yes	yes	yes	yes	yes	yes	yes	yes	yes	yes	yes	yes	yes	yes	yes	yes	yes	yes	yes	yes	yes	yes	yes	yes	yes	yes	yes	yes	yes	yes	yes	yes	yes	yes
	P15151	HUMAN	no	no	no	no	yes	yes	yes	yes	no	no	no	no	no	no	no	no	no	no	no	no	no	no	yes	no	yes	yes	yes	yes	no	no	no	no	no	no	no	no	yes	yes	no	no
	P15153	HUMAN	yes	yes	yes	yes	yes	yes	yes	yes	yes	yes	yes	yes	yes	yes	yes	yes	no	yes	yes	yes	no	no	no	no	no	yes	yes	yes	yes	yes	yes	yes	no	yes	yes	yes	yes	yes	yes	yes
	P15170	HUMAN	yes	yes	yes	yes	yes	yes	yes	yes	yes	yes	yes	yes	yes	yes	yes	yes	yes	yes	yes	yes	yes	yes	yes	yes	yes	yes	yes	yes	yes	yes	yes	yes	yes	yes	yes	yes	yes	yes	yes	yes
	P15179	YEAST	yes	no	no	yes	yes	yes	yes	yes	yes	no	no	no	yes	yes	yes	yes	yes	yes	yes	yes	no	yes	no	no	yes	yes	yes	yes	no	no	yes	yes	yes	yes	no	no	yes	yes	yes	yes
	P15180	YEAST	yes	yes	yes	yes	yes	yes	yes	yes	yes	yes	yes	yes	yes	yes	yes	yes	yes	yes	yes	yes	yes	yes	yes	yes	yes	yes	yes	yes	yes	yes	yes	yes	yes	yes	yes	yes	yes	yes	yes	yes
	P15254	ECOLI	no	yes	yes	yes	yes	yes	yes	yes	yes	yes	yes	yes	yes	yes	yes	yes	yes	yes	yes	yes	yes	yes	yes	yes	no	no	no	no	yes	yes	yes	yes	yes	yes	yes	yes	yes	yes	yes	yes
	P15274	YEAST	yes	yes	yes	yes	yes	yes	yes	yes	yes	yes	yes	yes	yes	yes	yes	yes	yes	yes	yes	yes	yes	yes	yes	yes	yes	yes	yes	yes	yes	yes	yes	yes	yes	yes	yes	yes	yes	yes	yes	yes
	P15288	ECOLI	yes	yes	yes	yes	yes	yes	yes	yes	yes	yes	yes	yes	yes	yes	yes	yes	yes	yes	yes	yes	yes	yes	yes	yes	yes	yes	yes	yes	yes	yes	yes	yes	yes	yes	yes	yes	yes	yes	yes	yes
	P15291	HUMAN	yes	yes	yes	yes	yes	yes	yes	yes	yes	yes	yes	yes	yes	yes	yes	yes	yes	yes	yes	yes	yes	yes	yes	yes	yes	yes	yes	yes	yes	yes	yes	yes	yes	yes	yes	yes	yes	yes	yes	yes
	P15303	YEAST	yes	yes	yes	yes	yes	yes	yes	yes	yes	yes	yes	yes	yes	yes	yes	yes	yes	yes	yes	yes	yes	yes	yes	yes	yes	yes	yes	yes	yes	yes	yes	yes	yes	yes	yes	yes	yes	yes	yes	yes
	P15311	HUMAN	yes	yes	yes	yes	yes	yes	yes	yes	yes	yes	yes	yes	yes	yes	yes	yes	yes	yes	yes	yes	yes	yes	yes	yes	yes	yes	yes	yes	yes	yes	yes	yes	yes	yes	yes	yes	yes	yes	yes	yes
	P15336	HUMAN	yes	no	no	no	yes	yes	yes	no	no	no	no	yes	no	no	no	no	no	no	no	no	no	no	no	no	no	no	no	no	yes	no	no	no	no	no	no	no	no	no	no	no
	P15367	YEAST	yes	yes	yes	no	yes	yes	yes	yes	yes	yes	yes	yes	yes	yes	yes	yes	yes	yes	yes	yes	yes	no	yes	yes	yes	yes	yes	yes	yes	yes	yes	yes	yes	yes	yes	yes	yes	yes	yes	yes
	P15374	HUMAN	yes	yes	yes	yes	yes	yes	yes	yes	yes	yes	yes	yes	yes	yes	yes	yes	yes	yes	yes	yes	yes	yes	yes	yes	yes	yes	yes	yes	yes	yes	yes	yes	yes	yes	yes	yes	yes	yes	yes	yes
	P15424	YEAST	yes	yes	yes	yes	yes	yes	yes	yes	yes	yes	yes	yes	yes	yes	yes	yes	yes	yes	yes	yes	yes	yes	yes	yes	yes	yes	yes	yes	yes	yes	yes	yes	yes	yes	yes	yes	yes	yes	yes	yes
	P15436	YEAST	no	no	no	no	no	no	no	no	no	no	no	no	no	no	no	no	no	no	no	no	no	no	no	no	no	yes	yes	no	no	no	no	no	no	no	no	no	yes	no	no	no
	P15442	YEAST	no	no	no	no	no	no	no	yes	yes	no	no	no	no	no	no	no	no	no	no	no	no	yes	no	yes	no	no	no	no	no	no	no	no	yes	no	yes	no	no	no	no	no
	P15454	YEAST	yes	yes	yes	yes	yes	yes	yes	yes	yes	yes	yes	yes	yes	yes	yes	yes	yes	yes	yes	yes	yes	yes	yes	yes	yes	yes	yes	yes	yes	yes	yes	yes	yes	yes	yes	yes	yes	yes	yes	yes
	P15496	YEAST	yes	yes	yes	yes	yes	yes	yes	yes	yes	yes	yes	yes	yes	yes	yes	yes	yes	yes	yes	yes	yes	yes	yes	yes	yes	yes	yes	yes	yes	yes	yes	yes	yes	yes	yes	yes	yes	yes	yes	yes
	P15529	HUMAN	yes	yes	yes	yes	yes	yes	yes	yes	yes	yes	yes	yes	yes	yes	yes	yes	yes	yes	yes	yes	yes	yes	yes	yes	yes	yes	yes	yes	yes	yes	yes	yes	yes	yes	yes	yes	yes	yes	yes	yes
	P15531	HUMAN	yes	yes	yes	yes	yes	yes	yes	yes	yes	yes	yes	yes	yes	yes	yes	yes	yes	yes	yes	yes	yes	yes	yes	yes	yes	yes	yes	yes	yes	yes	yes	yes	yes	yes	yes	yes	yes	yes	yes	yes
	P15559	HUMAN	yes	yes	yes	yes	yes	yes	yes	yes	yes	yes	yes	yes	yes	yes	yes	yes	yes	yes	yes	yes	yes	yes	yes	yes	yes	yes	yes	yes	yes	yes	yes	yes	yes	yes	yes	yes	yes	yes	yes	yes
	P15565	YEAST	yes	yes	yes	yes	yes	yes	yes	yes	yes	yes	yes	yes	yes	yes	yes	yes	yes	yes	yes	yes	yes	yes	yes	yes	yes	yes	yes	yes	yes	yes	yes	yes	yes	yes	yes	yes	yes	yes	yes	yes
	P15586	HUMAN	yes	yes	yes	yes	yes	yes	yes	yes	yes	yes	yes	yes	yes	yes	yes	yes	yes	yes	yes	yes	yes	yes	yes	yes	yes	yes	yes	yes	yes	yes	yes	yes	yes	yes	yes	yes	yes	yes	yes	yes
	P15624	YEAST	yes	yes	yes	yes	yes	yes	yes	yes	yes	yes	yes	yes	yes	yes	yes	yes	yes	yes	yes	yes	yes	yes	yes	yes	yes	yes	yes	yes	yes	yes	yes	yes	yes	yes	yes	yes	yes	yes	yes	yes
	P15625	YEAST	yes	yes	yes	yes	yes	yes	yes	yes	yes	yes	yes	yes	yes	yes	yes	yes	yes	yes	yes	yes	yes	yes	yes	yes	yes	yes	yes	yes	yes	yes	yes	yes	yes	yes	yes	yes	yes	yes	yes	yes
	P15639	ECOLI	yes	yes	yes	yes	yes	yes	yes	yes	yes	yes	yes	yes	yes	yes	yes	yes	yes	yes	yes	yes	yes	yes	yes	yes	yes	yes	yes	yes	yes	yes	yes	yes	yes	yes	yes	yes	yes	yes	yes	yes
	P15640	ECOLI	yes	yes	yes	yes	yes	yes	yes	yes	yes	yes	yes	yes	yes	yes	yes	yes	yes	yes	yes	yes	yes	yes	yes	yes	yes	yes	yes	yes	yes	yes	yes	yes	yes	yes	yes	yes	yes	yes	yes	yes
	P15646	YEAST	yes	yes	yes	yes	yes	yes	yes	yes	yes	yes	yes	yes	yes	yes	yes	yes	yes	yes	yes	yes	yes	yes	yes	yes	yes	yes	yes	yes	yes	yes	yes	yes	yes	yes	yes	yes	yes	yes	yes	yes
	P15700	YEAST	yes	yes	yes	yes	yes	yes	yes	yes	yes	yes	yes	yes	yes	yes	yes	yes	yes	yes	yes	yes	yes	yes	yes	yes	yes	yes	yes	yes	yes	yes	yes	yes	yes	yes	yes	yes	yes	yes	yes	yes
	P15703	YEAST	yes	yes	yes	yes	yes	yes	yes	yes	yes	yes	yes	yes	yes	yes	yes	yes	yes	yes	yes	yes	yes	yes	yes	yes	yes	yes	yes	yes	yes	yes	yes	yes	yes	yes	yes	yes	yes	yes	yes	yes
	P15705	YEAST	yes	yes	yes	yes	yes	yes	yes	yes	yes	yes	yes	yes	yes	yes	yes	yes	yes	yes	yes	yes	yes	yes	yes	yes	yes	yes	yes	yes	yes	yes	yes	yes	yes	yes	yes	yes	yes	yes	yes	yes
	P15731	YEAST	yes	yes	yes	yes	yes	yes	yes	yes	yes	yes	yes	yes	yes	yes	yes	yes	yes	yes	yes	yes	yes	yes	yes	yes	yes	yes	yes	yes	yes	yes	yes	yes	yes	yes	yes	yes	yes	yes	yes	yes
	P15735	HUMAN	no	no	no	no	no	no	no	yes	no	no	no	no	no	no	no	no	no	no	no	no	yes	yes	yes	yes	no	yes	no	no	no	no	no	no	yes	yes	yes	no	yes	no	no	no
	P15790	YEAST	no	yes	yes	no	yes	yes	yes	yes	yes	yes	yes	yes	yes	yes	yes	yes	yes	yes	yes	yes	no	no	no	no	yes	yes	yes	yes	yes	yes	no	no	yes	yes	yes	yes	yes	yes	yes	yes
	P15848	HUMAN	no	no	no	no	no	no	no	no	no	no	no	no	no	no	no	no	no	no	no	no	no	no	no	no	no	no	no	no	no	no	no	no	no	no	no	no	no	no	no	no
	P15873	YEAST	yes	yes	yes	yes	yes	yes	yes	yes	yes	yes	yes	yes	yes	yes	yes	yes	yes	yes	yes	yes	yes	yes	yes	yes	yes	yes	yes	yes	yes	yes	yes	yes	yes	yes	yes	yes	yes	yes	yes	yes
	P15877	ECOLI	no	no	no	no	no	no	no	no	no	no	no	no	no	no	no	no	no	no	no	no	no	no	no	no	no	no	no	no	no	no	no	no	no	no	no	no	no	no	no	no
	P15880	HUMAN	yes	yes	yes	yes	yes	yes	yes	yes	yes	yes	yes	yes	yes	yes	yes	yes	yes	yes	yes	yes	yes	yes	yes	yes	yes	yes	yes	yes	yes	yes	yes	yes	yes	yes	yes	yes	yes	yes	yes	yes
	P15891	YEAST	yes	yes	yes	yes	yes	yes	yes	yes	yes	yes	yes	yes	yes	yes	yes	yes	yes	yes	yes	yes	yes	yes	yes	yes	yes	yes	yes	yes	yes	yes	yes	yes	yes	yes	yes	yes	yes	yes	yes	yes
	P15924	HUMAN	yes	yes	yes	yes	yes	yes	yes	yes	yes	yes	yes	yes	yes	yes	yes	yes	yes	yes	yes	yes	yes	yes	yes	yes	yes	yes	yes	yes	yes	yes	yes	yes	yes	yes	yes	yes	yes	yes	yes	yes
	P15927	HUMAN	yes	yes	yes	yes	yes	yes	yes	yes	yes	yes	yes	yes	yes	yes	yes	yes	yes	yes	yes	yes	yes	yes	yes	yes	yes	yes	yes	yes	yes	yes	yes	yes	yes	yes	yes	yes	yes	yes	yes	yes
	P15977	ECOLI	no	no	no	no	no	no	no	no	no	no	no	no	no	no	no	no	no	no	no	no	no	no	no	no	no	no	no	no	no	no	no	no	no	no	no	no	no	no	no	no
	P15992	YEAST	yes	yes	yes	yes	yes	yes	yes	yes	yes	yes	yes	yes	yes	yes	yes	yes	yes	yes	yes	yes	yes	yes	yes	yes	yes	yes	yes	yes	yes	yes	yes	yes	yes	yes	yes	yes	yes	yes	yes	yes
	P16070	HUMAN	yes	yes	yes	yes	yes	yes	yes	yes	yes	yes	yes	yes	yes	yes	yes	yes	yes	yes	yes	yes	yes	yes	yes	yes	yes	yes	yes	yes	yes	yes	yes	yes	yes	yes	yes	yes	yes	yes	yes	yes
	P16083	HUMAN	yes	yes	yes	yes	yes	yes	yes	yes	yes	yes	yes	yes	yes	yes	yes	yes	yes	yes	yes	yes	yes	yes	yes	yes	yes	yes	yes	yes	yes	yes	yes	yes	yes	yes	yes	yes	yes	yes	yes	yes
	P16095	ECOLI	no	no	no	no	no	no	no	no	no	no	no	no	no	no	no	no	no	no	no	no	no	no	no	no	no	no	no	no	no	no	no	no	no	no	no	no	no	no	no	no
	P16120	YEAST	yes	yes	yes	yes	yes	yes	yes	yes	yes	yes	yes	yes	yes	yes	yes	yes	yes	yes	yes	yes	yes	yes	yes	yes	yes	yes	yes	yes	yes	yes	yes	yes	yes	yes	yes	yes	yes	yes	yes	yes
	P16140	YEAST	yes	yes	yes	yes	yes	yes	yes	yes	yes	yes	yes	yes	yes	yes	yes	yes	yes	yes	yes	yes	yes	yes	yes	yes	yes	yes	yes	yes	yes	yes	yes	yes	yes	yes	yes	yes	yes	yes	yes	yes
[truncated: 7,470 more rows]

## Sheet: Figure_5
Performance metrics for the quantification of proteins from the analyses of controlled samples (applied to the proteins proteins systematically quantified every day by every laboratory in both controlled samples A and B)
				Lab_2				Lab_6				Lab_9				Lab_5				Lab_3				Lab_7				Lab_1				Lab_11				Lab_8				Lab_4
	Theoretical ratio (Sample A:Sample B)	ProteinID	Species	Average Experimental Ratio	Relative Deviation From theoretical Ratio (%)	STDV	CV (%)	Average Experimental Ratio	Relative Deviation From theoretical Ratio (%)	STDV	CV (%)	Average Experimental Ratio	Relative Deviation From theoretical Ratio (%)	STDV	CV (%)	Average Experimental Ratio	Relative Deviation From theoretical Ratio (%)	STDV	CV (%)	Average Experimental Ratio	Relative Deviation From theoretical Ratio (%)	STDV	CV (%)	Average Experimental Ratio	Relative Deviation From theoretical Ratio (%)	STDV	CV (%)	Average Experimental Ratio	Relative Deviation From theoretical Ratio (%)	STDV	CV (%)	Average Experimental Ratio	Relative Deviation From theoretical Ratio (%)	STDV	CV (%)	Average Experimental Ratio	Relative Deviation From theoretical Ratio (%)	STDV	CV (%)	Average Experimental Ratio	Relative Deviation From theoretical Ratio (%)	STDV	CV (%)
	1	A0AVT1	HUMAN	1.02435	2.43544	0.0188176	1.83702	1.03338	0.128408	0.0501309	4.85117	1.1358	10.3678	0.0432253	3.80573	1.1364	3.93086	0.0287727	2.53191	1.13297	2.69535	0.0717954	6.33691	1.0936	3.5316	0.0572483	5.23487	1.12504	1.61101	0.0906583	8.05824	1.09153	3.53282	0.0448587	4.10971	1.11314	3.10279	0.0874272	7.85414	1.11191	12.7516	0.0440328	3.96009
	1	A0FGR8	HUMAN	1.01592	1.59247	0.0359579	3.53943	1.05605	6.45331	0.058318	5.52227	1.16845	10.6319	0.0642686	5.50031	1.10786	10.1242	0.0320706	2.89481	1.07231	5.77895	0.045208	4.21596	1.04266	3.55611	0.125736	12.0592	1.16418	3.84163	0.0271326	2.33061	1.10948	2.07909	0.0459613	4.14258	1.13383	2.18113	0.0568426	5.0133	1.13454	0.1481	0.0183514	1.61751
	1	A1L0T0	HUMAN	1.02818	2.81823	0.0551064	5.35959	1.10822	10.5259	0.00908382	0.819674	1.11539	0.0229553	0.0632081	5.6669	1.17334	12.6534	0.0686924	5.85445	1.13551	1.33625	0.0350903	3.09027	1.07548	0.739397	0.0655188	6.09207	1.19391	18.3598	0.0828333	6.93801	1.13796	1.7138	0.0495381	4.35325	1.17124	3.10489	0.0306745	2.61897	1.12937	0.457065	0.0262252	2.32211
	1	A3KMH1	HUMAN	1.04838	4.83837	0.0764606	7.29318	1.16453	11.0138	0.114066	9.7951	0.990695	20.5645	0.133791	13.5048	0.976593	14.6702	0.156761	16.0518	1.12148	38.882	0.119463	10.6523	1.05603	11.6494	0.1792	16.9692	1.18696	22.0961	0.129783	10.9341	1.04151	1.12129	0.168666	16.1943	1.19108	23.4402	0.123519	10.3703	1.1659	7.58057	0.148898	12.7711
	1	A5YKK6	HUMAN	1.05917	5.91746	0.0584578	5.51918	1.06464	7.75749	0.0239909	2.25342	1.08578	0.248674	0.0315291	2.90381	1.12723	0.545498	0.0624974	5.54435	1.10873	8.39783	0.0499337	4.50366	1.0987	0.322785	0.0155005	1.4108	1.18519	7.7799	0.0555133	4.6839	1.11693	10.4338	0.0182571	1.63458	1.16448	4.07112	0.0307869	2.64383	1.15131	2.68658	0.0285321	2.47824
	1	A6NDG6	HUMAN	1.04028	4.02798	0.0520912	5.00742	1.03199	0.0844568	0.0647139	6.27079	1.11037	18.6016	0.0372824	3.35766	1.11298	3.0862	0.0626923	5.63283	1.02438	5.72202	0.0469599	4.58423	1.10125	8.3448	0.0754511	6.85143	1.09552	6.25905	0.0563037	5.13946	1.08577	6.87958	0.0384366	3.54002	1.11937	1.90165	0.0722103	6.45099	1.06519	4.55049	0.0297893	2.79662
	1	A6NDU8	HUMAN	1.0681	6.80965	0.049408	4.6258	0.961785	15.7394	0.113157	11.7653	1.12484	1.30278	0.0830602	7.38416	1.09343	0.00261515	0.113928	10.4193	1.16593	20.7583	0.099643	8.54625	1.05179	9.33329	0.0899733	8.55432	1.21112	20.7714	0.128164	10.5823	1.09462	19.5497	0.0996881	9.1071	1.12001	4.40687	0.06108	5.45352	1.05474	8.83401	0.0326017	3.09096
	1	A6NHQ2	HUMAN	0.999512	0.0487901	0.0528117	5.28375	1.08886	7.8435	0.0933893	8.57683	1.12511	7.63387	0.0641581	5.70239	1.11923	7.61145	0.0614505	5.49044	1.15551	1.79768	0.0398942	3.45254	1.08546	3.13983	0.0594755	5.47929	1.19616	6.8214	0.0439496	3.67422	1.15584	6.00568	0.0597138	5.16628	1.20007	3.32323	0.0926517	7.72052	1.15889	4.95518	0.107571	9.28224
	1	A6NHR9	HUMAN	1.03466	3.46578	0.0451791	4.36657	1.03257	1.21394	0.0457272	4.42848	1.16626	19.1754	0.055997	4.80143	1.12287	4.7101	0.0419815	3.73877	1.15849	0.211646	0.0691535	5.96929	1.1158	1.1389	0.0816711	7.31948	1.19486	3.09457	0.0393679	3.29477	1.12583	5.4244	0.0597902	5.31078	1.14522	3.46292	0.0702593	6.13503	1.13726	0.0575573	0.0359511	3.16121
	1	A8MWD9;P62308	HUMAN	1.04207	4.20746	0.0601574	5.77285	1.03488	2.88579	0.0575189	5.55805	1.17692	22.1926	0.0372378	3.16401	1.1766	4.32363	0.0229901	1.95394	1.11982	3.31721	0.0686493	6.13039	1.1228	2.09272	0.061334	5.46259	1.1076	2.95943	0.0286588	2.58747	1.06182	7.58011	0.0863422	8.13153	1.16119	11.092	0.0736817	6.34538	1.06514	9.31898	0.0512433	4.81093
	1	B0I1T2	HUMAN	1.03299	3.29887	0.0436025	4.22101	1.07222	8.01942	0.0117922	1.09979	1.13215	3.87725	0.0328061	2.89768	1.13115	3.82846	0.0398386	3.52195	1.15272	0.812932	0.016296	1.41369	1.12303	3.46145	0.0380311	3.38646	1.17027	1.82841	0.032454	2.77322	1.1116	2.83817	0.0280636	2.52462	1.1297	1.79453	0.0372538	3.29766	1.14278	6.38694	0.0254173	2.22416
	1	E9PAV3;Q13765	HUMAN	1.01955	1.95523	0.0441614	4.33145	1.13177	10.7642	0.0270052	2.38611	1.10182	3.38747	0.00974945	0.884852	1.08866	0.374666	0.0205977	1.89203	1.15774	7.76842	0.0848181	7.32617	1.10478	12.9023	0.0665887	6.02732	1.13901	4.87599	0.0520172	4.56688	1.14868	3.41712	0.0220659	1.92097	1.11221	5.47041	0.0563552	5.06696	1.13745	9.29809	0.0400982	3.52527
	1	O00116	HUMAN	1.04834	4.83442	0.0378608	3.61149	1.0899	9.0195	0.0211749	1.94283	1.11085	0.670202	0.0533876	4.80602	1.14228	3.66901	0.0369729	3.23676	1.17983	0.481033	0.0435444	3.69073	1.04774	12.246	0.0458673	4.37774	1.21177	19.5933	0.013092	1.08041	1.09815	9.96868	0.0392798	3.57692	1.14355	0.837979	0.0259705	2.27104	1.11844	1.10426	0.040748	3.64328
	1	O00139	HUMAN	1.07619	7.61872	0.0792561	7.36453	1.04307	4.06114	0.00692971	0.664359	1.1136	7.6535	0.0518881	4.65948	1.18304	11.6784	0.0942393	7.96584	1.18951	6.79322	0.0804684	6.76482	1.11551	9.16207	0.0363835	3.26161	1.2367	14.8241	0.0833535	6.73997	1.13107	12.7342	0.0382556	3.38225	1.24265	8.4971	0.0801511	6.45004	1.1842	2.71028	0.0675524	5.70448
	1	O00148	HUMAN	1.0387	3.87005	0.0465263	4.47928	1.05565	2.9501	0.0189741	1.79738	1.14317	5.44755	0.00890078	0.778606	1.15102	0.254027	0.0195303	1.69678	1.12513	4.60291	0.0392484	3.48833	1.12393	0.0612946	0.104448	9.2931	1.1619	3.03914	0.0231062	1.98865	1.10898	7.01298	0.0694588	6.26329	1.09699	0.582982	0.0301944	2.75247	1.07802	2.44312	0.0392218	3.63831
	1	O00151	HUMAN	1.12412	12.4122	0.0456537	4.06128	1.03226	7.08245	0.0864615	8.37597	1.06269	14.3623	0.130866	12.3146	1.20254	3.78511	0.131201	10.9103	1.20357	12.4353	0.138674	11.5219	1.07299	0.270602	0.162514	15.1459	1.11245	11.2628	0.126093	11.3347	1.17856	6.57231	0.0433233	3.67595	1.20843	7.28905	0.134584	11.137	1.21083	9.42697	0.126049	10.4101
	1	O00154	HUMAN	1.04173	4.17301	0.0238018	2.28484	1.06398	0.769697	0.00605714	0.56929	1.07334	0.834198	0.0323317	3.01224	1.07742	3.27057	0.0484277	4.49479	1.09958	4.02225	0.0297987	2.70999	1.12107	0.147777	0.045883	4.09277	1.18179	1.7221	0.0241089	2.04003	1.09453	5.3476	0.0237746	2.17213	1.14305	2.55786	0.0368126	3.22055	1.12311	1.45016	0.0165109	1.47012
	1	O00159	HUMAN	1.03826	3.82574	0.0432645	4.16703	1.08241	4.75698	0.0266987	2.4666	1.08958	1.29729	0.0434624	3.98891	1.09281	0.0652035	0.0332521	3.04282	1.10365	0.755387	0.0254817	2.30886	1.09867	1.22953	0.0589505	5.36561	1.10485	8.14078	0.0179642	1.62595	1.08366	2.53813	0.0175758	1.6219	1.14095	6.19237	0.0454568	3.98411	1.11636	2.64843	0.0137131	1.22837
	1	O00161	HUMAN	1.26618	26.6175	0.191497	15.1241	1.15338	6.61828	0.322246	27.9393	1.25216	14.7087	0.0971925	7.76201	1.10792	5.07761	0.0708199	6.39215	1.22217	15.3756	0.095908	7.84732	1.00767	17.7123	0.0784545	7.78576	1.09325	18.8952	0.150889	13.8019	1.1675	30.3196	0.0929711	7.96326	1.20131	0.0817573	0.192498	16.024	1.3662	30.9508	0.163735	11.9846
	1	O00165	HUMAN	1.07333	7.33262	0.100088	9.32507	1.15465	22.0494	0.0906691	7.85249	1.19154	8.63795	0.0404094	3.39137	1.33785	7.62949	0.213798	15.9807	1.20841	24.5903	0.0690549	5.71453	1.12607	0.218276	0.135318	12.0168	1.37467	37.7282	0.124311	9.04298	1.14853	24.8839	0.117865	10.2623	1.24058	11.3267	0.136511	11.0038	1.19899	13.6524	0.0664458	5.54182
	1	O00170	HUMAN	1.08099	8.09937	0.0267684	2.47628	1.0851	1.20947	0.0365138	3.365	1.1079	2.26873	0.0366777	3.31055	1.09887	3.92385	0.0601316	5.47215	1.14502	0.00804755	0.0264485	2.30988	1.05026	7.42019	0.0516531	4.91814	1.16659	8.39872	0.0493296	4.22852	1.08907	4.65711	0.0581755	5.34176	1.14104	0.699532	0.0564163	4.94429	1.1172	1.90702	0.0408655	3.65787
	1	O00178	HUMAN	1.05	5.00045	0.0194726	1.85453	1.08606	2.71548	0.0225032	2.07201	1.13902	1.75869	0.061498	5.39921	1.12788	1.76225	0.0465028	4.12301	1.0792	3.80364	0.133076	12.331	1.11789	20.1518	0.117811	10.5387	1.12775	13.2392	0.0195091	1.72991	1.05612	7.75944	0.0635795	6.02011	1.07909	4.03795	0.0555812	5.15075	1.04118	7.41088	0.028563	2.74333
	1	O00186	HUMAN	0.99955	0.0450275	0.0440139	4.40337	1.06753	13.1736	0.0375805	3.52031	1.16043	8.02841	0.0772617	6.65802	1.1213	7.16941	0.0811366	7.23591	1.1336	12.8068	0.0803515	7.0882	1.0494	3.86794	0.0565702	5.39071	1.20231	20.7075	0.0863178	7.17932	1.14905	4.48811	0.0338791	2.94844	1.10208	6.09343	0.0495773	4.49854	1.14367	5.82758	0.0513273	4.48795
	1	O00193	HUMAN	1.12753	12.753	0.0696192	6.17449	1.15445	5.03871	0.076258	6.60558	1.19406	5.70708	0.0771375	6.46011	1.13621	12.2571	0.0642176	5.65193	1.20888	0.097767	0.0891869	7.37765	1.0821	13.636	0.0526083	4.86168	1.16872	6.10565	0.0452696	3.87344	1.10522	1.11766	0.0565969	5.12087	1.1533	0.916265	0.0844889	7.32585	1.19125	15.4968	0.0536469	4.50343
	1	O00203	HUMAN	1.0054	0.539577	0.0531432	5.2858	1.05797	11.8317	0.0722009	6.82445	1.13345	17.4382	0.0907048	8.00255	1.15129	6.67565	0.0464642	4.03583	1.05259	11.1825	0.0500865	4.75838	1.04683	4.82671	0.070772	6.76063	1.15892	9.64779	0.01967	1.69728	1.02182	12.2873	0.0661614	6.47485	1.1458	5.83609	0.052026	4.5406	1.07291	8.36253	0.0406911	3.79261
	1	O00217	HUMAN	1.02467	2.46686	0.0278048	2.71354	1.06712	7.30009	0.0552967	5.18185	1.12191	1.01182	0.0312073	2.78163	1.10078	5.36408	0.0773078	7.02297	1.14488	4.29356	0.068609	5.9927	1.15699	0.114456	0.06887	5.9525	1.11815	11.2717	0.0561893	5.02519	1.06366	2.47769	0.0347548	3.26747	1.14379	5.92194	0.0806721	7.05304	1.08531	4.239	0.00391275	0.360518
	1	O00231	HUMAN	1.00398	0.39795	0.0404351	4.02748	1.04779	8.5819	0.019187	1.83119	1.1058	6.10961	0.0212984	1.92606	1.0803	1.22476	0.0517219	4.78773	1.09458	4.87832	0.0292801	2.67501	1.07092	2.24464	0.025045	2.33865	1.14605	3.77757	0.0189086	1.64989	1.08405	6.78828	0.0600917	5.54325	1.11953	8.07196	0.0320208	2.86021	1.12485	3.95672	0.0335859	2.98581
	1	O00232	HUMAN	1.0339	3.39026	0.0360464	3.48644	1.04382	1.80449	0.0256843	2.4606	1.13116	9.49219	0.0314158	2.7773	1.08096	7.63667	0.0344677	3.18863	1.12619	0.377992	0.0478466	4.24853	1.051	7.51349	0.0371692	3.53656	1.17964	10.6063	0.0373201	3.16368	1.09549	4.22294	0.0487059	4.44602	1.14445	0.811265	0.0146322	1.27854	1.09556	3.13138	0.0298889	2.72817
	1	O00233	HUMAN	1.00352	0.351776	0.0440024	4.38482	1.09658	7.28797	0.022944	2.09231	1.04136	7.8467	0.0410634	3.94323	1.06796	2.41619	0.066347	6.21247	1.06162	8.93426	0.053379	5.02806	1.09772	11.5473	0.0678612	6.182	1.11878	2.24199	0.0367854	3.28799	1.09072	0.53552	0.0611869	5.60978	1.11497	3.86826	0.0428982	3.84747	1.08448	1.85154	0.0344471	3.17638
	1	O00244	HUMAN	0.982432	1.75679	0.0332141	3.3808	1.06578	13.0811	0.0236134	2.21561	1.10396	3.37354	0.0712052	6.45	1.08872	9.82933	0.0498346	4.57735	1.06816	7.13643	0.0419208	3.92459	1.18291	11.5327	0.139096	11.7588	1.14576	17.1862	0.0324754	2.83439	1.03508	12.7998	0.0618629	5.97662	1.16972	23.6493	0.0551909	4.71828	1.14701	3.95766	0.0270189	2.35559
	1	O00264	HUMAN	1.02761	2.76096	0.0413856	4.02737	1.07557	6.92888	0.0207003	1.92459	1.10158	5.45124	0.0407507	3.6993	1.13126	4.08184	0.0591798	5.23132	1.09457	9.54448	0.0796256	7.27462	1.01278	5.78778	0.0692363	6.83628	1.17248	13.0107	0.0390246	3.32838	1.08737	5.09406	0.0506924	4.66191	1.11268	1.80568	0.0202485	1.81979	1.12211	3.58527	0.0310155	2.76404
	1	O00267	HUMAN	1.0367	3.67018	0.0296118	2.85635	1.05273	0.589959	0.0233008	2.21338	1.0652	4.41095	0.00925721	0.869058	1.05684	1.4885	0.0327058	3.09468	1.07207	1.83725	0.0064424	0.600928	1.08123	0.227517	0.0466059	4.31046	1.12344	3.15446	0.03329	2.96321	1.08831	2.35942	0.0291104	2.67482	1.12363	0.0423539	0.0431061	3.83632	1.10896	4.57046	0.0422543	3.81025
	1	O00273	HUMAN	1.01065	1.06512	0.127591	12.6246	0.931333	4.26571	0.0397917	4.27255	1.10424	20.2183	0.0368154	3.33402	1.14061	1.37296	0.130396	11.4321	1.16391	10.2468	0.0739109	6.3502	1.06476	9.57852	0.0148763	1.39715	1.15298	8.4341	0.0651115	5.64726	0.951725	11.3332	0.0486995	5.11697	1.06813	14.6863	0.0338373	3.16791	1.09003	0.765373	0.019731	1.81014
	1	O00299	HUMAN	1.07065	7.06539	0.0333603	3.11588	1.08694	4.37431	0.00558673	0.513987	1.13023	3.73432	0.0259006	2.29163	1.14936	1.48775	0.0212117	1.84552	1.16388	0.154949	0.0282838	2.43012	1.13329	0.465755	0.0416773	3.67755	1.18673	0.229726	0.0292321	2.46326	1.12289	1.82012	0.0505615	4.50281	1.16891	0.781822	0.0320543	2.74224	1.16382	3.80612	0.0258734	2.22314
	1	O00303	HUMAN	1.01411	1.41084	0.0379157	3.73882	1.08346	11.5571	0.000645224	0.0595521	1.09881	1.47482	0.0527994	4.80514	1.10365	3.92254	0.0209058	1.89423	1.11255	1.52974	0.0605868	5.44575	1.07686	5.02595	0.0748341	6.9493	1.15639	0.289207	0.030117	2.60439	1.10717	0.471046	0.0270323	2.44157	1.11351	0.634189	0.0325964	2.92735	1.12287	0.322965	0.0145964	1.29992
	1	O00330	HUMAN	1.18818	18.8177	0.0657964	5.5376	1.17826	2.9572	0.0581637	4.93641	1.12728	7.44554	0.0427833	3.79526	1.28614	15.2847	0.0945996	7.35529	1.30685	1.25523	0.0854342	6.53741	0.981851	23.0947	0.12819	13.056	1.30243	40.5594	0.116685	8.95897	1.11539	9.20582	0.106449	9.54373	1.27124	29.3447	0.153731	12.093	1.20228	8.74608	0.10519	8.74925
	1	O00410	HUMAN	1.02824	2.82418	0.0533958	5.19293	1.06976	9.29415	0.0139074	1.30005	1.11607	2.39369	0.00868822	0.778466	1.12654	0.196834	0.0338413	3.00399	1.12072	2.75219	0.0337473	3.01121	1.07375	1.9424	0.0461218	4.2954	1.15621	3.04065	0.0196612	1.70049	1.09746	2.74766	0.0452296	4.12129	1.13782	0.908785	0.0397964	3.49759	1.12373	3.69707	0.0258816	2.30318
	1	O00422	HUMAN	1.14448	14.4477	0.0739073	6.45774	1.02793	12.324	0.0423423	4.11917	1.1802	12.199	0.0271822	2.30318	1.09402	9.89232	0.0348359	3.18421	1.17518	7.13202	0.0267006	2.27203	1.13829	1.66687	0.0490175	4.30625	1.21006	7.6941	0.0918087	7.58709	1.10944	3.33391	0.0488334	4.40161	1.12953	2.10356	0.0344377	3.04885	1.18344	6.95754	0.0241472	2.04042
	1	O00425	HUMAN	1.08679	8.67853	0.0295983	2.72347	1.05164	1.21083	0.0654923	6.22761	1.18087	9.96517	0.0459043	3.88733	1.18746	2.6404	0.0269059	2.26584	1.10624	9.18235	0.0690984	6.24624	1.15706	9.32556	0.0702333	6.06997	1.20184	2.03873	0.0842959	7.0139	1.15856	6.67806	0.0399114	3.4449	1.08652	3.89214	0.0742937	6.83774	1.10144	3.88755	0.0505395	4.58848
	1	O00429	HUMAN	1.04447	4.44656	0.0534118	5.1138	1.08518	5.15934	0.0145132	1.3374	1.09869	3.31455	0.0124627	1.13433	1.1148	2.76416	0.0339927	3.04922	1.12837	2.68537	0.0515799	4.57119	1.08815	1.63282	0.0570047	5.23869	1.18488	7.81736	0.0360247	3.04037	1.12977	2.03876	0.0454259	4.02081	1.10526	0.710662	0.0598867	5.41836	1.14492	11.9546	0.0320197	2.79667
	1	O00442	HUMAN	1.07882	7.88195	0.0413256	3.83063	1.14045	2.34425	0.0521812	4.57549	1.09855	5.52881	0.0181661	1.65365	1.21743	12.5953	0.0231235	1.89938	1.16116	6.79616	0.046854	4.03509	1.13013	3.22472	0.0957038	8.46838	1.14337	7.54961	0.128354	11.2259	1.14854	15.4913	0.0553723	4.82111	1.10744	0.245531	0.0164809	1.48819	1.14864	2.07373	0.0437906	3.8124
	1	O00483	HUMAN	1.05121	5.12098	0.0307686	2.92697	0.867947	17.9039	0.0825204	9.50755	1.13796	28.6962	0.0716943	6.30024	1.17967	1.76242	0.0677333	5.74172	1.10565	6.20568	0.0498314	4.50698	1.1251	4.55656	0.0897282	7.97512	1.20294	2.62266	0.0303914	2.52642	1.11647	8.73375	0.0260965	2.33742	1.11903	2.90727	0.0521722	4.66226	1.13519	7.37468	0.0254226	2.2395
	1	O00487	HUMAN	0.852734	14.7266	0.0065122	0.763684	0.842633	1.85382	0.0102933	1.22157	0.981948	14.4639	0.0368018	3.74784	0.925391	4.65831	0.0908671	9.81932	0.94083	9.83401	0.0399224	4.24332	0.937379	1.17462	0.065709	7.00986	0.883138	2.58784	0.0445045	5.03935	0.935268	13.0376	0.0932995	9.97569	0.87787	15.8262	0.046014	5.24156	0.978035	19.4433	0.0351212	3.59099
	1	O00499	HUMAN	1.06263	6.26344	0.0851635	8.01437	1.23003	22.6814	0.0504592	4.10228	1.31075	4.27618	0.4206	32.0884	1.16565	12.9697	0.0925078	7.93617	1.16368	8.2001	0.0762311	6.55086	1.07669	0.632667	0.0749425	6.96043	1.19277	2.86971	0.0214959	1.80217	1.15631	5.22921	0.143725	12.4296	1.15409	15.1284	0.121473	10.5255	1.09519	5.56866	0.105306	9.61531
	1	O00505	HUMAN	1.03795	3.79529	0.0527741	5.08444	1.10456	9.90866	0.0320482	2.90144	1.09204	0.607444	0.0807634	7.39566	1.147	9.90481	0.046452	4.04985	1.14953	3.60909	0.120897	10.5171	1.13389	6.01787	0.0899793	7.93546	1.20788	4.86556	0.0489781	4.05487	1.06182	15.3598	0.0343024	3.23053	1.13318	6.44374	0.112936	9.96631	1.17566	18.6934	0.103745	8.82435
	1	O00541	HUMAN	1.07517	7.51665	0.0390275	3.6299	1.08382	1.98431	0.0481033	4.43829	1.13611	12.102	0.0314183	2.76542	1.17302	2.78174	0.0340048	2.89892	1.18516	2.52831	0.0257602	2.17356	1.10784	9.22705	0.0251917	2.27393	1.23265	8.90219	0.0366646	2.97446	1.08244	12.3528	0.0411063	3.79757	1.13989	6.85324	0.0286758	2.51566	1.17383	5.1088	0.0393567	3.35285
	1	O00566	HUMAN	1.0584	5.84038	0.07539	7.12299	1.07596	7.85712	0.0111392	1.03528	1.10909	1.51455	0.0375439	3.3851	1.1928	6.91519	0.0389161	3.2626	1.12152	7.15273	0.0268344	2.39267	1.09734	3.79015	0.0298535	2.72054	1.22323	11.8655	0.0610081	4.98746	1.09846	7.72817	0.0702667	6.39683	1.18046	0.429427	0.0700141	5.93107	1.1524	1.85669	0.0308295	2.67525
	1	O00567	HUMAN	1.03473	3.47299	0.0328199	3.17184	1.04739	4.41295	0.0178966	1.70869	1.14405	8.43806	0.0283442	2.47752	1.06438	8.20091	0.0493203	4.63371	1.08686	1.16697	0.0379452	3.49129	1.05833	2.40811	0.0310481	2.93368	1.12485	6.70609	0.0592481	5.26721	1.09293	5.16992	0.0456873	4.18025	1.11696	3.26768	0.0439209	3.9322	1.11125	4.82476	0.0357019	3.21278
	1	O00571	HUMAN	1.0954	9.54011	0.0625106	5.70664	1.0857	5.08833	0.0428424	3.94605	1.1419	0.304504	0.0520141	4.55503	1.10397	8.68484	0.0764799	6.9277	1.15266	0.364232	0.0371617	3.22401	1.06722	5.72971	0.0848407	7.94971	1.17278	2.27704	0.127731	10.8913	1.10056	11.5626	0.0666832	6.05902	1.1581	1.08956	0.0333948	2.88358	1.09761	1.98873	0.0562898	5.12842
	1	O00625	HUMAN	1.07229	7.22943	0.0355847	3.31855	1.04698	1.08173	0.0079191	0.756372	1.12063	8.14592	0.0582557	5.1985	1.11114	3.16504	0.0380199	3.42171	1.18636	6.70229	0.0653131	5.50534	1.07806	10.518	0.0609656	5.65513	1.1381	10.9457	0.0385994	3.39156	1.13328	3.99017	0.0878951	7.7558	1.15841	7.45693	0.0464861	4.01294	1.14551	0.794968	0.0442747	3.86506
	1	O00629	HUMAN	1.06	6.00018	0.0641361	6.05056	1.10913	11.1886	0.0491923	4.43521	1.12538	1.11304	0.0191896	1.70517	1.13432	1.20909	0.061584	5.42914	1.15127	4.82063	0.0390037	3.3879	1.08708	3.88294	0.0923223	8.49267	1.17385	2.68451	0.0266171	2.26751	1.10566	5.7427	0.0739023	6.68402	1.15409	0.963665	0.0455123	3.94358	1.10321	0.469085	0.0193742	1.75617
	1	O00743	HUMAN	1.01915	1.9147	0.0554562	5.44143	1.07203	12.669	0.00995124	0.928265	1.1224	4.56187	0.0353948	3.15348	1.09272	6.72944	0.0445167	4.07395	1.07976	1.00206	0.0867402	8.03326	0.968647	0.478295	0.0433448	4.47478	1.17978	20.1427	0.105488	8.94132	1.05616	20.9894	0.0630422	5.969	1.11577	7.54762	0.0592725	5.31227	1.09518	4.59142	0.0164993	1.50653
	1	O00764	HUMAN	1.04033	4.03344	0.0321433	3.08971	1.11634	11.913	0.0328213	2.94008	1.13572	4.16295	0.0163496	1.43958	1.0968	4.49887	0.0414961	3.78338	1.1025	1.21261	0.029288	2.6565	1.09319	2.49417	0.0734547	6.71927	1.14972	9.88008	0.0202493	1.76123	1.11381	2.57436	0.121635	10.9206	1.18902	5.53831	0.0585273	4.92231	1.13555	0.536039	0.0410107	3.61152
	1	O00767	HUMAN	1.03267	3.26686	0.0872734	8.45125	1.08836	12.9769	0.0272973	2.50811	1.15943	3.64627	0.0344603	2.97217	1.13997	4.82729	0.0806902	7.07825	1.22325	2.79783	0.256126	20.9381	0.982034	1.69511	0.225062	22.9179	1.20412	75.4054	0.168916	14.0282	1.14312	12.928	0.0777235	6.79921	1.19199	4.7617	0.0478831	4.01705	1.18735	0.0268968	0.0427509	3.60054
	0.5	O13547	YEAST	0.422617	15.4765	0.0553338	13.0931	0.493125	8.77957	0.086182	17.4767	0.490175	34.2133	0.0783433	15.9827	0.492203	21.1703	0.103455	21.0188	0.528844	1.9597	0.035526	6.71767	0.460361	19.2936	0.0246224	5.3485	0.508725	14.0781	0.0277311	5.4511	0.550714	4.15866	0.0254166	4.6152	0.548692	4.135	0.0607628	11.0741	0.574315	21.0771	0.0667777	11.6274
	0.5	O13563	YEAST	0.511893	2.37851	0.0184112	3.59669	0.558413	4.4469	0.0501998	8.98972	0.553878	12.5148	0.0371851	6.71359	0.568988	9.1369	0.0173638	3.0517	0.576368	0.407378	0.0358446	6.21904	0.57595	5.45534	0.0353622	6.13981	0.534397	9.16149	0.0170228	3.18542	0.619199	20.3146	0.0459048	7.41358	0.541598	17.1296	0.0117719	2.17355	0.605563	13.7978	0.00778168	1.28503
	0.5	O14467	YEAST	0.567023	13.4046	0.0280907	4.95406	0.593661	11.4724	0.0234425	3.94881	0.580675	3.93283	0.0173938	2.99545	0.589601	4.28959	0.0183958	3.12005	0.577325	0.652996	0.0089003	1.54164	0.540742	5.63213	0.0142996	2.64443	0.576427	2.55093	0.0183419	3.18199	0.574763	3.41428	0.021875	3.80591	0.570899	4.3415	0.00690607	1.20968	0.608399	8.3077	0.0175463	2.88401
	1	O14497	HUMAN	1.01696	1.69581	0.190654	18.7474	1.23791	21.3274	0.281254	22.7201	1.1693	29.4505	0.145779	12.4672	1.07386	6.53856	0.0864676	8.05202	1.24483	24.4833	0.385641	30.9793	1.10314	36.1311	0.123828	11.225	1.26077	8.05504	0.16543	13.1214	1.1053	1.39062	0.118503	10.7214	1.23731	19.8762	0.29435	23.7895	1.28928	21.0277	0.273158	21.1869
	1	O14530	HUMAN	1.16901	16.9009	0.19521	16.6988	1.01175	29.6868	0.0715563	7.07252	1.16026	4.10306	0.0952523	8.20954	1.03096	9.35814	0.124163	12.0434	1.00651	7.33088	0.163746	16.2687	1.07261	31.2236	0.0766652	7.14754	1.1793	12.0834	0.127215	10.7873	1.04101	0.191817	0.0805657	7.73918	1.06682	9.17676	0.0923149	8.65331	1.11448	18.4949	0.0437336	3.92414
	1	O14548	HUMAN	1.0417	4.17045	0.0506519	4.86241	1.10691	2.55915	0.0781946	7.0642	1.21001	20.7067	0.161142	13.3175	1.20197	5.9331	0.129285	10.7561	1.1842	0.615791	0.258444	21.8244	0.995905	15.0982	0.0244983	2.4599	1.23945	29.1062	0.0336721	2.7167	1.14018	9.67187	0.0939219	8.23748	1.13456	5.14077	0.053306	4.69838	1.07058	5.54659	0.0643946	6.01492
	1	O14561	HUMAN	1.06395	6.39489	0.0624307	5.86783	1.05855	1.55537	0.0103972	0.982217	1.09577	2.0294	0.0291597	2.66111	1.18959	4.41698	0.074371	6.25181	1.12271	7.55226	0.0597474	5.3217	1.13257	7.06309	0.151353	13.3637	1.0743	5.92821	0.0910038	8.47095	1.10318	8.83481	0.0900345	8.16138	1.1863	5.20474	0.0724653	6.1085	1.13638	3.67089	0.0315145	2.77324
	1	O14562	HUMAN	1.03882	3.88168	0.0381898	3.67627	1.10473	9.30987	0.10682	9.66931	1.06727	14.6017	0.137709	12.903	1.07236	11.4001	0.0706365	6.58704	1.09898	6.07296	0.102791	9.35332	1.0319	17.597	0.1095	10.6114	1.2094	4.79918	0.0438554	3.62621	0.998074	16.0234	0.0302298	3.02882	1.14852	17.7063	0.0823371	7.16898	1.09624	10.882	0.0710486	6.48114
	1	O14579	HUMAN	0.993429	0.657075	0.0481842	4.85029	1.02143	5.62919	0.0365814	3.5814	1.10594	13.2319	0.0580235	5.24654	1.10401	6.03105	0.0218545	1.97957	1.08244	4.2556	0.0235899	2.17933	1.02984	4.72249	0.0573902	5.57271	1.1758	18.4903	0.0310886	2.64404	1.05039	9.29098	0.0408324	3.88734	1.16724	12.913	0.0592697	5.07778	1.10916	0.732339	0.0657302	5.92615
	1	O14617	HUMAN	1.0881	8.81014	0.0477123	4.38492	1.0025	13.2784	0.0160818	1.60417	1.0884	11.229	0.0489119	4.49392	1.04434	9.92496	0.0367521	3.51916	1.0685	7.72019	0.0199636	1.86837	1.1158	5.0252	0.114981	10.3048	1.17205	9.78182	0.0431655	3.6829	1.10395	3.12894	0.032612	2.95412	1.09325	0.823908	0.0261223	2.38943	1.01512	5.14129	0.0750921	7.39735
	1	O14618	HUMAN	1.01866	1.86559	0.0559053	5.48814	0.990621	1.44513	0.0758537	7.65719	1.11973	16.0324	0.141018	12.5939	1.23882	3.94791	0.0296429	2.39283	1.26493	2.75945	0.202677	16.0228	1.10932	3.59275	0.067969	6.12709	1.16935	10.9888	0.125514	10.7337	1.09988	4.75546	0.146515	13.3209	0.996932	0.0726531	0.122446	12.2823	1.12438	28.8122	0.0592584	5.27033
	1	O14646	HUMAN	1.03738	3.73834	0.0652223	6.28719	1.05582	8.74853	0.161772	15.3219	1.12801	20.8225	0.116197	10.3011	1.13641	11.268	0.1731	15.2321	1.12647	6.01612	0.171329	15.2094	1.16626	8.82888	0.0798773	6.84902	1.25653	10.2182	0.215689	17.1654	1.18154	13.6857	0.122841	10.3968	1.16508	12.6768	0.219426	18.8335	1.17194	23.5974	0.0928662	7.92416
	1	O14656	HUMAN	1.12147	12.1468	0.0799785	7.13159	1.03077	5.95969	0.0472259	4.58163	1.16338	9.4305	0.0518679	4.45837	1.10915	2.76293	0.0806037	7.26715	1.14214	14.8203	0.048834	4.27566	1.17814	3.11684	0.121159	10.284	1.14855	2.64765	0.0394954	3.43871	1.06052	3.97009	0.219484	20.6959	1.11739	18.5841	0.0487047	4.3588	1.18864	8.60515	0.0524751	4.41472
	1	O14657	HUMAN	1.05721	5.7209	0.0958594	9.06721	1.13895	21.8283	0.0776366	6.81652	1.27803	14.9713	0.229853	17.9849	1.15929	26.5879	0.0848021	7.31501	1.08221	4.23662	0.137654	12.7197	1.09036	18.2264	0.0861546	7.90147	1.18007	9.19002	0.25221	21.3725	1.22705	19.7744	0.0630555	5.13877	1.19509	8.25456	0.146907	12.2925	1.13023	4.49057	0.205719	18.2015
	1	O14662	HUMAN	0.888811	11.1189	0.0876803	9.86489	0.975256	25.5112	0.040617	4.16475	0.857311	8.37135	0.0437465	5.10275	0.857742	3.40308	0.080759	9.4153	0.827862	1.02149	0.094976	11.4724	1.05252	50.2118	0.278839	26.4925	1.00123	29.8314	0.099859	9.97365	1.08841	27.8125	0.135688	12.4667	1.06711	14.8083	0.0497778	4.66474	0.925243	12.6978	0.106129	11.4704
	1	O14672	HUMAN	1.04986	4.98622	0.0535151	5.09735	1.20542	20.8655	0.0658194	5.46028	1.18642	1.435	0.170887	14.4036	1.12941	15.9677	0.0649074	5.74701	1.12787	8.76531	0.218417	19.3655	1.081	12.9275	0.109407	10.1209	1.06341	11.7655	0.286959	26.9848	1.06878	46.1558	0.0632542	5.91836	1.10683	2.86475	0.077738	7.02347	1.18345	2.61385	0.0723593	6.11426
	1	O14737	HUMAN	1.04333	4.33317	0.0710609	6.81096	1.09127	8.11514	0.00551619	0.505482	1.1379	4.89597	0.0220382	1.93675	1.13097	2.44555	0.112763	9.97039	1.17466	9.63648	0.0903164	7.68869	1.08791	3.40835	0.0507107	4.66131	1.23126	12.524	0.0408385	3.3168	1.11774	9.68558	0.0309349	2.76763	1.17474	9.06649	0.0381864	3.25061	1.15772	0.0289159	0.0333969	2.88472
	1	O14744	HUMAN	1.06185	6.18467	0.0271821	2.55989	1.07113	3.02568	0.00758651	0.708271	1.10707	2.96841	0.0243941	2.20348	1.13414	0.218735	0.0445098	3.92453	1.13284	3.76547	0.0256227	2.2618	1.11951	0.998547	0.0525273	4.69197	1.14192	4.56116	0.0168729	1.47759	1.11822	1.18139	0.0712349	6.3704	1.15686	3.79669	0.0165887	1.43394	1.12725	2.98719	0.0358363	3.17909
	1	O14745	HUMAN	1.07883	7.88269	0.0418395	3.87824	1.05974	1.81399	0.0847678	7.99894	1.16624	0.79477	0.048244	4.13669	1.10265	8.05455	0.0334058	3.02959	1.1329	0.195615	0.0318016	2.8071	1.11476	0.98322	0.0567129	5.08745	1.15758	1.88075	0.0156332	1.3505	1.11202	3.53083	0.0336888	3.02952	1.14307	1.14806	0.0266939	2.33528	1.14769	0.646955	0.0247474	2.15628
	1	O14773	HUMAN	1.05898	5.89833	0.0436441	4.12132	1.08248	4.21349	0.06711	6.19967	1.11672	13.6642	0.0360108	3.22469	1.13472	0.0304545	0.0723054	6.37208	1.13444	1.95337	0.0309142	2.72506	1.16022	4.12516	0.117335	10.1131	1.14899	8.80577	0.0284671	2.47757	1.08077	6.02021	0.114931	10.6341	1.16963	1.74943	0.0445118	3.80564	1.16445	3.09077	0.0232222	1.99426
	1	O14776	HUMAN	1.03041	3.04071	0.0397731	3.85994	1.06047	0.234721	0.00249731	0.23549	1.1082	4.82651	0.0294339	2.65601	1.07014	5.08303	0.0141601	1.32321	1.12279	4.41393	0.0711212	6.33436	1.10489	2.00384	0.0500576	4.53055	1.10964	4.71941	0.0279862	2.52209	1.06549	1.46397	0.0330077	3.09789	1.13173	4.82065	0.0577416	5.10208	1.06147	7.33092	0.0399421	3.76292
	1	O14787	HUMAN	1.08855	8.85504	0.138839	12.7545	0.98993	8.11431	0.0538527	5.44005	1.12679	5.30705	0.0602838	5.35004	1.12057	4.5785	0.15144	13.5145	1.0834	15.4464	0.0646594	5.96821	1.31484	26.7884	0.126426	9.61527	1.19119	11.5563	0.0930147	7.80854	1.12766	3.74329	0.212172	18.8152	1.14082	4.2006	0.12093	10.6002	1.06216	7.24775	0.0436684	4.11127
	1	O14818	HUMAN	1.05733	5.73323	0.0306706	2.90075	1.072	2.41248	0.0118511	1.10551	1.13332	6.21229	0.03673	3.24091	1.12545	5.16442	0.0204095	1.81344	1.13819	0.836204	0.0240602	2.1139	1.08726	1.81234	0.0528609	4.86186	1.17749	5.0132	0.0212079	1.80112	1.11795	5.10522	0.0242564	2.16971	1.15863	0.85389	0.0270192	2.332	1.15984	3.42806	0.00756339	0.652104
	1	O14828	HUMAN	0.981476	1.85239	0.0342439	3.48902	1.09934	14.9519	0.0173941	1.58224	1.04183	4.80155	0.0292882	2.81124	1.10192	4.93777	0.0232638	2.1112	1.08456	3.65487	0.0695878	6.41623	1.02843	6.11881	0.0322796	3.13873	1.18395	13.0014	0.0791098	6.68187	1.03619	19.599	0.0448014	4.32368	1.1389	5.88202	0.0513729	4.51073	1.15351	7.97162	0.0520259	4.51021
	1	O14880	HUMAN	1.02639	2.63885	0.0399875	3.89594	1.13042	15.033	0.0258634	2.28795	1.12161	3.14594	0.0482127	4.29854	1.1269	1.10442	0.0367495	3.26112	1.1874	4.86202	0.0523673	4.41024	1.02603	18.102	0.122627	11.9516	1.1998	10.9412	0.0877766	7.31594	1.11371	10.8161	0.0628831	5.64627	1.15096	2.89415	0.084225	7.31782	1.09962	7.23474	0.0433584	3.94305
	1	O14893	HUMAN	1.14812	14.8121	0.169586	14.7707	1.09651	20.4289	0.138151	12.5991	1.1169	9.66511	0.23277	20.8407	1.26238	39.8914	0.155947	12.3534	1.55193	29.4958	0.686651	44.2449	1.1377	34.26	0.095151	8.36345	1.28811	10.4209	0.150084	11.6516	1.16975	12.8448	0.0544333	4.65341	1.23585	3.3646	0.195188	15.7939	1.07516	17.4431	0.0636384	5.91895
	1	O14908	HUMAN	0.982602	1.73985	0.0252106	2.5657	1.03764	4.33253	0.0376341	3.62689	1.10065	1.13804	0.016304	1.48131	1.05378	4.81015	0.0773461	7.33991	1.11327	2.92064	0.133152	11.9604	1.12514	11.1441	0.076691	6.8161	1.05097	1.78503	0.0454115	4.32092	1.08575	6.6593	0.0787881	7.25655	1.07848	8.91047	0.112592	10.4399	1.13137	20.0923	0.0415957	3.67656
	1	O14925;Q5SRD1	HUMAN	1.0827	8.27019	0.0399951	3.694	0.991948	8.01057	0.0522845	5.27089	1.12028	16.6759	0.130527	11.6513	1.24447	12.9496	0.0584301	4.69517	1.00342	23.8677	0.0579855	5.77879	1.1349	15.0459	0.108153	9.52976	0.958123	10.5705	0.188719	19.6967	0.982883	18.0228	0.127404	12.9623	1.1456	10.8333	0.0933334	8.14711	1.08768	2.89282	0.0915387	8.41594
	1	O14929	HUMAN	1.03737	3.7374	0.0392814	3.78662	1.11992	10.9026	0.0402651	3.59536	1.08742	7.78209	0.0368664	3.39026	1.14374	1.99678	0.0406414	3.55336	1.10538	4.2016	0.0574702	5.19914	1.1213	9.99582	0.0410516	3.66106	1.15194	0.661457	0.0371365	3.22382	1.11011	1.39559	0.081416	7.33404	1.12081	7.77039	0.048944	4.36685	1.10606	3.26376	0.0433581	3.92005
	1	O14936	HUMAN	1.17585	17.5846	0.0991988	8.43638	1.05986	18.2718	0.00826734	0.780041	1.20885	12.8025	0.0885023	7.32122	1.32312	7.07488	0.567654	42.9027	1.39971	38.5298	0.230158	16.4433	1.02949	8.34862	0.0850233	8.25879	1.21125	5.5637	0.103186	8.51894	1.17633	8.75173	0.257632	21.9013	1.21698	4.00892	0.0880714	7.23686	1.2821	13.9254	0.0914886	7.13585
	1	O14949	HUMAN	1.01893	1.89257	0.0791151	7.76456	0.875414	4.65581	0.106621	12.1795	1.09185	10.2179	0.0345501	3.16437	1.06062	6.85777	0.101517	9.57146	1.12464	23.4372	0.0772298	6.86706	1.14303	5.8167	0.0663954	5.80872	1.10551	7.11475	0.0561067	5.07517	1.13731	1.97798	0.0850742	7.48028	1.14664	2.44319	0.0884697	7.71558	1.12871	5.54881	0.13799	12.2254
	1	O14950;P19105	HUMAN	1.06572	6.57203	0.0245003	2.29894	1.08617	4.31305	0.00852666	0.785018	1.12123	3.9456	0.0203496	1.81494	1.17103	4.09757	0.0283313	2.41935	1.11599	5.548	0.0239222	2.14359	1.09841	1.31623	0.0487415	4.43744	1.18068	4.51213	0.0393974	3.33685	1.11381	1.73695	0.0556281	4.99438	1.16558	1.70755	0.0515838	4.4256	1.16536	6.30439	0.0227208	1.94968
	1	O14964	HUMAN	0.956559	4.34415	0.11121	11.626	0.974019	6.01435	0.0822412	8.44349	0.997403	2.51242	0.167973	16.841	0.967116	27.1399	0.168795	17.4534	1.054	40.9942	0.120171	11.4014	1.13857	4.2457	0.0418464	3.67535	1.11761	3.08673	0.138841	12.423	1.15739	2.01556	0.0167912	1.45079	1.13124	4.05769	0.078366	6.92745	1.0521	10.0595	0.146458	13.9206
	1	O14974	HUMAN	1.03304	3.30415	0.0560005	5.42093	1.13222	13.2089	0.0329365	2.90903	1.17328	7.10075	0.0741257	6.31781	1.14867	9.18601	0.0458208	3.98903	1.21643	5.82645	0.0564959	4.6444	1.10081	5.24504	0.0709917	6.44906	1.20219	12.4219	0.0485835	4.04127	1.12595	5.85979	0.0567608	5.04115	1.18145	6.70786	0.0401623	3.39941	1.14644	1.596	0.0379053	3.30635
	1	O14975	HUMAN	1.05317	5.31722	0.0255058	2.42181	1.09975	3.39085	0.00408155	0.371134	1.15035	5.12461	0.017591	1.52919	1.12092	3.88842	0.0497779	4.44082	1.11743	5.8446	0.0206334	1.8465	1.08367	0.551519	0.0562075	5.18676	1.16806	10.8739	0.0448928	3.84337	1.11507	0.833684	0.0604333	5.41971	1.14941	3.43763	0.0507392	4.41435	1.14711	6.81515	0.0516279	4.50068
	1	O14979	HUMAN	1.06044	6.04361	0.0286917	2.70565	1.14092	10.8386	0.0191464	1.67816	1.14548	1.16299	0.0298282	2.60398	1.16719	0.688185	0.0367699	3.15029	1.1704	2.60786	0.0467018	3.99024	1.09009	4.51893	0.0491193	4.50598	1.19085	9.99391	0.0383343	3.21909	1.12374	2.90674	0.0834477	7.42587	1.16578	6.06001	0.0452378	3.88047	1.16773	5.61086	0.0223637	1.91514
	1	O14980	HUMAN	1.04968	4.96828	0.0426285	4.06108	1.08597	7.40619	0.0143984	1.32585	1.11364	3.61277	0.034618	3.10854	1.13432	2.00847	0.0435071	3.83553	1.1629	1.30366	0.0435916	3.74855	1.06982	7.58109	0.0473718	4.428	1.15824	3.21521	0.030197	2.60714	1.09917	3.52997	0.030036	2.73262	1.1269	0.363813	0.00848474	0.752925	1.10077	1.24147	0.0287554	2.61231
	1	O14981	HUMAN	1.0051	0.510342	0.093222	9.27486	0.94181	3.78939	0.036367	3.86139	1.00114	2.71423	0.106184	10.6062	1.04162	4.82157	0.0881556	8.46336	1.111	7.03566	0.08369	7.53287	1.02476	0.576988	0.155377	15.1623	1.09853	26.4109	0.123183	11.2135	1.05314	4.02842	0.145973	13.8607	1.1087	9.88056	0.0232364	2.09582	1.07838	3.89111	0.0569661	5.28255
	1	O15027	HUMAN	1.08017	8.01664	0.0188442	1.74456	1.09948	4.24835	0.0490641	4.46249	1.11934	2.73198	0.0224794	2.00826	1.14455	2.16277	0.0147065	1.28491	1.13427	0.0612397	0.0940198	8.28901	1.11141	9.37865	0.027459	2.47064	1.17224	6.95825	0.0216062	1.84315	1.13594	5.01965	0.0341987	3.0106	1.13692	2.46278	0.0485754	4.27253	1.14028	6.32825	0.00698084	0.612204
	1	O15031	HUMAN	1.08895	8.89451	0.0720866	6.61985	1.18387	9.78259	0.079745	6.73596	1.15889	0.75239	0.103172	8.90268	1.09146	9.31173	0.0441458	4.04467	1.12382	2.27287	0.19204	17.0882	1.14394	23.0469	0.0737752	6.4492	1.22628	17.3961	0.161219	13.1469	1.09888	18.0837	0.090568	8.24182	1.20445	2.08343	0.0519451	4.31276	1.09134	11.3368	0.07301	6.68995
	1	O15042	HUMAN	1.07433	7.43301	0.0300321	2.79542	1.07548	2.59236	0.0234845	2.18362	1.07397	1.95764	0.0446883	4.16105	1.14165	9.392	0.0674203	5.9055	1.12202	7.20051	0.0441801	3.93754	1.13753	7.61181	0.0831348	7.30839	1.17343	4.84788	0.0720583	6.14083	1.06007	7.74377	0.0265256	2.50225	1.16765	8.74638	0.0872353	7.47098	1.09264	1.96741	0.0407076	3.7256
	1	O15067	HUMAN	1.03569	3.56928	0.028168	2.71973	1.06828	6.01952	0.0146364	1.37009	1.10867	4.5109	0.0312305	2.81693	1.10396	4.23505	0.0370737	3.35823	1.12267	2.35195	0.0279127	2.48629	1.09882	0.0196092	0.0611427	5.56439	1.14709	0.0134645	0.0407188	3.54975	1.08281	1.75293	0.0135485	1.25123	1.14113	3.72649	0.0461902	4.04775	1.11426	3.74413	0.0121607	1.09137
	1	O15084	HUMAN	0.98266	1.73397	0.0654798	6.66352	1.22075	32.2981	0.116408	9.53576	1.06452	1.12668	0.120172	11.2888	1.11535	7.74726	0.181038	16.2315	1.00274	13.7502	0.130584	13.0226	1.14298	23.9881	0.189322	16.5639	0.957042	3.10038	0.0564468	5.89805	0.956281	3.93692	0.163002	17.0455	1.10392	48.2888	0.124377	11.2669	1.10823	3.73218	0.194893	17.5859
	1	O15126	HUMAN	1.03487	3.48745	0.0499555	4.82721	1.08356	6.38002	0.0588893	5.4348	1.0318	7.78659	0.0773258	7.49424	1.10184	8.91599	0.226835	20.5869	1.14905	19.0801	0.0531412	4.6248	1.1449	0.747808	0.0953549	8.32863	1.13016	5.87559	0.0288715	2.55465	1.07443	3.18097	0.044843	4.17365	1.09298	3.42405	0.153165	14.0135	1.0777	20.6089	0.0327536	3.03922
	1	O15127	HUMAN	1.03158	3.15778	0.159867	15.4973	0.976914	18.8543	0.110116	11.2718	1.09271	1.13366	0.0993182	9.0892	1.29632	12.558	0.711097	54.8549	1.05279	55.4445	0.108712	10.3261	0.970263	20.1807	0.0441017	4.54533	1.17278	13.7887	0.233393	19.9008	1.14538	26.1881	0.128492	11.2183	1.05929	20.4925	0.108597	10.2519	1.08626	14.1308	0.108237	9.96417
	1	O15143	HUMAN	1.05431	5.43136	0.0301037	2.85529	1.14589	12.048	0.0396897	3.46365	1.11938	0.994895	0.024168	2.15905	1.15629	2.48179	0.0506913	4.38397	1.13911	5.77333	0.0492283	4.32163	1.0565	7.49289	0.0698739	6.61372	1.15525	5.74826	0.0316079	2.73604	1.11756	0.624041	0.053154	4.75624	1.14971	0.4201	0.0610104	5.30658	1.16013	9.14505	0.0222586	1.91862
	1	O15144	HUMAN	1.07761	7.76135	0.0401575	3.72652	1.10801	6.72845	0.0220341	1.98862	1.13782	0.047677	0.0398424	3.50164	1.11959	5.06876	0.0572271	5.11144	1.17862	2.03507	0.0175178	1.48629	1.11284	7.52067	0.0551589	4.95658	1.17866	0.671257	0.046368	3.93397	1.12183	1.04837	0.0373522	3.32957	1.14779	0.910675	0.0345547	3.01054	1.16535	4.86805	0.0372382	3.19544
	1	O15145	HUMAN	1.03355	3.35467	0.0701684	6.78908	1.06528	9.1032	0.0474838	4.4574	1.10811	8.82428	0.0284485	2.5673	1.10695	2.30383	0.0730814	6.60203	1.16058	15.7371	0.0480424	4.13952	1.12412	2.05211	0.0918858	8.17401	1.10065	0.11967	0.183678	16.6882	1.0174	12.6701	0.0313314	3.07955	1.1185	5.12006	0.0664272	5.93898	1.08696	5.62554	0.0416976	3.83617
	1	O15160	HUMAN	1.12118	12.1176	0.0142945	1.27495	1.15277	2.53227	0.0170463	1.47873	1.16907	0.780579	0.0470152	4.02159	1.13035	5.94589	0.0568127	5.0261	1.12778	0.592173	0.0263597	2.33731	1.09284	3.69888	0.0848274	7.76214	1.20896	0.428852	0.032326	2.67387	1.17	0.621438	0.0648677	5.54424	1.1891	2.10608	0.0142791	1.20083	1.18912	1.38522	0.0464032	3.90231
	1	O15173	HUMAN	0.990826	0.9174	0.0365229	3.68611	1.05397	10.2364	0.00680754	0.645895	1.08855	2.81877	0.0169346	1.5557	1.06866	3.49894	0.0511294	4.78444	1.07827	5.26714	0.0435645	4.04024	1.09032	1.26661	0.0875576	8.03047	1.14731	2.63264	0.0483867	4.21742	1.0511	9.51687	0.0621965	5.91727	1.11897	0.56884	0.0258937	2.31408	1.10314	2.11524	0.0374523	3.39506
	1	O15212	HUMAN	1.05506	5.50622	0.0256646	2.43252	1.08933	4.79357	0.00890337	0.817328	1.11227	1.03315	0.0232997	2.09478	1.1079	1.21404	0.0245605	2.21685	1.12795	0.876466	0.0297291	2.63567	1.08556	1.99098	0.0582109	5.36229	1.17254	8.57813	0.0111093	0.947455	1.13486	2.25517	0.012956	1.14164	1.16882	3.02398	0.0473463	4.05077	1.15647	1.65108	0.0267951	2.31696
	1	O15213	HUMAN	1.19918	19.9184	0.114917	9.58294	1.16724	13.647	0.0570385	4.8866	1.47439	17.8958	0.209192	14.1884	1.37806	8.92898	0.198144	14.3785	1.31561	18.5163	0.0528709	4.01873	1.1329	10.3144	0.092899	8.20012	1.17711	10.0963	0.113499	9.64219	1.19829	10.6988	0.104784	8.74449	1.29883	4.60646	0.0742229	5.71459	1.23296	4.87056	0.0872619	7.07746
	1	O15226	HUMAN	0.988652	1.13481	0.0653077	6.60574	1.04908	17.5856	0.047168	4.49612	1.04979	4.32854	0.0478727	4.56021	1.02398	2.39789	0.113037	11.039	1.08992	6.90932	0.11275	10.3448	1.02282	17.485	0.0109468	1.07026	1.16169	12.6852	0.0530065	4.56289	1.07111	1.06559	0.134707	12.5764	1.10019	10.9315	0.0565372	5.13887	1.05424	4.03843	0.0712015	6.7538
	1	O15258	HUMAN	1.17265	17.2653	0.0425783	3.63094	1.13074	5.16136	0.014174	1.25352	1.21291	5.64783	0.0538133	4.43672	1.11456	13.3397	0.0449692	4.03469	1.14253	0.193793	0.0841555	7.36575	1.01202	17.9889	0.0598508	5.91402	1.20283	13.5927	0.129117	10.7345	1.2671	24.2329	0.0441442	3.48387	1.26899	2.72698	0.0594606	4.68565	1.18524	2.3694	0.0588536	4.96552
	1	O15260	HUMAN	1.0189	1.89034	0.0253758	2.4905	1.05142	3.80135	0.0141548	1.34626	1.12183	8.84209	0.0469988	4.18949	1.11389	6.53411	0.0537664	4.82691	1.11838	3.48712	0.00910877	0.814464	1.06595	4.22694	0.0789224	7.40395	1.14887	1.98428	0.0348364	3.03222	1.05967	5.80325	0.0655886	6.18955	1.03876	9.06353	0.0881737	8.48837	1.08147	17.7391	0.0348076	3.21856
	1	O15270	HUMAN	1.00264	0.263725	0.0714204	7.12325	0.988815	3.01672	0.0914018	9.24357	1.06019	6.00763	0.108758	10.2583	1.07365	6.89004	0.0558913	5.20575	1.04822	6.10624	0.127526	12.166	1.22168	35.0478	0.296744	24.2898	1.24184	25.253	0.105422	8.48914	1.05377	11.2459	0.0665099	6.3116	1.07657	8.1769	0.0864596	8.031	1.04745	9.13931	0.0284295	2.71416
	1	O15294	HUMAN	1.0362	3.62029	0.0495368	4.78061	1.08501	9.59929	0.0548067	5.05128	1.12046	4.41154	0.0603946	5.39014	1.1424	6.11428	0.0543932	4.7613	1.10567	2.30269	0.0342401	3.09677	1.12397	4.52767	0.0476889	4.24289	1.1316	3.60511	0.0470936	4.16169	1.12595	5.96836	0.0507565	4.50788	1.12495	2.67839	0.0299034	2.65819	1.1227	1.75252	0.0545357	4.85754
	1	O15305	HUMAN	1.10724	10.7238	0.0675015	6.09638	1.07877	0.0151153	0.036302	3.36512	1.16301	8.8911	0.0721115	6.20042	1.15168	4.79142	0.0149914	1.3017	1.16238	1.38218	0.0283164	2.43608	1.01071	10.8751	0.144384	14.2854	1.16077	44.6176	0.066044	5.68969	1.11099	9.30349	0.0781461	7.03391	1.15317	4.0222	0.0328925	2.85235	1.14435	3.47612	0.00951388	0.83138
	1	O15320	HUMAN	1.02004	2.00351	0.0927443	9.09227	1.05601	15.5251	0.0662508	6.27368	1.15337	16.3635	0.116705	10.1187	1.01658	20.5863	0.11102	10.921	1.17828	0.0163611	0.0422194	3.58313	1.15671	2.3793	0.0620995	5.36861	0.992549	6.79706	0.122027	12.2944	1.08477	19.8434	0.0377624	3.48114	1.0589	2.8525	0.0655724	6.19248	1.14327	12.6899	0.0864267	7.55963
	1	O15321	HUMAN	0.934985	6.50154	0.0989602	10.5842	0.975706	10.9494	0.10971	11.2441	0.898181	10.9726	0.160276	17.8446	0.994898	4.18494	0.054766	5.50468	1.00267	9.65345	0.0354115	3.5317	1.08851	8.01446	0.130718	12.0088	1.21744	17.2237	0.0618766	5.08253	1.00422	12.8729	0.078747	7.84157	1.00061	9.84545	0.222347	22.2211	1.02238	42.2725	0.159657	15.6161
	1	O15347	HUMAN	1.04857	4.85663	0.052905	5.04546	1.09423	12.8679	0.0136961	1.25166	1.14824	3.0027	0.0125633	1.09414	1.10084	5.55719	0.0325757	2.95916	1.12427	0.485967	0.0311465	2.77038	1.08141	0.251715	0.0665066	6.15	1.17977	3.77987	0.0212953	1.80504	1.11736	5.52455	0.0205921	1.84292	1.14196	2.34081	0.0430861	3.77298	1.14786	6.47554	0.0196654	1.71323
	1	O15355	HUMAN	1.07711	7.71084	0.0254663	2.36432	1.09997	0.770597	0.0257183	2.33809	1.15226	7.29279	0.0256293	2.22426	1.14162	3.98333	0.0209758	1.83737	1.16741	0.637905	0.0190542	1.63218	1.10686	3.74231	0.0147855	1.3358	1.15904	6.08494	0.0245636	2.11931	1.14217	4.39234	0.0566606	4.96078	1.15827	3.33131	0.0375287	3.24007	1.19396	8.26506	0.0471746	3.95111
	1	O15357	HUMAN	1.0359	3.59042	0.0445948	4.30491	1.09605	7.68139	0.038254	3.49017	1.11743	2.32588	0.0444194	3.97515	1.12969	3.80172	0.0341255	3.02079	1.11275	5.14525	0.0917456	8.24493	1.0111	3.43613	0.0683201	6.75699	1.19908	20.1665	0.02974	2.48024	1.11349	9.78481	0.0788734	7.08343	1.09202	3.56117	0.0708016	6.48354	1.0764	5.83204	0.0308103	2.86234
	1	O15371	HUMAN	1.02666	2.66617	0.0456815	4.44952	1.08437	10.8536	0.015866	1.46316	1.1254	4.60065	0.0276514	2.45703	1.12763	3.11036	0.0202268	1.79374	1.16316	2.66877	0.045212	3.887	1.12208	2.1664	0.0524044	4.67028	1.19242	5.16151	0.0647377	5.42909	1.11513	4.68881	0.043052	3.86071	1.14171	2.39426	0.0444276	3.89131	1.13628	5.08575	0.00260342	0.229119
	1	O15372	HUMAN	1.03261	3.26092	0.0602046	5.83034	1.09389	11.7271	0.0128058	1.17066	1.13548	4.25213	0.0475398	4.18678	1.15428	1.57456	0.0542055	4.69603	1.19245	3.45888	0.0202704	1.69991	1.14657	5.89247	0.0302022	2.63413	1.17461	5.58275	0.0437658	3.72598	1.08976	2.45825	0.0406539	3.73052	1.14334	6.09993	0.0444371	3.8866	1.16791	6.22036	0.0585816	5.01595
	1	O15381	HUMAN	1.11832	11.8317	0.0326114	2.91611	1.03774	7.46212	0.0686552	6.61586	1.12477	14.0567	0.0603842	5.3686	1.22014	10.4964	0.14999	12.2928	1.07222	2.79142	0.0237825	2.21806	1.08048	0.92891	0.0977586	9.04766	1.26954	33.1546	0.154148	12.142	1.09905	11.8116	0.0929149	8.45407	1.17684	0.1603	0.0454126	3.85887	1.11954	0.97317	0.0746207	6.66529
	1	O15382	HUMAN	1.03028	3.02841	0.0208018	2.01903	1.09652	7.12012	0.013364	1.21876	1.1212	4.1266	0.0549907	4.90461	1.13065	5.82197	0.049968	4.4194	1.15928	3.55035	0.0245588	2.11845	1.05189	8.85345	0.0800212	7.60737	1.16522	16.5446	0.0562352	4.82613	1.06172	7.80025	0.0353074	3.32549	1.16701	6.00538	0.0430056	3.68513	1.09818	2.54602	0.0495751	4.51428
	1	O15397	HUMAN	1.06278	6.27843	0.0479715	4.51376	1.13691	8.27963	0.0774756	6.81455	1.15129	7.94836	0.0464521	4.03478	1.10274	8.35706	0.0367812	3.33543	1.15074	6.51965	0.0496493	4.31454	1.10305	3.98215	0.147631	13.3838	1.20637	31.5313	0.0787371	6.52679	1.10491	4.57866	0.0711793	6.44207	1.17664	1.8385	0.0452968	3.84968	1.16211	3.36325	0.111487	9.59348
	1	O15427	HUMAN	1.06141	6.1407	0.0773786	7.29019	1.01203	5.29404	0.0352244	3.48056	1.14996	19.8778	0.0365526	3.17861	1.14823	3.2313	0.0463762	4.03891	1.13678	0.938702	0.0479593	4.21889	1.32709	15.9123	0.156391	11.7845	1.17097	23.9537	0.0298159	2.54627	1.12145	2.28013	0.0704146	6.27889	1.10912	0.25228	0.0266972	2.40706	1.09479	1.00758	0.0335684	3.06621
	1	O15446	HUMAN	1.07137	7.13739	0.0938839	8.76294	1.09356	8.95168	0.0175048	1.60071	1.10797	3.59192	0.0343225	3.09779	1.16446	2.86796	0.0447641	3.84418	1.29471	7.60918	0.166882	12.8895	1.08962	21.8271	0.107612	9.87615	1.19446	8.91523	0.0964433	8.07424	1.10788	0.787096	0.0666586	6.01678	1.15296	3.45652	0.00934417	0.810453	1.13284	1.16553	0.0628363	5.54677
	1	O15498	HUMAN	1.02851	2.85076	0.0393477	3.82571	1.11228	11.6485	0.0320034	2.87727	1.25842	17.7952	0.043346	3.44449	1.14704	4.52766	0.0277237	2.41697	1.10118	3.36814	0.0613977	5.57563	1.09304	8.06664	0.0643847	5.89043	1.1105	1.12794	0.103617	9.33065	1.20129	20.8177	0.0851924	7.09177	1.15932	2.38126	0.00359018	0.309679	1.18218	2.12971	0.0776164	6.56554
	1	O15511	HUMAN	1.06933	6.93265	0.0245331	2.29426	1.04993	0.825625	0.055115	5.2494	1.14164	9.18442	0.0596791	5.22748	1.14408	1.41167	0.04021	3.51461	1.172	1.67234	0.0497797	4.24742	0.930777	24.6382	0.0758153	8.14538	1.14826	38.0495	0.037096	3.23063	1.10058	0.489789	0.0564229	5.12663	1.15319	7.44568	0.0307263	2.66447	1.2242	8.10232	0.0761558	6.22087
	1	O15514	HUMAN	0.866032	13.3968	0.146828	16.9542	0.821261	10.5477	0.220973	26.9065	1.04272	20.4141	0.116225	11.1463	0.972513	12.4115	0.152896	15.7217	0.893508	9.85767	0.136904	15.3221	1.04762	10.7108	0.0760709	7.26131	0.918158	15.2473	0.257243	28.0173	1.04749	18.4461	0.10957	10.4603	1.12033	2.8787	0.137565	12.279	1.04891	8.37759	0.0838009	7.98936
	1	O15523	HUMAN	1.05671	5.67101	0.0278534	2.63586	1.05695	2.96802	0.0264576	2.5032	1.11609	7.17965	0.0168563	1.5103	1.11533	0.659744	0.0463521	4.15591	1.12525	2.73976	0.0221851	1.97157	1.08985	1.20209	0.027862	2.55651	1.14879	3.92427	0.0123774	1.07743	1.06787	5.87975	0.0303976	2.84656	1.10982	5.22193	0.0156928	1.41399	1.11703	1.69605	0.0313003	2.8021
	1	O15533	HUMAN	1.06415	6.41475	0.0357617	3.3606	0.987084	6.6109	0.0317986	3.22147	1.06035	10.2173	0.0306404	2.88965	1.13619	9.14607	0.0587789	5.17333	1.15101	7.36154	0.0297772	2.58705	1.07648	3.43611	0.0700314	6.50562	1.19611	7.7602	0.0870574	7.27835	1.07667	9.41973	0.0605164	5.62068	1.21208	10.6286	0.0994424	8.20429	1.18346	5.17285	0.0739754	6.25076
	0.5	O43137	YEAST	0.518897	3.77944	0.022814	4.39663	0.609994	21.9428	0.0318805	5.22637	0.575284	2.19772	0.0104537	1.81714	0.604266	4.3611	0.0167309	2.76879	0.59037	1.93705	0.00972091	1.64658	0.522642	9.98868	0.0501793	9.60108	0.601917	25.2206	0.0321459	5.34058	0.594488	7.65306	0.0342137	5.75516	0.607124	5.32301	0.00827504	1.36299	0.602033	2.71918	0.0161213	2.67782
	1	O43143	HUMAN	1.03917	3.91719	0.0318534	3.06527	1.07625	7.47341	0.00954208	0.886604	1.12195	3.00993	0.0139532	1.24365	1.12286	1.44609	0.0361741	3.22159	1.14313	1.93103	0.0147761	1.2926	1.07011	6.81377	0.0461751	4.31501	1.1461	2.72166	0.0242835	2.1188	1.12684	2.41763	0.0241228	2.14074	1.13042	1.12798	0.0413909	3.66156	1.12687	4.3133	0.0170999	1.51747
	1	O43148	HUMAN	1.09828	9.82761	0.105862	9.63893	1.1239	18.6351	0.00721673	0.642117	1.15859	3.5653	0.031124	2.68638	1.26698	5.64327	0.110563	8.7265	1.18168	3.47468	0.158239	13.391	1.03926	7.16308	0.104742	10.0785	1.12692	11.6167	0.0420103	3.72788	1.15501	0.408058	0.079753	6.90493	1.1912	5.23277	0.0475608	3.99268	1.20414	4.78828	0.103563	8.60062
	1	O43156	HUMAN	1.14081	14.0811	0.131035	11.4861	1.19067	18.4713	0.120147	10.0907	1.19156	12.4759	0.165101	13.8558	1.63212	22.9947	0.44312	27.1499	1.07986	12.3218	0.109605	10.1499	1.23833	30.2034	0.161599	13.0498	1.06557	20.7669	0.0466598	4.37885	1.03402	5.47218	0.0840034	8.12396	1.13483	0.324944	0.0935821	8.24636	1.279	27.4346	0.151288	11.8286
	1	O43159	HUMAN	0.977925	2.20754	0.0488754	4.99787	0.934659	1.95565	0.0521225	5.57664	1.08977	10.9991	0.0821073	7.53438	1.10431	11.7463	0.0599974	5.43304	1.04499	0.250717	0.0518838	4.96499	1.10277	4.64711	0.0367167	3.3295	1.13701	0.0419685	0.035872	3.15493	1.13036	3.99037	0.0611962	5.41388	1.13087	7.40722	0.0747936	6.61383	1.11399	2.69689	0.0760663	6.82827
	1	O43169	HUMAN	1.02362	2.36196	0.0403153	3.9385	1.08912	12.6181	0.0147399	1.35338	1.1212	4.37074	0.0500209	4.46135	1.10985	3.2443	0.0314382	2.83265	1.16882	1.19315	0.0505243	4.32267	1.00004	10.8417	0.0449012	4.48996	1.13893	19.3342	0.0408862	3.58987	1.10124	4.24133	0.0875033	7.94586	1.16546	2.32356	0.0325129	2.78972	1.13903	0.979837	0.017587	1.54403
	1	O43172	HUMAN	1.05463	5.46338	0.0487009	4.6178	1.10846	9.59266	0.0260648	2.35144	1.09779	1.10473	0.0292749	2.66671	1.09734	0.0459461	0.0306935	2.79708	1.15262	5.78202	0.023921	2.07536	1.10644	2.58059	0.0618491	5.5899	1.1915	11.211	0.0391974	3.28975	1.10575	11.3908	0.0507066	4.58571	1.17345	2.68165	0.0427051	3.63928	1.16924	1.79915	0.026221	2.24256
	1	O43175	HUMAN	1.05243	5.24337	0.0402724	3.8266	1.08729	7.94697	0.0111376	1.02435	1.12259	4.74041	0.0278466	2.48058	1.12389	1.72744	0.0560768	4.98953	1.13707	4.77947	0.0332384	2.92317	1.08946	2.64716	0.0489501	4.49305	1.14418	2.5655	0.0340789	2.97846	1.09973	0.126088	0.0262097	2.38329	1.15293	3.81511	0.0345841	2.99967	1.14939	4.01757	0.0279132	2.42851
	1	O43181	HUMAN	1.02699	2.69928	0.0789234	7.6849	1.08399	10.7736	0.0520826	4.80472	1.10523	7.54722	0.066179	5.98779	1.00075	12.3462	0.0973686	9.72953	1.16326	6.29948	0.069858	6.00539	1.15055	5.05705	0.0149047	1.29544	1.13888	2.87311	0.0610532	5.36079	1.16972	2.90582	0.121969	10.4272	1.07913	4.44129	0.119408	11.0653	1.13738	21.6204	0.119203	10.4805
	1	O43237	HUMAN	1.09417	9.41706	0.0641075	5.859	1.13159	0.788214	0.0153325	1.35494	1.19141	3.21281	0.0931055	7.81473	1.19217	0.0348979	0.0809047	6.78636	1.18016	5.03732	0.08453	7.16258	1.10383	2.63123	0.00763423	0.691615	1.07528	2.18349	0.153739	14.2976	1.0274	10.7492	0.0389878	3.79479	1.16537	16.5748	0.0498168	4.27477	1.1588	5.07085	0.0638605	5.51092
	1	O43242	HUMAN	1.02223	2.2232	0.0256036	2.50467	1.06596	8.07089	0.00239871	0.225029	1.13804	6.76361	0.0268944	2.36322	1.14359	2.30067	0.0416777	3.64446	1.12515	2.28895	0.0439408	3.90531	1.11216	0.81974	0.0477912	4.29715	1.1309	2.08495	0.0180374	1.59496	1.10731	2.04737	0.0257482	2.3253	1.13333	0.310657	0.0310136	2.7365	1.13376	4.0491	0.0341047	3.0081
	1	O43252	HUMAN	1.0737	7.37048	0.079999	7.45074	1.04148	8.79109	0.0502461	4.82451	1.03641	5.777	0.315823	30.4727	1.17322	9.05894	0.053009	4.51826	1.30632	8.11914	0.151531	11.5999	1.19954	2.11219	0.133488	11.1283	1.18144	10.4278	0.243413	20.603	1.09725	14.4958	0.0504215	4.59527	1.18479	1.66266	0.0385217	3.25135	1.13554	1.1898	0.074357	6.54818
	1	O43264	HUMAN	1.0298	2.98007	0.0680429	6.60739	0.995258	0.489456	0.0620718	6.23675	1.05191	9.49511	0.0675096	6.41779	1.19457	3.79811	0.124969	10.4614	1.11717	0.892723	0.0953493	8.53492	1.10079	0.73833	0.0950675	8.6363	1.15473	13.0372	0.0225255	1.95072	1.06615	8.42106	0.0307774	2.88679	1.14085	4.02028	0.0826161	7.24163	1.14424	7.47966	0.0318597	2.78435
	1	O43290	HUMAN	1.06056	6.05561	0.0285982	2.69653	1.06965	4.10931	0.022332	2.08779	1.14617	8.70064	0.0530837	4.63139	1.12353	7.3017	0.0542817	4.83136	1.10454	3.20081	0.0402257	3.64184	1.07707	1.66774	0.0326768	3.03387	1.13564	7.46564	0.0766585	6.75027	1.13593	10.0856	0.0261747	2.30426	1.12149	1.49337	0.0379715	3.38582	1.16297	8.10342	0.0122858	1.05641
	1	O43292	HUMAN	1.03675	3.67478	0.149084	14.38	0.917941	12.4581	0.283662	30.902	1.17303	40.813	0.366621	31.2543	1.06737	12.5102	0.192437	18.029	1.03726	14.1842	0.0299171	2.88425	1.17891	10.6257	0.0978993	8.30421	1.04619	11.5953	0.0637872	6.09712	1.15807	5.8987	0.090233	7.7917	1.28297	22.6689	0.485691	37.8569	1.06475	3.9785	0.0498525	4.68207
	1	O43324	HUMAN	1.05727	5.72748	0.035497	3.3574	1.06701	5.50764	0.0256376	2.40275	1.15601	12.3584	0.0179574	1.5534	1.14973	0.488593	0.0278805	2.42495	1.13483	4.11284	0.0377014	3.32222	1.14464	5.71259	0.0576007	5.0322	1.15264	5.65293	0.0671856	5.82883	1.14055	7.02906	0.0564111	4.94594	1.13706	4.67951	0.0378182	3.32595	1.14036	5.53891	0.0331155	2.90394
	1	O43390	HUMAN	1.03721	3.72059	0.0584991	5.64006	1.07572	11.7174	0.0144574	1.34398	1.14066	3.98577	0.0230832	2.02366	1.14443	2.57797	0.0187389	1.6374	1.15865	0.298838	0.0434426	3.74941	1.10061	3.10412	0.0677095	6.15201	1.16531	1.01003	0.0237555	2.03856	1.11618	1.94147	0.0448659	4.01961	1.15137	1.73917	0.0432411	3.75561	1.12464	3.198	0.0241885	2.15077
	1	O43395	HUMAN	1.03218	3.21849	0.0429135	4.15754	1.04749	0.761251	0.0980281	9.35841	1.12764	15.9727	0.0237144	2.10301	1.13654	0.639541	0.0779524	6.85875	1.09104	1.41492	0.0457236	4.19083	1.05594	7.84641	0.0313726	2.97107	1.08994	1.2325	0.062133	5.7006	1.0428	3.60663	0.0712272	6.83038	1.12354	7.87977	0.0454879	4.04862	1.07788	3.26223	0.0548901	5.0924
	1	O43396	HUMAN	1.05769	5.76893	0.0367677	3.47623	1.0845	5.67529	0.00896272	0.826435	1.12607	4.20621	0.0270858	2.40535	1.13511	2.18475	0.0569218	5.01463	1.13949	4.89787	0.0239679	2.10339	1.10882	0.207053	0.0328639	2.96386	1.16278	5.60684	0.0202694	1.74318	1.11615	2.3233	0.0488366	4.37547	1.15518	1.18665	0.0540136	4.67579	1.14619	5.15813	0.0210908	1.84008
	1	O43399	HUMAN	1.05133	5.13268	0.0536429	5.1024	1.07624	6.78067	0.0428708	3.9834	1.11488	1.84022	0.0205949	1.84726	1.11825	1.62947	0.0453495	4.05541	1.15864	0.174904	0.0191112	1.64945	1.09918	3.38284	0.0385358	3.50588	1.14977	7.6567	0.0433267	3.76828	1.10427	2.9739	0.0225324	2.04048	1.14935	3.25121	0.0437905	3.81001	1.16694	7.1903	0.0329467	2.82333
	1	O43402	HUMAN	1.02879	2.87945	0.0389691	3.78784	0.93321	9.97528	0.242778	26.0153	1.1581	102.778	0.0759134	6.55501	1.03552	18.459	0.134754	13.0132	1.15497	14.8142	0.12352	10.6946	1.15798	10.9507	0.105909	9.14601	1.16497	10.2482	0.169097	14.5151	1.05121	15.33	0.149001	14.1742	1.15624	5.49695	0.0242529	2.09757	1.2066	3.40414	0.0584799	4.84666
	1	O43414	HUMAN	1.08698	8.69845	0.0455293	4.18858	0.991463	9.22	0.133393	13.4542	1.04569	3.82243	0.0952782	9.11153	1.06397	3.58686	0.0486995	4.57715	0.999245	10.1392	0.108958	10.904	0.985526	2.79164	0.196342	19.9226	1.10155	58.632	0.0260992	2.36931	1.00048	10.2086	0.110529	11.0476	1.12557	2.80984	0.0425542	3.78068	0.986636	10.0003	0.0633968	6.42556
	1	O43432	HUMAN	1.03964	3.96353	0.0171273	1.64743	1.09708	3.88291	0.0158194	1.44196	1.12086	4.24092	0.0337413	3.0103	1.11857	2.73228	0.0356338	3.18564	1.13034	2.96443	0.0657966	5.82098	1.09142	7.25647	0.0585327	5.36298	1.20737	9.27401	0.0535532	4.43554	1.08389	7.24133	0.0540744	4.98893	1.12229	1.36068	0.0693606	6.18025	1.14353	11.0454	0.021482	1.87857
	1	O43447	HUMAN	1.05643	5.6432	0.0379219	3.58962	1.07137	4.00881	0.00520443	0.485774	1.08324	0.431227	0.029048	2.68157	1.10462	0.420916	0.0404344	3.66048	1.08938	5.92333	0.0362617	3.32865	1.05164	0.856669	0.0570773	5.42748	1.15508	3.40395	0.0194794	1.68641	1.11547	2.12116	0.032613	2.9237	1.15372	0.808032	0.0263225	2.28154	1.10611	2.02194	0.0518498	4.68759
	1	O43488	HUMAN	1.10938	10.9384	0.0238865	2.15313	1.07663	2.41091	0.0342975	3.18562	1.13879	1.1659	0.0171232	1.50363	1.16076	3.28407	0.061591	5.30611	1.17137	1.0145	0.0395507	3.37644	1.03116	8.22936	0.0518941	5.03259	1.17209	17.4771	0.0363669	3.10274	1.12953	7.31972	0.056425	4.99545	1.1262	7.12338	0.0994551	8.83107	1.16709	11.7417	0.117807	10.094
	1	O43491	HUMAN	1.02875	2.87497	0.00922692	0.896906	1.03844	0.603245	0.0604849	5.8246	1.06563	5.61073	0.0475159	4.45896	1.10046	2.96339	0.0897922	8.1595	1.09267	12.3926	0.041681	3.81461	1.08662	3.33677	0.0681542	6.27214	1.1416	1.04067	0.0492336	4.31267	1.14019	0.297216	0.0504303	4.42296	1.0655	5.66032	0.0468946	4.40117	1.129	6.78942	0.0349631	3.09682
	1	O43504	HUMAN	1.00993	0.992845	0.0528446	5.23251	1.03561	4.92315	0.175892	16.9843	1.09617	12.563	0.147525	13.4583	1.05884	12.245	0.0859954	8.12167	1.13467	3.1381	0.145295	12.8051	1.11337	7.84702	0.09173	8.23893	1.68403	54.4112	1.05328	62.5451	1.10516	66.0276	0.0407374	3.68611	1.14603	0.355581	0.0933325	8.14398	1.07662	1.30952	0.108346	10.0636
	1	O43583	HUMAN	1.0339	3.38956	0.0417776	4.0408	1.0228	3.12038	0.0231285	2.26129	1.02552	2.18482	0.0390691	3.80969	1.09944	2.81969	0.0505891	4.60137	1.12774	4.77885	0.0829741	7.35754	1.11464	1.43897	0.0816624	7.32633	1.10683	10.2632	0.0459346	4.15009	1.05643	0.431006	0.100383	9.50209	1.13321	2.67467	0.019238	1.69766	1.08725	2.72468	0.0113781	1.0465
	1	O43592	HUMAN	1.06282	6.28169	0.0318358	2.99542	1.09118	5.73949	0.0146336	1.34108	1.11019	2.62984	0.01815	1.63485	1.15555	1.9852	0.0359601	3.11196	1.12577	4.9061	0.0566351	5.03077	1.07239	1.48619	0.0307567	2.86806	1.17156	7.21212	0.00946611	0.807989	1.15874	0.898693	0.021126	1.82318	1.14772	2.95395	0.0453797	3.9539	1.13028	3.75401	0.0389451	3.44562
	1	O43598	HUMAN	1.04671	4.6709	0.0318841	3.04613	1.05779	1.8271	0.0176632	1.66983	1.20787	11.4071	0.0390257	3.23095	1.15994	3.29963	0.0450125	3.88059	1.18338	2.76019	0.0287396	2.4286	1.13642	3.77908	0.0887481	7.80942	1.18319	5.70707	0.029575	2.49959	1.10145	9.19236	0.0271314	2.46324	1.13087	3.33299	0.12367	10.9358	1.15015	17.7413	0.0255736	2.22349
	1	O43615	HUMAN	1.01572	1.57197	0.0369496	3.63778	1.08872	7.25087	0.0116026	1.06571	1.13028	2.23553	0.0569226	5.03613	1.14809	3.99349	0.0461179	4.01692	1.11504	6.99906	0.068588	6.15115	1.1307	9.40112	0.0962596	8.51327	1.17701	6.77196	0.0232744	1.97741	1.14188	4.93262	0.0247638	2.16869	1.16352	0.516097	0.0677694	5.82454	1.10216	2.74379	0.01664	1.50976
	1	O43617	HUMAN	0.927738	7.22623	0.0542351	5.84595	0.925751	4.0645	0.0401206	4.33384	0.814762	17.3568	0.234752	28.8123	0.942366	2.59067	0.0352823	3.74402	0.915253	4.2959	0.081389	8.89251	1.18375	47.5441	0.080069	6.76402	0.904249	27.2888	0.0641785	7.09743	0.94224	0.189534	0.0734738	7.79778	0.928706	7.58233	0.0242597	2.6122	0.978389	8.84494	0.0499336	5.10366
	1	O43660	HUMAN	1.06778	6.77838	0.0516929	4.84114	1.06282	0.753714	0.0407052	3.82991	1.10822	1.25569	0.0292334	2.63788	1.10098	0.902454	0.0289671	2.63103	1.11401	2.70451	0.0737903	6.62386	1.09073	7.54716	0.0672557	6.16612	1.15832	14.1791	0.0371928	3.21092	1.10953	0.0208586	0.0461865	4.1627	1.16686	0.756399	0.0649619	5.56722	1.10669	1.2723	0.0131364	1.18699
	1	O43670	HUMAN	1.05267	5.26735	0.0152692	1.45052	1.04752	1.11949	0.0279163	2.66498	1.1115	9.93845	0.0231176	2.07987	1.10859	2.41871	0.0356393	3.21483	1.10772	3.84353	0.0575378	5.19424	1.06471	0.723163	0.0610027	5.72949	1.1258	0.183181	0.0333905	2.96594	1.09746	4.47705	0.0476504	4.34186	1.08372	4.26059	0.0700746	6.46609	1.11482	10.1074	0.0350208	3.14139
	1	O43674	HUMAN	1.02039	2.03891	0.0464407	4.55128	1.09284	14.7559	0.0197418	1.80646	1.06118	1.67925	0.0525615	4.95313	1.11338	5.36885	0.0555299	4.9875	1.06719	1.79326	0.0567592	5.31855	1.09426	1.48903	0.0425593	3.88933	1.12228	0.2921	0.0661062	5.89034	1.13329	1.18386	0.105144	9.27778	1.06768	16.6585	0.0173748	1.62734	1.10774	4.10653	0.0351791	3.17574
	1	O43676	HUMAN	1.04637	4.63738	0.0284884	2.72258	1.11245	3.5822	0.0480487	4.31916	1.08731	3.82995	0.0423018	3.89049	1.17119	8.08501	0.0770256	6.57669	1.12343	2.11759	0.0165378	1.47208	1.13019	0.860852	0.0922695	8.16403	1.22976	2.20056	0.0186627	1.5176	1.11683	10.0829	0.0381297	3.4141	1.13667	0.263991	0.0745169	6.55573	1.18888	15.7924	0.0359365	3.02272
	1	O43678	HUMAN	1.01756	1.75573	0.113348	11.1392	1.14268	33.8999	0.0365933	3.20242	1.06996	1.6424	0.0917782	8.57772	1.25977	11.7506	0.126369	10.0312	0.957877	17.7152	0.343813	35.8932	1.1593	158.251	0.106438	9.18126	1.09687	3.57165	0.0392821	3.58129	1.29069	17.484	0.419512	32.5029	1.14419	16.0494	0.238447	20.8399	1.45935	29.0185	0.435372	29.8332
	1	O43681	HUMAN	1.02206	2.20607	0.0750394	7.34197	1.02837	7.5889	0.0569257	5.53552	1.13422	10.5913	0.0185622	1.63657	1.1301	2.49809	0.0332011	2.9379	1.11439	2.1454	0.0399165	3.58193	1.03922	1.73735	0.0984773	9.4761	1.19265	30.0499	0.00321639	0.269685	1.08173	9.47569	0.0435823	4.02895	1.1342	2.00809	0.0512978	4.5228	1.13264	6.89651	0.0608115	5.36902
	1	O43684	HUMAN	1.0582	5.81966	0.0174088	1.64513	1.08456	0.899556	0.0317978	2.93187	1.16923	11.392	0.016739	1.43163	1.13627	4.47346	0.0165769	1.45888	1.1312	1.94471	0.0287741	2.54369	1.08811	1.83281	0.0478269	4.39541	1.14789	4.89051	0.0274507	2.39142	1.1416	2.4211	0.0460777	4.03624	1.15692	2.67476	0.0410882	3.55151	1.17196	5.90862	0.0351875	3.00245
	1	O43707	HUMAN	1.02997	2.99711	0.0364597	3.53987	1.06066	6.66618	0.00166392	0.156876	1.12518	5.89072	0.023094	2.05247	1.11087	4.17061	0.0235671	2.1215	1.10707	3.18001	0.0150304	1.35767	1.09219	0.643054	0.034224	3.13353	1.13822	3.32067	0.0059381	0.521701	1.09045	3.50545	0.0580614	5.32453	1.1285	2.05666	0.0115957	1.02753	1.13861	2.27501	0.0263858	2.31738
	1	O43719	HUMAN	1.04653	4.65288	0.0490963	4.69135	1.08318	8.74689	0.0273908	2.52874	1.17114	9.27029	0.0526581	4.4963	1.10956	0.382246	0.0365283	3.29215	1.17975	4.2358	0.0430697	3.65075	1.08194	12.1225	0.0402381	3.71908	1.19762	14.003	0.0707995	5.91167	1.10038	7.65408	0.0657213	5.97259	1.11852	4.96614	0.0914204	8.17332	1.13677	13.6028	0.0846517	7.44667
	1	O43747	HUMAN	1.02448	2.44768	0.062532	6.1038	1.10496	10.2816	0.0266979	2.41618	1.10578	3.77869	0.0159461	1.44207	1.18665	8.78236	0.0437837	3.6897	1.21865	6.01109	0.0998611	8.19439	1.11686	0.683267	0.0736421	6.59368	1.19061	2.47073	0.0541255	4.54604	1.11462	1.38056	0.111293	9.9848	1.16539	6.85108	0.0699066	5.99856	1.10459	2.52905	0.0340631	3.08378
	1	O43765	HUMAN	1.00968	0.968419	0.0383171	3.79496	0.986518	2.3143	0.0289918	2.9388	1.08933	7.7867	0.0339561	3.11714	1.07775	2.94565	0.0457132	4.24154	1.05762	4.28744	0.0689799	6.52217	1.09027	10.4723	0.0952354	8.73503	1.09209	5.14443	0.0527553	4.83067	1.09823	3.19242	0.0229817	2.09262	1.06449	0.630567	0.0747766	7.02466	1.0853	4.36576	0.0598731	5.51675
	1	O43768	HUMAN	1.08632	8.63168	0.0433809	3.9934	1.09059	4.35618	0.0273917	2.51164	1.10108	4.76592	0.0297984	2.7063	1.14046	5.34297	0.0786203	6.89373	1.10273	10.2803	0.0480004	4.35287	1.11977	0.489228	0.0247278	2.2083	1.19198	4.80479	0.0551516	4.6269	1.08664	5.24291	0.0730156	6.71937	1.15012	9.3442	0.0485456	4.2209	1.18242	8.16907	0.0127226	1.07598
	1	O43772	HUMAN	1.05924	5.9241	0.0693967	6.55155	1.15155	13.5999	0.0681846	5.9211	1.2685	8.86247	0.0786608	6.20108	1.2268	11.4198	0.0639362	5.21163	1.1651	6.30768	0.106436	9.13531	1.16535	1.84385	0.20894	17.9294	1.32088	17.6199	0.209555	15.8648	1.11788	30.8492	0.104936	9.38704	1.2108	12.7469	0.0533968	4.41006	1.09615	7.31231	0.13759	12.5522
	1	O43776	HUMAN	1.0365	3.6497	0.0361871	3.49129	1.08818	8.39468	0.00563934	0.518238	1.1245	2.81843	0.0128835	1.14571	1.14148	0.0180708	0.026285	2.30271	1.14205	2.54485	0.0233817	2.04735	1.0786	4.30173	0.0437581	4.05692	1.16793	11.643	0.0282487	2.4187	1.13091	0.119387	0.0380214	3.36202	1.13645	4.13985	0.0454425	3.99864	1.13997	6.60032	0.0157955	1.38561
	1	O43809	HUMAN	1.03645	3.64507	0.0283968	2.73981	1.10817	11.4138	0.0145508	1.31304	1.13597	1.41627	0.0255195	2.24649	1.1332	2.38503	0.0357635	3.15597	1.09753	6.93387	0.0696521	6.34623	1.09001	7.60764	0.0320767	2.94278	1.11697	6.43516	0.0331984	2.97218	1.03318	7.41158	0.0285468	2.763	1.07584	2.5122	0.0495836	4.60882	1.14479	13.5801	0.0490366	4.28348
	1	O43813	HUMAN	0.989083	1.09169	0.0134109	1.3559	1.01144	3.89841	0.0308613	3.05121	1.09889	10.1286	0.0318788	2.901	1.10941	3.21344	0.0367058	3.30859	1.10465	4.95851	0.0329931	2.98674	1.02639	6.79252	0.0609756	5.9408	1.15745	21.1643	0.0369894	3.19576	1.03451	6.23982	0.0587974	5.68358	1.11676	1.76008	0.0281001	2.51621	1.11691	2.78439	0.0384359	3.44126
	1	O43815	HUMAN	1.0011	0.109744	0.0688722	6.87967	1.03816	5.0685	0.0573737	5.52645	1.11814	0.541214	0.114491	10.2394	1.14033	9.07519	0.0591733	5.18912	1.0454	3.93224	0.0542178	5.18633	1.13774	2.22241	0.0882419	7.7559	1.18622	1.01524	0.100526	8.47448	1.13163	10.2408	0.0973292	8.6008	1.12263	1.11398	0.0967705	8.61999	1.13811	12.4936	0.0947282	8.32326
	1	O43818	HUMAN	1.08993	8.99307	0.0693315	6.36109	1.09537	0.577575	0.0253817	2.31719	1.08265	1.92278	0.0193866	1.79067	1.13218	3.58057	0.0346045	3.05646	1.09656	5.97402	0.0741965	6.76631	1.11645	9.16225	0.0537235	4.81199	1.11046	0.799442	0.0264946	2.38591	1.14838	5.95649	0.0313159	2.72697	1.20538	4.04195	0.0707907	5.8729	1.11375	2.85171	0.0664352	5.96503
	1	O43823	HUMAN	1.06794	6.79408	0.045803	4.28891	0.997419	11.2303	0.00263805	0.264488	1.0513	5.5915	0.0679185	6.46044	1.14678	4.79324	0.105234	9.17642	1.14646	8.13231	0.0403174	3.51667	1.07658	2.78066	0.0516	4.79294	1.13042	8.95666	0.116761	10.3291	1.13023	12.9125	0.0713958	6.31691	1.07683	6.4951	0.0730429	6.78313	1.12284	14.0493	0.107856	9.60562
	1	O43837	HUMAN	1.02708	2.70794	0.0477089	4.6451	1.0699	6.1802	0.0180362	1.68578	1.11225	4.02672	0.0556389	5.00239	1.10133	6.82267	0.063885	5.80074	1.09602	5.4239	0.0218087	1.98981	1.10865	3.60434	0.0517882	4.6713	1.10594	0.657727	0.0582151	5.26386	1.10036	7.49919	0.03647	3.31436	1.12911	2.05724	0.0201229	1.7822	1.07747	1.97958	0.0274669	2.5492
	1	O43847	HUMAN	1.01424	1.42448	0.0587181	5.78935	1.06704	13.8547	0.0333735	3.12766	1.12866	9.58598	0.0468963	4.15503	1.12624	0.0163256	0.0469896	4.17226	1.13154	4.83854	0.0480948	4.25039	1.13259	4.48146	0.0568741	5.02159	1.08111	9.51698	0.0500365	4.62826	1.098	7.31785	0.0241432	2.19885	1.13214	0.535424	0.0546666	4.82859	1.14502	2.97864	0.0619391	5.40942
	1	O43852	HUMAN	1.04382	4.3815	0.0245764	2.35448	1.05969	1.874	0.0134784	1.27192	1.10609	6.11098	0.0217874	1.96976	1.09304	1.41559	0.0467733	4.27919	1.11382	1.9705	0.0326331	2.92984	1.07992	4.18321	0.0371726	3.44217	1.15509	6.11322	0.0390804	3.38333	1.13305	2.50395	0.0273059	2.40995	1.11958	3.25753	0.0428689	3.82902	1.13259	6.91159	0.0165623	1.46234
	1	O43865	HUMAN	1.06362	6.36205	0.0680211	6.39524	1.09059	11.4349	0.107868	9.89073	1.09435	12.0701	0.0561018	5.12648	1.10523	4.25379	0.0338554	3.06319	1.16586	6.77852	0.0500699	4.29467	1.06448	7.11914	0.0954987	8.97141	1.13328	2.1092	0.0415792	3.66893	1.11922	0.669674	0.0709606	6.34021	1.11037	6.12812	0.0619444	5.57872	1.16594	12.2493	0.0332476	2.85157
	1	O43913	HUMAN	1.09602	9.60187	0.136736	12.4757	1.12922	15.4846	0.0813205	7.20145	0.996858	3.38971	0.0806472	8.09014	1.21015	11.2525	0.0699633	5.7814	1.16545	8.2116	0.102932	8.83194	1.02991	8.11777	0.206116	20.0131	1.34242	76.9192	0.238844	17.7921	1.24518	8.01098	0.131265	10.5418	1.16924	13.4138	0.169048	14.458	1.23166	9.59415	0.156349	12.6942
	1	O43920	HUMAN	1.00246	0.246057	0.0501793	5.00562	1.0663	12.6067	0.0334062	3.13292	1.08986	2.10288	0.0589396	5.40801	1.07191	7.77025	0.0945262	8.81851	1.04633	2.96611	0.0953511	9.11292	1.05984	9.46544	0.0210615	1.98724	1.14065	8.55933	0.070352	6.16773	1.10357	1.0581	0.0680313	6.16466	1.13123	10.7504	0.173127	15.3044	1.14582	14.4545	0.0207892	1.81434
	1	O43929	HUMAN	1.13164	13.1644	0.17718	15.6569	0.944111	10.331	0.0878772	9.30793	1.08408	20.0892	0.0874602	8.06772	1.17098	0.955867	0.161974	13.8323	1.15854	3.26661	0.152216	13.1386	1.23226	16.5543	0.143524	11.6472	1.30616	19.9154	0.0717521	5.49336	1.00948	26.4793	0.0394502	3.90797	1.11349	11.863	0.0930384	8.35556	1.06821	9.0809	0.0470519	4.40474
	1	O60216	HUMAN	1.02822	2.82179	0.0351346	3.41704	1.10943	12.6456	0.0185762	1.6744	1.08772	0.567335	0.0398884	3.66715	1.1371	0.314684	0.0447921	3.93915	1.13945	1.77658	0.0394553	3.46268	1.1503	0.485443	0.0270238	2.34928	1.14671	2.70594	0.0231687	2.02046	1.13181	3.17648	0.0310283	2.74149	1.17642	3.77809	0.0415592	3.53269	1.12077	1.22427	0.026767	2.38827
	1	O60231	HUMAN	1.11024	11.0242	0.0807265	7.27107	1.15361	3.36196	0.062112	5.38416	1.13044	0.885882	0.0430765	3.8106	1.21577	3.06558	0.0306857	2.52396	1.1964	4.31945	0.0789266	6.59703	1.08964	5.33808	0.0702679	6.44871	1.24279	7.64411	0.0225153	1.81168	1.13636	8.44413	0.0644278	5.66967	1.17521	11.4996	0.0695907	5.92157	1.17368	4.49241	0.0321407	2.73844
	1	O60232	HUMAN	1.05134	5.1336	0.0290135	2.75968	1.09802	8.36059	0.0366483	3.33766	1.10813	2.7163	0.0977352	8.81983	1.14838	8.40321	0.0328887	2.86391	1.15869	3.29998	0.0328858	2.83819	1.04569	13.021	0.0314896	3.01137	1.23047	14.8889	0.14206	11.5452	1.09994	8.87348	0.0618787	5.62567	1.13766	0.760854	0.0166796	1.46613	1.17581	3.66134	0.0552135	4.69579
	1	O60256	HUMAN	1.04289	4.28907	0.0553537	5.30772	1.00237	1.14048	0.0503493	5.02304	0.931571	13.5706	0.0558348	5.99362	1.05823	15.7234	0.0990999	9.36471	1.06012	1.76504	0.116873	11.0246	1.35153	25.9923	0.393899	29.1447	1.07137	43.8341	0.0820452	7.65798	1.08876	8.20037	0.115082	10.57	1.03502	3.96737	0.111607	10.7832	1.10777	24.2161	0.117577	10.6139
	1	O60264	HUMAN	1.03551	3.55126	0.0386624	3.73365	1.08289	5.07473	0.0130281	1.20309	1.08075	1.6286	0.0414658	3.83675	1.09038	2.44432	0.0232443	2.13176	1.1267	0.494398	0.0270939	2.40471	1.06848	2.52749	0.0263065	2.46204	1.16791	7.86678	0.0141462	1.21124	1.09637	4.94013	0.029981	2.73457	1.14073	1.63326	0.0425219	3.72759	1.12333	3.78896	0.0466193	4.15008
	1	O60271	HUMAN	1.06515	6.51511	0.0881247	8.27344	1.0793	13.0402	0.0279114	2.58607	1.03983	4.41378	0.0282721	2.71892	1.11845	7.60617	0.0845814	7.56239	1.24378	1.79105	0.146052	11.7426	1.08417	15.6411	0.0577037	5.32238	1.16817	3.17489	0.0821522	7.03257	1.19438	11.2841	0.0588213	4.92482	1.15853	2.90994	0.0492641	4.25229	1.15161	4.65623	0.0569717	4.94715
[truncated: 4,372 more rows]
